# Supplementary material for: A Possible Recently Identified Evolutionary Strategy Using Membrane-Bound Vesicle Transfer of Genetic Material to Induce Bacterial Resistance, Virulence and Pathogenicity in Klebsiella oxytoca
Source: Int J Mol Sci. 2026 Jan 19;27(2):988. doi: 10.3390/ijms27020988 (PMC12842022; doi:10.3390/ijms27020988)
Supplement: Supplementary file 1 [file ijms-27-00988-s001.zip]

Archive with 14 entries (14 files):
- Figures supplementary S1-S5.pdf
- Tables supplementary 1., 2..pdf
- Table supplementary 10..xlsx
- Table supplementary 11..xlsx
- Table supplementary 12..xlsx
- Table supplementary 13..xlsx
- Table supplementary 14..xlsx
- Table supplementary 3..xlsx
- Table supplementary 4..xlsx
- Table supplementary 5..xls
- Table supplementary 6..xlsx
- Table supplementary 7..xls
- Table supplementary 8..xlsx
- Table supplementary 9..xlsx
