# Supplementary material for: A Possible Recently Identified Evolutionary Strategy Using Membrane-Bound Vesicle Transfer of Genetic Material to Induce Bacterial Resistance, Virulence and Pathogenicity in Klebsiella oxytoca
Source: Int J Mol Sci. 2026 Jan 19;27(2):988. doi: 10.3390/ijms27020988 (PMC12842022; doi:10.3390/ijms27020988)
Supplement: Supplementary file 1 [file ijms-27-00988-s001.zip › Table supplementary 10..xlsx]

## Sheet: Annotations K. africana
Table S10. Functional and Virulence Annotations of K. africana Genes Identified by RGI, PATRIC, PAG, VFDB, and Victors Databases
RGI, CARD: Identification of microbial resistance genes
BLAST, Victors: Virulence factors
PAG: Genes associated with pathogens
Protein ID	Type	Source
WP_000242758.1	RGI	https://card.mcmaster.ca/aro/3000518
WP_002904397.1	RGI	https://card.mcmaster.ca/aro/3000263
WP_002882901.1	RGI	https://card.mcmaster.ca/aro/3000831
WP_000242758.1	RGI	https://card.mcmaster.ca/aro/3000518
WP_002914342.1	RGI	https://card.mcmaster.ca/aro/3000074
WP_002910103.1	RGI	https://card.mcmaster.ca/aro/3000676
WP_004174069.1	RGI	https://card.mcmaster.ca/aro/3003359
WP_004174069.1	RGI	https://card.mcmaster.ca/aro/3003359
WP_002892195.1	RGI	https://card.mcmaster.ca/aro/3003049
WP_000242758.1	RGI	https://card.mcmaster.ca/aro/3000518
WP_002901772.1	RGI	https://card.mcmaster.ca/aro/3003840
WP_002882901.1	RGI	https://card.mcmaster.ca/aro/3000831
WP_000242758.1	RGI	https://card.mcmaster.ca/aro/3000518
WP_002914337.1	RGI	https://card.mcmaster.ca/aro/3000516
WP_002921035.1	RGI	https://card.mcmaster.ca/aro/3003578
WP_002904397.1	RGI	https://card.mcmaster.ca/aro/3000263
WP_004174069.1	RGI	https://card.mcmaster.ca/aro/3003359
WP_002914342.1	RGI	https://card.mcmaster.ca/aro/3000074
WP_002892195.1	RGI	https://card.mcmaster.ca/aro/3003049
WP_004174069.1	RGI	https://card.mcmaster.ca/aro/3003359
WP_002893035.1	RGI	https://card.mcmaster.ca/aro/3000823
WP_002882898.1	RGI	https://card.mcmaster.ca/aro/3000830
WP_000242758.1	RGI	https://card.mcmaster.ca/aro/3000518
WP_002904397.1	RGI	https://card.mcmaster.ca/aro/3000263
WP_002882901.1	RGI	https://card.mcmaster.ca/aro/3000831
WP_000242758.1	RGI	https://card.mcmaster.ca/aro/3000518
WP_002914342.1	RGI	https://card.mcmaster.ca/aro/3000074
WP_002910103.1	RGI	https://card.mcmaster.ca/aro/3000676
WP_004174069.1	RGI	https://card.mcmaster.ca/aro/3003359
WP_004174069.1	RGI	https://card.mcmaster.ca/aro/3003359
WP_002892195.1	RGI	https://card.mcmaster.ca/aro/3003049
WP_000242758.1	RGI	https://card.mcmaster.ca/aro/3000518
WP_002901772.1	RGI	https://card.mcmaster.ca/aro/3003840
WP_002882901.1	RGI	https://card.mcmaster.ca/aro/3000831
WP_000242758.1	RGI	https://card.mcmaster.ca/aro/3000518
WP_002914337.1	RGI	https://card.mcmaster.ca/aro/3000516
WP_002921035.1	RGI	https://card.mcmaster.ca/aro/3003578
WP_002904397.1	RGI	https://card.mcmaster.ca/aro/3000263
WP_004174069.1	RGI	https://card.mcmaster.ca/aro/3003359
WP_002914342.1	RGI	https://card.mcmaster.ca/aro/3000074
WP_002892195.1	RGI	https://card.mcmaster.ca/aro/3003049
WP_004174069.1	RGI	https://card.mcmaster.ca/aro/3003359
WP_002893035.1	RGI	https://card.mcmaster.ca/aro/3000823
WP_002882898.1	RGI	https://card.mcmaster.ca/aro/3000830
WP_000242758.1	RGI	https://card.mcmaster.ca/aro/3000518
WP_002904397.1	RGI	https://card.mcmaster.ca/aro/3000263
WP_002882901.1	RGI	https://card.mcmaster.ca/aro/3000831
WP_000242758.1	RGI	https://card.mcmaster.ca/aro/3000518
WP_002914342.1	RGI	https://card.mcmaster.ca/aro/3000074
WP_002910103.1	RGI	https://card.mcmaster.ca/aro/3000676
WP_004174069.1	RGI	https://card.mcmaster.ca/aro/3003359
WP_004174069.1	RGI	https://card.mcmaster.ca/aro/3003359
WP_002892195.1	RGI	https://card.mcmaster.ca/aro/3003049
WP_000242758.1	RGI	https://card.mcmaster.ca/aro/3000518
WP_002901772.1	RGI	https://card.mcmaster.ca/aro/3003840
WP_002882901.1	RGI	https://card.mcmaster.ca/aro/3000831
WP_000242758.1	RGI	https://card.mcmaster.ca/aro/3000518
WP_002914337.1	RGI	https://card.mcmaster.ca/aro/3000516
WP_002921035.1	RGI	https://card.mcmaster.ca/aro/3003578
WP_002904397.1	RGI	https://card.mcmaster.ca/aro/3000263
WP_004174069.1	RGI	https://card.mcmaster.ca/aro/3003359
WP_002914342.1	RGI	https://card.mcmaster.ca/aro/3000074
WP_002892195.1	RGI	https://card.mcmaster.ca/aro/3003049
WP_004174069.1	RGI	https://card.mcmaster.ca/aro/3003359
WP_002893035.1	RGI	https://card.mcmaster.ca/aro/3000823
WP_002882898.1	RGI	https://card.mcmaster.ca/aro/3000830
WP_000242758.1	RGI	https://card.mcmaster.ca/aro/3000518
WP_002904397.1	RGI	https://card.mcmaster.ca/aro/3000263
WP_002882901.1	RGI	https://card.mcmaster.ca/aro/3000831
WP_000242758.1	RGI	https://card.mcmaster.ca/aro/3000518
WP_002914342.1	RGI	https://card.mcmaster.ca/aro/3000074
WP_002910103.1	RGI	https://card.mcmaster.ca/aro/3000676
WP_004174069.1	RGI	https://card.mcmaster.ca/aro/3003359
WP_004174069.1	RGI	https://card.mcmaster.ca/aro/3003359
WP_002892195.1	RGI	https://card.mcmaster.ca/aro/3003049
WP_000242758.1	RGI	https://card.mcmaster.ca/aro/3000518
WP_002901772.1	RGI	https://card.mcmaster.ca/aro/3003840
WP_002882901.1	RGI	https://card.mcmaster.ca/aro/3000831
WP_000242758.1	RGI	https://card.mcmaster.ca/aro/3000518
WP_002914337.1	RGI	https://card.mcmaster.ca/aro/3000516
WP_002921035.1	RGI	https://card.mcmaster.ca/aro/3003578
WP_002904397.1	RGI	https://card.mcmaster.ca/aro/3000263
WP_004174069.1	RGI	https://card.mcmaster.ca/aro/3003359
WP_002914342.1	RGI	https://card.mcmaster.ca/aro/3000074
WP_004204211.1	RGI	https://card.mcmaster.ca/aro/3003986
WP_004174069.1	RGI	https://card.mcmaster.ca/aro/3003359
WP_002893035.1	RGI	https://card.mcmaster.ca/aro/3000823
WP_002882898.1	RGI	https://card.mcmaster.ca/aro/3000830
WP_000242758.1	RGI	https://card.mcmaster.ca/aro/3000518
WP_002904397.1	RGI	https://card.mcmaster.ca/aro/3000263
WP_002882901.1	RGI	https://card.mcmaster.ca/aro/3000831
WP_000242758.1	RGI	https://card.mcmaster.ca/aro/3000518
WP_002914342.1	RGI	https://card.mcmaster.ca/aro/3000074
WP_002910103.1	RGI	https://card.mcmaster.ca/aro/3000676
WP_004174069.1	RGI	https://card.mcmaster.ca/aro/3003359
WP_004174069.1	RGI	https://card.mcmaster.ca/aro/3003359
WP_002892195.1	RGI	https://card.mcmaster.ca/aro/3003049
WP_000242758.1	RGI	https://card.mcmaster.ca/aro/3000518
WP_002901772.1	RGI	https://card.mcmaster.ca/aro/3003840
WP_002882901.1	RGI	https://card.mcmaster.ca/aro/3000831
WP_000242758.1	RGI	https://card.mcmaster.ca/aro/3000518
WP_002914337.1	RGI	https://card.mcmaster.ca/aro/3000516
WP_002921035.1	RGI	https://card.mcmaster.ca/aro/3003578
WP_002904397.1	RGI	https://card.mcmaster.ca/aro/3000263
WP_004174069.1	RGI	https://card.mcmaster.ca/aro/3003359
WP_002914342.1	RGI	https://card.mcmaster.ca/aro/3000074
WP_004204211.1	RGI	https://card.mcmaster.ca/aro/3003986
WP_004174069.1	RGI	https://card.mcmaster.ca/aro/3003359
WP_002893035.1	RGI	https://card.mcmaster.ca/aro/3000823
WP_002882898.1	RGI	https://card.mcmaster.ca/aro/3000830
WP_000242758.1	RGI	https://card.mcmaster.ca/aro/3000518
WP_002904397.1	RGI	https://card.mcmaster.ca/aro/3000263
WP_002882901.1	RGI	https://card.mcmaster.ca/aro/3000831
WP_000242758.1	RGI	https://card.mcmaster.ca/aro/3000518
WP_002914342.1	RGI	https://card.mcmaster.ca/aro/3000074
WP_002910103.1	RGI	https://card.mcmaster.ca/aro/3000676
WP_004174069.1	RGI	https://card.mcmaster.ca/aro/3003359
WP_004174069.1	RGI	https://card.mcmaster.ca/aro/3003359
WP_002892195.1	RGI	https://card.mcmaster.ca/aro/3003049
WP_000242758.1	RGI	https://card.mcmaster.ca/aro/3000518
WP_002901772.1	RGI	https://card.mcmaster.ca/aro/3003840
WP_002882901.1	RGI	https://card.mcmaster.ca/aro/3000831
WP_000242758.1	RGI	https://card.mcmaster.ca/aro/3000518
WP_002914337.1	RGI	https://card.mcmaster.ca/aro/3000516
WP_002921035.1	RGI	https://card.mcmaster.ca/aro/3003578
WP_002904397.1	RGI	https://card.mcmaster.ca/aro/3000263
WP_004174069.1	RGI	https://card.mcmaster.ca/aro/3003359
WP_002914342.1	RGI	https://card.mcmaster.ca/aro/3000074
WP_004174069.1	RGI	https://card.mcmaster.ca/aro/3003359
WP_004174069.1	RGI	https://card.mcmaster.ca/aro/3003359
WP_002893035.1	RGI	https://card.mcmaster.ca/aro/3000823
WP_002882898.1	RGI	https://card.mcmaster.ca/aro/3000830
WP_000242758.1	RGI	https://card.mcmaster.ca/aro/3000518
WP_002904397.1	RGI	https://card.mcmaster.ca/aro/3000263
WP_002882901.1	RGI	https://card.mcmaster.ca/aro/3000831
WP_000242758.1	RGI	https://card.mcmaster.ca/aro/3000518
WP_002914342.1	RGI	https://card.mcmaster.ca/aro/3000074
WP_002910103.1	RGI	https://card.mcmaster.ca/aro/3000676
WP_004174069.1	RGI	https://card.mcmaster.ca/aro/3003359
WP_004174069.1	RGI	https://card.mcmaster.ca/aro/3003359
WP_002892195.1	RGI	https://card.mcmaster.ca/aro/3003049
WP_000242758.1	RGI	https://card.mcmaster.ca/aro/3000518
WP_002901772.1	RGI	https://card.mcmaster.ca/aro/3003840
WP_002882901.1	RGI	https://card.mcmaster.ca/aro/3000831
WP_000242758.1	RGI	https://card.mcmaster.ca/aro/3000518
WP_002914337.1	RGI	https://card.mcmaster.ca/aro/3000516
WP_002921035.1	RGI	https://card.mcmaster.ca/aro/3003578
WP_002904397.1	RGI	https://card.mcmaster.ca/aro/3000263
WP_004174069.1	RGI	https://card.mcmaster.ca/aro/3003359
WP_002914342.1	RGI	https://card.mcmaster.ca/aro/3000074
WP_004174069.1	RGI	https://card.mcmaster.ca/aro/3003359
WP_004174069.1	RGI	https://card.mcmaster.ca/aro/3003359
WP_002893035.1	RGI	https://card.mcmaster.ca/aro/3000823
WP_002882898.1	RGI	https://card.mcmaster.ca/aro/3000830
WP_000242758.1	RGI	https://card.mcmaster.ca/aro/3000518
WP_002904397.1	RGI	https://card.mcmaster.ca/aro/3000263
WP_002882901.1	RGI	https://card.mcmaster.ca/aro/3000831
WP_000242758.1	RGI	https://card.mcmaster.ca/aro/3000518
WP_002914342.1	RGI	https://card.mcmaster.ca/aro/3000074
WP_002910103.1	RGI	https://card.mcmaster.ca/aro/3000676
WP_004174069.1	RGI	https://card.mcmaster.ca/aro/3003359
WP_004174069.1	RGI	https://card.mcmaster.ca/aro/3003359
WP_002892195.1	RGI	https://card.mcmaster.ca/aro/3003049
WP_000242758.1	RGI	https://card.mcmaster.ca/aro/3000518
WP_002901772.1	RGI	https://card.mcmaster.ca/aro/3003840
WP_002882901.1	RGI	https://card.mcmaster.ca/aro/3000831
WP_000242758.1	RGI	https://card.mcmaster.ca/aro/3000518
WP_002914337.1	RGI	https://card.mcmaster.ca/aro/3000516
WP_002921035.1	RGI	https://card.mcmaster.ca/aro/3003578
WP_002904397.1	RGI	https://card.mcmaster.ca/aro/3000263
WP_004174069.1	RGI	https://card.mcmaster.ca/aro/3003359
WP_002914342.1	RGI	https://card.mcmaster.ca/aro/3000074
WP_004174069.1	RGI	https://card.mcmaster.ca/aro/3003359
WP_004174069.1	RGI	https://card.mcmaster.ca/aro/3003359
WP_002893035.1	RGI	https://card.mcmaster.ca/aro/3000823
WP_002882898.1	RGI	https://card.mcmaster.ca/aro/3000830
WP_000242758.1	RGI	https://card.mcmaster.ca/aro/3000518
WP_002904397.1	RGI	https://card.mcmaster.ca/aro/3000263
WP_002882901.1	RGI	https://card.mcmaster.ca/aro/3000831
WP_000242758.1	RGI	https://card.mcmaster.ca/aro/3000518
WP_002914342.1	RGI	https://card.mcmaster.ca/aro/3000074
WP_002910103.1	RGI	https://card.mcmaster.ca/aro/3000676
WP_004174069.1	RGI	https://card.mcmaster.ca/aro/3003359
WP_004174069.1	RGI	https://card.mcmaster.ca/aro/3003359
WP_002892195.1	RGI	https://card.mcmaster.ca/aro/3003049
WP_000242758.1	RGI	https://card.mcmaster.ca/aro/3000518
WP_002901772.1	RGI	https://card.mcmaster.ca/aro/3003840
WP_002882901.1	RGI	https://card.mcmaster.ca/aro/3000831
WP_000242758.1	RGI	https://card.mcmaster.ca/aro/3000518
WP_002914337.1	RGI	https://card.mcmaster.ca/aro/3000516
WP_002921035.1	RGI	https://card.mcmaster.ca/aro/3003578
WP_002904397.1	RGI	https://card.mcmaster.ca/aro/3000263
WP_004174069.1	RGI	https://card.mcmaster.ca/aro/3003359
WP_000242758.1	RGI	https://card.mcmaster.ca/aro/3000518
WP_002914342.1	RGI	https://card.mcmaster.ca/aro/3000074
WP_004174069.1	RGI	https://card.mcmaster.ca/aro/3003359
WP_004174069.1	RGI	https://card.mcmaster.ca/aro/3003359
WP_002893035.1	RGI	https://card.mcmaster.ca/aro/3000823
WP_002882898.1	RGI	https://card.mcmaster.ca/aro/3000830
WP_000242758.1	RGI	https://card.mcmaster.ca/aro/3000518
WP_002904397.1	RGI	https://card.mcmaster.ca/aro/3000263
WP_002882901.1	RGI	https://card.mcmaster.ca/aro/3000831
WP_000242758.1	RGI	https://card.mcmaster.ca/aro/3000518
WP_002914337.1	RGI	https://card.mcmaster.ca/aro/3000516
WP_002910103.1	RGI	https://card.mcmaster.ca/aro/3000676
WP_004174069.1	RGI	https://card.mcmaster.ca/aro/3003359
WP_004174069.1	RGI	https://card.mcmaster.ca/aro/3003359
WP_002892195.1	RGI	https://card.mcmaster.ca/aro/3003049
WP_004174069.1	RGI	https://card.mcmaster.ca/aro/3003359
WP_002901772.1	RGI	https://card.mcmaster.ca/aro/3003840
WP_002882898.1	RGI	https://card.mcmaster.ca/aro/3000830
WP_000242758.1	RGI	https://card.mcmaster.ca/aro/3000518
WP_002914337.1	RGI	https://card.mcmaster.ca/aro/3000516
WP_002921035.1	RGI	https://card.mcmaster.ca/aro/3003578
WP_002904397.1	RGI	https://card.mcmaster.ca/aro/3000263
WP_004174069.1	RGI	https://card.mcmaster.ca/aro/3003359
WP_000242758.1	RGI	https://card.mcmaster.ca/aro/3000518
WP_002914342.1	RGI	https://card.mcmaster.ca/aro/3000074
WP_004174069.1	RGI	https://card.mcmaster.ca/aro/3003359
WP_004174069.1	RGI	https://card.mcmaster.ca/aro/3003359
WP_002893035.1	RGI	https://card.mcmaster.ca/aro/3000823
WP_002882898.1	RGI	https://card.mcmaster.ca/aro/3000830
WP_000242758.1	RGI	https://card.mcmaster.ca/aro/3000518
WP_002904397.1	RGI	https://card.mcmaster.ca/aro/3000263
WP_002882901.1	RGI	https://card.mcmaster.ca/aro/3000831
WP_000242758.1	RGI	https://card.mcmaster.ca/aro/3000518
WP_002914337.1	RGI	https://card.mcmaster.ca/aro/3000516
WP_002910103.1	RGI	https://card.mcmaster.ca/aro/3000676
WP_004174069.1	RGI	https://card.mcmaster.ca/aro/3003359
WP_004174069.1	RGI	https://card.mcmaster.ca/aro/3003359
WP_002892195.1	RGI	https://card.mcmaster.ca/aro/3003049
WP_004174069.1	RGI	https://card.mcmaster.ca/aro/3003359
WP_002901772.1	RGI	https://card.mcmaster.ca/aro/3003840
WP_002882898.1	RGI	https://card.mcmaster.ca/aro/3000830
WP_000242758.1	RGI	https://card.mcmaster.ca/aro/3000518
WP_002914337.1	RGI	https://card.mcmaster.ca/aro/3000516
WP_002921035.1	RGI	https://card.mcmaster.ca/aro/3003578
WP_002904397.1	RGI	https://card.mcmaster.ca/aro/3000263
WP_004174069.1	RGI	https://card.mcmaster.ca/aro/3003359
WP_000242758.1	RGI	https://card.mcmaster.ca/aro/3000518
WP_002914342.1	RGI	https://card.mcmaster.ca/aro/3000074
WP_004174069.1	RGI	https://card.mcmaster.ca/aro/3003359
WP_004174069.1	RGI	https://card.mcmaster.ca/aro/3003359
WP_002893035.1	RGI	https://card.mcmaster.ca/aro/3000823
WP_002882898.1	RGI	https://card.mcmaster.ca/aro/3000830
WP_000242758.1	RGI	https://card.mcmaster.ca/aro/3000518
WP_002904397.1	RGI	https://card.mcmaster.ca/aro/3000263
WP_002882901.1	RGI	https://card.mcmaster.ca/aro/3000831
WP_000242758.1	RGI	https://card.mcmaster.ca/aro/3000518
WP_002914337.1	RGI	https://card.mcmaster.ca/aro/3000516
WP_002910103.1	RGI	https://card.mcmaster.ca/aro/3000676
WP_004174069.1	RGI	https://card.mcmaster.ca/aro/3003359
WP_004174069.1	RGI	https://card.mcmaster.ca/aro/3003359
WP_002892195.1	RGI	https://card.mcmaster.ca/aro/3003049
WP_004174069.1	RGI	https://card.mcmaster.ca/aro/3003359
WP_002901772.1	RGI	https://card.mcmaster.ca/aro/3003840
WP_002882898.1	RGI	https://card.mcmaster.ca/aro/3000830
WP_000242758.1	RGI	https://card.mcmaster.ca/aro/3000518
WP_002914337.1	RGI	https://card.mcmaster.ca/aro/3000516
WP_002921035.1	RGI	https://card.mcmaster.ca/aro/3003578
WP_002904397.1	RGI	https://card.mcmaster.ca/aro/3000263
WP_004174069.1	RGI	https://card.mcmaster.ca/aro/3003359
WP_000242758.1	RGI	https://card.mcmaster.ca/aro/3000518
WP_002914342.1	RGI	https://card.mcmaster.ca/aro/3000074
WP_004174069.1	RGI	https://card.mcmaster.ca/aro/3003359
WP_004174069.1	RGI	https://card.mcmaster.ca/aro/3003359
WP_002893035.1	RGI	https://card.mcmaster.ca/aro/3000823
WP_002882898.1	RGI	https://card.mcmaster.ca/aro/3000830
WP_000242758.1	RGI	https://card.mcmaster.ca/aro/3000518
WP_002901772.1	RGI	https://card.mcmaster.ca/aro/3003840
WP_002882901.1	RGI	https://card.mcmaster.ca/aro/3000831
WP_000242758.1	RGI	https://card.mcmaster.ca/aro/3000518
WP_002914337.1	RGI	https://card.mcmaster.ca/aro/3000516
WP_002910103.1	RGI	https://card.mcmaster.ca/aro/3000676
WP_004174069.1	RGI	https://card.mcmaster.ca/aro/3003359
WP_004174069.1	RGI	https://card.mcmaster.ca/aro/3003359
WP_002892195.1	RGI	https://card.mcmaster.ca/aro/3003049
WP_004174069.1	RGI	https://card.mcmaster.ca/aro/3003359
WP_002901772.1	RGI	https://card.mcmaster.ca/aro/3003840
WP_002882898.1	RGI	https://card.mcmaster.ca/aro/3000830
WP_000242758.1	RGI	https://card.mcmaster.ca/aro/3000518
WP_002914337.1	RGI	https://card.mcmaster.ca/aro/3000516
WP_002921035.1	RGI	https://card.mcmaster.ca/aro/3003578
WP_002904397.1	RGI	https://card.mcmaster.ca/aro/3000263
WP_004174069.1	RGI	https://card.mcmaster.ca/aro/3003359
WP_000242758.1	RGI	https://card.mcmaster.ca/aro/3000518
WP_002914342.1	RGI	https://card.mcmaster.ca/aro/3000074
WP_004174069.1	RGI	https://card.mcmaster.ca/aro/3003359
WP_004174069.1	RGI	https://card.mcmaster.ca/aro/3003359
WP_002893035.1	RGI	https://card.mcmaster.ca/aro/3000823
WP_002882898.1	RGI	https://card.mcmaster.ca/aro/3000830
WP_000242758.1	RGI	https://card.mcmaster.ca/aro/3000518
WP_002901772.1	RGI	https://card.mcmaster.ca/aro/3003840
WP_002882901.1	RGI	https://card.mcmaster.ca/aro/3000831
WP_000242758.1	RGI	https://card.mcmaster.ca/aro/3000518
WP_002914337.1	RGI	https://card.mcmaster.ca/aro/3000516
WP_002910103.1	RGI	https://card.mcmaster.ca/aro/3000676
WP_004174069.1	RGI	https://card.mcmaster.ca/aro/3003359
WP_004174069.1	RGI	https://card.mcmaster.ca/aro/3003359
WP_002892195.1	RGI	https://card.mcmaster.ca/aro/3003049
WP_004174069.1	RGI	https://card.mcmaster.ca/aro/3003359
WP_002901772.1	RGI	https://card.mcmaster.ca/aro/3003840
WP_002882898.1	RGI	https://card.mcmaster.ca/aro/3000830
WP_000242758.1	RGI	https://card.mcmaster.ca/aro/3000518
WP_002914337.1	RGI	https://card.mcmaster.ca/aro/3000516
WP_002921035.1	RGI	https://card.mcmaster.ca/aro/3003578
WP_002904397.1	RGI	https://card.mcmaster.ca/aro/3000263
WP_004174069.1	RGI	https://card.mcmaster.ca/aro/3003359
WP_000242758.1	RGI	https://card.mcmaster.ca/aro/3000518
WP_002914342.1	RGI	https://card.mcmaster.ca/aro/3000074
WP_004174069.1	RGI	https://card.mcmaster.ca/aro/3003359
WP_004174069.1	RGI	https://card.mcmaster.ca/aro/3003359
WP_002893035.1	RGI	https://card.mcmaster.ca/aro/3000823
WP_002882898.1	RGI	https://card.mcmaster.ca/aro/3000830
WP_000242758.1	RGI	https://card.mcmaster.ca/aro/3000518
WP_002901772.1	RGI	https://card.mcmaster.ca/aro/3003840
WP_002882901.1	RGI	https://card.mcmaster.ca/aro/3000831
WP_000242758.1	RGI	https://card.mcmaster.ca/aro/3000518
WP_002914337.1	RGI	https://card.mcmaster.ca/aro/3000516
WP_002910103.1	RGI	https://card.mcmaster.ca/aro/3000676
WP_004174069.1	RGI	https://card.mcmaster.ca/aro/3003359
WP_004174069.1	RGI	https://card.mcmaster.ca/aro/3003359
WP_002892195.1	RGI	https://card.mcmaster.ca/aro/3003049
WP_004174069.1	RGI	https://card.mcmaster.ca/aro/3003359
WP_002901772.1	RGI	https://card.mcmaster.ca/aro/3003840
WP_002882898.1	RGI	https://card.mcmaster.ca/aro/3000830
WP_000242758.1	RGI	https://card.mcmaster.ca/aro/3000518
WP_002914337.1	RGI	https://card.mcmaster.ca/aro/3000516
WP_002921035.1	RGI	https://card.mcmaster.ca/aro/3003578
WP_002904397.1	RGI	https://card.mcmaster.ca/aro/3000263
WP_004174069.1	RGI	https://card.mcmaster.ca/aro/3003359
WP_000242758.1	RGI	https://card.mcmaster.ca/aro/3000518
WP_002914342.1	RGI	https://card.mcmaster.ca/aro/3000074
WP_004174069.1	RGI	https://card.mcmaster.ca/aro/3003359
WP_004174069.1	RGI	https://card.mcmaster.ca/aro/3003359
WP_002893035.1	RGI	https://card.mcmaster.ca/aro/3000823
WP_002882898.1	RGI	https://card.mcmaster.ca/aro/3000830
WP_000242758.1	RGI	https://card.mcmaster.ca/aro/3000518
WP_002901772.1	RGI	https://card.mcmaster.ca/aro/3003840
WP_002882901.1	RGI	https://card.mcmaster.ca/aro/3000831
WP_000242758.1	RGI	https://card.mcmaster.ca/aro/3000518
WP_002914337.1	RGI	https://card.mcmaster.ca/aro/3000516
WP_002910103.1	RGI	https://card.mcmaster.ca/aro/3000676
WP_004174069.1	RGI	https://card.mcmaster.ca/aro/3003359
WP_004174069.1	RGI	https://card.mcmaster.ca/aro/3003359
WP_002892195.1	RGI	https://card.mcmaster.ca/aro/3003049
WP_004174069.1	RGI	https://card.mcmaster.ca/aro/3003359
WP_002901772.1	RGI	https://card.mcmaster.ca/aro/3003840
WP_002882898.1	RGI	https://card.mcmaster.ca/aro/3000830
WP_000242758.1	RGI	https://card.mcmaster.ca/aro/3000518
WP_002914337.1	RGI	https://card.mcmaster.ca/aro/3000516
WP_002921035.1	RGI	https://card.mcmaster.ca/aro/3003578
WP_002904397.1	RGI	https://card.mcmaster.ca/aro/3000263
WP_004174069.1	RGI	https://card.mcmaster.ca/aro/3003359
WP_000242758.1	RGI	https://card.mcmaster.ca/aro/3000518
WP_002914342.1	RGI	https://card.mcmaster.ca/aro/3000074
WP_004174069.1	RGI	https://card.mcmaster.ca/aro/3003359
WP_004174069.1	RGI	https://card.mcmaster.ca/aro/3003359
WP_002893035.1	RGI	https://card.mcmaster.ca/aro/3000823
WP_002882898.1	RGI	https://card.mcmaster.ca/aro/3000830
WP_000242758.1	RGI	https://card.mcmaster.ca/aro/3000518
WP_002901772.1	RGI	https://card.mcmaster.ca/aro/3003840
WP_002882901.1	RGI	https://card.mcmaster.ca/aro/3000831
WP_000242758.1	RGI	https://card.mcmaster.ca/aro/3000518
WP_002914337.1	RGI	https://card.mcmaster.ca/aro/3000516
WP_002921035.1	RGI	https://card.mcmaster.ca/aro/3003578
WP_002910103.1	RGI	https://card.mcmaster.ca/aro/3000676
WP_004174069.1	RGI	https://card.mcmaster.ca/aro/3003359
WP_004174069.1	RGI	https://card.mcmaster.ca/aro/3003359
WP_002892195.1	RGI	https://card.mcmaster.ca/aro/3003049
WP_004174069.1	RGI	https://card.mcmaster.ca/aro/3003359
WP_002901772.1	RGI	https://card.mcmaster.ca/aro/3003840
WP_002882898.1	RGI	https://card.mcmaster.ca/aro/3000830
WP_000242758.1	RGI	https://card.mcmaster.ca/aro/3000518
WP_002914337.1	RGI	https://card.mcmaster.ca/aro/3000516
WP_002921035.1	RGI	https://card.mcmaster.ca/aro/3003578
WP_002904397.1	RGI	https://card.mcmaster.ca/aro/3000263
WP_004174069.1	RGI	https://card.mcmaster.ca/aro/3003359
WP_000242758.1	RGI	https://card.mcmaster.ca/aro/3000518
WP_002914342.1	RGI	https://card.mcmaster.ca/aro/3000074
WP_002910103.1	RGI	https://card.mcmaster.ca/aro/3000676
WP_004174069.1	RGI	https://card.mcmaster.ca/aro/3003359
WP_004174069.1	RGI	https://card.mcmaster.ca/aro/3003359
WP_002893035.1	RGI	https://card.mcmaster.ca/aro/3000823
WP_002882898.1	RGI	https://card.mcmaster.ca/aro/3000830
WP_000242758.1	RGI	https://card.mcmaster.ca/aro/3000518
WP_002901772.1	RGI	https://card.mcmaster.ca/aro/3003840
WP_002882901.1	RGI	https://card.mcmaster.ca/aro/3000831
WP_000242758.1	RGI	https://card.mcmaster.ca/aro/3000518
WP_002914337.1	RGI	https://card.mcmaster.ca/aro/3000516
WP_002921035.1	RGI	https://card.mcmaster.ca/aro/3003578
WP_002910103.1	RGI	https://card.mcmaster.ca/aro/3000676
WP_004174069.1	RGI	https://card.mcmaster.ca/aro/3003359
WP_004174069.1	RGI	https://card.mcmaster.ca/aro/3003359
WP_002892195.1	RGI	https://card.mcmaster.ca/aro/3003049
WP_004174069.1	RGI	https://card.mcmaster.ca/aro/3003359
WP_002901772.1	RGI	https://card.mcmaster.ca/aro/3003840
WP_002882898.1	RGI	https://card.mcmaster.ca/aro/3000830
WP_000242758.1	RGI	https://card.mcmaster.ca/aro/3000518
WP_002914337.1	RGI	https://card.mcmaster.ca/aro/3000516
WP_002921035.1	RGI	https://card.mcmaster.ca/aro/3003578
WP_002904397.1	RGI	https://card.mcmaster.ca/aro/3000263
WP_004174069.1	RGI	https://card.mcmaster.ca/aro/3003359
WP_000242758.1	RGI	https://card.mcmaster.ca/aro/3000518
WP_002914342.1	RGI	https://card.mcmaster.ca/aro/3000074
WP_002910103.1	RGI	https://card.mcmaster.ca/aro/3000676
WP_004174069.1	RGI	https://card.mcmaster.ca/aro/3003359
WP_004174069.1	RGI	https://card.mcmaster.ca/aro/3003359
WP_002893035.1	RGI	https://card.mcmaster.ca/aro/3000823
WP_002882898.1	RGI	https://card.mcmaster.ca/aro/3000830
WP_000242758.1	RGI	https://card.mcmaster.ca/aro/3000518
WP_002901772.1	RGI	https://card.mcmaster.ca/aro/3003840
WP_002882901.1	RGI	https://card.mcmaster.ca/aro/3000831
WP_000242758.1	RGI	https://card.mcmaster.ca/aro/3000518
WP_002914337.1	RGI	https://card.mcmaster.ca/aro/3000516
WP_002921035.1	RGI	https://card.mcmaster.ca/aro/3003578
WP_002910103.1	RGI	https://card.mcmaster.ca/aro/3000676
WP_004174069.1	RGI	https://card.mcmaster.ca/aro/3003359
WP_004174069.1	RGI	https://card.mcmaster.ca/aro/3003359
WP_002892195.1	RGI	https://card.mcmaster.ca/aro/3003049
WP_004174069.1	RGI	https://card.mcmaster.ca/aro/3003359
WP_002901772.1	RGI	https://card.mcmaster.ca/aro/3003840
WP_002882898.1	RGI	https://card.mcmaster.ca/aro/3000830
WP_000242758.1	RGI	https://card.mcmaster.ca/aro/3000518
WP_002914337.1	RGI	https://card.mcmaster.ca/aro/3000516
WP_002921035.1	RGI	https://card.mcmaster.ca/aro/3003578
WP_002904397.1	RGI	https://card.mcmaster.ca/aro/3000263
WP_004174069.1	RGI	https://card.mcmaster.ca/aro/3003359
WP_000242758.1	RGI	https://card.mcmaster.ca/aro/3000518
WP_002914342.1	RGI	https://card.mcmaster.ca/aro/3000074
WP_002910103.1	RGI	https://card.mcmaster.ca/aro/3000676
WP_004174069.1	RGI	https://card.mcmaster.ca/aro/3003359
WP_004174069.1	RGI	https://card.mcmaster.ca/aro/3003359
WP_002893035.1	RGI	https://card.mcmaster.ca/aro/3000823
WP_000242758.1	RGI	https://card.mcmaster.ca/aro/3000518
WP_002901772.1	RGI	https://card.mcmaster.ca/aro/3003840
WP_002882901.1	RGI	https://card.mcmaster.ca/aro/3000831
WP_000242758.1	RGI	https://card.mcmaster.ca/aro/3000518
WP_002914337.1	RGI	https://card.mcmaster.ca/aro/3000516
WP_002921035.1	RGI	https://card.mcmaster.ca/aro/3003578
WP_002910103.1	RGI	https://card.mcmaster.ca/aro/3000676
WP_004174069.1	RGI	https://card.mcmaster.ca/aro/3003359
WP_004174069.1	RGI	https://card.mcmaster.ca/aro/3003359
WP_002892195.1	RGI	https://card.mcmaster.ca/aro/3003049
WP_004174069.1	RGI	https://card.mcmaster.ca/aro/3003359
WP_002901772.1	RGI	https://card.mcmaster.ca/aro/3003840
WP_002882898.1	RGI	https://card.mcmaster.ca/aro/3000830
WP_000242758.1	RGI	https://card.mcmaster.ca/aro/3000518
WP_002914337.1	RGI	https://card.mcmaster.ca/aro/3000516
WP_002921035.1	RGI	https://card.mcmaster.ca/aro/3003578
WP_002904397.1	RGI	https://card.mcmaster.ca/aro/3000263
WP_004174069.1	RGI	https://card.mcmaster.ca/aro/3003359
WP_000242758.1	RGI	https://card.mcmaster.ca/aro/3000518
WP_002914342.1	RGI	https://card.mcmaster.ca/aro/3000074
WP_002910103.1	RGI	https://card.mcmaster.ca/aro/3000676
WP_004174069.1	RGI	https://card.mcmaster.ca/aro/3003359
WP_004174069.1	RGI	https://card.mcmaster.ca/aro/3003359
WP_002893035.1	RGI	https://card.mcmaster.ca/aro/3000823
WP_000242758.1	RGI	https://card.mcmaster.ca/aro/3000518
WP_002901772.1	RGI	https://card.mcmaster.ca/aro/3003840
WP_002882901.1	RGI	https://card.mcmaster.ca/aro/3000831
WP_000242758.1	RGI	https://card.mcmaster.ca/aro/3000518
WP_002914337.1	RGI	https://card.mcmaster.ca/aro/3000516
WP_002921035.1	RGI	https://card.mcmaster.ca/aro/3003578
WP_002910103.1	RGI	https://card.mcmaster.ca/aro/3000676
WP_004174069.1	RGI	https://card.mcmaster.ca/aro/3003359
WP_004174069.1	RGI	https://card.mcmaster.ca/aro/3003359
WP_002892195.1	RGI	https://card.mcmaster.ca/aro/3003049
WP_004174069.1	RGI	https://card.mcmaster.ca/aro/3003359
WP_002893035.1	RGI	https://card.mcmaster.ca/aro/3000823
WP_002882898.1	RGI	https://card.mcmaster.ca/aro/3000830
WP_000242758.1	RGI	https://card.mcmaster.ca/aro/3000518
WP_002914337.1	RGI	https://card.mcmaster.ca/aro/3000516
WP_002921035.1	RGI	https://card.mcmaster.ca/aro/3003578
WP_002904397.1	RGI	https://card.mcmaster.ca/aro/3000263
WP_004174069.1	RGI	https://card.mcmaster.ca/aro/3003359
WP_000242758.1	RGI	https://card.mcmaster.ca/aro/3000518
WP_002914342.1	RGI	https://card.mcmaster.ca/aro/3000074
WP_002910103.1	RGI	https://card.mcmaster.ca/aro/3000676
WP_004174069.1	RGI	https://card.mcmaster.ca/aro/3003359
WP_004174069.1	RGI	https://card.mcmaster.ca/aro/3003359
WP_002893035.1	RGI	https://card.mcmaster.ca/aro/3000823
WP_000242758.1	RGI	https://card.mcmaster.ca/aro/3000518
WP_002901772.1	RGI	https://card.mcmaster.ca/aro/3003840
WP_002882901.1	RGI	https://card.mcmaster.ca/aro/3000831
WP_000242758.1	RGI	https://card.mcmaster.ca/aro/3000518
WP_002914337.1	RGI	https://card.mcmaster.ca/aro/3000516
WP_002921035.1	RGI	https://card.mcmaster.ca/aro/3003578
WP_002910103.1	RGI	https://card.mcmaster.ca/aro/3000676
WP_004174069.1	RGI	https://card.mcmaster.ca/aro/3003359
WP_004174069.1	RGI	https://card.mcmaster.ca/aro/3003359
WP_002892195.1	RGI	https://card.mcmaster.ca/aro/3003049
WP_004174069.1	RGI	https://card.mcmaster.ca/aro/3003359
WP_002893035.1	RGI	https://card.mcmaster.ca/aro/3000823
WP_002882898.1	RGI	https://card.mcmaster.ca/aro/3000830
WP_000242758.1	RGI	https://card.mcmaster.ca/aro/3000518
WP_002914337.1	RGI	https://card.mcmaster.ca/aro/3000516
WP_002921035.1	RGI	https://card.mcmaster.ca/aro/3003578
WP_002904397.1	RGI	https://card.mcmaster.ca/aro/3000263
WP_004174069.1	RGI	https://card.mcmaster.ca/aro/3003359
WP_000242758.1	RGI	https://card.mcmaster.ca/aro/3000518
WP_002914342.1	RGI	https://card.mcmaster.ca/aro/3000074
WP_002910103.1	RGI	https://card.mcmaster.ca/aro/3000676
WP_004174069.1	RGI	https://card.mcmaster.ca/aro/3003359
WP_004174069.1	RGI	https://card.mcmaster.ca/aro/3003359
WP_002893035.1	RGI	https://card.mcmaster.ca/aro/3000823
WP_000242758.1	RGI	https://card.mcmaster.ca/aro/3000518
WP_002901772.1	RGI	https://card.mcmaster.ca/aro/3003840
WP_002882901.1	RGI	https://card.mcmaster.ca/aro/3000831
WP_000242758.1	RGI	https://card.mcmaster.ca/aro/3000518
WP_002914337.1	RGI	https://card.mcmaster.ca/aro/3000516
WP_002921035.1	RGI	https://card.mcmaster.ca/aro/3003578
WP_002910103.1	RGI	https://card.mcmaster.ca/aro/3000676
WP_004174069.1	RGI	https://card.mcmaster.ca/aro/3003359
WP_004174069.1	RGI	https://card.mcmaster.ca/aro/3003359
WP_002892195.1	RGI	https://card.mcmaster.ca/aro/3003049
WP_004174069.1	RGI	https://card.mcmaster.ca/aro/3003359
WP_002893035.1	RGI	https://card.mcmaster.ca/aro/3000823
WP_002882898.1	RGI	https://card.mcmaster.ca/aro/3000830
WP_000242758.1	RGI	https://card.mcmaster.ca/aro/3000518
WP_002914337.1	RGI	https://card.mcmaster.ca/aro/3000516
WP_002921035.1	RGI	https://card.mcmaster.ca/aro/3003578
WP_002904397.1	RGI	https://card.mcmaster.ca/aro/3000263
WP_004174069.1	RGI	https://card.mcmaster.ca/aro/3003359
WP_000242758.1	RGI	https://card.mcmaster.ca/aro/3000518
WP_002914342.1	RGI	https://card.mcmaster.ca/aro/3000074
WP_002910103.1	RGI	https://card.mcmaster.ca/aro/3000676
WP_004174069.1	RGI	https://card.mcmaster.ca/aro/3003359
WP_004174069.1	RGI	https://card.mcmaster.ca/aro/3003359
WP_002893035.1	RGI	https://card.mcmaster.ca/aro/3000823
WP_000242758.1	RGI	https://card.mcmaster.ca/aro/3000518
WP_002901772.1	RGI	https://card.mcmaster.ca/aro/3003840
WP_002882901.1	RGI	https://card.mcmaster.ca/aro/3000831
WP_000242758.1	RGI	https://card.mcmaster.ca/aro/3000518
WP_002914337.1	RGI	https://card.mcmaster.ca/aro/3000516
WP_002921035.1	RGI	https://card.mcmaster.ca/aro/3003578
WP_002910103.1	RGI	https://card.mcmaster.ca/aro/3000676
WP_004174069.1	RGI	https://card.mcmaster.ca/aro/3003359
WP_004174069.1	RGI	https://card.mcmaster.ca/aro/3003359
WP_002892195.1	RGI	https://card.mcmaster.ca/aro/3003049
WP_004174069.1	RGI	https://card.mcmaster.ca/aro/3003359
WP_002893035.1	RGI	https://card.mcmaster.ca/aro/3000823
WP_002882898.1	RGI	https://card.mcmaster.ca/aro/3000830
WP_000242758.1	RGI	https://card.mcmaster.ca/aro/3000518
WP_002914337.1	RGI	https://card.mcmaster.ca/aro/3000516
WP_002904397.1	RGI	https://card.mcmaster.ca/aro/3000263
WP_004174069.1	RGI	https://card.mcmaster.ca/aro/3003359
WP_000242758.1	RGI	https://card.mcmaster.ca/aro/3000518
WP_002914342.1	RGI	https://card.mcmaster.ca/aro/3000074
WP_002910103.1	RGI	https://card.mcmaster.ca/aro/3000676
WP_004174069.1	RGI	https://card.mcmaster.ca/aro/3003359
WP_004174069.1	RGI	https://card.mcmaster.ca/aro/3003359
WP_002893035.1	RGI	https://card.mcmaster.ca/aro/3000823
WP_000242758.1	RGI	https://card.mcmaster.ca/aro/3000518
WP_002901772.1	RGI	https://card.mcmaster.ca/aro/3003840
WP_002882901.1	RGI	https://card.mcmaster.ca/aro/3000831
WP_000242758.1	RGI	https://card.mcmaster.ca/aro/3000518
WP_002914337.1	RGI	https://card.mcmaster.ca/aro/3000516
WP_002921035.1	RGI	https://card.mcmaster.ca/aro/3003578
WP_002910103.1	RGI	https://card.mcmaster.ca/aro/3000676
WP_004174069.1	RGI	https://card.mcmaster.ca/aro/3003359
WP_004174069.1	RGI	https://card.mcmaster.ca/aro/3003359
WP_002892195.1	RGI	https://card.mcmaster.ca/aro/3003049
WP_004174069.1	RGI	https://card.mcmaster.ca/aro/3003359
WP_002893035.1	RGI	https://card.mcmaster.ca/aro/3000823
WP_002882898.1	RGI	https://card.mcmaster.ca/aro/3000830
WP_000242758.1	RGI	https://card.mcmaster.ca/aro/3000518
WP_002914337.1	RGI	https://card.mcmaster.ca/aro/3000516
WP_002904397.1	RGI	https://card.mcmaster.ca/aro/3000263
WP_004174069.1	RGI	https://card.mcmaster.ca/aro/3003359
WP_000242758.1	RGI	https://card.mcmaster.ca/aro/3000518
WP_002914342.1	RGI	https://card.mcmaster.ca/aro/3000074
WP_002910103.1	RGI	https://card.mcmaster.ca/aro/3000676
WP_004174069.1	RGI	https://card.mcmaster.ca/aro/3003359
WP_004174069.1	RGI	https://card.mcmaster.ca/aro/3003359
WP_002893035.1	RGI	https://card.mcmaster.ca/aro/3000823
WP_000242758.1	RGI	https://card.mcmaster.ca/aro/3000518
WP_002901772.1	RGI	https://card.mcmaster.ca/aro/3003840
WP_002882901.1	RGI	https://card.mcmaster.ca/aro/3000831
WP_000242758.1	RGI	https://card.mcmaster.ca/aro/3000518
WP_002914337.1	RGI	https://card.mcmaster.ca/aro/3000516
WP_002921035.1	RGI	https://card.mcmaster.ca/aro/3003578
WP_002910103.1	RGI	https://card.mcmaster.ca/aro/3000676
WP_004174069.1	RGI	https://card.mcmaster.ca/aro/3003359
WP_004174069.1	RGI	https://card.mcmaster.ca/aro/3003359
WP_002892195.1	RGI	https://card.mcmaster.ca/aro/3003049
WP_004174069.1	RGI	https://card.mcmaster.ca/aro/3003359
WP_002893035.1	RGI	https://card.mcmaster.ca/aro/3000823
WP_002882898.1	RGI	https://card.mcmaster.ca/aro/3000830
WP_000242758.1	RGI	https://card.mcmaster.ca/aro/3000518
WP_002914337.1	RGI	https://card.mcmaster.ca/aro/3000516
WP_002904397.1	RGI	https://card.mcmaster.ca/aro/3000263
WP_004174069.1	RGI	https://card.mcmaster.ca/aro/3003359
WP_000242758.1	RGI	https://card.mcmaster.ca/aro/3000518
WP_002914342.1	RGI	https://card.mcmaster.ca/aro/3000074
WP_002910103.1	RGI	https://card.mcmaster.ca/aro/3000676
WP_004174069.1	RGI	https://card.mcmaster.ca/aro/3003359
WP_004174069.1	RGI	https://card.mcmaster.ca/aro/3003359
WP_002893035.1	RGI	https://card.mcmaster.ca/aro/3000823
WP_000242758.1	RGI	https://card.mcmaster.ca/aro/3000518
WP_002901772.1	RGI	https://card.mcmaster.ca/aro/3003840
WP_002882901.1	RGI	https://card.mcmaster.ca/aro/3000831
WP_000242758.1	RGI	https://card.mcmaster.ca/aro/3000518
WP_002914337.1	RGI	https://card.mcmaster.ca/aro/3000516
WP_002921035.1	RGI	https://card.mcmaster.ca/aro/3003578
WP_002910103.1	RGI	https://card.mcmaster.ca/aro/3000676
WP_004174069.1	RGI	https://card.mcmaster.ca/aro/3003359
WP_004174069.1	RGI	https://card.mcmaster.ca/aro/3003359
WP_002892195.1	RGI	https://card.mcmaster.ca/aro/3003049
WP_004174069.1	RGI	https://card.mcmaster.ca/aro/3003359
WP_002893035.1	RGI	https://card.mcmaster.ca/aro/3000823
WP_002882898.1	RGI	https://card.mcmaster.ca/aro/3000830
WP_000242758.1	RGI	https://card.mcmaster.ca/aro/3000518
WP_004152483.1	RGI	https://card.mcmaster.ca/aro/3003577
WP_002904397.1	RGI	https://card.mcmaster.ca/aro/3000263
WP_004174069.1	RGI	https://card.mcmaster.ca/aro/3003359
WP_000242758.1	RGI	https://card.mcmaster.ca/aro/3000518
WP_002914342.1	RGI	https://card.mcmaster.ca/aro/3000074
WP_002910103.1	RGI	https://card.mcmaster.ca/aro/3000676
WP_004174069.1	RGI	https://card.mcmaster.ca/aro/3003359
WP_004174069.1	RGI	https://card.mcmaster.ca/aro/3003359
WP_002893035.1	RGI	https://card.mcmaster.ca/aro/3000823
WP_000242758.1	RGI	https://card.mcmaster.ca/aro/3000518
WP_002901772.1	RGI	https://card.mcmaster.ca/aro/3003840
WP_002882901.1	RGI	https://card.mcmaster.ca/aro/3000831
WP_000242758.1	RGI	https://card.mcmaster.ca/aro/3000518
WP_002914337.1	RGI	https://card.mcmaster.ca/aro/3000516
WP_002921035.1	RGI	https://card.mcmaster.ca/aro/3003578
WP_002910103.1	RGI	https://card.mcmaster.ca/aro/3000676
WP_004174069.1	RGI	https://card.mcmaster.ca/aro/3003359
WP_004174069.1	RGI	https://card.mcmaster.ca/aro/3003359
WP_002892195.1	RGI	https://card.mcmaster.ca/aro/3003049
WP_004174069.1	RGI	https://card.mcmaster.ca/aro/3003359
WP_002893035.1	RGI	https://card.mcmaster.ca/aro/3000823
WP_002882898.1	RGI	https://card.mcmaster.ca/aro/3000830
WP_000242758.1	RGI	https://card.mcmaster.ca/aro/3000518
WP_004152483.1	RGI	https://card.mcmaster.ca/aro/3003577
WP_002904397.1	RGI	https://card.mcmaster.ca/aro/3000263
WP_004174069.1	RGI	https://card.mcmaster.ca/aro/3003359
WP_000242758.1	RGI	https://card.mcmaster.ca/aro/3000518
WP_002914342.1	RGI	https://card.mcmaster.ca/aro/3000074
WP_002910103.1	RGI	https://card.mcmaster.ca/aro/3000676
WP_004174069.1	RGI	https://card.mcmaster.ca/aro/3003359
WP_004174069.1	RGI	https://card.mcmaster.ca/aro/3003359
WP_002893035.1	RGI	https://card.mcmaster.ca/aro/3000823
WP_000242758.1	RGI	https://card.mcmaster.ca/aro/3000518
WP_002901772.1	RGI	https://card.mcmaster.ca/aro/3003840
WP_002882901.1	RGI	https://card.mcmaster.ca/aro/3000831
WP_000242758.1	RGI	https://card.mcmaster.ca/aro/3000518
WP_002914337.1	RGI	https://card.mcmaster.ca/aro/3000516
WP_002921035.1	RGI	https://card.mcmaster.ca/aro/3003578
WP_002910103.1	RGI	https://card.mcmaster.ca/aro/3000676
WP_004174069.1	RGI	https://card.mcmaster.ca/aro/3003359
WP_004174069.1	RGI	https://card.mcmaster.ca/aro/3003359
WP_002892195.1	RGI	https://card.mcmaster.ca/aro/3003049
WP_004174069.1	RGI	https://card.mcmaster.ca/aro/3003359
WP_002893035.1	RGI	https://card.mcmaster.ca/aro/3000823
WP_002882898.1	RGI	https://card.mcmaster.ca/aro/3000830
WP_000242758.1	RGI	https://card.mcmaster.ca/aro/3000518
WP_004152483.1	RGI	https://card.mcmaster.ca/aro/3003577
WP_002904397.1	RGI	https://card.mcmaster.ca/aro/3000263
WP_004174069.1	RGI	https://card.mcmaster.ca/aro/3003359
WP_000242758.1	RGI	https://card.mcmaster.ca/aro/3000518
WP_002914342.1	RGI	https://card.mcmaster.ca/aro/3000074
WP_002910103.1	RGI	https://card.mcmaster.ca/aro/3000676
WP_004174069.1	RGI	https://card.mcmaster.ca/aro/3003359
WP_004174069.1	RGI	https://card.mcmaster.ca/aro/3003359
WP_002893035.1	RGI	https://card.mcmaster.ca/aro/3000823
WP_000242758.1	RGI	https://card.mcmaster.ca/aro/3000518
WP_002901772.1	RGI	https://card.mcmaster.ca/aro/3003840
WP_002882901.1	RGI	https://card.mcmaster.ca/aro/3000831
WP_000242758.1	RGI	https://card.mcmaster.ca/aro/3000518
WP_002914337.1	RGI	https://card.mcmaster.ca/aro/3000516
WP_002921035.1	RGI	https://card.mcmaster.ca/aro/3003578
WP_002910103.1	RGI	https://card.mcmaster.ca/aro/3000676
WP_004174069.1	RGI	https://card.mcmaster.ca/aro/3003359
WP_004174069.1	RGI	https://card.mcmaster.ca/aro/3003359
WP_002892195.1	RGI	https://card.mcmaster.ca/aro/3003049
WP_004174069.1	RGI	https://card.mcmaster.ca/aro/3003359
WP_002893035.1	RGI	https://card.mcmaster.ca/aro/3000823
WP_002882898.1	RGI	https://card.mcmaster.ca/aro/3000830
WP_000242758.1	RGI	https://card.mcmaster.ca/aro/3000518
WP_004152483.1	RGI	https://card.mcmaster.ca/aro/3003577
WP_002904397.1	RGI	https://card.mcmaster.ca/aro/3000263
WP_004174069.1	RGI	https://card.mcmaster.ca/aro/3003359
WP_000242758.1	RGI	https://card.mcmaster.ca/aro/3000518
WP_002914342.1	RGI	https://card.mcmaster.ca/aro/3000074
WP_002910103.1	RGI	https://card.mcmaster.ca/aro/3000676
WP_004174069.1	RGI	https://card.mcmaster.ca/aro/3003359
WP_004174069.1	RGI	https://card.mcmaster.ca/aro/3003359
WP_002892195.1	RGI	https://card.mcmaster.ca/aro/3003049
WP_000242758.1	RGI	https://card.mcmaster.ca/aro/3000518
WP_002901772.1	RGI	https://card.mcmaster.ca/aro/3003840
WP_002882901.1	RGI	https://card.mcmaster.ca/aro/3000831
WP_000242758.1	RGI	https://card.mcmaster.ca/aro/3000518
WP_002914337.1	RGI	https://card.mcmaster.ca/aro/3000516
WP_002921035.1	RGI	https://card.mcmaster.ca/aro/3003578
WP_002910103.1	RGI	https://card.mcmaster.ca/aro/3000676
WP_004174069.1	RGI	https://card.mcmaster.ca/aro/3003359
WP_004174069.1	RGI	https://card.mcmaster.ca/aro/3003359
WP_002892195.1	RGI	https://card.mcmaster.ca/aro/3003049
WP_004174069.1	RGI	https://card.mcmaster.ca/aro/3003359
WP_002893035.1	RGI	https://card.mcmaster.ca/aro/3000823
WP_002882898.1	RGI	https://card.mcmaster.ca/aro/3000830
WP_000242758.1	RGI	https://card.mcmaster.ca/aro/3000518
WP_004152483.1	RGI	https://card.mcmaster.ca/aro/3003577
WP_002904397.1	RGI	https://card.mcmaster.ca/aro/3000263
WP_004174069.1	RGI	https://card.mcmaster.ca/aro/3003359
WP_000242758.1	RGI	https://card.mcmaster.ca/aro/3000518
WP_002914342.1	RGI	https://card.mcmaster.ca/aro/3000074
WP_002910103.1	RGI	https://card.mcmaster.ca/aro/3000676
WP_004174069.1	RGI	https://card.mcmaster.ca/aro/3003359
WP_004174069.1	RGI	https://card.mcmaster.ca/aro/3003359
WP_002892195.1	RGI	https://card.mcmaster.ca/aro/3003049
WP_000242758.1	RGI	https://card.mcmaster.ca/aro/3000518
WP_002901772.1	RGI	https://card.mcmaster.ca/aro/3003840
WP_002882901.1	RGI	https://card.mcmaster.ca/aro/3000831
WP_000242758.1	RGI	https://card.mcmaster.ca/aro/3000518
WP_002914337.1	RGI	https://card.mcmaster.ca/aro/3000516
WP_002921035.1	RGI	https://card.mcmaster.ca/aro/3003578
WP_002910103.1	RGI	https://card.mcmaster.ca/aro/3000676
WP_004174069.1	RGI	https://card.mcmaster.ca/aro/3003359
WP_004174069.1	RGI	https://card.mcmaster.ca/aro/3003359
WP_002892195.1	RGI	https://card.mcmaster.ca/aro/3003049
WP_004174069.1	RGI	https://card.mcmaster.ca/aro/3003359
WP_002893035.1	RGI	https://card.mcmaster.ca/aro/3000823
WP_002882898.1	RGI	https://card.mcmaster.ca/aro/3000830
WP_000242758.1	RGI	https://card.mcmaster.ca/aro/3000518
WP_004152483.1	RGI	https://card.mcmaster.ca/aro/3003577
WP_002904397.1	RGI	https://card.mcmaster.ca/aro/3000263
WP_002882901.1	RGI	https://card.mcmaster.ca/aro/3000831
WP_000242758.1	RGI	https://card.mcmaster.ca/aro/3000518
WP_002914342.1	RGI	https://card.mcmaster.ca/aro/3000074
WP_002910103.1	RGI	https://card.mcmaster.ca/aro/3000676
WP_004174069.1	RGI	https://card.mcmaster.ca/aro/3003359
WP_004174069.1	RGI	https://card.mcmaster.ca/aro/3003359
WP_002892195.1	RGI	https://card.mcmaster.ca/aro/3003049
WP_000242758.1	RGI	https://card.mcmaster.ca/aro/3000518
WP_002901772.1	RGI	https://card.mcmaster.ca/aro/3003840
WP_002882901.1	RGI	https://card.mcmaster.ca/aro/3000831
WP_000242758.1	RGI	https://card.mcmaster.ca/aro/3000518
WP_002914337.1	RGI	https://card.mcmaster.ca/aro/3000516
WP_002921035.1	RGI	https://card.mcmaster.ca/aro/3003578
WP_002910103.1	RGI	https://card.mcmaster.ca/aro/3000676
WP_004174069.1	RGI	https://card.mcmaster.ca/aro/3003359
WP_004174069.1	RGI	https://card.mcmaster.ca/aro/3003359
WP_002892195.1	RGI	https://card.mcmaster.ca/aro/3003049
WP_004174069.1	RGI	https://card.mcmaster.ca/aro/3003359
WP_002893035.1	RGI	https://card.mcmaster.ca/aro/3000823
WP_002882898.1	RGI	https://card.mcmaster.ca/aro/3000830
WP_000242758.1	RGI	https://card.mcmaster.ca/aro/3000518
WP_002904397.1	RGI	https://card.mcmaster.ca/aro/3000263
WP_002882901.1	RGI	https://card.mcmaster.ca/aro/3000831
WP_000242758.1	RGI	https://card.mcmaster.ca/aro/3000518
WP_002914342.1	RGI	https://card.mcmaster.ca/aro/3000074
WP_002910103.1	RGI	https://card.mcmaster.ca/aro/3000676
WP_004174069.1	RGI	https://card.mcmaster.ca/aro/3003359
WP_004174069.1	RGI	https://card.mcmaster.ca/aro/3003359
WP_002892195.1	RGI	https://card.mcmaster.ca/aro/3003049
WP_000242758.1	RGI	https://card.mcmaster.ca/aro/3000518
WP_002901772.1	RGI	https://card.mcmaster.ca/aro/3003840
WP_002882901.1	RGI	https://card.mcmaster.ca/aro/3000831
WP_000242758.1	RGI	https://card.mcmaster.ca/aro/3000518
WP_002914337.1	RGI	https://card.mcmaster.ca/aro/3000516
WP_002921035.1	RGI	https://card.mcmaster.ca/aro/3003578
WP_002904397.1	RGI	https://card.mcmaster.ca/aro/3000263
WP_004174069.1	RGI	https://card.mcmaster.ca/aro/3003359
WP_004174069.1	RGI	https://card.mcmaster.ca/aro/3003359
WP_002892195.1	RGI	https://card.mcmaster.ca/aro/3003049
WP_004174069.1	RGI	https://card.mcmaster.ca/aro/3003359
WP_002893035.1	RGI	https://card.mcmaster.ca/aro/3000823
WP_002882898.1	RGI	https://card.mcmaster.ca/aro/3000830
WP_000242758.1	RGI	https://card.mcmaster.ca/aro/3000518
WP_002904397.1	RGI	https://card.mcmaster.ca/aro/3000263
WP_002882901.1	RGI	https://card.mcmaster.ca/aro/3000831
WP_000242758.1	RGI	https://card.mcmaster.ca/aro/3000518
WP_002914342.1	RGI	https://card.mcmaster.ca/aro/3000074
WP_002910103.1	RGI	https://card.mcmaster.ca/aro/3000676
WP_004174069.1	RGI	https://card.mcmaster.ca/aro/3003359
WP_004174069.1	RGI	https://card.mcmaster.ca/aro/3003359
WP_002892195.1	RGI	https://card.mcmaster.ca/aro/3003049
WP_000242758.1	RGI	https://card.mcmaster.ca/aro/3000518
WP_002901772.1	RGI	https://card.mcmaster.ca/aro/3003840
WP_002882901.1	RGI	https://card.mcmaster.ca/aro/3000831
WP_000242758.1	RGI	https://card.mcmaster.ca/aro/3000518
WP_002914337.1	RGI	https://card.mcmaster.ca/aro/3000516
WP_002921035.1	RGI	https://card.mcmaster.ca/aro/3003578
WP_002904397.1	RGI	https://card.mcmaster.ca/aro/3000263
WP_004174069.1	RGI	https://card.mcmaster.ca/aro/3003359
WP_004174069.1	RGI	https://card.mcmaster.ca/aro/3003359
WP_002892195.1	RGI	https://card.mcmaster.ca/aro/3003049
WP_004174069.1	RGI	https://card.mcmaster.ca/aro/3003359
WP_002893035.1	RGI	https://card.mcmaster.ca/aro/3000823
WP_002882898.1	RGI	https://card.mcmaster.ca/aro/3000830
WP_000242758.1	RGI	https://card.mcmaster.ca/aro/3000518
WP_002904397.1	RGI	https://card.mcmaster.ca/aro/3000263
WP_002882901.1	RGI	https://card.mcmaster.ca/aro/3000831
WP_000242758.1	RGI	https://card.mcmaster.ca/aro/3000518
WP_002914342.1	RGI	https://card.mcmaster.ca/aro/3000074
WP_002910103.1	RGI	https://card.mcmaster.ca/aro/3000676
WP_004174069.1	RGI	https://card.mcmaster.ca/aro/3003359
WP_004174069.1	RGI	https://card.mcmaster.ca/aro/3003359
WP_002892195.1	RGI	https://card.mcmaster.ca/aro/3003049
WP_000242758.1	RGI	https://card.mcmaster.ca/aro/3000518
WP_002901772.1	RGI	https://card.mcmaster.ca/aro/3003840
WP_002882901.1	RGI	https://card.mcmaster.ca/aro/3000831
WP_000242758.1	RGI	https://card.mcmaster.ca/aro/3000518
WP_002914337.1	RGI	https://card.mcmaster.ca/aro/3000516
WP_002921035.1	RGI	https://card.mcmaster.ca/aro/3003578
WP_002904397.1	RGI	https://card.mcmaster.ca/aro/3000263
WP_004174069.1	RGI	https://card.mcmaster.ca/aro/3003359
WP_004174069.1	RGI	https://card.mcmaster.ca/aro/3003359
WP_002892195.1	RGI	https://card.mcmaster.ca/aro/3003049
WP_004174069.1	RGI	https://card.mcmaster.ca/aro/3003359
WP_002893035.1	RGI	https://card.mcmaster.ca/aro/3000823
WP_002882898.1	RGI	https://card.mcmaster.ca/aro/3000830
WP_000242758.1	RGI	https://card.mcmaster.ca/aro/3000518
WP_002904397.1	RGI	https://card.mcmaster.ca/aro/3000263
WP_002882901.1	RGI	https://card.mcmaster.ca/aro/3000831
WP_000242758.1	RGI	https://card.mcmaster.ca/aro/3000518
WP_002914342.1	RGI	https://card.mcmaster.ca/aro/3000074
WP_002910103.1	RGI	https://card.mcmaster.ca/aro/3000676
WP_004174069.1	RGI	https://card.mcmaster.ca/aro/3003359
WP_004174069.1	RGI	https://card.mcmaster.ca/aro/3003359
WP_002892195.1	RGI	https://card.mcmaster.ca/aro/3003049
WP_000242758.1	RGI	https://card.mcmaster.ca/aro/3000518
WP_002901772.1	RGI	https://card.mcmaster.ca/aro/3003840
WP_002882901.1	RGI	https://card.mcmaster.ca/aro/3000831
WP_000242758.1	RGI	https://card.mcmaster.ca/aro/3000518
WP_002914337.1	RGI	https://card.mcmaster.ca/aro/3000516
WP_002921035.1	RGI	https://card.mcmaster.ca/aro/3003578
WP_002904397.1	RGI	https://card.mcmaster.ca/aro/3000263
WP_004174069.1	RGI	https://card.mcmaster.ca/aro/3003359
WP_002914342.1	RGI	https://card.mcmaster.ca/aro/3000074
WP_002892195.1	RGI	https://card.mcmaster.ca/aro/3003049
WP_004174069.1	RGI	https://card.mcmaster.ca/aro/3003359
WP_002893035.1	RGI	https://card.mcmaster.ca/aro/3000823
WP_002882898.1	RGI	https://card.mcmaster.ca/aro/3000830
WP_004174069.1	RGI	https://card.mcmaster.ca/aro/3003359
WP_002892195.1	RGI	https://card.mcmaster.ca/aro/3003049
WP_000242758.1	RGI	https://card.mcmaster.ca/aro/3000518
WP_002901772.1	RGI	https://card.mcmaster.ca/aro/3003840
WP_002882901.1	RGI	https://card.mcmaster.ca/aro/3000831
WP_000242758.1	RGI	https://card.mcmaster.ca/aro/3000518
WP_002914337.1	RGI	https://card.mcmaster.ca/aro/3000516
WP_002921035.1	RGI	https://card.mcmaster.ca/aro/3003578
WP_002904397.1	RGI	https://card.mcmaster.ca/aro/3000263
WP_004174069.1	RGI	https://card.mcmaster.ca/aro/3003359
WP_002914342.1	RGI	https://card.mcmaster.ca/aro/3000074
WP_002892195.1	RGI	https://card.mcmaster.ca/aro/3003049
WP_004174069.1	RGI	https://card.mcmaster.ca/aro/3003359
WP_002893035.1	RGI	https://card.mcmaster.ca/aro/3000823
WP_002882898.1	RGI	https://card.mcmaster.ca/aro/3000830
WP_000242758.1	RGI	https://card.mcmaster.ca/aro/3000518
WP_002904397.1	RGI	https://card.mcmaster.ca/aro/3000263
WP_002882901.1	RGI	https://card.mcmaster.ca/aro/3000831
WP_000242758.1	RGI	https://card.mcmaster.ca/aro/3000518
WP_002914342.1	RGI	https://card.mcmaster.ca/aro/3000074
WP_002910103.1	RGI	https://card.mcmaster.ca/aro/3000676
WP_004174069.1	RGI	https://card.mcmaster.ca/aro/3003359
WP_004174069.1	RGI	https://card.mcmaster.ca/aro/3003359
WP_002892195.1	RGI	https://card.mcmaster.ca/aro/3003049
WP_000242758.1	RGI	https://card.mcmaster.ca/aro/3000518
WP_002901772.1	RGI	https://card.mcmaster.ca/aro/3003840
WP_002882901.1	RGI	https://card.mcmaster.ca/aro/3000831
WP_000242758.1	RGI	https://card.mcmaster.ca/aro/3000518
WP_002914337.1	RGI	https://card.mcmaster.ca/aro/3000516
WP_002921035.1	RGI	https://card.mcmaster.ca/aro/3003578
WP_002904397.1	RGI	https://card.mcmaster.ca/aro/3000263
WP_004174069.1	RGI	https://card.mcmaster.ca/aro/3003359
WP_002914342.1	RGI	https://card.mcmaster.ca/aro/3000074
WP_002892195.1	RGI	https://card.mcmaster.ca/aro/3003049
WP_004174069.1	RGI	https://card.mcmaster.ca/aro/3003359
WP_002893035.1	RGI	https://card.mcmaster.ca/aro/3000823
WP_002882898.1	RGI	https://card.mcmaster.ca/aro/3000830
WP_000242758.1	RGI	https://card.mcmaster.ca/aro/3000518
WP_002904397.1	RGI	https://card.mcmaster.ca/aro/3000263
WP_002882901.1	RGI	https://card.mcmaster.ca/aro/3000831
WP_000242758.1	RGI	https://card.mcmaster.ca/aro/3000518
WP_002914342.1	RGI	https://card.mcmaster.ca/aro/3000074
WP_002910103.1	RGI	https://card.mcmaster.ca/aro/3000676
WP_004174069.1	RGI	https://card.mcmaster.ca/aro/3003359
WP_004174069.1	RGI	https://card.mcmaster.ca/aro/3003359
WP_002892195.1	RGI	https://card.mcmaster.ca/aro/3003049
WP_000242758.1	RGI	https://card.mcmaster.ca/aro/3000518
WP_002901772.1	RGI	https://card.mcmaster.ca/aro/3003840
WP_002882901.1	RGI	https://card.mcmaster.ca/aro/3000831
WP_000242758.1	RGI	https://card.mcmaster.ca/aro/3000518
WP_002914337.1	RGI	https://card.mcmaster.ca/aro/3000516
WP_002921035.1	RGI	https://card.mcmaster.ca/aro/3003578
WP_002904397.1	RGI	https://card.mcmaster.ca/aro/3000263
WP_004174069.1	RGI	https://card.mcmaster.ca/aro/3003359
WP_002914342.1	RGI	https://card.mcmaster.ca/aro/3000074
WP_002892195.1	RGI	https://card.mcmaster.ca/aro/3003049
WP_004174069.1	RGI	https://card.mcmaster.ca/aro/3003359
WP_002893035.1	RGI	https://card.mcmaster.ca/aro/3000823
WP_002882898.1	RGI	https://card.mcmaster.ca/aro/3000830
WP_000242758.1	RGI	https://card.mcmaster.ca/aro/3000518
WP_002904397.1	RGI	https://card.mcmaster.ca/aro/3000263
WP_002882901.1	RGI	https://card.mcmaster.ca/aro/3000831
WP_000242758.1	RGI	https://card.mcmaster.ca/aro/3000518
WP_002914342.1	RGI	https://card.mcmaster.ca/aro/3000074
WP_002910103.1	RGI	https://card.mcmaster.ca/aro/3000676
WP_004174069.1	RGI	https://card.mcmaster.ca/aro/3003359
WP_004174069.1	RGI	https://card.mcmaster.ca/aro/3003359
WP_002892195.1	RGI	https://card.mcmaster.ca/aro/3003049
WP_000242758.1	RGI	https://card.mcmaster.ca/aro/3000518
WP_002901772.1	RGI	https://card.mcmaster.ca/aro/3003840
WP_002882901.1	RGI	https://card.mcmaster.ca/aro/3000831
WP_000242758.1	RGI	https://card.mcmaster.ca/aro/3000518
WP_002914337.1	RGI	https://card.mcmaster.ca/aro/3000516
WP_002921035.1	RGI	https://card.mcmaster.ca/aro/3003578
WP_002904397.1	RGI	https://card.mcmaster.ca/aro/3000263
WP_004174069.1	RGI	https://card.mcmaster.ca/aro/3003359
WP_002914342.1	RGI	https://card.mcmaster.ca/aro/3000074
WP_004204211.1	RGI	https://card.mcmaster.ca/aro/3003986
WP_004174069.1	RGI	https://card.mcmaster.ca/aro/3003359
WP_002893035.1	RGI	https://card.mcmaster.ca/aro/3000823
WP_002882898.1	RGI	https://card.mcmaster.ca/aro/3000830
WP_000242758.1	RGI	https://card.mcmaster.ca/aro/3000518
WP_002904397.1	RGI	https://card.mcmaster.ca/aro/3000263
WP_002882901.1	RGI	https://card.mcmaster.ca/aro/3000831
WP_000242758.1	RGI	https://card.mcmaster.ca/aro/3000518
WP_002914342.1	RGI	https://card.mcmaster.ca/aro/3000074
WP_002910103.1	RGI	https://card.mcmaster.ca/aro/3000676
WP_004174069.1	RGI	https://card.mcmaster.ca/aro/3003359
WP_004174069.1	RGI	https://card.mcmaster.ca/aro/3003359
WP_002892195.1	RGI	https://card.mcmaster.ca/aro/3003049
WP_000242758.1	RGI	https://card.mcmaster.ca/aro/3000518
WP_002901772.1	RGI	https://card.mcmaster.ca/aro/3003840
WP_002882901.1	RGI	https://card.mcmaster.ca/aro/3000831
WP_000242758.1	RGI	https://card.mcmaster.ca/aro/3000518
WP_002914337.1	RGI	https://card.mcmaster.ca/aro/3000516
WP_002921035.1	RGI	https://card.mcmaster.ca/aro/3003578
WP_002904397.1	RGI	https://card.mcmaster.ca/aro/3000263
WP_004174069.1	RGI	https://card.mcmaster.ca/aro/3003359
WP_002914342.1	RGI	https://card.mcmaster.ca/aro/3000074
WP_004204211.1	RGI	https://card.mcmaster.ca/aro/3003986
WP_004174069.1	RGI	https://card.mcmaster.ca/aro/3003359
WP_002893035.1	RGI	https://card.mcmaster.ca/aro/3000823
WP_002882898.1	RGI	https://card.mcmaster.ca/aro/3000830
WP_000242758.1	RGI	https://card.mcmaster.ca/aro/3000518
WP_002904397.1	RGI	https://card.mcmaster.ca/aro/3000263
WP_002882901.1	RGI	https://card.mcmaster.ca/aro/3000831
WP_000242758.1	RGI	https://card.mcmaster.ca/aro/3000518
WP_002914342.1	RGI	https://card.mcmaster.ca/aro/3000074
WP_002910103.1	RGI	https://card.mcmaster.ca/aro/3000676
WP_004174069.1	RGI	https://card.mcmaster.ca/aro/3003359
WP_004174069.1	RGI	https://card.mcmaster.ca/aro/3003359
WP_002892195.1	RGI	https://card.mcmaster.ca/aro/3003049
WP_000242758.1	RGI	https://card.mcmaster.ca/aro/3000518
WP_002901772.1	RGI	https://card.mcmaster.ca/aro/3003840
WP_002882901.1	RGI	https://card.mcmaster.ca/aro/3000831
WP_000242758.1	RGI	https://card.mcmaster.ca/aro/3000518
WP_002914337.1	RGI	https://card.mcmaster.ca/aro/3000516
WP_002921035.1	RGI	https://card.mcmaster.ca/aro/3003578
WP_002904397.1	RGI	https://card.mcmaster.ca/aro/3000263
WP_004174069.1	RGI	https://card.mcmaster.ca/aro/3003359
WP_002914342.1	RGI	https://card.mcmaster.ca/aro/3000074
WP_004174069.1	RGI	https://card.mcmaster.ca/aro/3003359
WP_004174069.1	RGI	https://card.mcmaster.ca/aro/3003359
WP_002893035.1	RGI	https://card.mcmaster.ca/aro/3000823
WP_002882898.1	RGI	https://card.mcmaster.ca/aro/3000830
WP_000242758.1	RGI	https://card.mcmaster.ca/aro/3000518
WP_002904397.1	RGI	https://card.mcmaster.ca/aro/3000263
WP_002882901.1	RGI	https://card.mcmaster.ca/aro/3000831
WP_000242758.1	RGI	https://card.mcmaster.ca/aro/3000518
WP_002914342.1	RGI	https://card.mcmaster.ca/aro/3000074
WP_002910103.1	RGI	https://card.mcmaster.ca/aro/3000676
WP_004174069.1	RGI	https://card.mcmaster.ca/aro/3003359
WP_004174069.1	RGI	https://card.mcmaster.ca/aro/3003359
WP_002892195.1	RGI	https://card.mcmaster.ca/aro/3003049
WP_000242758.1	RGI	https://card.mcmaster.ca/aro/3000518
WP_002901772.1	RGI	https://card.mcmaster.ca/aro/3003840
WP_002882901.1	RGI	https://card.mcmaster.ca/aro/3000831
WP_000242758.1	RGI	https://card.mcmaster.ca/aro/3000518
WP_002914337.1	RGI	https://card.mcmaster.ca/aro/3000516
WP_002921035.1	RGI	https://card.mcmaster.ca/aro/3003578
WP_002904397.1	RGI	https://card.mcmaster.ca/aro/3000263
WP_004174069.1	RGI	https://card.mcmaster.ca/aro/3003359
WP_002914342.1	RGI	https://card.mcmaster.ca/aro/3000074
WP_004174069.1	RGI	https://card.mcmaster.ca/aro/3003359
WP_004174069.1	RGI	https://card.mcmaster.ca/aro/3003359
WP_002893035.1	RGI	https://card.mcmaster.ca/aro/3000823
WP_002882898.1	RGI	https://card.mcmaster.ca/aro/3000830
WP_000242758.1	RGI	https://card.mcmaster.ca/aro/3000518
WP_002904397.1	RGI	https://card.mcmaster.ca/aro/3000263
WP_002882901.1	RGI	https://card.mcmaster.ca/aro/3000831
WP_000242758.1	RGI	https://card.mcmaster.ca/aro/3000518
WP_002914342.1	RGI	https://card.mcmaster.ca/aro/3000074
WP_002910103.1	RGI	https://card.mcmaster.ca/aro/3000676
WP_004174069.1	RGI	https://card.mcmaster.ca/aro/3003359
WP_004174069.1	RGI	https://card.mcmaster.ca/aro/3003359
WP_002892195.1	RGI	https://card.mcmaster.ca/aro/3003049
WP_000242758.1	RGI	https://card.mcmaster.ca/aro/3000518
WP_002901772.1	RGI	https://card.mcmaster.ca/aro/3003840
WP_002882901.1	RGI	https://card.mcmaster.ca/aro/3000831
WP_000242758.1	RGI	https://card.mcmaster.ca/aro/3000518
WP_002914337.1	RGI	https://card.mcmaster.ca/aro/3000516
WP_002921035.1	RGI	https://card.mcmaster.ca/aro/3003578
WP_002904397.1	RGI	https://card.mcmaster.ca/aro/3000263
WP_004174069.1	RGI	https://card.mcmaster.ca/aro/3003359
WP_002914342.1	RGI	https://card.mcmaster.ca/aro/3000074
WP_004174069.1	RGI	https://card.mcmaster.ca/aro/3003359
WP_004174069.1	RGI	https://card.mcmaster.ca/aro/3003359
WP_002893035.1	RGI	https://card.mcmaster.ca/aro/3000823
WP_002882898.1	RGI	https://card.mcmaster.ca/aro/3000830
WP_000242758.1	RGI	https://card.mcmaster.ca/aro/3000518
WP_002904397.1	RGI	https://card.mcmaster.ca/aro/3000263
WP_002882901.1	RGI	https://card.mcmaster.ca/aro/3000831
WP_000242758.1	RGI	https://card.mcmaster.ca/aro/3000518
WP_002914342.1	RGI	https://card.mcmaster.ca/aro/3000074
WP_002910103.1	RGI	https://card.mcmaster.ca/aro/3000676
WP_004174069.1	RGI	https://card.mcmaster.ca/aro/3003359
WP_004174069.1	RGI	https://card.mcmaster.ca/aro/3003359
WP_002892195.1	RGI	https://card.mcmaster.ca/aro/3003049
WP_000242758.1	RGI	https://card.mcmaster.ca/aro/3000518
WP_002901772.1	RGI	https://card.mcmaster.ca/aro/3003840
WP_002882901.1	RGI	https://card.mcmaster.ca/aro/3000831
WP_000242758.1	RGI	https://card.mcmaster.ca/aro/3000518
WP_002914337.1	RGI	https://card.mcmaster.ca/aro/3000516
WP_002921035.1	RGI	https://card.mcmaster.ca/aro/3003578
WP_002904397.1	RGI	https://card.mcmaster.ca/aro/3000263
WP_004174069.1	RGI	https://card.mcmaster.ca/aro/3003359
WP_002914342.1	RGI	https://card.mcmaster.ca/aro/3000074
WP_004174069.1	RGI	https://card.mcmaster.ca/aro/3003359
WP_004174069.1	RGI	https://card.mcmaster.ca/aro/3003359
WP_002893035.1	RGI	https://card.mcmaster.ca/aro/3000823
WP_002882898.1	RGI	https://card.mcmaster.ca/aro/3000830
WP_000242758.1	RGI	https://card.mcmaster.ca/aro/3000518
WP_002904397.1	RGI	https://card.mcmaster.ca/aro/3000263
WP_002882901.1	RGI	https://card.mcmaster.ca/aro/3000831
WP_000242758.1	RGI	https://card.mcmaster.ca/aro/3000518
WP_002914342.1	RGI	https://card.mcmaster.ca/aro/3000074
WP_002910103.1	RGI	https://card.mcmaster.ca/aro/3000676
WP_004174069.1	RGI	https://card.mcmaster.ca/aro/3003359
WP_004174069.1	RGI	https://card.mcmaster.ca/aro/3003359
WP_002892195.1	RGI	https://card.mcmaster.ca/aro/3003049
WP_004174069.1	RGI	https://card.mcmaster.ca/aro/3003359
WP_002901772.1	RGI	https://card.mcmaster.ca/aro/3003840
WP_002882898.1	RGI	https://card.mcmaster.ca/aro/3000830
WP_000242758.1	RGI	https://card.mcmaster.ca/aro/3000518
WP_002914337.1	RGI	https://card.mcmaster.ca/aro/3000516
WP_002921035.1	RGI	https://card.mcmaster.ca/aro/3003578
WP_002904397.1	RGI	https://card.mcmaster.ca/aro/3000263
WP_004174069.1	RGI	https://card.mcmaster.ca/aro/3003359
WP_000242758.1	RGI	https://card.mcmaster.ca/aro/3000518
WP_002914342.1	RGI	https://card.mcmaster.ca/aro/3000074
WP_004174069.1	RGI	https://card.mcmaster.ca/aro/3003359
WP_004174069.1	RGI	https://card.mcmaster.ca/aro/3003359
WP_002893035.1	RGI	https://card.mcmaster.ca/aro/3000823
WP_002882898.1	RGI	https://card.mcmaster.ca/aro/3000830
WP_000242758.1	RGI	https://card.mcmaster.ca/aro/3000518
WP_002904397.1	RGI	https://card.mcmaster.ca/aro/3000263
WP_002882901.1	RGI	https://card.mcmaster.ca/aro/3000831
WP_000242758.1	RGI	https://card.mcmaster.ca/aro/3000518
WP_002914337.1	RGI	https://card.mcmaster.ca/aro/3000516
WP_002910103.1	RGI	https://card.mcmaster.ca/aro/3000676
WP_004174069.1	RGI	https://card.mcmaster.ca/aro/3003359
WP_004174069.1	RGI	https://card.mcmaster.ca/aro/3003359
WP_002892195.1	RGI	https://card.mcmaster.ca/aro/3003049
WP_004174069.1	RGI	https://card.mcmaster.ca/aro/3003359
WP_002901772.1	RGI	https://card.mcmaster.ca/aro/3003840
WP_002882898.1	RGI	https://card.mcmaster.ca/aro/3000830
WP_000242758.1	RGI	https://card.mcmaster.ca/aro/3000518
WP_002914337.1	RGI	https://card.mcmaster.ca/aro/3000516
WP_002921035.1	RGI	https://card.mcmaster.ca/aro/3003578
WP_002904397.1	RGI	https://card.mcmaster.ca/aro/3000263
WP_004174069.1	RGI	https://card.mcmaster.ca/aro/3003359
WP_000242758.1	RGI	https://card.mcmaster.ca/aro/3000518
WP_002914342.1	RGI	https://card.mcmaster.ca/aro/3000074
WP_004174069.1	RGI	https://card.mcmaster.ca/aro/3003359
WP_004174069.1	RGI	https://card.mcmaster.ca/aro/3003359
WP_002893035.1	RGI	https://card.mcmaster.ca/aro/3000823
WP_002882898.1	RGI	https://card.mcmaster.ca/aro/3000830
WP_000242758.1	RGI	https://card.mcmaster.ca/aro/3000518
WP_002904397.1	RGI	https://card.mcmaster.ca/aro/3000263
WP_002882901.1	RGI	https://card.mcmaster.ca/aro/3000831
WP_000242758.1	RGI	https://card.mcmaster.ca/aro/3000518
WP_002914337.1	RGI	https://card.mcmaster.ca/aro/3000516
WP_002910103.1	RGI	https://card.mcmaster.ca/aro/3000676
WP_004174069.1	RGI	https://card.mcmaster.ca/aro/3003359
WP_004174069.1	RGI	https://card.mcmaster.ca/aro/3003359
WP_002892195.1	RGI	https://card.mcmaster.ca/aro/3003049
WP_004174069.1	RGI	https://card.mcmaster.ca/aro/3003359
WP_002901772.1	RGI	https://card.mcmaster.ca/aro/3003840
WP_002882898.1	RGI	https://card.mcmaster.ca/aro/3000830
WP_000242758.1	RGI	https://card.mcmaster.ca/aro/3000518
WP_002914337.1	RGI	https://card.mcmaster.ca/aro/3000516
WP_002921035.1	RGI	https://card.mcmaster.ca/aro/3003578
WP_002904397.1	RGI	https://card.mcmaster.ca/aro/3000263
WP_004174069.1	RGI	https://card.mcmaster.ca/aro/3003359
WP_000242758.1	RGI	https://card.mcmaster.ca/aro/3000518
WP_002914342.1	RGI	https://card.mcmaster.ca/aro/3000074
WP_004174069.1	RGI	https://card.mcmaster.ca/aro/3003359
WP_004174069.1	RGI	https://card.mcmaster.ca/aro/3003359
WP_002893035.1	RGI	https://card.mcmaster.ca/aro/3000823
WP_002882898.1	RGI	https://card.mcmaster.ca/aro/3000830
WP_000242758.1	RGI	https://card.mcmaster.ca/aro/3000518
WP_002901772.1	RGI	https://card.mcmaster.ca/aro/3003840
WP_002882901.1	RGI	https://card.mcmaster.ca/aro/3000831
WP_000242758.1	RGI	https://card.mcmaster.ca/aro/3000518
WP_002914337.1	RGI	https://card.mcmaster.ca/aro/3000516
WP_002910103.1	RGI	https://card.mcmaster.ca/aro/3000676
WP_004174069.1	RGI	https://card.mcmaster.ca/aro/3003359
WP_004174069.1	RGI	https://card.mcmaster.ca/aro/3003359
WP_002892195.1	RGI	https://card.mcmaster.ca/aro/3003049
WP_004174069.1	RGI	https://card.mcmaster.ca/aro/3003359
WP_002901772.1	RGI	https://card.mcmaster.ca/aro/3003840
WP_002882898.1	RGI	https://card.mcmaster.ca/aro/3000830
WP_000242758.1	RGI	https://card.mcmaster.ca/aro/3000518
WP_002914337.1	RGI	https://card.mcmaster.ca/aro/3000516
WP_002921035.1	RGI	https://card.mcmaster.ca/aro/3003578
WP_002904397.1	RGI	https://card.mcmaster.ca/aro/3000263
WP_004174069.1	RGI	https://card.mcmaster.ca/aro/3003359
WP_000242758.1	RGI	https://card.mcmaster.ca/aro/3000518
WP_002914342.1	RGI	https://card.mcmaster.ca/aro/3000074
WP_004174069.1	RGI	https://card.mcmaster.ca/aro/3003359
WP_004174069.1	RGI	https://card.mcmaster.ca/aro/3003359
WP_002893035.1	RGI	https://card.mcmaster.ca/aro/3000823
WP_002882898.1	RGI	https://card.mcmaster.ca/aro/3000830
WP_000242758.1	RGI	https://card.mcmaster.ca/aro/3000518
WP_002901772.1	RGI	https://card.mcmaster.ca/aro/3003840
WP_002882901.1	RGI	https://card.mcmaster.ca/aro/3000831
WP_000242758.1	RGI	https://card.mcmaster.ca/aro/3000518
WP_002914337.1	RGI	https://card.mcmaster.ca/aro/3000516
WP_002910103.1	RGI	https://card.mcmaster.ca/aro/3000676
WP_004174069.1	RGI	https://card.mcmaster.ca/aro/3003359
WP_004174069.1	RGI	https://card.mcmaster.ca/aro/3003359
WP_002892195.1	RGI	https://card.mcmaster.ca/aro/3003049
WP_004174069.1	RGI	https://card.mcmaster.ca/aro/3003359
WP_002901772.1	RGI	https://card.mcmaster.ca/aro/3003840
WP_002882898.1	RGI	https://card.mcmaster.ca/aro/3000830
WP_000242758.1	RGI	https://card.mcmaster.ca/aro/3000518
WP_002914337.1	RGI	https://card.mcmaster.ca/aro/3000516
WP_002921035.1	RGI	https://card.mcmaster.ca/aro/3003578
WP_002904397.1	RGI	https://card.mcmaster.ca/aro/3000263
WP_004174069.1	RGI	https://card.mcmaster.ca/aro/3003359
WP_000242758.1	RGI	https://card.mcmaster.ca/aro/3000518
WP_002914342.1	RGI	https://card.mcmaster.ca/aro/3000074
WP_004174069.1	RGI	https://card.mcmaster.ca/aro/3003359
WP_004174069.1	RGI	https://card.mcmaster.ca/aro/3003359
WP_002893035.1	RGI	https://card.mcmaster.ca/aro/3000823
WP_002882898.1	RGI	https://card.mcmaster.ca/aro/3000830
WP_000242758.1	RGI	https://card.mcmaster.ca/aro/3000518
WP_002901772.1	RGI	https://card.mcmaster.ca/aro/3003840
WP_002882901.1	RGI	https://card.mcmaster.ca/aro/3000831
WP_000242758.1	RGI	https://card.mcmaster.ca/aro/3000518
WP_002914337.1	RGI	https://card.mcmaster.ca/aro/3000516
WP_002910103.1	RGI	https://card.mcmaster.ca/aro/3000676
WP_004174069.1	RGI	https://card.mcmaster.ca/aro/3003359
WP_004174069.1	RGI	https://card.mcmaster.ca/aro/3003359
WP_002892195.1	RGI	https://card.mcmaster.ca/aro/3003049
WP_004174069.1	RGI	https://card.mcmaster.ca/aro/3003359
WP_002901772.1	RGI	https://card.mcmaster.ca/aro/3003840
WP_002882898.1	RGI	https://card.mcmaster.ca/aro/3000830
WP_000242758.1	RGI	https://card.mcmaster.ca/aro/3000518
WP_002914337.1	RGI	https://card.mcmaster.ca/aro/3000516
WP_002921035.1	RGI	https://card.mcmaster.ca/aro/3003578
WP_002904397.1	RGI	https://card.mcmaster.ca/aro/3000263
WP_004174069.1	RGI	https://card.mcmaster.ca/aro/3003359
WP_000242758.1	RGI	https://card.mcmaster.ca/aro/3000518
WP_002914342.1	RGI	https://card.mcmaster.ca/aro/3000074
WP_004174069.1	RGI	https://card.mcmaster.ca/aro/3003359
WP_004174069.1	RGI	https://card.mcmaster.ca/aro/3003359
WP_002893035.1	RGI	https://card.mcmaster.ca/aro/3000823
WP_002882898.1	RGI	https://card.mcmaster.ca/aro/3000830
WP_000242758.1	RGI	https://card.mcmaster.ca/aro/3000518
WP_002901772.1	RGI	https://card.mcmaster.ca/aro/3003840
WP_002882901.1	RGI	https://card.mcmaster.ca/aro/3000831
WP_000242758.1	RGI	https://card.mcmaster.ca/aro/3000518
WP_002914337.1	RGI	https://card.mcmaster.ca/aro/3000516
WP_002910103.1	RGI	https://card.mcmaster.ca/aro/3000676
WP_004174069.1	RGI	https://card.mcmaster.ca/aro/3003359
WP_004174069.1	RGI	https://card.mcmaster.ca/aro/3003359
WP_002892195.1	RGI	https://card.mcmaster.ca/aro/3003049
WP_004174069.1	RGI	https://card.mcmaster.ca/aro/3003359
WP_002901772.1	RGI	https://card.mcmaster.ca/aro/3003840
WP_002882898.1	RGI	https://card.mcmaster.ca/aro/3000830
WP_000242758.1	RGI	https://card.mcmaster.ca/aro/3000518
WP_002914337.1	RGI	https://card.mcmaster.ca/aro/3000516
WP_002921035.1	RGI	https://card.mcmaster.ca/aro/3003578
WP_002904397.1	RGI	https://card.mcmaster.ca/aro/3000263
WP_004174069.1	RGI	https://card.mcmaster.ca/aro/3003359
WP_000242758.1	RGI	https://card.mcmaster.ca/aro/3000518
WP_002914342.1	RGI	https://card.mcmaster.ca/aro/3000074
WP_004174069.1	RGI	https://card.mcmaster.ca/aro/3003359
WP_004174069.1	RGI	https://card.mcmaster.ca/aro/3003359
WP_002893035.1	RGI	https://card.mcmaster.ca/aro/3000823
WP_002882898.1	RGI	https://card.mcmaster.ca/aro/3000830
WP_000242758.1	RGI	https://card.mcmaster.ca/aro/3000518
WP_002901772.1	RGI	https://card.mcmaster.ca/aro/3003840
WP_002882901.1	RGI	https://card.mcmaster.ca/aro/3000831
WP_000242758.1	RGI	https://card.mcmaster.ca/aro/3000518
WP_002914337.1	RGI	https://card.mcmaster.ca/aro/3000516
WP_002921035.1	RGI	https://card.mcmaster.ca/aro/3003578
WP_002910103.1	RGI	https://card.mcmaster.ca/aro/3000676
WP_004174069.1	RGI	https://card.mcmaster.ca/aro/3003359
WP_004174069.1	RGI	https://card.mcmaster.ca/aro/3003359
WP_002892195.1	RGI	https://card.mcmaster.ca/aro/3003049
WP_004174069.1	RGI	https://card.mcmaster.ca/aro/3003359
WP_002901772.1	RGI	https://card.mcmaster.ca/aro/3003840
WP_002882898.1	RGI	https://card.mcmaster.ca/aro/3000830
WP_000242758.1	RGI	https://card.mcmaster.ca/aro/3000518
WP_002914337.1	RGI	https://card.mcmaster.ca/aro/3000516
WP_002921035.1	RGI	https://card.mcmaster.ca/aro/3003578
WP_002904397.1	RGI	https://card.mcmaster.ca/aro/3000263
WP_004174069.1	RGI	https://card.mcmaster.ca/aro/3003359
WP_000242758.1	RGI	https://card.mcmaster.ca/aro/3000518
WP_002914342.1	RGI	https://card.mcmaster.ca/aro/3000074
WP_004174069.1	RGI	https://card.mcmaster.ca/aro/3003359
WP_004174069.1	RGI	https://card.mcmaster.ca/aro/3003359
WP_002893035.1	RGI	https://card.mcmaster.ca/aro/3000823
WP_002882898.1	RGI	https://card.mcmaster.ca/aro/3000830
WP_000242758.1	RGI	https://card.mcmaster.ca/aro/3000518
WP_002901772.1	RGI	https://card.mcmaster.ca/aro/3003840
WP_002882901.1	RGI	https://card.mcmaster.ca/aro/3000831
WP_000242758.1	RGI	https://card.mcmaster.ca/aro/3000518
WP_002914337.1	RGI	https://card.mcmaster.ca/aro/3000516
WP_002921035.1	RGI	https://card.mcmaster.ca/aro/3003578
WP_002910103.1	RGI	https://card.mcmaster.ca/aro/3000676
WP_004174069.1	RGI	https://card.mcmaster.ca/aro/3003359
WP_004174069.1	RGI	https://card.mcmaster.ca/aro/3003359
WP_002892195.1	RGI	https://card.mcmaster.ca/aro/3003049
WP_004174069.1	RGI	https://card.mcmaster.ca/aro/3003359
WP_002901772.1	RGI	https://card.mcmaster.ca/aro/3003840
WP_002882898.1	RGI	https://card.mcmaster.ca/aro/3000830
WP_000242758.1	RGI	https://card.mcmaster.ca/aro/3000518
WP_002914337.1	RGI	https://card.mcmaster.ca/aro/3000516
WP_002921035.1	RGI	https://card.mcmaster.ca/aro/3003578
WP_002904397.1	RGI	https://card.mcmaster.ca/aro/3000263
WP_004174069.1	RGI	https://card.mcmaster.ca/aro/3003359
WP_000242758.1	RGI	https://card.mcmaster.ca/aro/3000518
WP_002914342.1	RGI	https://card.mcmaster.ca/aro/3000074
WP_002910103.1	RGI	https://card.mcmaster.ca/aro/3000676
WP_004174069.1	RGI	https://card.mcmaster.ca/aro/3003359
WP_004174069.1	RGI	https://card.mcmaster.ca/aro/3003359
WP_002893035.1	RGI	https://card.mcmaster.ca/aro/3000823
WP_002882898.1	RGI	https://card.mcmaster.ca/aro/3000830
WP_000242758.1	RGI	https://card.mcmaster.ca/aro/3000518
WP_002901772.1	RGI	https://card.mcmaster.ca/aro/3003840
WP_002882901.1	RGI	https://card.mcmaster.ca/aro/3000831
WP_000242758.1	RGI	https://card.mcmaster.ca/aro/3000518
WP_002914337.1	RGI	https://card.mcmaster.ca/aro/3000516
WP_002921035.1	RGI	https://card.mcmaster.ca/aro/3003578
WP_002910103.1	RGI	https://card.mcmaster.ca/aro/3000676
WP_004174069.1	RGI	https://card.mcmaster.ca/aro/3003359
WP_004174069.1	RGI	https://card.mcmaster.ca/aro/3003359
WP_002892195.1	RGI	https://card.mcmaster.ca/aro/3003049
WP_004174069.1	RGI	https://card.mcmaster.ca/aro/3003359
WP_002901772.1	RGI	https://card.mcmaster.ca/aro/3003840
WP_002882898.1	RGI	https://card.mcmaster.ca/aro/3000830
WP_000242758.1	RGI	https://card.mcmaster.ca/aro/3000518
WP_002914337.1	RGI	https://card.mcmaster.ca/aro/3000516
WP_002921035.1	RGI	https://card.mcmaster.ca/aro/3003578
WP_002904397.1	RGI	https://card.mcmaster.ca/aro/3000263
WP_004174069.1	RGI	https://card.mcmaster.ca/aro/3003359
WP_000242758.1	RGI	https://card.mcmaster.ca/aro/3000518
WP_002914342.1	RGI	https://card.mcmaster.ca/aro/3000074
WP_002910103.1	RGI	https://card.mcmaster.ca/aro/3000676
WP_004174069.1	RGI	https://card.mcmaster.ca/aro/3003359
WP_004174069.1	RGI	https://card.mcmaster.ca/aro/3003359
WP_002893035.1	RGI	https://card.mcmaster.ca/aro/3000823
WP_000242758.1	RGI	https://card.mcmaster.ca/aro/3000518
WP_002901772.1	RGI	https://card.mcmaster.ca/aro/3003840
WP_002882901.1	RGI	https://card.mcmaster.ca/aro/3000831
WP_000242758.1	RGI	https://card.mcmaster.ca/aro/3000518
WP_002914337.1	RGI	https://card.mcmaster.ca/aro/3000516
WP_002921035.1	RGI	https://card.mcmaster.ca/aro/3003578
WP_002910103.1	RGI	https://card.mcmaster.ca/aro/3000676
WP_004174069.1	RGI	https://card.mcmaster.ca/aro/3003359
WP_004174069.1	RGI	https://card.mcmaster.ca/aro/3003359
WP_002892195.1	RGI	https://card.mcmaster.ca/aro/3003049
WP_004174069.1	RGI	https://card.mcmaster.ca/aro/3003359
WP_002901772.1	RGI	https://card.mcmaster.ca/aro/3003840
WP_002882898.1	RGI	https://card.mcmaster.ca/aro/3000830
WP_000242758.1	RGI	https://card.mcmaster.ca/aro/3000518
WP_002914337.1	RGI	https://card.mcmaster.ca/aro/3000516
WP_002921035.1	RGI	https://card.mcmaster.ca/aro/3003578
WP_002904397.1	RGI	https://card.mcmaster.ca/aro/3000263
WP_004174069.1	RGI	https://card.mcmaster.ca/aro/3003359
WP_000242758.1	RGI	https://card.mcmaster.ca/aro/3000518
WP_002914342.1	RGI	https://card.mcmaster.ca/aro/3000074
WP_002910103.1	RGI	https://card.mcmaster.ca/aro/3000676
WP_004174069.1	RGI	https://card.mcmaster.ca/aro/3003359
WP_004174069.1	RGI	https://card.mcmaster.ca/aro/3003359
WP_002893035.1	RGI	https://card.mcmaster.ca/aro/3000823
WP_000242758.1	RGI	https://card.mcmaster.ca/aro/3000518
WP_002901772.1	RGI	https://card.mcmaster.ca/aro/3003840
WP_002882901.1	RGI	https://card.mcmaster.ca/aro/3000831
WP_000242758.1	RGI	https://card.mcmaster.ca/aro/3000518
WP_002914337.1	RGI	https://card.mcmaster.ca/aro/3000516
WP_002921035.1	RGI	https://card.mcmaster.ca/aro/3003578
WP_002910103.1	RGI	https://card.mcmaster.ca/aro/3000676
WP_004174069.1	RGI	https://card.mcmaster.ca/aro/3003359
WP_004174069.1	RGI	https://card.mcmaster.ca/aro/3003359
WP_002892195.1	RGI	https://card.mcmaster.ca/aro/3003049
WP_004174069.1	RGI	https://card.mcmaster.ca/aro/3003359
WP_002893035.1	RGI	https://card.mcmaster.ca/aro/3000823
WP_002882898.1	RGI	https://card.mcmaster.ca/aro/3000830
WP_000242758.1	RGI	https://card.mcmaster.ca/aro/3000518
WP_002914337.1	RGI	https://card.mcmaster.ca/aro/3000516
WP_002921035.1	RGI	https://card.mcmaster.ca/aro/3003578
WP_002904397.1	RGI	https://card.mcmaster.ca/aro/3000263
WP_004174069.1	RGI	https://card.mcmaster.ca/aro/3003359
WP_000242758.1	RGI	https://card.mcmaster.ca/aro/3000518
WP_002914342.1	RGI	https://card.mcmaster.ca/aro/3000074
WP_002910103.1	RGI	https://card.mcmaster.ca/aro/3000676
WP_004174069.1	RGI	https://card.mcmaster.ca/aro/3003359
WP_004174069.1	RGI	https://card.mcmaster.ca/aro/3003359
WP_002893035.1	RGI	https://card.mcmaster.ca/aro/3000823
WP_000242758.1	RGI	https://card.mcmaster.ca/aro/3000518
WP_002901772.1	RGI	https://card.mcmaster.ca/aro/3003840
WP_002882901.1	RGI	https://card.mcmaster.ca/aro/3000831
WP_000242758.1	RGI	https://card.mcmaster.ca/aro/3000518
WP_002914337.1	RGI	https://card.mcmaster.ca/aro/3000516
WP_002921035.1	RGI	https://card.mcmaster.ca/aro/3003578
WP_002910103.1	RGI	https://card.mcmaster.ca/aro/3000676
WP_004174069.1	RGI	https://card.mcmaster.ca/aro/3003359
WP_004174069.1	RGI	https://card.mcmaster.ca/aro/3003359
WP_002892195.1	RGI	https://card.mcmaster.ca/aro/3003049
WP_004174069.1	RGI	https://card.mcmaster.ca/aro/3003359
WP_002893035.1	RGI	https://card.mcmaster.ca/aro/3000823
WP_002882898.1	RGI	https://card.mcmaster.ca/aro/3000830
WP_000242758.1	RGI	https://card.mcmaster.ca/aro/3000518
WP_002914337.1	RGI	https://card.mcmaster.ca/aro/3000516
WP_002921035.1	RGI	https://card.mcmaster.ca/aro/3003578
WP_002904397.1	RGI	https://card.mcmaster.ca/aro/3000263
WP_004174069.1	RGI	https://card.mcmaster.ca/aro/3003359
WP_000242758.1	RGI	https://card.mcmaster.ca/aro/3000518
WP_002914342.1	RGI	https://card.mcmaster.ca/aro/3000074
WP_002910103.1	RGI	https://card.mcmaster.ca/aro/3000676
WP_004174069.1	RGI	https://card.mcmaster.ca/aro/3003359
WP_004174069.1	RGI	https://card.mcmaster.ca/aro/3003359
WP_002893035.1	RGI	https://card.mcmaster.ca/aro/3000823
WP_000242758.1	RGI	https://card.mcmaster.ca/aro/3000518
WP_002901772.1	RGI	https://card.mcmaster.ca/aro/3003840
WP_002882901.1	RGI	https://card.mcmaster.ca/aro/3000831
WP_000242758.1	RGI	https://card.mcmaster.ca/aro/3000518
WP_002914337.1	RGI	https://card.mcmaster.ca/aro/3000516
WP_002921035.1	RGI	https://card.mcmaster.ca/aro/3003578
WP_002910103.1	RGI	https://card.mcmaster.ca/aro/3000676
WP_004174069.1	RGI	https://card.mcmaster.ca/aro/3003359
WP_004174069.1	RGI	https://card.mcmaster.ca/aro/3003359
WP_002892195.1	RGI	https://card.mcmaster.ca/aro/3003049
WP_004174069.1	RGI	https://card.mcmaster.ca/aro/3003359
WP_002893035.1	RGI	https://card.mcmaster.ca/aro/3000823
WP_002882898.1	RGI	https://card.mcmaster.ca/aro/3000830
WP_000242758.1	RGI	https://card.mcmaster.ca/aro/3000518
WP_002914337.1	RGI	https://card.mcmaster.ca/aro/3000516
WP_002921035.1	RGI	https://card.mcmaster.ca/aro/3003578
WP_002904397.1	RGI	https://card.mcmaster.ca/aro/3000263
WP_004174069.1	RGI	https://card.mcmaster.ca/aro/3003359
WP_000242758.1	RGI	https://card.mcmaster.ca/aro/3000518
WP_002914342.1	RGI	https://card.mcmaster.ca/aro/3000074
WP_002910103.1	RGI	https://card.mcmaster.ca/aro/3000676
WP_004174069.1	RGI	https://card.mcmaster.ca/aro/3003359
WP_004174069.1	RGI	https://card.mcmaster.ca/aro/3003359
WP_002893035.1	RGI	https://card.mcmaster.ca/aro/3000823
WP_000242758.1	RGI	https://card.mcmaster.ca/aro/3000518
WP_002901772.1	RGI	https://card.mcmaster.ca/aro/3003840
WP_002882901.1	RGI	https://card.mcmaster.ca/aro/3000831
WP_000242758.1	RGI	https://card.mcmaster.ca/aro/3000518
WP_002914337.1	RGI	https://card.mcmaster.ca/aro/3000516
WP_002921035.1	RGI	https://card.mcmaster.ca/aro/3003578
WP_002910103.1	RGI	https://card.mcmaster.ca/aro/3000676
WP_004174069.1	RGI	https://card.mcmaster.ca/aro/3003359
WP_004174069.1	RGI	https://card.mcmaster.ca/aro/3003359
WP_002892195.1	RGI	https://card.mcmaster.ca/aro/3003049
WP_004174069.1	RGI	https://card.mcmaster.ca/aro/3003359
WP_002893035.1	RGI	https://card.mcmaster.ca/aro/3000823
WP_002882898.1	RGI	https://card.mcmaster.ca/aro/3000830
WP_000242758.1	RGI	https://card.mcmaster.ca/aro/3000518
WP_002914337.1	RGI	https://card.mcmaster.ca/aro/3000516
WP_002904397.1	RGI	https://card.mcmaster.ca/aro/3000263
WP_004174069.1	RGI	https://card.mcmaster.ca/aro/3003359
WP_000242758.1	RGI	https://card.mcmaster.ca/aro/3000518
WP_002914342.1	RGI	https://card.mcmaster.ca/aro/3000074
WP_002910103.1	RGI	https://card.mcmaster.ca/aro/3000676
WP_004174069.1	RGI	https://card.mcmaster.ca/aro/3003359
WP_004174069.1	RGI	https://card.mcmaster.ca/aro/3003359
WP_002893035.1	RGI	https://card.mcmaster.ca/aro/3000823
WP_000242758.1	RGI	https://card.mcmaster.ca/aro/3000518
WP_002901772.1	RGI	https://card.mcmaster.ca/aro/3003840
WP_002882901.1	RGI	https://card.mcmaster.ca/aro/3000831
WP_000242758.1	RGI	https://card.mcmaster.ca/aro/3000518
WP_002914337.1	RGI	https://card.mcmaster.ca/aro/3000516
WP_002921035.1	RGI	https://card.mcmaster.ca/aro/3003578
WP_002910103.1	RGI	https://card.mcmaster.ca/aro/3000676
WP_004174069.1	RGI	https://card.mcmaster.ca/aro/3003359
WP_004174069.1	RGI	https://card.mcmaster.ca/aro/3003359
WP_002892195.1	RGI	https://card.mcmaster.ca/aro/3003049
WP_004174069.1	RGI	https://card.mcmaster.ca/aro/3003359
WP_002893035.1	RGI	https://card.mcmaster.ca/aro/3000823
WP_002882898.1	RGI	https://card.mcmaster.ca/aro/3000830
WP_000242758.1	RGI	https://card.mcmaster.ca/aro/3000518
WP_002914337.1	RGI	https://card.mcmaster.ca/aro/3000516
WP_002904397.1	RGI	https://card.mcmaster.ca/aro/3000263
WP_004174069.1	RGI	https://card.mcmaster.ca/aro/3003359
WP_000242758.1	RGI	https://card.mcmaster.ca/aro/3000518
WP_002914342.1	RGI	https://card.mcmaster.ca/aro/3000074
WP_002910103.1	RGI	https://card.mcmaster.ca/aro/3000676
WP_004174069.1	RGI	https://card.mcmaster.ca/aro/3003359
WP_004174069.1	RGI	https://card.mcmaster.ca/aro/3003359
WP_002893035.1	RGI	https://card.mcmaster.ca/aro/3000823
WP_000242758.1	RGI	https://card.mcmaster.ca/aro/3000518
WP_002901772.1	RGI	https://card.mcmaster.ca/aro/3003840
WP_002882901.1	RGI	https://card.mcmaster.ca/aro/3000831
WP_000242758.1	RGI	https://card.mcmaster.ca/aro/3000518
WP_002914337.1	RGI	https://card.mcmaster.ca/aro/3000516
WP_002921035.1	RGI	https://card.mcmaster.ca/aro/3003578
WP_002910103.1	RGI	https://card.mcmaster.ca/aro/3000676
WP_004174069.1	RGI	https://card.mcmaster.ca/aro/3003359
WP_004174069.1	RGI	https://card.mcmaster.ca/aro/3003359
WP_002892195.1	RGI	https://card.mcmaster.ca/aro/3003049
WP_004174069.1	RGI	https://card.mcmaster.ca/aro/3003359
WP_002893035.1	RGI	https://card.mcmaster.ca/aro/3000823
WP_002882898.1	RGI	https://card.mcmaster.ca/aro/3000830
WP_000242758.1	RGI	https://card.mcmaster.ca/aro/3000518
WP_002914337.1	RGI	https://card.mcmaster.ca/aro/3000516
WP_002904397.1	RGI	https://card.mcmaster.ca/aro/3000263
WP_004174069.1	RGI	https://card.mcmaster.ca/aro/3003359
WP_000242758.1	RGI	https://card.mcmaster.ca/aro/3000518
WP_002914342.1	RGI	https://card.mcmaster.ca/aro/3000074
WP_002910103.1	RGI	https://card.mcmaster.ca/aro/3000676
WP_004174069.1	RGI	https://card.mcmaster.ca/aro/3003359
WP_004174069.1	RGI	https://card.mcmaster.ca/aro/3003359
WP_002893035.1	RGI	https://card.mcmaster.ca/aro/3000823
WP_000242758.1	RGI	https://card.mcmaster.ca/aro/3000518
WP_002901772.1	RGI	https://card.mcmaster.ca/aro/3003840
WP_002882901.1	RGI	https://card.mcmaster.ca/aro/3000831
WP_000242758.1	RGI	https://card.mcmaster.ca/aro/3000518
WP_002914337.1	RGI	https://card.mcmaster.ca/aro/3000516
WP_002921035.1	RGI	https://card.mcmaster.ca/aro/3003578
WP_002910103.1	RGI	https://card.mcmaster.ca/aro/3000676
WP_004174069.1	RGI	https://card.mcmaster.ca/aro/3003359
WP_004174069.1	RGI	https://card.mcmaster.ca/aro/3003359
WP_002892195.1	RGI	https://card.mcmaster.ca/aro/3003049
WP_004174069.1	RGI	https://card.mcmaster.ca/aro/3003359
WP_002893035.1	RGI	https://card.mcmaster.ca/aro/3000823
WP_002882898.1	RGI	https://card.mcmaster.ca/aro/3000830
WP_000242758.1	RGI	https://card.mcmaster.ca/aro/3000518
WP_004152483.1	RGI	https://card.mcmaster.ca/aro/3003577
WP_002904397.1	RGI	https://card.mcmaster.ca/aro/3000263
WP_004174069.1	RGI	https://card.mcmaster.ca/aro/3003359
WP_000242758.1	RGI	https://card.mcmaster.ca/aro/3000518
WP_002914342.1	RGI	https://card.mcmaster.ca/aro/3000074
WP_002910103.1	RGI	https://card.mcmaster.ca/aro/3000676
WP_004174069.1	RGI	https://card.mcmaster.ca/aro/3003359
WP_004174069.1	RGI	https://card.mcmaster.ca/aro/3003359
WP_002893035.1	RGI	https://card.mcmaster.ca/aro/3000823
WP_000242758.1	RGI	https://card.mcmaster.ca/aro/3000518
WP_002901772.1	RGI	https://card.mcmaster.ca/aro/3003840
WP_002882901.1	RGI	https://card.mcmaster.ca/aro/3000831
WP_000242758.1	RGI	https://card.mcmaster.ca/aro/3000518
WP_002914337.1	RGI	https://card.mcmaster.ca/aro/3000516
WP_002921035.1	RGI	https://card.mcmaster.ca/aro/3003578
WP_002910103.1	RGI	https://card.mcmaster.ca/aro/3000676
WP_004174069.1	RGI	https://card.mcmaster.ca/aro/3003359
WP_004174069.1	RGI	https://card.mcmaster.ca/aro/3003359
WP_002892195.1	RGI	https://card.mcmaster.ca/aro/3003049
WP_004174069.1	RGI	https://card.mcmaster.ca/aro/3003359
WP_002893035.1	RGI	https://card.mcmaster.ca/aro/3000823
WP_002882898.1	RGI	https://card.mcmaster.ca/aro/3000830
WP_000242758.1	RGI	https://card.mcmaster.ca/aro/3000518
WP_004152483.1	RGI	https://card.mcmaster.ca/aro/3003577
WP_002904397.1	RGI	https://card.mcmaster.ca/aro/3000263
WP_004174069.1	RGI	https://card.mcmaster.ca/aro/3003359
WP_000242758.1	RGI	https://card.mcmaster.ca/aro/3000518
WP_002914342.1	RGI	https://card.mcmaster.ca/aro/3000074
WP_002910103.1	RGI	https://card.mcmaster.ca/aro/3000676
WP_004174069.1	RGI	https://card.mcmaster.ca/aro/3003359
WP_004174069.1	RGI	https://card.mcmaster.ca/aro/3003359
WP_002893035.1	RGI	https://card.mcmaster.ca/aro/3000823
WP_000242758.1	RGI	https://card.mcmaster.ca/aro/3000518
WP_002901772.1	RGI	https://card.mcmaster.ca/aro/3003840
WP_002882901.1	RGI	https://card.mcmaster.ca/aro/3000831
WP_000242758.1	RGI	https://card.mcmaster.ca/aro/3000518
WP_002914337.1	RGI	https://card.mcmaster.ca/aro/3000516
WP_002921035.1	RGI	https://card.mcmaster.ca/aro/3003578
WP_002910103.1	RGI	https://card.mcmaster.ca/aro/3000676
WP_004174069.1	RGI	https://card.mcmaster.ca/aro/3003359
WP_004174069.1	RGI	https://card.mcmaster.ca/aro/3003359
WP_002892195.1	RGI	https://card.mcmaster.ca/aro/3003049
WP_004174069.1	RGI	https://card.mcmaster.ca/aro/3003359
WP_002893035.1	RGI	https://card.mcmaster.ca/aro/3000823
WP_002882898.1	RGI	https://card.mcmaster.ca/aro/3000830
WP_000242758.1	RGI	https://card.mcmaster.ca/aro/3000518
WP_004152483.1	RGI	https://card.mcmaster.ca/aro/3003577
WP_002904397.1	RGI	https://card.mcmaster.ca/aro/3000263
WP_004174069.1	RGI	https://card.mcmaster.ca/aro/3003359
WP_000242758.1	RGI	https://card.mcmaster.ca/aro/3000518
WP_002914342.1	RGI	https://card.mcmaster.ca/aro/3000074
WP_002910103.1	RGI	https://card.mcmaster.ca/aro/3000676
WP_004174069.1	RGI	https://card.mcmaster.ca/aro/3003359
WP_004174069.1	RGI	https://card.mcmaster.ca/aro/3003359
WP_002893035.1	RGI	https://card.mcmaster.ca/aro/3000823
WP_000242758.1	RGI	https://card.mcmaster.ca/aro/3000518
WP_002901772.1	RGI	https://card.mcmaster.ca/aro/3003840
WP_002882901.1	RGI	https://card.mcmaster.ca/aro/3000831
WP_000242758.1	RGI	https://card.mcmaster.ca/aro/3000518
WP_002914337.1	RGI	https://card.mcmaster.ca/aro/3000516
WP_002921035.1	RGI	https://card.mcmaster.ca/aro/3003578
WP_002910103.1	RGI	https://card.mcmaster.ca/aro/3000676
WP_004174069.1	RGI	https://card.mcmaster.ca/aro/3003359
WP_004174069.1	RGI	https://card.mcmaster.ca/aro/3003359
WP_002892195.1	RGI	https://card.mcmaster.ca/aro/3003049
WP_004174069.1	RGI	https://card.mcmaster.ca/aro/3003359
WP_002893035.1	RGI	https://card.mcmaster.ca/aro/3000823
WP_002882898.1	RGI	https://card.mcmaster.ca/aro/3000830
WP_000242758.1	RGI	https://card.mcmaster.ca/aro/3000518
WP_004152483.1	RGI	https://card.mcmaster.ca/aro/3003577
WP_002904397.1	RGI	https://card.mcmaster.ca/aro/3000263
WP_004174069.1	RGI	https://card.mcmaster.ca/aro/3003359
WP_000242758.1	RGI	https://card.mcmaster.ca/aro/3000518
WP_002914342.1	RGI	https://card.mcmaster.ca/aro/3000074
WP_002910103.1	RGI	https://card.mcmaster.ca/aro/3000676
WP_004174069.1	RGI	https://card.mcmaster.ca/aro/3003359
WP_004174069.1	RGI	https://card.mcmaster.ca/aro/3003359
WP_002892195.1	RGI	https://card.mcmaster.ca/aro/3003049
WP_000242758.1	RGI	https://card.mcmaster.ca/aro/3000518
WP_002901772.1	RGI	https://card.mcmaster.ca/aro/3003840
WP_002882901.1	RGI	https://card.mcmaster.ca/aro/3000831
WP_000242758.1	RGI	https://card.mcmaster.ca/aro/3000518
WP_002914337.1	RGI	https://card.mcmaster.ca/aro/3000516
WP_002921035.1	RGI	https://card.mcmaster.ca/aro/3003578
WP_002910103.1	RGI	https://card.mcmaster.ca/aro/3000676
WP_004174069.1	RGI	https://card.mcmaster.ca/aro/3003359
WP_004174069.1	RGI	https://card.mcmaster.ca/aro/3003359
WP_002892195.1	RGI	https://card.mcmaster.ca/aro/3003049
WP_004174069.1	RGI	https://card.mcmaster.ca/aro/3003359
WP_002893035.1	RGI	https://card.mcmaster.ca/aro/3000823
WP_002882898.1	RGI	https://card.mcmaster.ca/aro/3000830
WP_000242758.1	RGI	https://card.mcmaster.ca/aro/3000518
WP_004152483.1	RGI	https://card.mcmaster.ca/aro/3003577
WP_002904397.1	RGI	https://card.mcmaster.ca/aro/3000263
WP_004174069.1	RGI	https://card.mcmaster.ca/aro/3003359
WP_000242758.1	RGI	https://card.mcmaster.ca/aro/3000518
WP_002914342.1	RGI	https://card.mcmaster.ca/aro/3000074
WP_002910103.1	RGI	https://card.mcmaster.ca/aro/3000676
WP_004174069.1	RGI	https://card.mcmaster.ca/aro/3003359
WP_004174069.1	RGI	https://card.mcmaster.ca/aro/3003359
WP_002892195.1	RGI	https://card.mcmaster.ca/aro/3003049
WP_000242758.1	RGI	https://card.mcmaster.ca/aro/3000518
WP_002901772.1	RGI	https://card.mcmaster.ca/aro/3003840
WP_002882901.1	RGI	https://card.mcmaster.ca/aro/3000831
WP_000242758.1	RGI	https://card.mcmaster.ca/aro/3000518
WP_002914337.1	RGI	https://card.mcmaster.ca/aro/3000516
WP_002921035.1	RGI	https://card.mcmaster.ca/aro/3003578
WP_002910103.1	RGI	https://card.mcmaster.ca/aro/3000676
WP_004174069.1	RGI	https://card.mcmaster.ca/aro/3003359
WP_004174069.1	RGI	https://card.mcmaster.ca/aro/3003359
WP_002892195.1	RGI	https://card.mcmaster.ca/aro/3003049
WP_004174069.1	RGI	https://card.mcmaster.ca/aro/3003359
WP_002893035.1	RGI	https://card.mcmaster.ca/aro/3000823
WP_002882898.1	RGI	https://card.mcmaster.ca/aro/3000830
WP_000242758.1	RGI	https://card.mcmaster.ca/aro/3000518
WP_004152483.1	RGI	https://card.mcmaster.ca/aro/3003577
WP_002904397.1	RGI	https://card.mcmaster.ca/aro/3000263
WP_004174069.1	RGI	https://card.mcmaster.ca/aro/3003359
WP_000242758.1	RGI	https://card.mcmaster.ca/aro/3000518
WP_002914342.1	RGI	https://card.mcmaster.ca/aro/3000074
WP_002910103.1	RGI	https://card.mcmaster.ca/aro/3000676
WP_004174069.1	RGI	https://card.mcmaster.ca/aro/3003359
WP_004174069.1	RGI	https://card.mcmaster.ca/aro/3003359
WP_002892195.1	RGI	https://card.mcmaster.ca/aro/3003049
WP_000242758.1	RGI	https://card.mcmaster.ca/aro/3000518
WP_002901772.1	RGI	https://card.mcmaster.ca/aro/3003840
WP_002882901.1	RGI	https://card.mcmaster.ca/aro/3000831
WP_000242758.1	RGI	https://card.mcmaster.ca/aro/3000518
WP_002914337.1	RGI	https://card.mcmaster.ca/aro/3000516
WP_002921035.1	RGI	https://card.mcmaster.ca/aro/3003578
WP_002910103.1	RGI	https://card.mcmaster.ca/aro/3000676
WP_004174069.1	RGI	https://card.mcmaster.ca/aro/3003359
WP_004174069.1	RGI	https://card.mcmaster.ca/aro/3003359
WP_002892195.1	RGI	https://card.mcmaster.ca/aro/3003049
WP_004174069.1	RGI	https://card.mcmaster.ca/aro/3003359
WP_002893035.1	RGI	https://card.mcmaster.ca/aro/3000823
WP_002882898.1	RGI	https://card.mcmaster.ca/aro/3000830
WP_000242758.1	RGI	https://card.mcmaster.ca/aro/3000518
WP_002904397.1	RGI	https://card.mcmaster.ca/aro/3000263
WP_002882901.1	RGI	https://card.mcmaster.ca/aro/3000831
WP_000242758.1	RGI	https://card.mcmaster.ca/aro/3000518
WP_002914342.1	RGI	https://card.mcmaster.ca/aro/3000074
WP_002910103.1	RGI	https://card.mcmaster.ca/aro/3000676
WP_004174069.1	RGI	https://card.mcmaster.ca/aro/3003359
WP_004174069.1	RGI	https://card.mcmaster.ca/aro/3003359
WP_002892195.1	RGI	https://card.mcmaster.ca/aro/3003049
WP_000242758.1	RGI	https://card.mcmaster.ca/aro/3000518
WP_002901772.1	RGI	https://card.mcmaster.ca/aro/3003840
WP_002882901.1	RGI	https://card.mcmaster.ca/aro/3000831
WP_000242758.1	RGI	https://card.mcmaster.ca/aro/3000518
WP_002914337.1	RGI	https://card.mcmaster.ca/aro/3000516
WP_002921035.1	RGI	https://card.mcmaster.ca/aro/3003578
WP_002904397.1	RGI	https://card.mcmaster.ca/aro/3000263
WP_004174069.1	RGI	https://card.mcmaster.ca/aro/3003359
WP_004174069.1	RGI	https://card.mcmaster.ca/aro/3003359
WP_002892195.1	RGI	https://card.mcmaster.ca/aro/3003049
WP_004174069.1	RGI	https://card.mcmaster.ca/aro/3003359
WP_002893035.1	RGI	https://card.mcmaster.ca/aro/3000823
WP_002882898.1	RGI	https://card.mcmaster.ca/aro/3000830
WP_000242758.1	RGI	https://card.mcmaster.ca/aro/3000518
WP_002904397.1	RGI	https://card.mcmaster.ca/aro/3000263
WP_002882901.1	RGI	https://card.mcmaster.ca/aro/3000831
WP_000242758.1	RGI	https://card.mcmaster.ca/aro/3000518
WP_002914342.1	RGI	https://card.mcmaster.ca/aro/3000074
WP_002910103.1	RGI	https://card.mcmaster.ca/aro/3000676
WP_004174069.1	RGI	https://card.mcmaster.ca/aro/3003359
WP_004174069.1	RGI	https://card.mcmaster.ca/aro/3003359
WP_002892195.1	RGI	https://card.mcmaster.ca/aro/3003049
WP_000242758.1	RGI	https://card.mcmaster.ca/aro/3000518
WP_002901772.1	RGI	https://card.mcmaster.ca/aro/3003840
WP_002882901.1	RGI	https://card.mcmaster.ca/aro/3000831
WP_000242758.1	RGI	https://card.mcmaster.ca/aro/3000518
WP_002914337.1	RGI	https://card.mcmaster.ca/aro/3000516
WP_002921035.1	RGI	https://card.mcmaster.ca/aro/3003578
WP_002904397.1	RGI	https://card.mcmaster.ca/aro/3000263
WP_004174069.1	RGI	https://card.mcmaster.ca/aro/3003359
WP_004174069.1	RGI	https://card.mcmaster.ca/aro/3003359
WP_002892195.1	RGI	https://card.mcmaster.ca/aro/3003049
WP_004174069.1	RGI	https://card.mcmaster.ca/aro/3003359
WP_002893035.1	RGI	https://card.mcmaster.ca/aro/3000823
WP_002882898.1	RGI	https://card.mcmaster.ca/aro/3000830
WP_000242758.1	RGI	https://card.mcmaster.ca/aro/3000518
WP_002904397.1	RGI	https://card.mcmaster.ca/aro/3000263
WP_002882901.1	RGI	https://card.mcmaster.ca/aro/3000831
WP_000242758.1	RGI	https://card.mcmaster.ca/aro/3000518
WP_002914342.1	RGI	https://card.mcmaster.ca/aro/3000074
WP_002910103.1	RGI	https://card.mcmaster.ca/aro/3000676
WP_004174069.1	RGI	https://card.mcmaster.ca/aro/3003359
WP_004174069.1	RGI	https://card.mcmaster.ca/aro/3003359
WP_002892195.1	RGI	https://card.mcmaster.ca/aro/3003049
WP_000242758.1	RGI	https://card.mcmaster.ca/aro/3000518
WP_002901772.1	RGI	https://card.mcmaster.ca/aro/3003840
WP_002882901.1	RGI	https://card.mcmaster.ca/aro/3000831
WP_000242758.1	RGI	https://card.mcmaster.ca/aro/3000518
WP_002914337.1	RGI	https://card.mcmaster.ca/aro/3000516
WP_002921035.1	RGI	https://card.mcmaster.ca/aro/3003578
WP_002904397.1	RGI	https://card.mcmaster.ca/aro/3000263
WP_004174069.1	RGI	https://card.mcmaster.ca/aro/3003359
WP_004174069.1	RGI	https://card.mcmaster.ca/aro/3003359
WP_002892195.1	RGI	https://card.mcmaster.ca/aro/3003049
WP_004174069.1	RGI	https://card.mcmaster.ca/aro/3003359
WP_002893035.1	RGI	https://card.mcmaster.ca/aro/3000823
WP_002882898.1	RGI	https://card.mcmaster.ca/aro/3000830
WP_000242758.1	RGI	https://card.mcmaster.ca/aro/3000518
WP_002904397.1	RGI	https://card.mcmaster.ca/aro/3000263
WP_002882901.1	RGI	https://card.mcmaster.ca/aro/3000831
WP_000242758.1	RGI	https://card.mcmaster.ca/aro/3000518
WP_002914342.1	RGI	https://card.mcmaster.ca/aro/3000074
WP_002910103.1	RGI	https://card.mcmaster.ca/aro/3000676
WP_004174069.1	RGI	https://card.mcmaster.ca/aro/3003359
WP_004174069.1	RGI	https://card.mcmaster.ca/aro/3003359
WP_002892195.1	RGI	https://card.mcmaster.ca/aro/3003049
WP_000242758.1	RGI	https://card.mcmaster.ca/aro/3000518
WP_002901772.1	RGI	https://card.mcmaster.ca/aro/3003840
WP_002882901.1	RGI	https://card.mcmaster.ca/aro/3000831
WP_000242758.1	RGI	https://card.mcmaster.ca/aro/3000518
WP_002914337.1	RGI	https://card.mcmaster.ca/aro/3000516
WP_002921035.1	RGI	https://card.mcmaster.ca/aro/3003578
WP_002904397.1	RGI	https://card.mcmaster.ca/aro/3000263
WP_004174069.1	RGI	https://card.mcmaster.ca/aro/3003359
WP_002914342.1	RGI	https://card.mcmaster.ca/aro/3000074
WP_002892195.1	RGI	https://card.mcmaster.ca/aro/3003049
WP_004174069.1	RGI	https://card.mcmaster.ca/aro/3003359
WP_002893035.1	RGI	https://card.mcmaster.ca/aro/3000823
WP_002882898.1	RGI	https://card.mcmaster.ca/aro/3000830
WP_000242758.1	RGI	https://card.mcmaster.ca/aro/3000518
WP_002904397.1	RGI	https://card.mcmaster.ca/aro/3000263
WP_002882901.1	RGI	https://card.mcmaster.ca/aro/3000831
WP_000242758.1	RGI	https://card.mcmaster.ca/aro/3000518
WP_002914342.1	RGI	https://card.mcmaster.ca/aro/3000074
WP_002910103.1	RGI	https://card.mcmaster.ca/aro/3000676
WP_004174069.1	RGI	https://card.mcmaster.ca/aro/3003359
WP_000242758.1	RGI	https://card.mcmaster.ca/aro/3000518
WP_002914337.1	RGI	https://card.mcmaster.ca/aro/3000516
WP_002921035.1	RGI	https://card.mcmaster.ca/aro/3003578
WP_002904397.1	RGI	https://card.mcmaster.ca/aro/3000263
WP_004174069.1	RGI	https://card.mcmaster.ca/aro/3003359
WP_002914342.1	RGI	https://card.mcmaster.ca/aro/3000074
WP_002892195.1	RGI	https://card.mcmaster.ca/aro/3003049
WP_004174069.1	RGI	https://card.mcmaster.ca/aro/3003359
WP_002893035.1	RGI	https://card.mcmaster.ca/aro/3000823
WP_002882898.1	RGI	https://card.mcmaster.ca/aro/3000830
WP_000242758.1	RGI	https://card.mcmaster.ca/aro/3000518
WP_002904397.1	RGI	https://card.mcmaster.ca/aro/3000263
WP_002882901.1	RGI	https://card.mcmaster.ca/aro/3000831
WP_000242758.1	RGI	https://card.mcmaster.ca/aro/3000518
WP_002914342.1	RGI	https://card.mcmaster.ca/aro/3000074
WP_002910103.1	RGI	https://card.mcmaster.ca/aro/3000676
WP_004174069.1	RGI	https://card.mcmaster.ca/aro/3003359
WP_004174069.1	RGI	https://card.mcmaster.ca/aro/3003359
WP_002892195.1	RGI	https://card.mcmaster.ca/aro/3003049
WP_000242758.1	RGI	https://card.mcmaster.ca/aro/3000518
WP_002901772.1	RGI	https://card.mcmaster.ca/aro/3003840
WP_002882901.1	RGI	https://card.mcmaster.ca/aro/3000831
WP_000242758.1	RGI	https://card.mcmaster.ca/aro/3000518
WP_002914337.1	RGI	https://card.mcmaster.ca/aro/3000516
WP_002921035.1	RGI	https://card.mcmaster.ca/aro/3003578
WP_002904397.1	RGI	https://card.mcmaster.ca/aro/3000263
WP_004174069.1	RGI	https://card.mcmaster.ca/aro/3003359
WP_002914342.1	RGI	https://card.mcmaster.ca/aro/3000074
WP_002892195.1	RGI	https://card.mcmaster.ca/aro/3003049
WP_004174069.1	RGI	https://card.mcmaster.ca/aro/3003359
WP_002893035.1	RGI	https://card.mcmaster.ca/aro/3000823
WP_002882898.1	RGI	https://card.mcmaster.ca/aro/3000830
WP_000242758.1	RGI	https://card.mcmaster.ca/aro/3000518
WP_002904397.1	RGI	https://card.mcmaster.ca/aro/3000263
WP_002882901.1	RGI	https://card.mcmaster.ca/aro/3000831
WP_000242758.1	RGI	https://card.mcmaster.ca/aro/3000518
WP_002914342.1	RGI	https://card.mcmaster.ca/aro/3000074
WP_002910103.1	RGI	https://card.mcmaster.ca/aro/3000676
WP_004174069.1	RGI	https://card.mcmaster.ca/aro/3003359
WP_004174069.1	RGI	https://card.mcmaster.ca/aro/3003359
WP_002892195.1	RGI	https://card.mcmaster.ca/aro/3003049
WP_000242758.1	RGI	https://card.mcmaster.ca/aro/3000518
WP_002901772.1	RGI	https://card.mcmaster.ca/aro/3003840
WP_002882901.1	RGI	https://card.mcmaster.ca/aro/3000831
WP_000242758.1	RGI	https://card.mcmaster.ca/aro/3000518
WP_002914337.1	RGI	https://card.mcmaster.ca/aro/3000516
WP_002921035.1	RGI	https://card.mcmaster.ca/aro/3003578
WP_002904397.1	RGI	https://card.mcmaster.ca/aro/3000263
WP_004174069.1	RGI	https://card.mcmaster.ca/aro/3003359
WP_002914342.1	RGI	https://card.mcmaster.ca/aro/3000074
WP_002892195.1	RGI	https://card.mcmaster.ca/aro/3003049
WP_004174069.1	RGI	https://card.mcmaster.ca/aro/3003359
WP_002893035.1	RGI	https://card.mcmaster.ca/aro/3000823
WP_002882898.1	RGI	https://card.mcmaster.ca/aro/3000830
WP_000242758.1	RGI	https://card.mcmaster.ca/aro/3000518
WP_002904397.1	RGI	https://card.mcmaster.ca/aro/3000263
WP_002882901.1	RGI	https://card.mcmaster.ca/aro/3000831
WP_000242758.1	RGI	https://card.mcmaster.ca/aro/3000518
WP_002914342.1	RGI	https://card.mcmaster.ca/aro/3000074
WP_002910103.1	RGI	https://card.mcmaster.ca/aro/3000676
WP_004174069.1	RGI	https://card.mcmaster.ca/aro/3003359
WP_004174069.1	RGI	https://card.mcmaster.ca/aro/3003359
WP_002892195.1	RGI	https://card.mcmaster.ca/aro/3003049
WP_000242758.1	RGI	https://card.mcmaster.ca/aro/3000518
WP_002901772.1	RGI	https://card.mcmaster.ca/aro/3003840
WP_002882901.1	RGI	https://card.mcmaster.ca/aro/3000831
WP_000242758.1	RGI	https://card.mcmaster.ca/aro/3000518
WP_002914337.1	RGI	https://card.mcmaster.ca/aro/3000516
WP_002921035.1	RGI	https://card.mcmaster.ca/aro/3003578
WP_002904397.1	RGI	https://card.mcmaster.ca/aro/3000263
WP_004174069.1	RGI	https://card.mcmaster.ca/aro/3003359
WP_002914342.1	RGI	https://card.mcmaster.ca/aro/3000074
WP_004204211.1	RGI	https://card.mcmaster.ca/aro/3003986
WP_004174069.1	RGI	https://card.mcmaster.ca/aro/3003359
WP_002893035.1	RGI	https://card.mcmaster.ca/aro/3000823
WP_002882898.1	RGI	https://card.mcmaster.ca/aro/3000830
WP_000242758.1	RGI	https://card.mcmaster.ca/aro/3000518
WP_002904397.1	RGI	https://card.mcmaster.ca/aro/3000263
WP_002882901.1	RGI	https://card.mcmaster.ca/aro/3000831
WP_000242758.1	RGI	https://card.mcmaster.ca/aro/3000518
WP_002914342.1	RGI	https://card.mcmaster.ca/aro/3000074
WP_002910103.1	RGI	https://card.mcmaster.ca/aro/3000676
WP_004174069.1	RGI	https://card.mcmaster.ca/aro/3003359
WP_004174069.1	RGI	https://card.mcmaster.ca/aro/3003359
WP_002892195.1	RGI	https://card.mcmaster.ca/aro/3003049
WP_000242758.1	RGI	https://card.mcmaster.ca/aro/3000518
WP_002901772.1	RGI	https://card.mcmaster.ca/aro/3003840
WP_002882901.1	RGI	https://card.mcmaster.ca/aro/3000831
WP_000242758.1	RGI	https://card.mcmaster.ca/aro/3000518
WP_002914337.1	RGI	https://card.mcmaster.ca/aro/3000516
WP_002921035.1	RGI	https://card.mcmaster.ca/aro/3003578
WP_002904397.1	RGI	https://card.mcmaster.ca/aro/3000263
WP_004174069.1	RGI	https://card.mcmaster.ca/aro/3003359
WP_002914342.1	RGI	https://card.mcmaster.ca/aro/3000074
WP_004204211.1	RGI	https://card.mcmaster.ca/aro/3003986
WP_004174069.1	RGI	https://card.mcmaster.ca/aro/3003359
WP_002893035.1	RGI	https://card.mcmaster.ca/aro/3000823
WP_002882898.1	RGI	https://card.mcmaster.ca/aro/3000830
WP_000242758.1	RGI	https://card.mcmaster.ca/aro/3000518
WP_002904397.1	RGI	https://card.mcmaster.ca/aro/3000263
WP_002882901.1	RGI	https://card.mcmaster.ca/aro/3000831
WP_000242758.1	RGI	https://card.mcmaster.ca/aro/3000518
WP_002914342.1	RGI	https://card.mcmaster.ca/aro/3000074
WP_002910103.1	RGI	https://card.mcmaster.ca/aro/3000676
WP_004174069.1	RGI	https://card.mcmaster.ca/aro/3003359
WP_004174069.1	RGI	https://card.mcmaster.ca/aro/3003359
WP_002892195.1	RGI	https://card.mcmaster.ca/aro/3003049
WP_000242758.1	RGI	https://card.mcmaster.ca/aro/3000518
WP_002901772.1	RGI	https://card.mcmaster.ca/aro/3003840
WP_002882901.1	RGI	https://card.mcmaster.ca/aro/3000831
WP_000242758.1	RGI	https://card.mcmaster.ca/aro/3000518
WP_002914337.1	RGI	https://card.mcmaster.ca/aro/3000516
WP_002921035.1	RGI	https://card.mcmaster.ca/aro/3003578
WP_002904397.1	RGI	https://card.mcmaster.ca/aro/3000263
WP_004174069.1	RGI	https://card.mcmaster.ca/aro/3003359
WP_002914342.1	RGI	https://card.mcmaster.ca/aro/3000074
WP_004174069.1	RGI	https://card.mcmaster.ca/aro/3003359
WP_004174069.1	RGI	https://card.mcmaster.ca/aro/3003359
WP_002893035.1	RGI	https://card.mcmaster.ca/aro/3000823
WP_002882898.1	RGI	https://card.mcmaster.ca/aro/3000830
WP_000242758.1	RGI	https://card.mcmaster.ca/aro/3000518
WP_002904397.1	RGI	https://card.mcmaster.ca/aro/3000263
WP_002882901.1	RGI	https://card.mcmaster.ca/aro/3000831
WP_000242758.1	RGI	https://card.mcmaster.ca/aro/3000518
WP_002914342.1	RGI	https://card.mcmaster.ca/aro/3000074
WP_002910103.1	RGI	https://card.mcmaster.ca/aro/3000676
WP_004174069.1	RGI	https://card.mcmaster.ca/aro/3003359
WP_004174069.1	RGI	https://card.mcmaster.ca/aro/3003359
WP_002892195.1	RGI	https://card.mcmaster.ca/aro/3003049
WP_000242758.1	RGI	https://card.mcmaster.ca/aro/3000518
WP_002901772.1	RGI	https://card.mcmaster.ca/aro/3003840
WP_002882901.1	RGI	https://card.mcmaster.ca/aro/3000831
WP_000242758.1	RGI	https://card.mcmaster.ca/aro/3000518
WP_002914337.1	RGI	https://card.mcmaster.ca/aro/3000516
WP_002921035.1	RGI	https://card.mcmaster.ca/aro/3003578
WP_002904397.1	RGI	https://card.mcmaster.ca/aro/3000263
WP_004174069.1	RGI	https://card.mcmaster.ca/aro/3003359
WP_002914342.1	RGI	https://card.mcmaster.ca/aro/3000074
WP_004174069.1	RGI	https://card.mcmaster.ca/aro/3003359
WP_004174069.1	RGI	https://card.mcmaster.ca/aro/3003359
WP_002893035.1	RGI	https://card.mcmaster.ca/aro/3000823
WP_002882898.1	RGI	https://card.mcmaster.ca/aro/3000830
WP_000242758.1	RGI	https://card.mcmaster.ca/aro/3000518
WP_002904397.1	RGI	https://card.mcmaster.ca/aro/3000263
WP_002882901.1	RGI	https://card.mcmaster.ca/aro/3000831
WP_000242758.1	RGI	https://card.mcmaster.ca/aro/3000518
WP_002914342.1	RGI	https://card.mcmaster.ca/aro/3000074
WP_002910103.1	RGI	https://card.mcmaster.ca/aro/3000676
WP_004174069.1	RGI	https://card.mcmaster.ca/aro/3003359
WP_004174069.1	RGI	https://card.mcmaster.ca/aro/3003359
WP_002892195.1	RGI	https://card.mcmaster.ca/aro/3003049
WP_000242758.1	RGI	https://card.mcmaster.ca/aro/3000518
WP_002901772.1	RGI	https://card.mcmaster.ca/aro/3003840
WP_002882901.1	RGI	https://card.mcmaster.ca/aro/3000831
WP_000242758.1	RGI	https://card.mcmaster.ca/aro/3000518
WP_002914337.1	RGI	https://card.mcmaster.ca/aro/3000516
WP_002921035.1	RGI	https://card.mcmaster.ca/aro/3003578
WP_002904397.1	RGI	https://card.mcmaster.ca/aro/3000263
WP_004174069.1	RGI	https://card.mcmaster.ca/aro/3003359
WP_002914342.1	RGI	https://card.mcmaster.ca/aro/3000074
WP_004174069.1	RGI	https://card.mcmaster.ca/aro/3003359
WP_004174069.1	RGI	https://card.mcmaster.ca/aro/3003359
WP_002893035.1	RGI	https://card.mcmaster.ca/aro/3000823
WP_002882898.1	RGI	https://card.mcmaster.ca/aro/3000830
WP_000242758.1	RGI	https://card.mcmaster.ca/aro/3000518
WP_002904397.1	RGI	https://card.mcmaster.ca/aro/3000263
WP_002882901.1	RGI	https://card.mcmaster.ca/aro/3000831
WP_000242758.1	RGI	https://card.mcmaster.ca/aro/3000518
WP_002914342.1	RGI	https://card.mcmaster.ca/aro/3000074
WP_002910103.1	RGI	https://card.mcmaster.ca/aro/3000676
WP_004174069.1	RGI	https://card.mcmaster.ca/aro/3003359
WP_004174069.1	RGI	https://card.mcmaster.ca/aro/3003359
WP_002892195.1	RGI	https://card.mcmaster.ca/aro/3003049
WP_000242758.1	RGI	https://card.mcmaster.ca/aro/3000518
WP_002901772.1	RGI	https://card.mcmaster.ca/aro/3003840
WP_002882901.1	RGI	https://card.mcmaster.ca/aro/3000831
WP_000242758.1	RGI	https://card.mcmaster.ca/aro/3000518
WP_002914337.1	RGI	https://card.mcmaster.ca/aro/3000516
WP_002921035.1	RGI	https://card.mcmaster.ca/aro/3003578
WP_002904397.1	RGI	https://card.mcmaster.ca/aro/3000263
WP_004174069.1	RGI	https://card.mcmaster.ca/aro/3003359
WP_002914342.1	RGI	https://card.mcmaster.ca/aro/3000074
WP_004174069.1	RGI	https://card.mcmaster.ca/aro/3003359
WP_004174069.1	RGI	https://card.mcmaster.ca/aro/3003359
WP_002893035.1	RGI	https://card.mcmaster.ca/aro/3000823
WP_002882898.1	RGI	https://card.mcmaster.ca/aro/3000830
WP_000242758.1	RGI	https://card.mcmaster.ca/aro/3000518
WP_002904397.1	RGI	https://card.mcmaster.ca/aro/3000263
WP_002882901.1	RGI	https://card.mcmaster.ca/aro/3000831
WP_000242758.1	RGI	https://card.mcmaster.ca/aro/3000518
WP_002914342.1	RGI	https://card.mcmaster.ca/aro/3000074
WP_002910103.1	RGI	https://card.mcmaster.ca/aro/3000676
WP_004174069.1	RGI	https://card.mcmaster.ca/aro/3003359
WP_004174069.1	RGI	https://card.mcmaster.ca/aro/3003359
WP_002892195.1	RGI	https://card.mcmaster.ca/aro/3003049
WP_000242758.1	RGI	https://card.mcmaster.ca/aro/3000518
WP_002901772.1	RGI	https://card.mcmaster.ca/aro/3003840
WP_002882901.1	RGI	https://card.mcmaster.ca/aro/3000831
WP_000242758.1	RGI	https://card.mcmaster.ca/aro/3000518
WP_002914337.1	RGI	https://card.mcmaster.ca/aro/3000516
WP_002921035.1	RGI	https://card.mcmaster.ca/aro/3003578
WP_002904397.1	RGI	https://card.mcmaster.ca/aro/3000263
WP_004174069.1	RGI	https://card.mcmaster.ca/aro/3003359
WP_000242758.1	RGI	https://card.mcmaster.ca/aro/3000518
WP_002914342.1	RGI	https://card.mcmaster.ca/aro/3000074
WP_004174069.1	RGI	https://card.mcmaster.ca/aro/3003359
WP_004174069.1	RGI	https://card.mcmaster.ca/aro/3003359
WP_002893035.1	RGI	https://card.mcmaster.ca/aro/3000823
WP_002882898.1	RGI	https://card.mcmaster.ca/aro/3000830
WP_000242758.1	RGI	https://card.mcmaster.ca/aro/3000518
WP_002904397.1	RGI	https://card.mcmaster.ca/aro/3000263
WP_002882901.1	RGI	https://card.mcmaster.ca/aro/3000831
WP_000242758.1	RGI	https://card.mcmaster.ca/aro/3000518
WP_002914337.1	RGI	https://card.mcmaster.ca/aro/3000516
WP_002910103.1	RGI	https://card.mcmaster.ca/aro/3000676
WP_004174069.1	RGI	https://card.mcmaster.ca/aro/3003359
WP_004174069.1	RGI	https://card.mcmaster.ca/aro/3003359
WP_002892195.1	RGI	https://card.mcmaster.ca/aro/3003049
WP_004174069.1	RGI	https://card.mcmaster.ca/aro/3003359
WP_002901772.1	RGI	https://card.mcmaster.ca/aro/3003840
WP_002882898.1	RGI	https://card.mcmaster.ca/aro/3000830
WP_000242758.1	RGI	https://card.mcmaster.ca/aro/3000518
WP_002914337.1	RGI	https://card.mcmaster.ca/aro/3000516
WP_002921035.1	RGI	https://card.mcmaster.ca/aro/3003578
WP_002904397.1	RGI	https://card.mcmaster.ca/aro/3000263
WP_004174069.1	RGI	https://card.mcmaster.ca/aro/3003359
WP_000242758.1	RGI	https://card.mcmaster.ca/aro/3000518
WP_002914342.1	RGI	https://card.mcmaster.ca/aro/3000074
WP_004174069.1	RGI	https://card.mcmaster.ca/aro/3003359
WP_004174069.1	RGI	https://card.mcmaster.ca/aro/3003359
WP_002893035.1	RGI	https://card.mcmaster.ca/aro/3000823
WP_002882898.1	RGI	https://card.mcmaster.ca/aro/3000830
WP_000242758.1	RGI	https://card.mcmaster.ca/aro/3000518
WP_002904397.1	RGI	https://card.mcmaster.ca/aro/3000263
WP_002882901.1	RGI	https://card.mcmaster.ca/aro/3000831
WP_000242758.1	RGI	https://card.mcmaster.ca/aro/3000518
WP_002914337.1	RGI	https://card.mcmaster.ca/aro/3000516
WP_002910103.1	RGI	https://card.mcmaster.ca/aro/3000676
WP_004174069.1	RGI	https://card.mcmaster.ca/aro/3003359
WP_004174069.1	RGI	https://card.mcmaster.ca/aro/3003359
WP_002892195.1	RGI	https://card.mcmaster.ca/aro/3003049
WP_004174069.1	RGI	https://card.mcmaster.ca/aro/3003359
WP_002901772.1	RGI	https://card.mcmaster.ca/aro/3003840
WP_002882898.1	RGI	https://card.mcmaster.ca/aro/3000830
WP_000242758.1	RGI	https://card.mcmaster.ca/aro/3000518
WP_002914337.1	RGI	https://card.mcmaster.ca/aro/3000516
WP_002921035.1	RGI	https://card.mcmaster.ca/aro/3003578
WP_002904397.1	RGI	https://card.mcmaster.ca/aro/3000263
WP_004174069.1	RGI	https://card.mcmaster.ca/aro/3003359
WP_000242758.1	RGI	https://card.mcmaster.ca/aro/3000518
WP_002914342.1	RGI	https://card.mcmaster.ca/aro/3000074
WP_004174069.1	RGI	https://card.mcmaster.ca/aro/3003359
WP_004174069.1	RGI	https://card.mcmaster.ca/aro/3003359
WP_002893035.1	RGI	https://card.mcmaster.ca/aro/3000823
WP_002882898.1	RGI	https://card.mcmaster.ca/aro/3000830
WP_000242758.1	RGI	https://card.mcmaster.ca/aro/3000518
WP_002901772.1	RGI	https://card.mcmaster.ca/aro/3003840
WP_002882901.1	RGI	https://card.mcmaster.ca/aro/3000831
WP_000242758.1	RGI	https://card.mcmaster.ca/aro/3000518
WP_002914337.1	RGI	https://card.mcmaster.ca/aro/3000516
WP_002910103.1	RGI	https://card.mcmaster.ca/aro/3000676
WP_004174069.1	RGI	https://card.mcmaster.ca/aro/3003359
WP_004174069.1	RGI	https://card.mcmaster.ca/aro/3003359
WP_002892195.1	RGI	https://card.mcmaster.ca/aro/3003049
WP_004174069.1	RGI	https://card.mcmaster.ca/aro/3003359
WP_002901772.1	RGI	https://card.mcmaster.ca/aro/3003840
WP_002882898.1	RGI	https://card.mcmaster.ca/aro/3000830
WP_000242758.1	RGI	https://card.mcmaster.ca/aro/3000518
WP_002914337.1	RGI	https://card.mcmaster.ca/aro/3000516
WP_002921035.1	RGI	https://card.mcmaster.ca/aro/3003578
WP_002904397.1	RGI	https://card.mcmaster.ca/aro/3000263
WP_004174069.1	RGI	https://card.mcmaster.ca/aro/3003359
WP_000242758.1	RGI	https://card.mcmaster.ca/aro/3000518
WP_002914342.1	RGI	https://card.mcmaster.ca/aro/3000074
WP_004174069.1	RGI	https://card.mcmaster.ca/aro/3003359
WP_004174069.1	RGI	https://card.mcmaster.ca/aro/3003359
WP_002893035.1	RGI	https://card.mcmaster.ca/aro/3000823
WP_002882898.1	RGI	https://card.mcmaster.ca/aro/3000830
WP_000242758.1	RGI	https://card.mcmaster.ca/aro/3000518
WP_002901772.1	RGI	https://card.mcmaster.ca/aro/3003840
WP_002882901.1	RGI	https://card.mcmaster.ca/aro/3000831
WP_000242758.1	RGI	https://card.mcmaster.ca/aro/3000518
WP_002914337.1	RGI	https://card.mcmaster.ca/aro/3000516
WP_002910103.1	RGI	https://card.mcmaster.ca/aro/3000676
WP_004174069.1	RGI	https://card.mcmaster.ca/aro/3003359
WP_004174069.1	RGI	https://card.mcmaster.ca/aro/3003359
WP_002892195.1	RGI	https://card.mcmaster.ca/aro/3003049
WP_004174069.1	RGI	https://card.mcmaster.ca/aro/3003359
WP_002901772.1	RGI	https://card.mcmaster.ca/aro/3003840
WP_002882898.1	RGI	https://card.mcmaster.ca/aro/3000830
WP_000242758.1	RGI	https://card.mcmaster.ca/aro/3000518
WP_002914337.1	RGI	https://card.mcmaster.ca/aro/3000516
WP_002921035.1	RGI	https://card.mcmaster.ca/aro/3003578
WP_002904397.1	RGI	https://card.mcmaster.ca/aro/3000263
WP_004174069.1	RGI	https://card.mcmaster.ca/aro/3003359
WP_000242758.1	RGI	https://card.mcmaster.ca/aro/3000518
WP_002914342.1	RGI	https://card.mcmaster.ca/aro/3000074
WP_004174069.1	RGI	https://card.mcmaster.ca/aro/3003359
WP_004174069.1	RGI	https://card.mcmaster.ca/aro/3003359
WP_002893035.1	RGI	https://card.mcmaster.ca/aro/3000823
WP_002882898.1	RGI	https://card.mcmaster.ca/aro/3000830
WP_000242758.1	RGI	https://card.mcmaster.ca/aro/3000518
WP_002901772.1	RGI	https://card.mcmaster.ca/aro/3003840
WP_002882901.1	RGI	https://card.mcmaster.ca/aro/3000831
WP_000242758.1	RGI	https://card.mcmaster.ca/aro/3000518
WP_002914337.1	RGI	https://card.mcmaster.ca/aro/3000516
WP_002910103.1	RGI	https://card.mcmaster.ca/aro/3000676
WP_004174069.1	RGI	https://card.mcmaster.ca/aro/3003359
WP_004174069.1	RGI	https://card.mcmaster.ca/aro/3003359
WP_002892195.1	RGI	https://card.mcmaster.ca/aro/3003049
WP_004174069.1	RGI	https://card.mcmaster.ca/aro/3003359
WP_002901772.1	RGI	https://card.mcmaster.ca/aro/3003840
WP_002882898.1	RGI	https://card.mcmaster.ca/aro/3000830
WP_000242758.1	RGI	https://card.mcmaster.ca/aro/3000518
WP_002914337.1	RGI	https://card.mcmaster.ca/aro/3000516
WP_002921035.1	RGI	https://card.mcmaster.ca/aro/3003578
WP_002904397.1	RGI	https://card.mcmaster.ca/aro/3000263
WP_004174069.1	RGI	https://card.mcmaster.ca/aro/3003359
WP_000242758.1	RGI	https://card.mcmaster.ca/aro/3000518
WP_002914342.1	RGI	https://card.mcmaster.ca/aro/3000074
WP_004174069.1	RGI	https://card.mcmaster.ca/aro/3003359
[truncated: 75,528 more rows]

## Sheet: SIGI-HMM
Table S10.1. SIGI-HMM-Based Prediction of Genomic Islands in K. africana
Island start	Island end	Length	Method	Gene name	Gene ID	Locus	Gene start	Gene end	Strand	Product
119663	124452	4789	SIGI-HMM	WP_251354700.1		KU660_RS00585	119663	121363	1	GNAT family N-acetyltransferase
119663	124452	4789	SIGI-HMM	WP_251355303.1		KU660_RS00590	121529	122416	1	HlyD family efflux transporter periplasmic adaptor subunit
119663	124452	4789	SIGI-HMM	WP_203033466.1		KU660_RS00595	122409	123326	1	ABC transporter ATP-binding protein
119663	124452	4789	SIGI-HMM	WP_203034245.1		KU660_RS00600	123358	124452	1	ABC transporter permease
1184306	1190014	5708	SIGI-HMM	WP_251354858.1		KU660_RS05810	1184306	1184869	1	Polarity suppression protein
1184306	1190014	5708	SIGI-HMM	WP_251354859.1		KU660_RS05815	1185181	1186128	1	SAVED domain-containing protein
1184306	1190014	5708	SIGI-HMM	WP_251354860.1		KU660_RS05820	1186151	1188808	1	DEAD/DEAH box helicase
1184306	1190014	5708	SIGI-HMM			KU660_RS05825	1188821	1190014	-1	integrase domain-containing protein
1311310	1315407	4097	SIGI-HMM	WP_136030003.1		KU660_RS06385	1311310	1315407	1	HigA family addiction module antitoxin
1426224	1431830	5606	SIGI-HMM	WP_136034533.1		KU660_RS06945	1426224	1426823	-1	helix-turn-helix transcriptional regulator
1426224	1431830	5606	SIGI-HMM	WP_203033828.1		KU660_RS06950	1427038	1427982	-1	hypothetical protein
1426224	1431830	5606	SIGI-HMM	WP_136034537.1		KU660_RS06955	1427994	1428572	-1	hypothetical protein
1426224	1431830	5606	SIGI-HMM	WP_136034539.1		KU660_RS06960	1428576	1429316	-1	molecular chaperone
1426224	1431830	5606	SIGI-HMM	WP_136034541.1		KU660_RS06965	1429335	1431830	-1	fimbrial biogenesis outer membrane usher protein
1693450	1707207	13757	SIGI-HMM	WP_251354952.1		KU660_RS08100	1693450	1694583	1	polysaccharide export protein
1693450	1707207	13757	SIGI-HMM	WP_029497095.1		KU660_RS08105	1694586	1695020	1	protein-tyrosine-phosphatase
1693450	1707207	13757	SIGI-HMM	WP_251354953.1		KU660_RS08110	1695036	1697195	1	polysaccharide biosynthesis tyrosine autokinase
1693450	1707207	13757	SIGI-HMM	WP_251354954.1	wbaP	KU660_RS08115	1697288	1698706	1	undecaprenyl-phosphate galactose phosphotransferase WbaP
1693450	1707207	13757	SIGI-HMM	WP_251354955.1		KU660_RS08120	1698766	1700025	1	EpsG family protein
1693450	1707207	13757	SIGI-HMM	WP_251354956.1		KU660_RS08125	1700041	1700913	1	glycosyltransferase
1693450	1707207	13757	SIGI-HMM	WP_251354957.1		KU660_RS08130	1700891	1701709	1	glycosyltransferase
1693450	1707207	13757	SIGI-HMM	WP_251354958.1		KU660_RS08135	1701731	1702786	1	glycoside hydrolase family 43
1693450	1707207	13757	SIGI-HMM	WP_251354959.1		KU660_RS08140	1702792	1703871	1	glycosyltransferase
1693450	1707207	13757	SIGI-HMM	WP_251354960.1		KU660_RS08145	1704038	1704940	1	beta-1,6-N-acetylglucosaminyltransferase
1693450	1707207	13757	SIGI-HMM	WP_251354961.1		KU660_RS08150	1705020	1705778	1	glycosyltransferase
1693450	1707207	13757	SIGI-HMM	WP_251354962.1		KU660_RS08155	1705780	1707207	1	oligosaccharide flippase family protein
1713129	1721189	8060	SIGI-HMM	WP_002912373.1	rfbA	KU660_RS08180	1713129	1713896	1	O-antigen export ABC transporter permease RfbA
1713129	1721189	8060	SIGI-HMM	WP_032442110.1	rfbB	KU660_RS08185	1713896	1714636	1	O-antigen export ABC transporter ATP-binding protein RfbB
1713129	1721189	8060	SIGI-HMM	WP_251354965.1		KU660_RS08190	1714652	1716547	1	DUF4422 domain-containing protein
1713129	1721189	8060	SIGI-HMM	WP_136032884.1	rfbD	KU660_RS08195	1716563	1717717	1	UDP-galactopyranose mutase
1713129	1721189	8060	SIGI-HMM	WP_136032886.1		KU660_RS08200	1717714	1718607	1	glycosyltransferase
1713129	1721189	8060	SIGI-HMM	WP_168435349.1		KU660_RS08205	1718608	1719753	1	glycosyltransferase family 4 protein
1713129	1721189	8060	SIGI-HMM	WP_136032895.1		KU660_RS08210	1719873	1721189	1	glycosyltransferase
1757150	1761485	4335	SIGI-HMM	WP_251354982.1		KU660_RS08405	1757150	1758898	1	hypothetical protein
1757150	1761485	4335	SIGI-HMM			KU660_RS08410	1758977	1759534	1	hypothetical protein
1757150	1761485	4335	SIGI-HMM	WP_251354983.1		KU660_RS08415	1759893	1760357	1	hypothetical protein
1757150	1761485	4335	SIGI-HMM	WP_251354984.1		KU660_RS08420	1760354	1760560	1	helix-turn-helix domain-containing protein
1757150	1761485	4335	SIGI-HMM	WP_000288812.1		KU660_RS08425	1760895	1761152	1	antitoxin
1757150	1761485	4335	SIGI-HMM	WP_040245064.1		KU660_RS08430	1761153	1761485	1	type II toxin-antitoxin system PemK/MazF family toxin
2422773	2430799	8026	SIGI-HMM	WP_168435348.1		KU660_RS11825	2422773	2424008	1	PTS transporter subunit EIIC
2422773	2430799	8026	SIGI-HMM	WP_251355163.1		KU660_RS11830	2424059	2426671	1	family 78 glycoside hydrolase catalytic domain
2422773	2430799	8026	SIGI-HMM	WP_004180047.1		KU660_RS11835	2426714	2427658	1	helix-turn-helix domain-containing protein
2422773	2430799	8026	SIGI-HMM	WP_025711523.1		KU660_RS11840	2427845	2429128	1	carbohydrate porin
2422773	2430799	8026	SIGI-HMM	WP_251355164.1		KU660_RS11845	2429161	2430126	1	alpha/beta hydrolase fold domain-containing protein
2422773	2430799	8026	SIGI-HMM	WP_025711521.1		KU660_RS11850	2430152	2430475	1	PTS sugar transporter subunit IIB
2422773	2430799	8026	SIGI-HMM	WP_136034473.1		KU660_RS11855	2430485	2430799	1	PTS lactose/cellobiose transporter subunit IIA
2545895	2553416	7521	SIGI-HMM	WP_224422010.1		KU660_RS12420	2545895	2546926	-1	phosphotriesterase-related protein
2545895	2553416	7521	SIGI-HMM	WP_125345755.1		KU660_RS12425	2546926	2547891	-1	DMT family transporter
2545895	2553416	7521	SIGI-HMM	WP_251355199.1		KU660_RS12430	2547958	2548719	-1	glutamine amidotransferase
2545895	2553416	7521	SIGI-HMM	WP_251355200.1		KU660_RS12435	2548742	2549950	-1	PfkB family carbohydrate kinase
2545895	2553416	7521	SIGI-HMM	WP_251355201.1		KU660_RS12440	2550346	2551164	-1	GNAT family N-acetyltransferase
2545895	2553416	7521	SIGI-HMM	WP_136034295.1		KU660_RS12445	2551201	2551635	-1	VOC family protein
2545895	2553416	7521	SIGI-HMM	WP_251355202.1	trpA	KU660_RS12450	2552607	2553416	-1	tryptophan synthase subunit alpha
3108516	3119253	10737	SIGI-HMM	WP_251354282.1		KU660_RS15120	3108516	3109307	1	hypothetical protein
3108516	3119253	10737	SIGI-HMM	WP_251354284.1		KU660_RS15125	3109307	3111577	1	UvrD-helicase domain-containing protein
3108516	3119253	10737	SIGI-HMM	WP_251354285.1		KU660_RS15130	3111858	3114443	-1	replication endonuclease
3108516	3119253	10737	SIGI-HMM	WP_251354287.1		KU660_RS15135	3114461	3115417	-1	Dam family site-specific DNA-(adenine-N6)-methyltransferase
3108516	3119253	10737	SIGI-HMM	WP_224251931.1		KU660_RS15140	3115650	3116204	-1	3'-5' exoribonuclease
3108516	3119253	10737	SIGI-HMM	WP_004131522.1		KU660_RS15145	3116213	3116437	-1	hypothetical protein
3108516	3119253	10737	SIGI-HMM	WP_032442259.1		KU660_RS15150	3116506	3116778	-1	hypothetical protein
3108516	3119253	10737	SIGI-HMM	WP_032442260.1		KU660_RS15155	3116794	3117171	-1	hypothetical protein
3108516	3119253	10737	SIGI-HMM	WP_004131515.1		KU660_RS15160	3117187	3117405	-1	hypothetical protein
3108516	3119253	10737	SIGI-HMM	WP_020806130.1		KU660_RS15165	3117426	3117704	-1	regulatory phage cox family protein
3108516	3119253	10737	SIGI-HMM	WP_004131513.1		KU660_RS15170	3117825	3118124	1	helix-turn-helix domain-containing protein
3108516	3119253	10737	SIGI-HMM	WP_251354289.1		KU660_RS15175	3118240	3119253	1	tyrosine-type recombinase/integrase
3581171	3589459	8288	SIGI-HMM	WP_251354403.1		KU660_RS17300	3581171	3582472	-1	oxaloacetate decarboxylase subunit beta
3581171	3589459	8288	SIGI-HMM	WP_251354404.1	oadA	KU660_RS17305	3582488	3584254	-1	sodium-extruding oxaloacetate decarboxylase subunit alpha
3581171	3589459	8288	SIGI-HMM	WP_251355280.1		KU660_RS17310	3584270	3584521	-1	oxaloacetate decarboxylase subunit gamma
3581171	3589459	8288	SIGI-HMM	WP_251354405.1		KU660_RS17315	3584569	3585837	-1	SLC13 family permease
3581171	3589459	8288	SIGI-HMM	WP_101988582.1		KU660_RS17320	3586057	3587040	1	LysR family transcriptional regulator
3581171	3589459	8288	SIGI-HMM	WP_251354406.1		KU660_RS17325	3587046	3587930	-1	LysR substrate-binding domain-containing protein
3581171	3589459	8288	SIGI-HMM	WP_101988580.1		KU660_RS17330	3588054	3588899	1	fumarate hydratase
3581171	3589459	8288	SIGI-HMM	WP_101988579.1		KU660_RS17335	3588917	3589459	1	FumA C-terminus/TtdB family hydratase beta subunit
4124957	4131393	6436	SIGI-HMM	WP_136031931.1		KU660_RS19875	4124957	4125313	-1	DUF4156 domain-containing protein
4124957	4131393	6436	SIGI-HMM	WP_203033120.1		KU660_RS19880	4125553	4126089	-1	outer membrane beta-barrel protein
4124957	4131393	6436	SIGI-HMM	WP_203033121.1		KU660_RS19885	4126298	4126786	-1	hypothetical protein
4124957	4131393	6436	SIGI-HMM	WP_136031935.1		KU660_RS19890	4126759	4127493	-1	response regulator
4124957	4131393	6436	SIGI-HMM	WP_251354488.1		KU660_RS19895	4127550	4129112	-1	EAL domain-containing protein
4124957	4131393	6436	SIGI-HMM	WP_136031938.1		KU660_RS19900	4129160	4129660	-1	hypothetical protein
4124957	4131393	6436	SIGI-HMM	WP_226651767.1		KU660_RS19905	4129633	4130451	-1	hypothetical protein
4124957	4131393	6436	SIGI-HMM	WP_136031942.1		KU660_RS19910	4130857	4131393	1	type 1 fimbrial protein
4536853	4543466	6613	SIGI-HMM	WP_251354549.1		KU660_RS21800	4536853	4537500	-1	adhesin
4536853	4543466	6613	SIGI-HMM	WP_251354550.1		KU660_RS21805	4537485	4537895	-1	hypothetical protein
4536853	4543466	6613	SIGI-HMM	WP_136031520.1		KU660_RS21810	4538406	4538657	-1	hypothetical protein
4536853	4543466	6613	SIGI-HMM	WP_226651775.1		KU660_RS21815	4538739	4538939	-1	hypothetical protein
4536853	4543466	6613	SIGI-HMM	WP_020079701.1		KU660_RS21820	4538972	4539226	-1	hypothetical protein
4536853	4543466	6613	SIGI-HMM	WP_251355290.1		KU660_RS21825	4539223	4540641	-1	VENN motif pre-toxin domain-containing protein
4536853	4543466	6613	SIGI-HMM	WP_251355291.1		KU660_RS21830	4540742	4540879	-1	hemagglutinin repeat-containing protein
4536853	4543466	6613	SIGI-HMM	WP_251354551.1		KU660_RS21835	4541235	4541480	-1	hypothetical protein
4536853	4543466	6613	SIGI-HMM	WP_251354552.1		KU660_RS21840	4541470	4542129	-1	hypothetical protein
4536853	4543466	6613	SIGI-HMM	WP_251354553.1		KU660_RS21845	4542166	4542405	-1	hypothetical protein
4536853	4543466	6613	SIGI-HMM	WP_251354554.1		KU660_RS21850	4542402	4543466	-1	VENN motif pre-toxin domain-containing protein
4630549	4634756	4207	SIGI-HMM	WP_251354573.1	istA	KU660_RS22220	4630549	4631571	1	IS21 family transposase
4630549	4634756	4207	SIGI-HMM	WP_251354574.1	istB	KU660_RS22225	4631568	4632350	1	IS21-like element helper ATPase IstB
4630549	4634756	4207	SIGI-HMM	WP_251354575.1		KU660_RS22230	4632394	4632900	-1	TIR domain-containing protein
4630549	4634756	4207	SIGI-HMM	WP_031593183.1		KU660_RS22235	4632982	4633497	-1	hypothetical protein
4630549	4634756	4207	SIGI-HMM	WP_031593181.1		KU660_RS22240	4633839	4634756	1	WYL domain-containing protein
4805462	4809740	4278	SIGI-HMM	WP_251354614.1		KU660_RS23045	4805462	4806748	1	HlyD family efflux transporter periplasmic adaptor subunit
4805462	4809740	4278	SIGI-HMM	WP_251354615.1		KU660_RS23050	4806741	4808864	1	ABC transporter transmembrane domain-containing protein
4805462	4809740	4278	SIGI-HMM	WP_251354616.1		KU660_RS23055	4808877	4809740	1	YjeJ family protein
5211196	5219074	7878	SIGI-HMM	WP_002882612.1		KU660_RS24925	5211196	5211465	-1	YihD family protein
5211196	5219074	7878	SIGI-HMM	WP_136031236.1	mobA	KU660_RS24930	5211537	5212118	1	molybdenum cofactor guanylyltransferase MobA
5211196	5219074	7878	SIGI-HMM	WP_136031234.1	mobB	KU660_RS24935	5212115	5212621	1	molybdopterin-guanine dinucleotide biosynthesis protein MobB
5211196	5219074	7878	SIGI-HMM	WP_136031592.1		KU660_RS24960	5218373	5219074	1	FadR family transcriptional regulator

## Sheet: IslandPath-DIMOB
	Table S10.2. Genomic Islands Predicted in K. africana Using IslandPath-DIMOB
Island start	Island end	Length	Method	Gene name	Gene ID	Locus	Gene start	Gene end	Strand	Product
2572188	2591812	19624	IslandPath-DIMOB	WP_251355209.1		KU660_RS12550	2572188	2573618	1	aspartyl protease family protein
2572188	2591812	19624	IslandPath-DIMOB	WP_230362612.1		KU660_RS12555	2573803	2574012	-1	hypothetical protein
2572188	2591812	19624	IslandPath-DIMOB	WP_224422029.1		KU660_RS12560	2574744	2576114	1	tyrosine phenol-lyase
2572188	2591812	19624	IslandPath-DIMOB	WP_251355210.1		KU660_RS12565	2576300	2577565	1	aromatic amino acid transporter
2572188	2591812	19624	IslandPath-DIMOB			KU660_RS12570	2578147	2578620	-1	helix-turn-helix domain-containing protein
2572188	2591812	19624	IslandPath-DIMOB	WP_251355211.1		KU660_RS12575	2579123	2580058	-1	nucleoside hydrolase
2572188	2591812	19624	IslandPath-DIMOB	WP_251355212.1		KU660_RS12580	2580214	2581260	1	substrate-binding domain-containing protein
2572188	2591812	19624	IslandPath-DIMOB	WP_251355213.1		KU660_RS12585	2581245	2581817	1	NUDIX domain-containing protein
2572188	2591812	19624	IslandPath-DIMOB	WP_251355214.1		KU660_RS12590	2581893	2582819	-1	PfkB family carbohydrate kinase
2572188	2591812	19624	IslandPath-DIMOB	WP_251355215.1		KU660_RS12595	2582925	2584178	-1	nucleoside permease
2572188	2591812	19624	IslandPath-DIMOB			KU660_RS12600	2584246	2584629	-1	hypothetical protein
2572188	2591812	19624	IslandPath-DIMOB	WP_251355216.1		KU660_RS12605	2584778	2585929	-1	adenosylhomocysteinase
2572188	2591812	19624	IslandPath-DIMOB	WP_251355266.1		KU660_RS12610	2586351	2587787	-1	ISNCY family transposase
2572188	2591812	19624	IslandPath-DIMOB	WP_251355217.1		KU660_RS12615	2588085	2589284	1	MFS transporter
2572188	2591812	19624	IslandPath-DIMOB	WP_251355218.1		KU660_RS12620	2589358	2590314	1	alpha/beta fold hydrolase
2572188	2591812	19624	IslandPath-DIMOB	WP_251355219.1		KU660_RS12625	2590382	2591812	-1	ISNCY family transposase
2933640	2952554	18914	IslandPath-DIMOB	WP_136034840.1		KU660_RS14245	2933640	2934842	-1	MFS transporter
2933640	2952554	18914	IslandPath-DIMOB	WP_136034842.1		KU660_RS14250	2934908	2936044	-1	alpha/beta hydrolase
2933640	2952554	18914	IslandPath-DIMOB	WP_136034844.1		KU660_RS14255	2936216	2937100	1	LysR family transcriptional regulator
2933640	2952554	18914	IslandPath-DIMOB	WP_136034846.1		KU660_RS14260	2937225	2938058	-1	DUF6216 family protein
2933640	2952554	18914	IslandPath-DIMOB	WP_251354196.1		KU660_RS14265	2938289	2938675	1	VOC family protein
2933640	2952554	18914	IslandPath-DIMOB	WP_004176446.1		KU660_RS14270	2938843	2940459	-1	peptide ABC transporter substrate-binding protein
2933640	2952554	18914	IslandPath-DIMOB	WP_226651863.1		KU660_RS14275	2940456	2940551	-1	hypothetical protein
2933640	2952554	18914	IslandPath-DIMOB	WP_251354197.1	mpaA	KU660_RS14280	2940645	2941352	1	murein tripeptide amidase MpaA
2933640	2952554	18914	IslandPath-DIMOB	WP_203032744.1	ycjG	KU660_RS14285	2941349	2942314	-1	L-Ala-D/L-Glu epimerase
2933640	2952554	18914	IslandPath-DIMOB	WP_004152131.1	tpx	KU660_RS14290	2942417	2942923	1	thiol peroxidase
2933640	2952554	18914	IslandPath-DIMOB	WP_168435427.1		KU660_RS14295	2942994	2944046	-1	AbrB family transcriptional regulator
2933640	2952554	18914	IslandPath-DIMOB	WP_251354198.1	tyrR	KU660_RS14300	2944149	2945690	-1	transcriptional regulator TyrR
2933640	2952554	18914	IslandPath-DIMOB	WP_251354199.1		KU660_RS14305	2945918	2946979	-1	TIGR01620 family protein
2933640	2952554	18914	IslandPath-DIMOB	WP_251354201.1		KU660_RS14310	2946976	2948373	-1	YcjX family protein
2933640	2952554	18914	IslandPath-DIMOB	WP_002901915.1	pspD	KU660_RS14315	2948476	2948694	-1	phage shock protein PspD
2933640	2952554	18914	IslandPath-DIMOB	WP_251354203.1	pspC	KU660_RS14320	2948723	2949082	-1	envelope stress response membrane protein PspC
2933640	2952554	18914	IslandPath-DIMOB	WP_002901911.1	pspB	KU660_RS14325	2949082	2949306	-1	envelope stress response membrane protein PspB
2933640	2952554	18914	IslandPath-DIMOB	WP_002901908.1	pspA	KU660_RS14330	2949362	2950030	-1	phage shock protein PspA
2933640	2952554	18914	IslandPath-DIMOB	WP_168435428.1	pspF	KU660_RS14335	2950183	2951172	1	phage shock protein operon transcriptional activator
2933640	2952554	18914	IslandPath-DIMOB	WP_251354204.1		KU660_RS14340	2951163	2952554	-1	MFS transporter
3078415	3100836	22421	IslandPath-DIMOB	WP_012968512.1		KU660_RS14950	3078415	3078861	1	DUF441 domain-containing protein
3078415	3100836	22421	IslandPath-DIMOB	WP_008807682.1		KU660_RS14955	3078845	3079639	-1	helix-turn-helix transcriptional regulator
3078415	3100836	22421	IslandPath-DIMOB	WP_203034297.1		KU660_RS14960	3079746	3080921	1	CynX/NimT family MFS transporter
3078415	3100836	22421	IslandPath-DIMOB	WP_136035025.1		KU660_RS14965	3080953	3081645	-1	CTP synthase
3078415	3100836	22421	IslandPath-DIMOB	WP_136035027.1		KU660_RS14970	3081791	3082300	1	DUF523 domain-containing protein
3078415	3100836	22421	IslandPath-DIMOB	WP_168435438.1		KU660_RS14975	3082305	3082643	1	DUF488 family protein
3078415	3100836	22421	IslandPath-DIMOB	WP_004203736.1		KU660_RS14980	3082633	3082872	-1	DUF333 domain-containing protein
3078415	3100836	22421	IslandPath-DIMOB	WP_004213128.1		KU660_RS14985	3083138	3083389	-1	ogr/Delta-like zinc finger family protein
3078415	3100836	22421	IslandPath-DIMOB	WP_251354259.1		KU660_RS14990	3083433	3084572	-1	contractile injection system protein, VgrG/Pvc8 family
3078415	3100836	22421	IslandPath-DIMOB	WP_251354261.1		KU660_RS14995	3084727	3085899	1	phage tail sheath subtilisin-like domain-containing protein
3078415	3100836	22421	IslandPath-DIMOB	WP_251354262.1		KU660_RS15000	3085899	3086414	1	phage major tail tube protein
3078415	3100836	22421	IslandPath-DIMOB	WP_004131585.1		KU660_RS15005	3086460	3086777	1	hypothetical protein
3078415	3100836	22421	IslandPath-DIMOB	WP_087866641.1		KU660_RS15010	3086777	3086935	1	GpE family phage tail protein
3078415	3100836	22421	IslandPath-DIMOB	WP_251354263.1		KU660_RS15015	3086922	3089897	1	phage tail tape measure protein
3078415	3100836	22421	IslandPath-DIMOB	WP_065520898.1		KU660_RS15020	3089913	3090404	1	phage tail protein
3078415	3100836	22421	IslandPath-DIMOB	WP_065520899.1		KU660_RS15025	3090697	3092307	1	RNA-directed DNA polymerase
3078415	3100836	22421	IslandPath-DIMOB	WP_065520900.1		KU660_RS15030	3092500	3093597	-1	phage tail protein
3078415	3100836	22421	IslandPath-DIMOB	WP_024359481.1		KU660_RS15035	3093582	3093797	-1	hypothetical protein
3078415	3100836	22421	IslandPath-DIMOB	WP_251354265.1		KU660_RS15040	3093794	3096823	-1	phage tail protein I
3078415	3100836	22421	IslandPath-DIMOB	WP_251354266.1		KU660_RS15045	3096813	3097736	-1	baseplate J/gp47 family protein
3078415	3100836	22421	IslandPath-DIMOB	WP_017898624.1		KU660_RS15050	3097738	3098088	-1	GPW/gp25 family protein
3078415	3100836	22421	IslandPath-DIMOB	WP_251354268.1		KU660_RS15055	3098085	3098672	-1	phage baseplate assembly protein V
3078415	3100836	22421	IslandPath-DIMOB	WP_251354270.1		KU660_RS15060	3098669	3099304	-1	phage virion morphogenesis protein
3078415	3100836	22421	IslandPath-DIMOB	WP_251354271.1		KU660_RS15065	3099301	3099768	-1	phage tail protein
3078415	3100836	22421	IslandPath-DIMOB	WP_251354272.1		KU660_RS15070	3099769	3100104	-1	peptidase
3078415	3100836	22421	IslandPath-DIMOB	WP_064146776.1		KU660_RS15075	3100291	3100836	-1	lysozyme
3078415	3100836	22421	IslandPath-DIMOB	WP_004213110.1		KU660_RS15080	3100833	3101117	-1	hypothetical protein
3116213	3119253	3040	IslandPath-DIMOB	WP_004131522.1		KU660_RS15145	3116213	3116437	-1	hypothetical protein
3116213	3119253	3040	IslandPath-DIMOB	WP_032442259.1		KU660_RS15150	3116506	3116778	-1	hypothetical protein
3116213	3119253	3040	IslandPath-DIMOB	WP_032442260.1		KU660_RS15155	3116794	3117171	-1	hypothetical protein
3116213	3119253	3040	IslandPath-DIMOB	WP_004131515.1		KU660_RS15160	3117187	3117405	-1	hypothetical protein
3116213	3119253	3040	IslandPath-DIMOB	WP_020806130.1		KU660_RS15165	3117426	3117704	-1	regulatory phage cox family protein
3116213	3119253	3040	IslandPath-DIMOB	WP_004131513.1		KU660_RS15170	3117825	3118124	1	helix-turn-helix domain-containing protein
3116213	3119253	3040	IslandPath-DIMOB	WP_251354289.1		KU660_RS15175	3118240	3119253	1	tyrosine-type recombinase/integrase
3940783	3958121	17338	IslandPath-DIMOB	WP_251354470.1	htpG	KU660_RS18955	3940783	3942657	-1	molecular chaperone HtpG
3940783	3958121	17338	IslandPath-DIMOB	WP_002892177.1	recR	KU660_RS18960	3942770	3943375	-1	recombination mediator RecR
3940783	3958121	17338	IslandPath-DIMOB	WP_008805448.1		KU660_RS18965	3943375	3943707	-1	YbaB/EbfC family nucleoid-associated protein
3940783	3958121	17338	IslandPath-DIMOB	WP_251354471.1	dnaX	KU660_RS18970	3943765	3945675	-1	DNA polymerase III subunit gamma/tau
3940783	3958121	17338	IslandPath-DIMOB	WP_025710700.1	apt	KU660_RS18975	3945768	3946319	-1	adenine phosphoribosyltransferase
3940783	3958121	17338	IslandPath-DIMOB	WP_002892144.1		KU660_RS18980	3946470	3946847	-1	DUF454 family protein
3940783	3958121	17338	IslandPath-DIMOB	WP_136033409.1	priC	KU660_RS18985	3946917	3947444	1	primosomal replication protein N''
3940783	3958121	17338	IslandPath-DIMOB	WP_136033410.1	rsmS	KU660_RS18990	3947456	3947629	1	pleiotropic regulatory protein RsmS
3940783	3958121	17338	IslandPath-DIMOB	WP_136033412.1		KU660_RS18995	3947697	3948596	1	Rpn family recombination-promoting nuclease/putative transposase
3940783	3958121	17338	IslandPath-DIMOB	WP_136033414.1	mscK	KU660_RS19000	3948632	3951979	-1	mechanosensitive channel MscK
3940783	3958121	17338	IslandPath-DIMOB	WP_136033416.1	acrR	KU660_RS19005	3952109	3952759	-1	multidrug efflux transporter transcriptional repressor AcrR
3940783	3958121	17338	IslandPath-DIMOB	WP_136033418.1	acrA	KU660_RS19010	3952902	3954095	1	multidrug efflux RND transporter periplasmic adaptor subunit AcrA
3940783	3958121	17338	IslandPath-DIMOB	WP_203033068.1	acrB	KU660_RS19015	3954118	3957264	1	multidrug efflux RND transporter permease subunit AcrB
3940783	3958121	17338	IslandPath-DIMOB	WP_025710692.1	tomB	KU660_RS19020	3957747	3958121	1	Hha toxicity modulator TomB
4611612	4638507	26895	IslandPath-DIMOB	WP_226651765.1		KU660_RS22135	4611612	4612975	-1	IS3-like element ISKpn1 family transposase
4611612	4638507	26895	IslandPath-DIMOB	WP_251354566.1		KU660_RS22140	4613415	4614797	-1	carbohydrate porin
4611612	4638507	26895	IslandPath-DIMOB	WP_251354567.1	xylA	KU660_RS22145	4615067	4616386	-1	xylose isomerase
4611612	4638507	26895	IslandPath-DIMOB	WP_251355294.1		KU660_RS22150	4616813	4618252	1	glycoside-pentoside-hexuronide (GPH):cation symporter
4611612	4638507	26895	IslandPath-DIMOB	WP_101139769.1		KU660_RS22155	4618311	4619990	1	glycoside hydrolase family 43 protein
4611612	4638507	26895	IslandPath-DIMOB	WP_032433429.1		KU660_RS22160	4620125	4620610	-1	Hcp family type VI secretion system effector
4611612	4638507	26895	IslandPath-DIMOB	WP_071444078.1		KU660_RS22165	4620612	4621130	-1	hypothetical protein
4611612	4638507	26895	IslandPath-DIMOB	WP_251354568.1		KU660_RS22170	4621111	4621626	-1	DUF2778 domain-containing protein
4611612	4638507	26895	IslandPath-DIMOB	WP_142689669.1		KU660_RS22175	4622101	4622367	-1	hypothetical protein
4611612	4638507	26895	IslandPath-DIMOB	WP_251354569.1		KU660_RS22180	4622342	4622770	-1	DUF2778 domain-containing protein
4611612	4638507	26895	IslandPath-DIMOB	WP_251354570.1		KU660_RS22185	4623170	4623844	1	hypothetical protein
4611612	4638507	26895	IslandPath-DIMOB	WP_071444080.1		KU660_RS22190	4623846	4624193	1	hypothetical protein
4611612	4638507	26895	IslandPath-DIMOB	WP_004192264.1	hcp	KU660_RS22195	4624196	4624675	1	type VI secretion system tube protein Hcp
4611612	4638507	26895	IslandPath-DIMOB			KU660_RS22200	4624916	4626008	1	IS3 family transposase
4611612	4638507	26895	IslandPath-DIMOB	WP_251354571.1		KU660_RS22205	4626376	4628451	1	AAA family ATPase
4611612	4638507	26895	IslandPath-DIMOB	WP_251354572.1		KU660_RS22210	4628444	4629805	1	McrC family protein
4611612	4638507	26895	IslandPath-DIMOB			KU660_RS22215	4629807	4630460	-1	IS3 family transposase
4611612	4638507	26895	IslandPath-DIMOB	WP_251354573.1	istA	KU660_RS22220	4630549	4631571	1	IS21 family transposase
4611612	4638507	26895	IslandPath-DIMOB	WP_251354574.1	istB	KU660_RS22225	4631568	4632350	1	IS21-like element helper ATPase IstB
4611612	4638507	26895	IslandPath-DIMOB	WP_251354575.1		KU660_RS22230	4632394	4632900	-1	TIR domain-containing protein
4611612	4638507	26895	IslandPath-DIMOB	WP_031593183.1		KU660_RS22235	4632982	4633497	-1	hypothetical protein
4611612	4638507	26895	IslandPath-DIMOB	WP_031593181.1		KU660_RS22240	4633839	4634756	1	WYL domain-containing protein
4611612	4638507	26895	IslandPath-DIMOB	WP_031593180.1		KU660_RS22245	4635421	4638507	1	type I restriction endonuclease
4611612	4638507	26895	IslandPath-DIMOB	WP_031593178.1		KU660_RS22250	4638501	4640138	1	type I restriction-modification system subunit M

## Sheet: Results
Table S10.3. Integrated Results of Genomic Island Prediction Tools in K. africana
Island start	Island end	Length	Method	Gene name	Gene ID	Locus	Gene start	Gene end	Strand	Product
119663	124452	4789	Predicted by at least one method	WP_251354700.1		KU660_RS00585	119663	121363	1	GNAT family N-acetyltransferase
119663	124452	4789	Predicted by at least one method	WP_251355303.1		KU660_RS00590	121529	122416	1	HlyD family efflux transporter periplasmic adaptor subunit
119663	124452	4789	Predicted by at least one method	WP_203033466.1		KU660_RS00595	122409	123326	1	ABC transporter ATP-binding protein
119663	124452	4789	Predicted by at least one method	WP_203034245.1		KU660_RS00600	123358	124452	1	ABC transporter permease
1184306	1190014	5708	Predicted by at least one method	WP_251354858.1		KU660_RS05810	1184306	1184869	1	Polarity suppression protein
1184306	1190014	5708	Predicted by at least one method	WP_251354859.1		KU660_RS05815	1185181	1186128	1	SAVED domain-containing protein
1184306	1190014	5708	Predicted by at least one method	WP_251354860.1		KU660_RS05820	1186151	1188808	1	DEAD/DEAH box helicase
1184306	1190014	5708	Predicted by at least one method			KU660_RS05825	1188821	1190014	-1	integrase domain-containing protein
1311310	1315407	4097	Predicted by at least one method	WP_136030003.1		KU660_RS06385	1311310	1315407	1	HigA family addiction module antitoxin
1426224	1431830	5606	Predicted by at least one method	WP_136034533.1		KU660_RS06945	1426224	1426823	-1	helix-turn-helix transcriptional regulator
1426224	1431830	5606	Predicted by at least one method	WP_203033828.1		KU660_RS06950	1427038	1427982	-1	hypothetical protein
1426224	1431830	5606	Predicted by at least one method	WP_136034537.1		KU660_RS06955	1427994	1428572	-1	hypothetical protein
1426224	1431830	5606	Predicted by at least one method	WP_136034539.1		KU660_RS06960	1428576	1429316	-1	molecular chaperone
1426224	1431830	5606	Predicted by at least one method	WP_136034541.1		KU660_RS06965	1429335	1431830	-1	fimbrial biogenesis outer membrane usher protein
1693450	1707207	13757	Predicted by at least one method	WP_251354952.1		KU660_RS08100	1693450	1694583	1	polysaccharide export protein
1693450	1707207	13757	Predicted by at least one method	WP_029497095.1		KU660_RS08105	1694586	1695020	1	protein-tyrosine-phosphatase
1693450	1707207	13757	Predicted by at least one method	WP_251354953.1		KU660_RS08110	1695036	1697195	1	polysaccharide biosynthesis tyrosine autokinase
1693450	1707207	13757	Predicted by at least one method	WP_251354954.1	wbaP	KU660_RS08115	1697288	1698706	1	undecaprenyl-phosphate galactose phosphotransferase WbaP
1693450	1707207	13757	Predicted by at least one method	WP_251354955.1		KU660_RS08120	1698766	1700025	1	EpsG family protein
1693450	1707207	13757	Predicted by at least one method	WP_251354956.1		KU660_RS08125	1700041	1700913	1	glycosyltransferase
1693450	1707207	13757	Predicted by at least one method	WP_251354957.1		KU660_RS08130	1700891	1701709	1	glycosyltransferase
1693450	1707207	13757	Predicted by at least one method	WP_251354958.1		KU660_RS08135	1701731	1702786	1	glycoside hydrolase family 43
1693450	1707207	13757	Predicted by at least one method	WP_251354959.1		KU660_RS08140	1702792	1703871	1	glycosyltransferase
1693450	1707207	13757	Predicted by at least one method	WP_251354960.1		KU660_RS08145	1704038	1704940	1	beta-1,6-N-acetylglucosaminyltransferase
1693450	1707207	13757	Predicted by at least one method	WP_251354961.1		KU660_RS08150	1705020	1705778	1	glycosyltransferase
1693450	1707207	13757	Predicted by at least one method	WP_251354962.1		KU660_RS08155	1705780	1707207	1	oligosaccharide flippase family protein
1713129	1721189	8060	Predicted by at least one method	WP_002912373.1	rfbA	KU660_RS08180	1713129	1713896	1	O-antigen export ABC transporter permease RfbA
1713129	1721189	8060	Predicted by at least one method	WP_032442110.1	rfbB	KU660_RS08185	1713896	1714636	1	O-antigen export ABC transporter ATP-binding protein RfbB
1713129	1721189	8060	Predicted by at least one method	WP_251354965.1		KU660_RS08190	1714652	1716547	1	DUF4422 domain-containing protein
1713129	1721189	8060	Predicted by at least one method	WP_136032884.1	rfbD	KU660_RS08195	1716563	1717717	1	UDP-galactopyranose mutase
1713129	1721189	8060	Predicted by at least one method	WP_136032886.1		KU660_RS08200	1717714	1718607	1	glycosyltransferase
1713129	1721189	8060	Predicted by at least one method	WP_168435349.1		KU660_RS08205	1718608	1719753	1	glycosyltransferase family 4 protein
1713129	1721189	8060	Predicted by at least one method	WP_136032895.1		KU660_RS08210	1719873	1721189	1	glycosyltransferase
1757150	1761485	4335	Predicted by at least one method	WP_251354982.1		KU660_RS08405	1757150	1758898	1	hypothetical protein
1757150	1761485	4335	Predicted by at least one method			KU660_RS08410	1758977	1759534	1	hypothetical protein
1757150	1761485	4335	Predicted by at least one method	WP_251354983.1		KU660_RS08415	1759893	1760357	1	hypothetical protein
1757150	1761485	4335	Predicted by at least one method	WP_251354984.1		KU660_RS08420	1760354	1760560	1	helix-turn-helix domain-containing protein
1757150	1761485	4335	Predicted by at least one method	WP_000288812.1		KU660_RS08425	1760895	1761152	1	antitoxin
1757150	1761485	4335	Predicted by at least one method	WP_040245064.1		KU660_RS08430	1761153	1761485	1	type II toxin-antitoxin system PemK/MazF family toxin
2422773	2430799	8026	Predicted by at least one method	WP_168435348.1		KU660_RS11825	2422773	2424008	1	PTS transporter subunit EIIC
2422773	2430799	8026	Predicted by at least one method	WP_251355163.1		KU660_RS11830	2424059	2426671	1	family 78 glycoside hydrolase catalytic domain
2422773	2430799	8026	Predicted by at least one method	WP_004180047.1		KU660_RS11835	2426714	2427658	1	helix-turn-helix domain-containing protein
2422773	2430799	8026	Predicted by at least one method	WP_025711523.1		KU660_RS11840	2427845	2429128	1	carbohydrate porin
2422773	2430799	8026	Predicted by at least one method	WP_251355164.1		KU660_RS11845	2429161	2430126	1	alpha/beta hydrolase fold domain-containing protein
2422773	2430799	8026	Predicted by at least one method	WP_025711521.1		KU660_RS11850	2430152	2430475	1	PTS sugar transporter subunit IIB
2422773	2430799	8026	Predicted by at least one method	WP_136034473.1		KU660_RS11855	2430485	2430799	1	PTS lactose/cellobiose transporter subunit IIA
2545895	2553416	7521	Predicted by at least one method	WP_224422010.1		KU660_RS12420	2545895	2546926	-1	phosphotriesterase-related protein
2545895	2553416	7521	Predicted by at least one method	WP_125345755.1		KU660_RS12425	2546926	2547891	-1	DMT family transporter
2545895	2553416	7521	Predicted by at least one method	WP_251355199.1		KU660_RS12430	2547958	2548719	-1	glutamine amidotransferase
2545895	2553416	7521	Predicted by at least one method	WP_251355200.1		KU660_RS12435	2548742	2549950	-1	PfkB family carbohydrate kinase
2545895	2553416	7521	Predicted by at least one method	WP_251355201.1		KU660_RS12440	2550346	2551164	-1	GNAT family N-acetyltransferase
2545895	2553416	7521	Predicted by at least one method	WP_136034295.1		KU660_RS12445	2551201	2551635	-1	VOC family protein
2545895	2553416	7521	Predicted by at least one method	WP_251355202.1	trpA	KU660_RS12450	2552607	2553416	-1	tryptophan synthase subunit alpha
2572188	2591812	19624	Predicted by at least one method	WP_251355209.1		KU660_RS12550	2572188	2573618	1	aspartyl protease family protein
2572188	2591812	19624	Predicted by at least one method	WP_230362612.1		KU660_RS12555	2573803	2574012	-1	hypothetical protein
2572188	2591812	19624	Predicted by at least one method	WP_224422029.1		KU660_RS12560	2574744	2576114	1	tyrosine phenol-lyase
2572188	2591812	19624	Predicted by at least one method	WP_251355210.1		KU660_RS12565	2576300	2577565	1	aromatic amino acid transporter
2572188	2591812	19624	Predicted by at least one method			KU660_RS12570	2578147	2578620	-1	helix-turn-helix domain-containing protein
2572188	2591812	19624	Predicted by at least one method	WP_251355211.1		KU660_RS12575	2579123	2580058	-1	nucleoside hydrolase
2572188	2591812	19624	Predicted by at least one method	WP_251355212.1		KU660_RS12580	2580214	2581260	1	substrate-binding domain-containing protein
2572188	2591812	19624	Predicted by at least one method	WP_251355213.1		KU660_RS12585	2581245	2581817	1	NUDIX domain-containing protein
2572188	2591812	19624	Predicted by at least one method	WP_251355214.1		KU660_RS12590	2581893	2582819	-1	PfkB family carbohydrate kinase
2572188	2591812	19624	Predicted by at least one method	WP_251355215.1		KU660_RS12595	2582925	2584178	-1	nucleoside permease
2572188	2591812	19624	Predicted by at least one method			KU660_RS12600	2584246	2584629	-1	hypothetical protein
2572188	2591812	19624	Predicted by at least one method	WP_251355216.1		KU660_RS12605	2584778	2585929	-1	adenosylhomocysteinase
2572188	2591812	19624	Predicted by at least one method	WP_251355266.1		KU660_RS12610	2586351	2587787	-1	ISNCY family transposase
2572188	2591812	19624	Predicted by at least one method	WP_251355217.1		KU660_RS12615	2588085	2589284	1	MFS transporter
2572188	2591812	19624	Predicted by at least one method	WP_251355218.1		KU660_RS12620	2589358	2590314	1	alpha/beta fold hydrolase
2572188	2591812	19624	Predicted by at least one method	WP_251355219.1		KU660_RS12625	2590382	2591812	-1	ISNCY family transposase
2933640	2952554	18914	Predicted by at least one method	WP_136034840.1		KU660_RS14245	2933640	2934842	-1	MFS transporter
2933640	2952554	18914	Predicted by at least one method	WP_136034842.1		KU660_RS14250	2934908	2936044	-1	alpha/beta hydrolase
2933640	2952554	18914	Predicted by at least one method	WP_136034844.1		KU660_RS14255	2936216	2937100	1	LysR family transcriptional regulator
2933640	2952554	18914	Predicted by at least one method	WP_136034846.1		KU660_RS14260	2937225	2938058	-1	DUF6216 family protein
2933640	2952554	18914	Predicted by at least one method	WP_251354196.1		KU660_RS14265	2938289	2938675	1	VOC family protein
2933640	2952554	18914	Predicted by at least one method	WP_004176446.1		KU660_RS14270	2938843	2940459	-1	peptide ABC transporter substrate-binding protein
2933640	2952554	18914	Predicted by at least one method	WP_226651863.1		KU660_RS14275	2940456	2940551	-1	hypothetical protein
2933640	2952554	18914	Predicted by at least one method	WP_251354197.1	mpaA	KU660_RS14280	2940645	2941352	1	murein tripeptide amidase MpaA
2933640	2952554	18914	Predicted by at least one method	WP_203032744.1	ycjG	KU660_RS14285	2941349	2942314	-1	L-Ala-D/L-Glu epimerase
2933640	2952554	18914	Predicted by at least one method	WP_004152131.1	tpx	KU660_RS14290	2942417	2942923	1	thiol peroxidase
2933640	2952554	18914	Predicted by at least one method	WP_168435427.1		KU660_RS14295	2942994	2944046	-1	AbrB family transcriptional regulator
2933640	2952554	18914	Predicted by at least one method	WP_251354198.1	tyrR	KU660_RS14300	2944149	2945690	-1	transcriptional regulator TyrR
2933640	2952554	18914	Predicted by at least one method	WP_251354199.1		KU660_RS14305	2945918	2946979	-1	TIGR01620 family protein
2933640	2952554	18914	Predicted by at least one method	WP_251354201.1		KU660_RS14310	2946976	2948373	-1	YcjX family protein
2933640	2952554	18914	Predicted by at least one method	WP_002901915.1	pspD	KU660_RS14315	2948476	2948694	-1	phage shock protein PspD
2933640	2952554	18914	Predicted by at least one method	WP_251354203.1	pspC	KU660_RS14320	2948723	2949082	-1	envelope stress response membrane protein PspC
2933640	2952554	18914	Predicted by at least one method	WP_002901911.1	pspB	KU660_RS14325	2949082	2949306	-1	envelope stress response membrane protein PspB
2933640	2952554	18914	Predicted by at least one method	WP_002901908.1	pspA	KU660_RS14330	2949362	2950030	-1	phage shock protein PspA
2933640	2952554	18914	Predicted by at least one method	WP_168435428.1	pspF	KU660_RS14335	2950183	2951172	1	phage shock protein operon transcriptional activator
2933640	2952554	18914	Predicted by at least one method	WP_251354204.1		KU660_RS14340	2951163	2952554	-1	MFS transporter
3078415	3100836	22421	Predicted by at least one method	WP_012968512.1		KU660_RS14950	3078415	3078861	1	DUF441 domain-containing protein
3078415	3100836	22421	Predicted by at least one method	WP_008807682.1		KU660_RS14955	3078845	3079639	-1	helix-turn-helix transcriptional regulator
3078415	3100836	22421	Predicted by at least one method	WP_203034297.1		KU660_RS14960	3079746	3080921	1	CynX/NimT family MFS transporter
3078415	3100836	22421	Predicted by at least one method	WP_136035025.1		KU660_RS14965	3080953	3081645	-1	CTP synthase
3078415	3100836	22421	Predicted by at least one method	WP_136035027.1		KU660_RS14970	3081791	3082300	1	DUF523 domain-containing protein
3078415	3100836	22421	Predicted by at least one method	WP_168435438.1		KU660_RS14975	3082305	3082643	1	DUF488 family protein
3078415	3100836	22421	Predicted by at least one method	WP_004203736.1		KU660_RS14980	3082633	3082872	-1	DUF333 domain-containing protein
3078415	3100836	22421	Predicted by at least one method	WP_004213128.1		KU660_RS14985	3083138	3083389	-1	ogr/Delta-like zinc finger family protein
3078415	3100836	22421	Predicted by at least one method	WP_251354259.1		KU660_RS14990	3083433	3084572	-1	contractile injection system protein, VgrG/Pvc8 family
3078415	3100836	22421	Predicted by at least one method	WP_251354261.1		KU660_RS14995	3084727	3085899	1	phage tail sheath subtilisin-like domain-containing protein
3078415	3100836	22421	Predicted by at least one method	WP_251354262.1		KU660_RS15000	3085899	3086414	1	phage major tail tube protein
3078415	3100836	22421	Predicted by at least one method	WP_004131585.1		KU660_RS15005	3086460	3086777	1	hypothetical protein
3078415	3100836	22421	Predicted by at least one method	WP_087866641.1		KU660_RS15010	3086777	3086935	1	GpE family phage tail protein
3078415	3100836	22421	Predicted by at least one method	WP_251354263.1		KU660_RS15015	3086922	3089897	1	phage tail tape measure protein
3078415	3100836	22421	Predicted by at least one method	WP_065520898.1		KU660_RS15020	3089913	3090404	1	phage tail protein
3078415	3100836	22421	Predicted by at least one method	WP_065520899.1		KU660_RS15025	3090697	3092307	1	RNA-directed DNA polymerase
3078415	3100836	22421	Predicted by at least one method	WP_065520900.1		KU660_RS15030	3092500	3093597	-1	phage tail protein
3078415	3100836	22421	Predicted by at least one method	WP_024359481.1		KU660_RS15035	3093582	3093797	-1	hypothetical protein
3078415	3100836	22421	Predicted by at least one method	WP_251354265.1		KU660_RS15040	3093794	3096823	-1	phage tail protein I
3078415	3100836	22421	Predicted by at least one method	WP_251354266.1		KU660_RS15045	3096813	3097736	-1	baseplate J/gp47 family protein
3078415	3100836	22421	Predicted by at least one method	WP_017898624.1		KU660_RS15050	3097738	3098088	-1	GPW/gp25 family protein
3078415	3100836	22421	Predicted by at least one method	WP_251354268.1		KU660_RS15055	3098085	3098672	-1	phage baseplate assembly protein V
3078415	3100836	22421	Predicted by at least one method	WP_251354270.1		KU660_RS15060	3098669	3099304	-1	phage virion morphogenesis protein
3078415	3100836	22421	Predicted by at least one method	WP_251354271.1		KU660_RS15065	3099301	3099768	-1	phage tail protein
3078415	3100836	22421	Predicted by at least one method	WP_251354272.1		KU660_RS15070	3099769	3100104	-1	peptidase
3078415	3100836	22421	Predicted by at least one method	WP_064146776.1		KU660_RS15075	3100291	3100836	-1	lysozyme
3078415	3100836	22421	Predicted by at least one method	WP_004213110.1		KU660_RS15080	3100833	3101117	-1	hypothetical protein
3108516	3119253	10737	Predicted by at least one method	WP_251354282.1		KU660_RS15120	3108516	3109307	1	hypothetical protein
3108516	3119253	10737	Predicted by at least one method	WP_251354284.1		KU660_RS15125	3109307	3111577	1	UvrD-helicase domain-containing protein
3108516	3119253	10737	Predicted by at least one method	WP_251354285.1		KU660_RS15130	3111858	3114443	-1	replication endonuclease
3108516	3119253	10737	Predicted by at least one method	WP_251354287.1		KU660_RS15135	3114461	3115417	-1	Dam family site-specific DNA-(adenine-N6)-methyltransferase
3108516	3119253	10737	Predicted by at least one method	WP_224251931.1		KU660_RS15140	3115650	3116204	-1	3'-5' exoribonuclease
3108516	3119253	10737	Predicted by at least one method	WP_004131522.1		KU660_RS15145	3116213	3116437	-1	hypothetical protein
3108516	3119253	10737	Predicted by at least one method	WP_032442259.1		KU660_RS15150	3116506	3116778	-1	hypothetical protein
3108516	3119253	10737	Predicted by at least one method	WP_032442260.1		KU660_RS15155	3116794	3117171	-1	hypothetical protein
3108516	3119253	10737	Predicted by at least one method	WP_004131515.1		KU660_RS15160	3117187	3117405	-1	hypothetical protein
3108516	3119253	10737	Predicted by at least one method	WP_020806130.1		KU660_RS15165	3117426	3117704	-1	regulatory phage cox family protein
3108516	3119253	10737	Predicted by at least one method	WP_004131513.1		KU660_RS15170	3117825	3118124	1	helix-turn-helix domain-containing protein
3108516	3119253	10737	Predicted by at least one method	WP_251354289.1		KU660_RS15175	3118240	3119253	1	tyrosine-type recombinase/integrase
3116213	3119253	3040	Predicted by at least one method	WP_004131522.1		KU660_RS15145	3116213	3116437	-1	hypothetical protein
3116213	3119253	3040	Predicted by at least one method	WP_032442259.1		KU660_RS15150	3116506	3116778	-1	hypothetical protein
3116213	3119253	3040	Predicted by at least one method	WP_032442260.1		KU660_RS15155	3116794	3117171	-1	hypothetical protein
3116213	3119253	3040	Predicted by at least one method	WP_004131515.1		KU660_RS15160	3117187	3117405	-1	hypothetical protein
3116213	3119253	3040	Predicted by at least one method	WP_020806130.1		KU660_RS15165	3117426	3117704	-1	regulatory phage cox family protein
3116213	3119253	3040	Predicted by at least one method	WP_004131513.1		KU660_RS15170	3117825	3118124	1	helix-turn-helix domain-containing protein
3116213	3119253	3040	Predicted by at least one method	WP_251354289.1		KU660_RS15175	3118240	3119253	1	tyrosine-type recombinase/integrase
3581171	3589459	8288	Predicted by at least one method	WP_251354403.1		KU660_RS17300	3581171	3582472	-1	oxaloacetate decarboxylase subunit beta
3581171	3589459	8288	Predicted by at least one method	WP_251354404.1	oadA	KU660_RS17305	3582488	3584254	-1	sodium-extruding oxaloacetate decarboxylase subunit alpha
3581171	3589459	8288	Predicted by at least one method	WP_251355280.1		KU660_RS17310	3584270	3584521	-1	oxaloacetate decarboxylase subunit gamma
3581171	3589459	8288	Predicted by at least one method	WP_251354405.1		KU660_RS17315	3584569	3585837	-1	SLC13 family permease
3581171	3589459	8288	Predicted by at least one method	WP_101988582.1		KU660_RS17320	3586057	3587040	1	LysR family transcriptional regulator
3581171	3589459	8288	Predicted by at least one method	WP_251354406.1		KU660_RS17325	3587046	3587930	-1	LysR substrate-binding domain-containing protein
3581171	3589459	8288	Predicted by at least one method	WP_101988580.1		KU660_RS17330	3588054	3588899	1	fumarate hydratase
3581171	3589459	8288	Predicted by at least one method	WP_101988579.1		KU660_RS17335	3588917	3589459	1	FumA C-terminus/TtdB family hydratase beta subunit
3940783	3958121	17338	Predicted by at least one method	WP_251354470.1	htpG	KU660_RS18955	3940783	3942657	-1	molecular chaperone HtpG
3940783	3958121	17338	Predicted by at least one method	WP_002892177.1	recR	KU660_RS18960	3942770	3943375	-1	recombination mediator RecR
3940783	3958121	17338	Predicted by at least one method	WP_008805448.1		KU660_RS18965	3943375	3943707	-1	YbaB/EbfC family nucleoid-associated protein
3940783	3958121	17338	Predicted by at least one method	WP_251354471.1	dnaX	KU660_RS18970	3943765	3945675	-1	DNA polymerase III subunit gamma/tau
3940783	3958121	17338	Predicted by at least one method	WP_025710700.1	apt	KU660_RS18975	3945768	3946319	-1	adenine phosphoribosyltransferase
3940783	3958121	17338	Predicted by at least one method	WP_002892144.1		KU660_RS18980	3946470	3946847	-1	DUF454 family protein
3940783	3958121	17338	Predicted by at least one method	WP_136033409.1	priC	KU660_RS18985	3946917	3947444	1	primosomal replication protein N''
3940783	3958121	17338	Predicted by at least one method	WP_136033410.1	rsmS	KU660_RS18990	3947456	3947629	1	pleiotropic regulatory protein RsmS
3940783	3958121	17338	Predicted by at least one method	WP_136033412.1		KU660_RS18995	3947697	3948596	1	Rpn family recombination-promoting nuclease/putative transposase
3940783	3958121	17338	Predicted by at least one method	WP_136033414.1	mscK	KU660_RS19000	3948632	3951979	-1	mechanosensitive channel MscK
3940783	3958121	17338	Predicted by at least one method	WP_136033416.1	acrR	KU660_RS19005	3952109	3952759	-1	multidrug efflux transporter transcriptional repressor AcrR
3940783	3958121	17338	Predicted by at least one method	WP_136033418.1	acrA	KU660_RS19010	3952902	3954095	1	multidrug efflux RND transporter periplasmic adaptor subunit AcrA
3940783	3958121	17338	Predicted by at least one method	WP_203033068.1	acrB	KU660_RS19015	3954118	3957264	1	multidrug efflux RND transporter permease subunit AcrB
3940783	3958121	17338	Predicted by at least one method	WP_025710692.1	tomB	KU660_RS19020	3957747	3958121	1	Hha toxicity modulator TomB
4124957	4131393	6436	Predicted by at least one method	WP_136031931.1		KU660_RS19875	4124957	4125313	-1	DUF4156 domain-containing protein
4124957	4131393	6436	Predicted by at least one method	WP_203033120.1		KU660_RS19880	4125553	4126089	-1	outer membrane beta-barrel protein
4124957	4131393	6436	Predicted by at least one method	WP_203033121.1		KU660_RS19885	4126298	4126786	-1	hypothetical protein
4124957	4131393	6436	Predicted by at least one method	WP_136031935.1		KU660_RS19890	4126759	4127493	-1	response regulator
4124957	4131393	6436	Predicted by at least one method	WP_251354488.1		KU660_RS19895	4127550	4129112	-1	EAL domain-containing protein
4124957	4131393	6436	Predicted by at least one method	WP_136031938.1		KU660_RS19900	4129160	4129660	-1	hypothetical protein
4124957	4131393	6436	Predicted by at least one method	WP_226651767.1		KU660_RS19905	4129633	4130451	-1	hypothetical protein
4124957	4131393	6436	Predicted by at least one method	WP_136031942.1		KU660_RS19910	4130857	4131393	1	type 1 fimbrial protein
4536853	4543466	6613	Predicted by at least one method	WP_251354549.1		KU660_RS21800	4536853	4537500	-1	adhesin
4536853	4543466	6613	Predicted by at least one method	WP_251354550.1		KU660_RS21805	4537485	4537895	-1	hypothetical protein
4536853	4543466	6613	Predicted by at least one method	WP_136031520.1		KU660_RS21810	4538406	4538657	-1	hypothetical protein
4536853	4543466	6613	Predicted by at least one method	WP_226651775.1		KU660_RS21815	4538739	4538939	-1	hypothetical protein
4536853	4543466	6613	Predicted by at least one method	WP_020079701.1		KU660_RS21820	4538972	4539226	-1	hypothetical protein
4536853	4543466	6613	Predicted by at least one method	WP_251355290.1		KU660_RS21825	4539223	4540641	-1	VENN motif pre-toxin domain-containing protein
4536853	4543466	6613	Predicted by at least one method	WP_251355291.1		KU660_RS21830	4540742	4540879	-1	hemagglutinin repeat-containing protein
4536853	4543466	6613	Predicted by at least one method	WP_251354551.1		KU660_RS21835	4541235	4541480	-1	hypothetical protein
4536853	4543466	6613	Predicted by at least one method	WP_251354552.1		KU660_RS21840	4541470	4542129	-1	hypothetical protein
4536853	4543466	6613	Predicted by at least one method	WP_251354553.1		KU660_RS21845	4542166	4542405	-1	hypothetical protein
4536853	4543466	6613	Predicted by at least one method	WP_251354554.1		KU660_RS21850	4542402	4543466	-1	VENN motif pre-toxin domain-containing protein
4611612	4638507	26895	Predicted by at least one method	WP_226651765.1		KU660_RS22135	4611612	4612975	-1	IS3-like element ISKpn1 family transposase
4611612	4638507	26895	Predicted by at least one method	WP_251354566.1		KU660_RS22140	4613415	4614797	-1	carbohydrate porin
4611612	4638507	26895	Predicted by at least one method	WP_251354567.1	xylA	KU660_RS22145	4615067	4616386	-1	xylose isomerase
4611612	4638507	26895	Predicted by at least one method	WP_251355294.1		KU660_RS22150	4616813	4618252	1	glycoside-pentoside-hexuronide (GPH):cation symporter
4611612	4638507	26895	Predicted by at least one method	WP_101139769.1		KU660_RS22155	4618311	4619990	1	glycoside hydrolase family 43 protein
4611612	4638507	26895	Predicted by at least one method	WP_032433429.1		KU660_RS22160	4620125	4620610	-1	Hcp family type VI secretion system effector
4611612	4638507	26895	Predicted by at least one method	WP_071444078.1		KU660_RS22165	4620612	4621130	-1	hypothetical protein
4611612	4638507	26895	Predicted by at least one method	WP_251354568.1		KU660_RS22170	4621111	4621626	-1	DUF2778 domain-containing protein
4611612	4638507	26895	Predicted by at least one method	WP_142689669.1		KU660_RS22175	4622101	4622367	-1	hypothetical protein
4611612	4638507	26895	Predicted by at least one method	WP_251354569.1		KU660_RS22180	4622342	4622770	-1	DUF2778 domain-containing protein
4611612	4638507	26895	Predicted by at least one method	WP_251354570.1		KU660_RS22185	4623170	4623844	1	hypothetical protein
4611612	4638507	26895	Predicted by at least one method	WP_071444080.1		KU660_RS22190	4623846	4624193	1	hypothetical protein
4611612	4638507	26895	Predicted by at least one method	WP_004192264.1	hcp	KU660_RS22195	4624196	4624675	1	type VI secretion system tube protein Hcp
4611612	4638507	26895	Predicted by at least one method			KU660_RS22200	4624916	4626008	1	IS3 family transposase
4611612	4638507	26895	Predicted by at least one method	WP_251354571.1		KU660_RS22205	4626376	4628451	1	AAA family ATPase
4611612	4638507	26895	Predicted by at least one method	WP_251354572.1		KU660_RS22210	4628444	4629805	1	McrC family protein
4611612	4638507	26895	Predicted by at least one method			KU660_RS22215	4629807	4630460	-1	IS3 family transposase
4611612	4638507	26895	Predicted by at least one method	WP_251354573.1	istA	KU660_RS22220	4630549	4631571	1	IS21 family transposase
4611612	4638507	26895	Predicted by at least one method	WP_251354574.1	istB	KU660_RS22225	4631568	4632350	1	IS21-like element helper ATPase IstB
4611612	4638507	26895	Predicted by at least one method	WP_251354575.1		KU660_RS22230	4632394	4632900	-1	TIR domain-containing protein
4611612	4638507	26895	Predicted by at least one method	WP_031593183.1		KU660_RS22235	4632982	4633497	-1	hypothetical protein
4611612	4638507	26895	Predicted by at least one method	WP_031593181.1		KU660_RS22240	4633839	4634756	1	WYL domain-containing protein
4611612	4638507	26895	Predicted by at least one method	WP_031593180.1		KU660_RS22245	4635421	4638507	1	type I restriction endonuclease
4611612	4638507	26895	Predicted by at least one method	WP_031593178.1		KU660_RS22250	4638501	4640138	1	type I restriction-modification system subunit M
4630549	4634756	4207	Predicted by at least one method	WP_251354573.1	istA	KU660_RS22220	4630549	4631571	1	IS21 family transposase
4630549	4634756	4207	Predicted by at least one method	WP_251354574.1	istB	KU660_RS22225	4631568	4632350	1	IS21-like element helper ATPase IstB
4630549	4634756	4207	Predicted by at least one method	WP_251354575.1		KU660_RS22230	4632394	4632900	-1	TIR domain-containing protein
4630549	4634756	4207	Predicted by at least one method	WP_031593183.1		KU660_RS22235	4632982	4633497	-1	hypothetical protein
4630549	4634756	4207	Predicted by at least one method	WP_031593181.1		KU660_RS22240	4633839	4634756	1	WYL domain-containing protein
4805462	4809740	4278	Predicted by at least one method	WP_251354614.1		KU660_RS23045	4805462	4806748	1	HlyD family efflux transporter periplasmic adaptor subunit
4805462	4809740	4278	Predicted by at least one method	WP_251354615.1		KU660_RS23050	4806741	4808864	1	ABC transporter transmembrane domain-containing protein
4805462	4809740	4278	Predicted by at least one method	WP_251354616.1		KU660_RS23055	4808877	4809740	1	YjeJ family protein
5211196	5219074	7878	Predicted by at least one method	WP_002882612.1		KU660_RS24925	5211196	5211465	-1	YihD family protein
5211196	5219074	7878	Predicted by at least one method	WP_136031236.1	mobA	KU660_RS24930	5211537	5212118	1	molybdenum cofactor guanylyltransferase MobA
5211196	5219074	7878	Predicted by at least one method	WP_136031234.1	mobB	KU660_RS24935	5212115	5212621	1	molybdopterin-guanine dinucleotide biosynthesis protein MobB
5211196	5219074	7878	Predicted by at least one method	WP_136031592.1		KU660_RS24960	5218373	5219074	1	FadR family transcriptional regulator
