# Supplementary material for: A Possible Recently Identified Evolutionary Strategy Using Membrane-Bound Vesicle Transfer of Genetic Material to Induce Bacterial Resistance, Virulence and Pathogenicity in Klebsiella oxytoca
Source: Int J Mol Sci. 2026 Jan 19;27(2):988. doi: 10.3390/ijms27020988 (PMC12842022; doi:10.3390/ijms27020988)
Supplement: Supplementary file 1 [file ijms-27-00988-s001.zip › Table supplementary 11..xlsx]

## Sheet: Annotations K. variicola
Table S11. Functional and Virulence Annotations of K. variicola Genes Identified by RGI, PATRIC, PAG, VFDB, and Victors Databases
RGI, CARD: Identification of microbial resistance genes
BLAST, Victors: Virulence factors
PAG: Genes associated with pathogens
Protein ID	Type	Source
WP_000242758.1	RGI	https://card.mcmaster.ca/aro/3000518
WP_002910103.1	RGI	https://card.mcmaster.ca/aro/3000676
WP_002882901.1	RGI	https://card.mcmaster.ca/aro/3000831
WP_000242758.1	RGI	https://card.mcmaster.ca/aro/3000518
WP_002893035.1	RGI	https://card.mcmaster.ca/aro/3000823
WP_002914337.1	RGI	https://card.mcmaster.ca/aro/3000516
WP_008805966.1	RGI	https://card.mcmaster.ca/aro/3001329
WP_000242758.1	RGI	https://card.mcmaster.ca/aro/3000518
WP_002910103.1	RGI	https://card.mcmaster.ca/aro/3000676
WP_000242758.1	RGI	https://card.mcmaster.ca/aro/3000518
WP_008805453.1	RGI	https://card.mcmaster.ca/aro/3003049
WP_004151514.1	RGI	https://card.mcmaster.ca/aro/3000778
WP_002894776.1	RGI	https://card.mcmaster.ca/aro/3003841
WP_002914337.1	RGI	https://card.mcmaster.ca/aro/3000516
WP_002904397.1	RGI	https://card.mcmaster.ca/aro/3000263
WP_000242758.1	RGI	https://card.mcmaster.ca/aro/3000518
WP_002910103.1	RGI	https://card.mcmaster.ca/aro/3000676
WP_002882901.1	RGI	https://card.mcmaster.ca/aro/3000831
WP_000242758.1	RGI	https://card.mcmaster.ca/aro/3000518
WP_002893035.1	RGI	https://card.mcmaster.ca/aro/3000823
WP_002914337.1	RGI	https://card.mcmaster.ca/aro/3000516
WP_012542303.1	RGI	https://card.mcmaster.ca/aro/3003986
WP_000242758.1	RGI	https://card.mcmaster.ca/aro/3000518
WP_002910103.1	RGI	https://card.mcmaster.ca/aro/3000676
WP_000242758.1	RGI	https://card.mcmaster.ca/aro/3000518
WP_008805437.1	RGI	https://card.mcmaster.ca/aro/3000778
WP_004151514.1	RGI	https://card.mcmaster.ca/aro/3000778
WP_002894776.1	RGI	https://card.mcmaster.ca/aro/3003841
WP_002914337.1	RGI	https://card.mcmaster.ca/aro/3000516
WP_002904397.1	RGI	https://card.mcmaster.ca/aro/3000263
WP_000242758.1	RGI	https://card.mcmaster.ca/aro/3000518
WP_002910103.1	RGI	https://card.mcmaster.ca/aro/3000676
WP_002882901.1	RGI	https://card.mcmaster.ca/aro/3000831
WP_000242758.1	RGI	https://card.mcmaster.ca/aro/3000518
WP_002893035.1	RGI	https://card.mcmaster.ca/aro/3000823
WP_002914337.1	RGI	https://card.mcmaster.ca/aro/3000516
WP_012542303.1	RGI	https://card.mcmaster.ca/aro/3003986
WP_000242758.1	RGI	https://card.mcmaster.ca/aro/3000518
WP_002910103.1	RGI	https://card.mcmaster.ca/aro/3000676
WP_000242758.1	RGI	https://card.mcmaster.ca/aro/3000518
WP_008805437.1	RGI	https://card.mcmaster.ca/aro/3000778
WP_004151514.1	RGI	https://card.mcmaster.ca/aro/3000778
WP_002894776.1	RGI	https://card.mcmaster.ca/aro/3003841
WP_002914337.1	RGI	https://card.mcmaster.ca/aro/3000516
WP_002904397.1	RGI	https://card.mcmaster.ca/aro/3000263
WP_000242758.1	RGI	https://card.mcmaster.ca/aro/3000518
WP_002910103.1	RGI	https://card.mcmaster.ca/aro/3000676
WP_002882901.1	RGI	https://card.mcmaster.ca/aro/3000831
WP_000242758.1	RGI	https://card.mcmaster.ca/aro/3000518
WP_002893035.1	RGI	https://card.mcmaster.ca/aro/3000823
WP_002914337.1	RGI	https://card.mcmaster.ca/aro/3000516
WP_004201387.1	RGI	https://card.mcmaster.ca/aro/3003950
WP_000242758.1	RGI	https://card.mcmaster.ca/aro/3000518
WP_002910103.1	RGI	https://card.mcmaster.ca/aro/3000676
WP_000242758.1	RGI	https://card.mcmaster.ca/aro/3000518
WP_012968972.1	RGI	https://card.mcmaster.ca/aro/3003730
WP_004151514.1	RGI	https://card.mcmaster.ca/aro/3000778
WP_002894776.1	RGI	https://card.mcmaster.ca/aro/3003841
WP_002914337.1	RGI	https://card.mcmaster.ca/aro/3000516
WP_002904397.1	RGI	https://card.mcmaster.ca/aro/3000263
WP_000242758.1	RGI	https://card.mcmaster.ca/aro/3000518
WP_002910103.1	RGI	https://card.mcmaster.ca/aro/3000676
WP_002882901.1	RGI	https://card.mcmaster.ca/aro/3000831
WP_000242758.1	RGI	https://card.mcmaster.ca/aro/3000518
WP_002893035.1	RGI	https://card.mcmaster.ca/aro/3000823
WP_002914337.1	RGI	https://card.mcmaster.ca/aro/3000516
WP_004201387.1	RGI	https://card.mcmaster.ca/aro/3003950
WP_000242758.1	RGI	https://card.mcmaster.ca/aro/3000518
WP_002910103.1	RGI	https://card.mcmaster.ca/aro/3000676
WP_000242758.1	RGI	https://card.mcmaster.ca/aro/3000518
WP_008807515.1	RGI	https://card.mcmaster.ca/aro/3000825
WP_004151514.1	RGI	https://card.mcmaster.ca/aro/3000778
WP_002894776.1	RGI	https://card.mcmaster.ca/aro/3003841
WP_002914337.1	RGI	https://card.mcmaster.ca/aro/3000516
WP_002904397.1	RGI	https://card.mcmaster.ca/aro/3000263
WP_000242758.1	RGI	https://card.mcmaster.ca/aro/3000518
WP_002910103.1	RGI	https://card.mcmaster.ca/aro/3000676
WP_002882901.1	RGI	https://card.mcmaster.ca/aro/3000831
WP_000242758.1	RGI	https://card.mcmaster.ca/aro/3000518
WP_002893035.1	RGI	https://card.mcmaster.ca/aro/3000823
WP_002914337.1	RGI	https://card.mcmaster.ca/aro/3000516
WP_004201387.1	RGI	https://card.mcmaster.ca/aro/3003950
WP_000242758.1	RGI	https://card.mcmaster.ca/aro/3000518
WP_002910103.1	RGI	https://card.mcmaster.ca/aro/3000676
WP_000242758.1	RGI	https://card.mcmaster.ca/aro/3000518
WP_008807515.1	RGI	https://card.mcmaster.ca/aro/3000825
WP_004151514.1	RGI	https://card.mcmaster.ca/aro/3000778
WP_002894776.1	RGI	https://card.mcmaster.ca/aro/3003841
WP_002914337.1	RGI	https://card.mcmaster.ca/aro/3000516
WP_002904397.1	RGI	https://card.mcmaster.ca/aro/3000263
WP_000242758.1	RGI	https://card.mcmaster.ca/aro/3000518
WP_002910103.1	RGI	https://card.mcmaster.ca/aro/3000676
WP_002882901.1	RGI	https://card.mcmaster.ca/aro/3000831
WP_000242758.1	RGI	https://card.mcmaster.ca/aro/3000518
WP_002893035.1	RGI	https://card.mcmaster.ca/aro/3000823
WP_002914337.1	RGI	https://card.mcmaster.ca/aro/3000516
WP_004201387.1	RGI	https://card.mcmaster.ca/aro/3003950
WP_000242758.1	RGI	https://card.mcmaster.ca/aro/3000518
WP_002910103.1	RGI	https://card.mcmaster.ca/aro/3000676
WP_000242758.1	RGI	https://card.mcmaster.ca/aro/3000518
WP_012968984.1	RGI	https://card.mcmaster.ca/aro/3003986
WP_004151514.1	RGI	https://card.mcmaster.ca/aro/3000778
WP_002894776.1	RGI	https://card.mcmaster.ca/aro/3003841
WP_002914337.1	RGI	https://card.mcmaster.ca/aro/3000516
WP_002904397.1	RGI	https://card.mcmaster.ca/aro/3000263
WP_000242758.1	RGI	https://card.mcmaster.ca/aro/3000518
WP_002910103.1	RGI	https://card.mcmaster.ca/aro/3000676
WP_002882901.1	RGI	https://card.mcmaster.ca/aro/3000831
WP_000242758.1	RGI	https://card.mcmaster.ca/aro/3000518
WP_002893035.1	RGI	https://card.mcmaster.ca/aro/3000823
WP_002914337.1	RGI	https://card.mcmaster.ca/aro/3000516
WP_004201387.1	RGI	https://card.mcmaster.ca/aro/3003950
WP_000242758.1	RGI	https://card.mcmaster.ca/aro/3000518
WP_002910103.1	RGI	https://card.mcmaster.ca/aro/3000676
WP_000242758.1	RGI	https://card.mcmaster.ca/aro/3000518
WP_012968984.1	RGI	https://card.mcmaster.ca/aro/3003986
WP_004151514.1	RGI	https://card.mcmaster.ca/aro/3000778
WP_002894776.1	RGI	https://card.mcmaster.ca/aro/3003841
WP_002914337.1	RGI	https://card.mcmaster.ca/aro/3000516
WP_002904397.1	RGI	https://card.mcmaster.ca/aro/3000263
WP_000242758.1	RGI	https://card.mcmaster.ca/aro/3000518
WP_002910103.1	RGI	https://card.mcmaster.ca/aro/3000676
WP_002882901.1	RGI	https://card.mcmaster.ca/aro/3000831
WP_000242758.1	RGI	https://card.mcmaster.ca/aro/3000518
WP_002893035.1	RGI	https://card.mcmaster.ca/aro/3000823
WP_002914337.1	RGI	https://card.mcmaster.ca/aro/3000516
WP_004201387.1	RGI	https://card.mcmaster.ca/aro/3003950
WP_000242758.1	RGI	https://card.mcmaster.ca/aro/3000518
WP_012541512.1	RGI	https://card.mcmaster.ca/aro/3003953
WP_000242758.1	RGI	https://card.mcmaster.ca/aro/3000518
WP_012968984.1	RGI	https://card.mcmaster.ca/aro/3003986
WP_004151514.1	RGI	https://card.mcmaster.ca/aro/3000778
WP_002894776.1	RGI	https://card.mcmaster.ca/aro/3003841
WP_002914337.1	RGI	https://card.mcmaster.ca/aro/3000516
WP_002904397.1	RGI	https://card.mcmaster.ca/aro/3000263
WP_000242758.1	RGI	https://card.mcmaster.ca/aro/3000518
WP_002910103.1	RGI	https://card.mcmaster.ca/aro/3000676
WP_002882901.1	RGI	https://card.mcmaster.ca/aro/3000831
WP_000242758.1	RGI	https://card.mcmaster.ca/aro/3000518
WP_002893035.1	RGI	https://card.mcmaster.ca/aro/3000823
WP_002914337.1	RGI	https://card.mcmaster.ca/aro/3000516
WP_004201387.1	RGI	https://card.mcmaster.ca/aro/3003950
WP_000242758.1	RGI	https://card.mcmaster.ca/aro/3000518
WP_012541512.1	RGI	https://card.mcmaster.ca/aro/3003953
WP_000242758.1	RGI	https://card.mcmaster.ca/aro/3000518
WP_012543214.1	RGI	https://card.mcmaster.ca/aro/3003359
WP_004151514.1	RGI	https://card.mcmaster.ca/aro/3000778
WP_002894776.1	RGI	https://card.mcmaster.ca/aro/3003841
WP_002914337.1	RGI	https://card.mcmaster.ca/aro/3000516
WP_002904397.1	RGI	https://card.mcmaster.ca/aro/3000263
WP_000242758.1	RGI	https://card.mcmaster.ca/aro/3000518
WP_002910103.1	RGI	https://card.mcmaster.ca/aro/3000676
WP_002882901.1	RGI	https://card.mcmaster.ca/aro/3000831
WP_000242758.1	RGI	https://card.mcmaster.ca/aro/3000518
WP_002893035.1	RGI	https://card.mcmaster.ca/aro/3000823
WP_012967413.1	RGI	https://card.mcmaster.ca/aro/3003922
WP_004201387.1	RGI	https://card.mcmaster.ca/aro/3003950
WP_000242758.1	RGI	https://card.mcmaster.ca/aro/3000518
WP_012541632.1	RGI	https://card.mcmaster.ca/aro/3003392
WP_000242758.1	RGI	https://card.mcmaster.ca/aro/3000518
WP_012543214.1	RGI	https://card.mcmaster.ca/aro/3003359
WP_004151514.1	RGI	https://card.mcmaster.ca/aro/3000778
WP_002894776.1	RGI	https://card.mcmaster.ca/aro/3003841
WP_002914337.1	RGI	https://card.mcmaster.ca/aro/3000516
WP_002904397.1	RGI	https://card.mcmaster.ca/aro/3000263
WP_000242758.1	RGI	https://card.mcmaster.ca/aro/3000518
WP_002910103.1	RGI	https://card.mcmaster.ca/aro/3000676
WP_002882901.1	RGI	https://card.mcmaster.ca/aro/3000831
WP_000242758.1	RGI	https://card.mcmaster.ca/aro/3000518
WP_002893035.1	RGI	https://card.mcmaster.ca/aro/3000823
WP_008803974.1	RGI	https://card.mcmaster.ca/aro/3003295
WP_004201387.1	RGI	https://card.mcmaster.ca/aro/3003950
WP_000242758.1	RGI	https://card.mcmaster.ca/aro/3000518
WP_012541632.1	RGI	https://card.mcmaster.ca/aro/3003392
WP_000242758.1	RGI	https://card.mcmaster.ca/aro/3000518
WP_002882901.1	RGI	https://card.mcmaster.ca/aro/3000831
WP_004151514.1	RGI	https://card.mcmaster.ca/aro/3000778
WP_000242758.1	RGI	https://card.mcmaster.ca/aro/3000518
WP_002894776.1	RGI	https://card.mcmaster.ca/aro/3003841
WP_002914337.1	RGI	https://card.mcmaster.ca/aro/3000516
WP_002904397.1	RGI	https://card.mcmaster.ca/aro/3000263
WP_000242758.1	RGI	https://card.mcmaster.ca/aro/3000518
WP_002910103.1	RGI	https://card.mcmaster.ca/aro/3000676
WP_002882901.1	RGI	https://card.mcmaster.ca/aro/3000831
WP_000242758.1	RGI	https://card.mcmaster.ca/aro/3000518
WP_002893035.1	RGI	https://card.mcmaster.ca/aro/3000823
WP_008803974.1	RGI	https://card.mcmaster.ca/aro/3003295
WP_004201387.1	RGI	https://card.mcmaster.ca/aro/3003950
WP_012543214.1	RGI	https://card.mcmaster.ca/aro/3003359
WP_022064719.1	RGI	https://card.mcmaster.ca/aro/3003680
WP_000242758.1	RGI	https://card.mcmaster.ca/aro/3000518
WP_002882901.1	RGI	https://card.mcmaster.ca/aro/3000831
WP_004151514.1	RGI	https://card.mcmaster.ca/aro/3000778
WP_000242758.1	RGI	https://card.mcmaster.ca/aro/3000518
WP_002894776.1	RGI	https://card.mcmaster.ca/aro/3003841
WP_002914337.1	RGI	https://card.mcmaster.ca/aro/3000516
WP_002904397.1	RGI	https://card.mcmaster.ca/aro/3000263
WP_000242758.1	RGI	https://card.mcmaster.ca/aro/3000518
WP_002910103.1	RGI	https://card.mcmaster.ca/aro/3000676
WP_002882901.1	RGI	https://card.mcmaster.ca/aro/3000831
WP_000242758.1	RGI	https://card.mcmaster.ca/aro/3000518
WP_002893035.1	RGI	https://card.mcmaster.ca/aro/3000823
WP_004201558.1	RGI	https://card.mcmaster.ca/aro/3003066
WP_008805839.1	RGI	https://card.mcmaster.ca/aro/3000535
WP_012543214.1	RGI	https://card.mcmaster.ca/aro/3003359
WP_002904397.1	RGI	https://card.mcmaster.ca/aro/3000263
WP_000242758.1	RGI	https://card.mcmaster.ca/aro/3000518
WP_002882901.1	RGI	https://card.mcmaster.ca/aro/3000831
WP_004151514.1	RGI	https://card.mcmaster.ca/aro/3000778
WP_000242758.1	RGI	https://card.mcmaster.ca/aro/3000518
WP_002894776.1	RGI	https://card.mcmaster.ca/aro/3003841
WP_002914337.1	RGI	https://card.mcmaster.ca/aro/3000516
WP_002904397.1	RGI	https://card.mcmaster.ca/aro/3000263
WP_000242758.1	RGI	https://card.mcmaster.ca/aro/3000518
WP_002910103.1	RGI	https://card.mcmaster.ca/aro/3000676
WP_002882901.1	RGI	https://card.mcmaster.ca/aro/3000831
WP_000242758.1	RGI	https://card.mcmaster.ca/aro/3000518
WP_002893035.1	RGI	https://card.mcmaster.ca/aro/3000823
WP_004201558.1	RGI	https://card.mcmaster.ca/aro/3003066
WP_008805838.1	RGI	https://card.mcmaster.ca/aro/3000533
WP_008806703.1	RGI	https://card.mcmaster.ca/aro/3000778
WP_002904397.1	RGI	https://card.mcmaster.ca/aro/3000263
WP_000242758.1	RGI	https://card.mcmaster.ca/aro/3000518
WP_002882901.1	RGI	https://card.mcmaster.ca/aro/3000831
WP_004151514.1	RGI	https://card.mcmaster.ca/aro/3000778
WP_000242758.1	RGI	https://card.mcmaster.ca/aro/3000518
WP_002894776.1	RGI	https://card.mcmaster.ca/aro/3003841
WP_002914337.1	RGI	https://card.mcmaster.ca/aro/3000516
WP_002904397.1	RGI	https://card.mcmaster.ca/aro/3000263
WP_000242758.1	RGI	https://card.mcmaster.ca/aro/3000518
WP_002910103.1	RGI	https://card.mcmaster.ca/aro/3000676
WP_002882901.1	RGI	https://card.mcmaster.ca/aro/3000831
WP_000242758.1	RGI	https://card.mcmaster.ca/aro/3000518
WP_002893035.1	RGI	https://card.mcmaster.ca/aro/3000823
WP_004201558.1	RGI	https://card.mcmaster.ca/aro/3003066
WP_008805806.1	RGI	https://card.mcmaster.ca/aro/3001328
WP_008806703.1	RGI	https://card.mcmaster.ca/aro/3000778
WP_002904397.1	RGI	https://card.mcmaster.ca/aro/3000263
WP_000242758.1	RGI	https://card.mcmaster.ca/aro/3000518
WP_002882901.1	RGI	https://card.mcmaster.ca/aro/3000831
WP_004151514.1	RGI	https://card.mcmaster.ca/aro/3000778
WP_000242758.1	RGI	https://card.mcmaster.ca/aro/3000518
WP_002894776.1	RGI	https://card.mcmaster.ca/aro/3003841
WP_002914337.1	RGI	https://card.mcmaster.ca/aro/3000516
WP_002904397.1	RGI	https://card.mcmaster.ca/aro/3000263
WP_000242758.1	RGI	https://card.mcmaster.ca/aro/3000518
WP_002910103.1	RGI	https://card.mcmaster.ca/aro/3000676
WP_002882901.1	RGI	https://card.mcmaster.ca/aro/3000831
WP_000242758.1	RGI	https://card.mcmaster.ca/aro/3000518
WP_002893035.1	RGI	https://card.mcmaster.ca/aro/3000823
WP_004201558.1	RGI	https://card.mcmaster.ca/aro/3003066
WP_012542393.1	RGI	https://card.mcmaster.ca/aro/3003576
WP_008806702.1	RGI	https://card.mcmaster.ca/aro/3000800
WP_002904397.1	RGI	https://card.mcmaster.ca/aro/3000263
WP_000242758.1	RGI	https://card.mcmaster.ca/aro/3000518
WP_002882901.1	RGI	https://card.mcmaster.ca/aro/3000831
WP_004151514.1	RGI	https://card.mcmaster.ca/aro/3000778
WP_000242758.1	RGI	https://card.mcmaster.ca/aro/3000518
WP_002894776.1	RGI	https://card.mcmaster.ca/aro/3003841
WP_002914337.1	RGI	https://card.mcmaster.ca/aro/3000516
WP_002904397.1	RGI	https://card.mcmaster.ca/aro/3000263
WP_000242758.1	RGI	https://card.mcmaster.ca/aro/3000518
WP_002910103.1	RGI	https://card.mcmaster.ca/aro/3000676
WP_002882901.1	RGI	https://card.mcmaster.ca/aro/3000831
WP_000242758.1	RGI	https://card.mcmaster.ca/aro/3000518
WP_002893035.1	RGI	https://card.mcmaster.ca/aro/3000823
WP_004201558.1	RGI	https://card.mcmaster.ca/aro/3003066
WP_012542394.1	RGI	https://card.mcmaster.ca/aro/3003583
WP_008806702.1	RGI	https://card.mcmaster.ca/aro/3000800
WP_002904397.1	RGI	https://card.mcmaster.ca/aro/3000263
WP_000242758.1	RGI	https://card.mcmaster.ca/aro/3000518
WP_002882901.1	RGI	https://card.mcmaster.ca/aro/3000831
WP_004151514.1	RGI	https://card.mcmaster.ca/aro/3000778
WP_000242758.1	RGI	https://card.mcmaster.ca/aro/3000518
WP_002894776.1	RGI	https://card.mcmaster.ca/aro/3003841
WP_002914337.1	RGI	https://card.mcmaster.ca/aro/3000516
WP_002904397.1	RGI	https://card.mcmaster.ca/aro/3000263
WP_000242758.1	RGI	https://card.mcmaster.ca/aro/3000518
WP_002910103.1	RGI	https://card.mcmaster.ca/aro/3000676
WP_002882901.1	RGI	https://card.mcmaster.ca/aro/3000831
WP_000242758.1	RGI	https://card.mcmaster.ca/aro/3000518
WP_002893035.1	RGI	https://card.mcmaster.ca/aro/3000823
WP_004201558.1	RGI	https://card.mcmaster.ca/aro/3003066
WP_002894776.1	RGI	https://card.mcmaster.ca/aro/3003841
WP_012540512.1	RGI	https://card.mcmaster.ca/aro/3000024
WP_002904397.1	RGI	https://card.mcmaster.ca/aro/3000263
WP_000242758.1	RGI	https://card.mcmaster.ca/aro/3000518
WP_002882901.1	RGI	https://card.mcmaster.ca/aro/3000831
WP_004151514.1	RGI	https://card.mcmaster.ca/aro/3000778
WP_000242758.1	RGI	https://card.mcmaster.ca/aro/3000518
WP_002894776.1	RGI	https://card.mcmaster.ca/aro/3003841
WP_002914337.1	RGI	https://card.mcmaster.ca/aro/3000516
WP_002904397.1	RGI	https://card.mcmaster.ca/aro/3000263
WP_000242758.1	RGI	https://card.mcmaster.ca/aro/3000518
WP_002910103.1	RGI	https://card.mcmaster.ca/aro/3000676
WP_002882901.1	RGI	https://card.mcmaster.ca/aro/3000831
WP_000242758.1	RGI	https://card.mcmaster.ca/aro/3000518
WP_002893035.1	RGI	https://card.mcmaster.ca/aro/3000823
WP_008804077.1	RGI	https://card.mcmaster.ca/aro/3000829
WP_002894776.1	RGI	https://card.mcmaster.ca/aro/3003841
WP_012540512.1	RGI	https://card.mcmaster.ca/aro/3000024
WP_002904397.1	RGI	https://card.mcmaster.ca/aro/3000263
WP_000242758.1	RGI	https://card.mcmaster.ca/aro/3000518
WP_002882901.1	RGI	https://card.mcmaster.ca/aro/3000831
WP_004151514.1	RGI	https://card.mcmaster.ca/aro/3000778
WP_000242758.1	RGI	https://card.mcmaster.ca/aro/3000518
WP_002894776.1	RGI	https://card.mcmaster.ca/aro/3003841
WP_002914337.1	RGI	https://card.mcmaster.ca/aro/3000516
WP_002904397.1	RGI	https://card.mcmaster.ca/aro/3000263
WP_000242758.1	RGI	https://card.mcmaster.ca/aro/3000518
WP_002910103.1	RGI	https://card.mcmaster.ca/aro/3000676
WP_002882901.1	RGI	https://card.mcmaster.ca/aro/3000831
WP_000242758.1	RGI	https://card.mcmaster.ca/aro/3000518
WP_002893035.1	RGI	https://card.mcmaster.ca/aro/3000823
WP_012541067.1	RGI	https://card.mcmaster.ca/aro/3000792
WP_002894776.1	RGI	https://card.mcmaster.ca/aro/3003841
WP_008806529.1	RGI	https://card.mcmaster.ca/aro/3002986
WP_002904397.1	RGI	https://card.mcmaster.ca/aro/3000263
WP_000242758.1	RGI	https://card.mcmaster.ca/aro/3000518
WP_002882901.1	RGI	https://card.mcmaster.ca/aro/3000831
WP_012967027.1	RGI	https://card.mcmaster.ca/aro/3003055
WP_000242758.1	RGI	https://card.mcmaster.ca/aro/3000518
WP_002894776.1	RGI	https://card.mcmaster.ca/aro/3003841
WP_002914337.1	RGI	https://card.mcmaster.ca/aro/3000516
WP_002904397.1	RGI	https://card.mcmaster.ca/aro/3000263
WP_000242758.1	RGI	https://card.mcmaster.ca/aro/3000518
WP_002910103.1	RGI	https://card.mcmaster.ca/aro/3000676
WP_002882901.1	RGI	https://card.mcmaster.ca/aro/3000831
WP_000242758.1	RGI	https://card.mcmaster.ca/aro/3000518
WP_002893035.1	RGI	https://card.mcmaster.ca/aro/3000823
WP_012541067.1	RGI	https://card.mcmaster.ca/aro/3000792
WP_002894776.1	RGI	https://card.mcmaster.ca/aro/3003841
WP_008806529.1	RGI	https://card.mcmaster.ca/aro/3002986
WP_002904397.1	RGI	https://card.mcmaster.ca/aro/3000263
WP_000242758.1	RGI	https://card.mcmaster.ca/aro/3000518
WP_002882901.1	RGI	https://card.mcmaster.ca/aro/3000831
WP_012967027.1	RGI	https://card.mcmaster.ca/aro/3003055
WP_000242758.1	RGI	https://card.mcmaster.ca/aro/3000518
WP_002894776.1	RGI	https://card.mcmaster.ca/aro/3003841
WP_002914337.1	RGI	https://card.mcmaster.ca/aro/3000516
WP_002904397.1	RGI	https://card.mcmaster.ca/aro/3000263
WP_000242758.1	RGI	https://card.mcmaster.ca/aro/3000518
WP_002910103.1	RGI	https://card.mcmaster.ca/aro/3000676
WP_002882901.1	RGI	https://card.mcmaster.ca/aro/3000831
WP_000242758.1	RGI	https://card.mcmaster.ca/aro/3000518
WP_002893035.1	RGI	https://card.mcmaster.ca/aro/3000823
WP_000704907.1	RGI	https://card.mcmaster.ca/aro/3003577
WP_002894776.1	RGI	https://card.mcmaster.ca/aro/3003841
WP_008806517.1	RGI	https://card.mcmaster.ca/aro/3000237
WP_002904397.1	RGI	https://card.mcmaster.ca/aro/3000263
WP_000242758.1	RGI	https://card.mcmaster.ca/aro/3000518
WP_002882901.1	RGI	https://card.mcmaster.ca/aro/3000831
WP_008806952.1	RGI	https://card.mcmaster.ca/aro/3003578
WP_000242758.1	RGI	https://card.mcmaster.ca/aro/3000518
WP_002894776.1	RGI	https://card.mcmaster.ca/aro/3003841
WP_002914337.1	RGI	https://card.mcmaster.ca/aro/3000516
WP_002904397.1	RGI	https://card.mcmaster.ca/aro/3000263
WP_000242758.1	RGI	https://card.mcmaster.ca/aro/3000518
WP_002910103.1	RGI	https://card.mcmaster.ca/aro/3000676
WP_002882901.1	RGI	https://card.mcmaster.ca/aro/3000831
WP_000242758.1	RGI	https://card.mcmaster.ca/aro/3000518
WP_002893035.1	RGI	https://card.mcmaster.ca/aro/3000823
WP_000704907.1	RGI	https://card.mcmaster.ca/aro/3003577
WP_002894776.1	RGI	https://card.mcmaster.ca/aro/3003841
WP_008806517.1	RGI	https://card.mcmaster.ca/aro/3000237
WP_002904397.1	RGI	https://card.mcmaster.ca/aro/3000263
WP_000242758.1	RGI	https://card.mcmaster.ca/aro/3000518
WP_002882901.1	RGI	https://card.mcmaster.ca/aro/3000831
WP_008806952.1	RGI	https://card.mcmaster.ca/aro/3003578
WP_000242758.1	RGI	https://card.mcmaster.ca/aro/3000518
WP_002894776.1	RGI	https://card.mcmaster.ca/aro/3003841
WP_002914337.1	RGI	https://card.mcmaster.ca/aro/3000516
WP_002904397.1	RGI	https://card.mcmaster.ca/aro/3000263
WP_000242758.1	RGI	https://card.mcmaster.ca/aro/3000518
WP_002910103.1	RGI	https://card.mcmaster.ca/aro/3000676
WP_002882901.1	RGI	https://card.mcmaster.ca/aro/3000831
WP_000242758.1	RGI	https://card.mcmaster.ca/aro/3000518
WP_002893035.1	RGI	https://card.mcmaster.ca/aro/3000823
WP_000704907.1	RGI	https://card.mcmaster.ca/aro/3003577
WP_002894776.1	RGI	https://card.mcmaster.ca/aro/3003841
WP_012540791.1	RGI	https://card.mcmaster.ca/aro/3003830
WP_002904397.1	RGI	https://card.mcmaster.ca/aro/3000263
WP_000242758.1	RGI	https://card.mcmaster.ca/aro/3000518
WP_002882901.1	RGI	https://card.mcmaster.ca/aro/3000831
WP_008806953.1	RGI	https://card.mcmaster.ca/aro/3002985
WP_000242758.1	RGI	https://card.mcmaster.ca/aro/3000518
WP_002894776.1	RGI	https://card.mcmaster.ca/aro/3003841
WP_002914337.1	RGI	https://card.mcmaster.ca/aro/3000516
WP_002904397.1	RGI	https://card.mcmaster.ca/aro/3000263
WP_000242758.1	RGI	https://card.mcmaster.ca/aro/3000518
WP_002910103.1	RGI	https://card.mcmaster.ca/aro/3000676
WP_002882901.1	RGI	https://card.mcmaster.ca/aro/3000831
WP_000242758.1	RGI	https://card.mcmaster.ca/aro/3000518
WP_002893035.1	RGI	https://card.mcmaster.ca/aro/3000823
WP_000704907.1	RGI	https://card.mcmaster.ca/aro/3003577
WP_002894776.1	RGI	https://card.mcmaster.ca/aro/3003841
WP_008806145.1	RGI	https://card.mcmaster.ca/aro/3000074
WP_002904397.1	RGI	https://card.mcmaster.ca/aro/3000263
WP_000242758.1	RGI	https://card.mcmaster.ca/aro/3000518
WP_002882901.1	RGI	https://card.mcmaster.ca/aro/3000831
WP_008806953.1	RGI	https://card.mcmaster.ca/aro/3002985
WP_000242758.1	RGI	https://card.mcmaster.ca/aro/3000518
WP_002894776.1	RGI	https://card.mcmaster.ca/aro/3003841
WP_002914337.1	RGI	https://card.mcmaster.ca/aro/3000516
WP_002904397.1	RGI	https://card.mcmaster.ca/aro/3000263
WP_000242758.1	RGI	https://card.mcmaster.ca/aro/3000518
WP_002910103.1	RGI	https://card.mcmaster.ca/aro/3000676
WP_008807874.1	RGI	https://card.mcmaster.ca/aro/3000830
WP_000242758.1	RGI	https://card.mcmaster.ca/aro/3000518
WP_002893035.1	RGI	https://card.mcmaster.ca/aro/3000823
WP_000704907.1	RGI	https://card.mcmaster.ca/aro/3003577
WP_002894776.1	RGI	https://card.mcmaster.ca/aro/3003841
WP_008806145.1	RGI	https://card.mcmaster.ca/aro/3000074
WP_002904397.1	RGI	https://card.mcmaster.ca/aro/3000263
WP_000242758.1	RGI	https://card.mcmaster.ca/aro/3000518
WP_002882901.1	RGI	https://card.mcmaster.ca/aro/3000831
WP_000242758.1	RGI	https://card.mcmaster.ca/aro/3000518
WP_002893035.1	RGI	https://card.mcmaster.ca/aro/3000823
WP_002914337.1	RGI	https://card.mcmaster.ca/aro/3000516
WP_002904397.1	RGI	https://card.mcmaster.ca/aro/3000263
WP_000242758.1	RGI	https://card.mcmaster.ca/aro/3000518
WP_002910103.1	RGI	https://card.mcmaster.ca/aro/3000676
WP_008807874.1	RGI	https://card.mcmaster.ca/aro/3000830
WP_000242758.1	RGI	https://card.mcmaster.ca/aro/3000518
WP_002893035.1	RGI	https://card.mcmaster.ca/aro/3000823
WP_012540264.1	RGI	https://card.mcmaster.ca/aro/3000309
WP_000704907.1	RGI	https://card.mcmaster.ca/aro/3003577
WP_002894776.1	RGI	https://card.mcmaster.ca/aro/3003841
WP_008806144.1	RGI	https://card.mcmaster.ca/aro/3000027
WP_002904397.1	RGI	https://card.mcmaster.ca/aro/3000263
WP_000242758.1	RGI	https://card.mcmaster.ca/aro/3000518
WP_002882901.1	RGI	https://card.mcmaster.ca/aro/3000831
WP_000242758.1	RGI	https://card.mcmaster.ca/aro/3000518
WP_002893035.1	RGI	https://card.mcmaster.ca/aro/3000823
WP_002914337.1	RGI	https://card.mcmaster.ca/aro/3000516
WP_002904397.1	RGI	https://card.mcmaster.ca/aro/3000263
WP_000242758.1	RGI	https://card.mcmaster.ca/aro/3000518
WP_002910103.1	RGI	https://card.mcmaster.ca/aro/3000676
WP_008807874.1	RGI	https://card.mcmaster.ca/aro/3000830
WP_000242758.1	RGI	https://card.mcmaster.ca/aro/3000518
WP_002893035.1	RGI	https://card.mcmaster.ca/aro/3000823
WP_012540264.1	RGI	https://card.mcmaster.ca/aro/3000309
WP_000704907.1	RGI	https://card.mcmaster.ca/aro/3003577
WP_002894776.1	RGI	https://card.mcmaster.ca/aro/3003841
WP_008806144.1	RGI	https://card.mcmaster.ca/aro/3000027
WP_002904397.1	RGI	https://card.mcmaster.ca/aro/3000263
WP_000242758.1	RGI	https://card.mcmaster.ca/aro/3000518
WP_002882901.1	RGI	https://card.mcmaster.ca/aro/3000831
WP_000242758.1	RGI	https://card.mcmaster.ca/aro/3000518
WP_002893035.1	RGI	https://card.mcmaster.ca/aro/3000823
WP_002914337.1	RGI	https://card.mcmaster.ca/aro/3000516
WP_012968356.1	RGI	https://card.mcmaster.ca/aro/3003811
WP_000242758.1	RGI	https://card.mcmaster.ca/aro/3000518
WP_002910103.1	RGI	https://card.mcmaster.ca/aro/3000676
WP_000242758.1	RGI	https://card.mcmaster.ca/aro/3000518
WP_002910103.1	RGI	https://card.mcmaster.ca/aro/3000676
WP_002893035.1	RGI	https://card.mcmaster.ca/aro/3000823
WP_004202242.1	RGI	https://card.mcmaster.ca/aro/3003890
WP_000704907.1	RGI	https://card.mcmaster.ca/aro/3003577
WP_002894776.1	RGI	https://card.mcmaster.ca/aro/3003841
WP_002914337.1	RGI	https://card.mcmaster.ca/aro/3000516
WP_002904397.1	RGI	https://card.mcmaster.ca/aro/3000263
WP_000242758.1	RGI	https://card.mcmaster.ca/aro/3000518
WP_002882901.1	RGI	https://card.mcmaster.ca/aro/3000831
WP_000242758.1	RGI	https://card.mcmaster.ca/aro/3000518
WP_002893035.1	RGI	https://card.mcmaster.ca/aro/3000823
WP_002914337.1	RGI	https://card.mcmaster.ca/aro/3000516
WP_008805235.1	RGI	https://card.mcmaster.ca/aro/3000421
WP_000242758.1	RGI	https://card.mcmaster.ca/aro/3000518
WP_002910103.1	RGI	https://card.mcmaster.ca/aro/3000676
WP_000242758.1	RGI	https://card.mcmaster.ca/aro/3000518
WP_002910103.1	RGI	https://card.mcmaster.ca/aro/3000676
WP_002893035.1	RGI	https://card.mcmaster.ca/aro/3000823
WP_004202242.1	RGI	https://card.mcmaster.ca/aro/3003890
WP_000704907.1	RGI	https://card.mcmaster.ca/aro/3003577
WP_002894776.1	RGI	https://card.mcmaster.ca/aro/3003841
WP_002914337.1	RGI	https://card.mcmaster.ca/aro/3000516
WP_002904397.1	RGI	https://card.mcmaster.ca/aro/3000263
WP_000242758.1	RGI	https://card.mcmaster.ca/aro/3000518
WP_002882901.1	RGI	https://card.mcmaster.ca/aro/3000831
WP_000242758.1	RGI	https://card.mcmaster.ca/aro/3000518
WP_002893035.1	RGI	https://card.mcmaster.ca/aro/3000823
WP_002914337.1	RGI	https://card.mcmaster.ca/aro/3000516
WP_008807786.1	RGI	https://card.mcmaster.ca/aro/3003840
WP_000242758.1	RGI	https://card.mcmaster.ca/aro/3000518
WP_002910103.1	RGI	https://card.mcmaster.ca/aro/3000676
WP_000242758.1	RGI	https://card.mcmaster.ca/aro/3000518
WP_002910103.1	RGI	https://card.mcmaster.ca/aro/3000676
WP_002893035.1	RGI	https://card.mcmaster.ca/aro/3000823
WP_004202242.1	RGI	https://card.mcmaster.ca/aro/3003890
WP_000704907.1	RGI	https://card.mcmaster.ca/aro/3003577
WP_002894776.1	RGI	https://card.mcmaster.ca/aro/3003841
WP_002914337.1	RGI	https://card.mcmaster.ca/aro/3000516
WP_002904397.1	RGI	https://card.mcmaster.ca/aro/3000263
WP_000242758.1	RGI	https://card.mcmaster.ca/aro/3000518
WP_002882901.1	RGI	https://card.mcmaster.ca/aro/3000831
WP_000242758.1	RGI	https://card.mcmaster.ca/aro/3000518
WP_002893035.1	RGI	https://card.mcmaster.ca/aro/3000823
WP_002914337.1	RGI	https://card.mcmaster.ca/aro/3000516
WP_008807786.1	RGI	https://card.mcmaster.ca/aro/3003840
WP_000242758.1	RGI	https://card.mcmaster.ca/aro/3000518
WP_002910103.1	RGI	https://card.mcmaster.ca/aro/3000676
WP_000242758.1	RGI	https://card.mcmaster.ca/aro/3000518
WP_002910103.1	RGI	https://card.mcmaster.ca/aro/3000676
WP_002893035.1	RGI	https://card.mcmaster.ca/aro/3000823
WP_004202242.1	RGI	https://card.mcmaster.ca/aro/3003890
WP_000704907.1	RGI	https://card.mcmaster.ca/aro/3003577
WP_002894776.1	RGI	https://card.mcmaster.ca/aro/3003841
WP_002914337.1	RGI	https://card.mcmaster.ca/aro/3000516
WP_002904397.1	RGI	https://card.mcmaster.ca/aro/3000263
WP_000242758.1	RGI	https://card.mcmaster.ca/aro/3000518
WP_002882901.1	RGI	https://card.mcmaster.ca/aro/3000831
WP_000242758.1	RGI	https://card.mcmaster.ca/aro/3000518
WP_002893035.1	RGI	https://card.mcmaster.ca/aro/3000823
WP_002914337.1	RGI	https://card.mcmaster.ca/aro/3000516
WP_012542229.1	RGI	https://card.mcmaster.ca/aro/3003844
WP_000242758.1	RGI	https://card.mcmaster.ca/aro/3000518
WP_002910103.1	RGI	https://card.mcmaster.ca/aro/3000676
WP_000242758.1	RGI	https://card.mcmaster.ca/aro/3000518
WP_002910103.1	RGI	https://card.mcmaster.ca/aro/3000676
WP_002893035.1	RGI	https://card.mcmaster.ca/aro/3000823
WP_004202242.1	RGI	https://card.mcmaster.ca/aro/3003890
WP_000704907.1	RGI	https://card.mcmaster.ca/aro/3003577
WP_002894776.1	RGI	https://card.mcmaster.ca/aro/3003841
WP_002914337.1	RGI	https://card.mcmaster.ca/aro/3000516
WP_002904397.1	RGI	https://card.mcmaster.ca/aro/3000263
WP_000242758.1	RGI	https://card.mcmaster.ca/aro/3000518
WP_002882901.1	RGI	https://card.mcmaster.ca/aro/3000831
WP_000242758.1	RGI	https://card.mcmaster.ca/aro/3000518
WP_002893035.1	RGI	https://card.mcmaster.ca/aro/3000823
WP_002914337.1	RGI	https://card.mcmaster.ca/aro/3000516
WP_012542248.1	RGI	https://card.mcmaster.ca/aro/3001216
WP_000242758.1	RGI	https://card.mcmaster.ca/aro/3000518
WP_002910103.1	RGI	https://card.mcmaster.ca/aro/3000676
WP_000242758.1	RGI	https://card.mcmaster.ca/aro/3000518
WP_002910103.1	RGI	https://card.mcmaster.ca/aro/3000676
WP_002893035.1	RGI	https://card.mcmaster.ca/aro/3000823
WP_004202242.1	RGI	https://card.mcmaster.ca/aro/3003890
WP_000704907.1	RGI	https://card.mcmaster.ca/aro/3003577
WP_002894776.1	RGI	https://card.mcmaster.ca/aro/3003841
WP_002914337.1	RGI	https://card.mcmaster.ca/aro/3000516
WP_002904397.1	RGI	https://card.mcmaster.ca/aro/3000263
WP_000242758.1	RGI	https://card.mcmaster.ca/aro/3000518
WP_002882901.1	RGI	https://card.mcmaster.ca/aro/3000831
WP_000242758.1	RGI	https://card.mcmaster.ca/aro/3000518
WP_002893035.1	RGI	https://card.mcmaster.ca/aro/3000823
WP_002914337.1	RGI	https://card.mcmaster.ca/aro/3000516
WP_012542248.1	RGI	https://card.mcmaster.ca/aro/3001216
WP_000242758.1	RGI	https://card.mcmaster.ca/aro/3000518
WP_002910103.1	RGI	https://card.mcmaster.ca/aro/3000676
WP_000242758.1	RGI	https://card.mcmaster.ca/aro/3000518
WP_002893035.1	RGI	https://card.mcmaster.ca/aro/3000823
WP_004151514.1	RGI	https://card.mcmaster.ca/aro/3000778
WP_000704907.1	RGI	https://card.mcmaster.ca/aro/3003577
WP_002894776.1	RGI	https://card.mcmaster.ca/aro/3003841
WP_002914337.1	RGI	https://card.mcmaster.ca/aro/3000516
WP_002904397.1	RGI	https://card.mcmaster.ca/aro/3000263
WP_000242758.1	RGI	https://card.mcmaster.ca/aro/3000518
WP_002910103.1	RGI	https://card.mcmaster.ca/aro/3000676
WP_002882901.1	RGI	https://card.mcmaster.ca/aro/3000831
WP_000242758.1	RGI	https://card.mcmaster.ca/aro/3000518
WP_002893035.1	RGI	https://card.mcmaster.ca/aro/3000823
WP_002914337.1	RGI	https://card.mcmaster.ca/aro/3000516
WP_008805966.1	RGI	https://card.mcmaster.ca/aro/3001329
WP_000242758.1	RGI	https://card.mcmaster.ca/aro/3000518
WP_002910103.1	RGI	https://card.mcmaster.ca/aro/3000676
WP_000242758.1	RGI	https://card.mcmaster.ca/aro/3000518
WP_008805453.1	RGI	https://card.mcmaster.ca/aro/3003049
WP_004151514.1	RGI	https://card.mcmaster.ca/aro/3000778
WP_002894776.1	RGI	https://card.mcmaster.ca/aro/3003841
WP_002914337.1	RGI	https://card.mcmaster.ca/aro/3000516
WP_002904397.1	RGI	https://card.mcmaster.ca/aro/3000263
WP_002914337.1	RGI	https://card.mcmaster.ca/aro/3000516
WP_008805966.1	RGI	https://card.mcmaster.ca/aro/3001329
WP_000242758.1	RGI	https://card.mcmaster.ca/aro/3000518
WP_002910103.1	RGI	https://card.mcmaster.ca/aro/3000676
WP_000242758.1	RGI	https://card.mcmaster.ca/aro/3000518
WP_008805453.1	RGI	https://card.mcmaster.ca/aro/3003049
WP_004151514.1	RGI	https://card.mcmaster.ca/aro/3000778
WP_002894776.1	RGI	https://card.mcmaster.ca/aro/3003841
WP_002914337.1	RGI	https://card.mcmaster.ca/aro/3000516
WP_002904397.1	RGI	https://card.mcmaster.ca/aro/3000263
WP_000242758.1	RGI	https://card.mcmaster.ca/aro/3000518
WP_002910103.1	RGI	https://card.mcmaster.ca/aro/3000676
WP_002882901.1	RGI	https://card.mcmaster.ca/aro/3000831
WP_000242758.1	RGI	https://card.mcmaster.ca/aro/3000518
WP_002893035.1	RGI	https://card.mcmaster.ca/aro/3000823
WP_002914337.1	RGI	https://card.mcmaster.ca/aro/3000516
WP_012542303.1	RGI	https://card.mcmaster.ca/aro/3003986
WP_000242758.1	RGI	https://card.mcmaster.ca/aro/3000518
WP_002910103.1	RGI	https://card.mcmaster.ca/aro/3000676
WP_000242758.1	RGI	https://card.mcmaster.ca/aro/3000518
WP_040973691.1	RGI	https://card.mcmaster.ca/aro/3000800
WP_004151514.1	RGI	https://card.mcmaster.ca/aro/3000778
WP_002894776.1	RGI	https://card.mcmaster.ca/aro/3003841
WP_002914337.1	RGI	https://card.mcmaster.ca/aro/3000516
WP_002904397.1	RGI	https://card.mcmaster.ca/aro/3000263
WP_000242758.1	RGI	https://card.mcmaster.ca/aro/3000518
WP_002910103.1	RGI	https://card.mcmaster.ca/aro/3000676
WP_002882901.1	RGI	https://card.mcmaster.ca/aro/3000831
WP_000242758.1	RGI	https://card.mcmaster.ca/aro/3000518
WP_002893035.1	RGI	https://card.mcmaster.ca/aro/3000823
WP_002914337.1	RGI	https://card.mcmaster.ca/aro/3000516
WP_012542303.1	RGI	https://card.mcmaster.ca/aro/3003986
WP_000242758.1	RGI	https://card.mcmaster.ca/aro/3000518
WP_002910103.1	RGI	https://card.mcmaster.ca/aro/3000676
WP_000242758.1	RGI	https://card.mcmaster.ca/aro/3000518
WP_008805437.1	RGI	https://card.mcmaster.ca/aro/3000778
WP_004151514.1	RGI	https://card.mcmaster.ca/aro/3000778
WP_002894776.1	RGI	https://card.mcmaster.ca/aro/3003841
WP_002914337.1	RGI	https://card.mcmaster.ca/aro/3000516
WP_002904397.1	RGI	https://card.mcmaster.ca/aro/3000263
WP_000242758.1	RGI	https://card.mcmaster.ca/aro/3000518
WP_002910103.1	RGI	https://card.mcmaster.ca/aro/3000676
WP_002882901.1	RGI	https://card.mcmaster.ca/aro/3000831
WP_000242758.1	RGI	https://card.mcmaster.ca/aro/3000518
WP_002893035.1	RGI	https://card.mcmaster.ca/aro/3000823
WP_002914337.1	RGI	https://card.mcmaster.ca/aro/3000516
WP_012542303.1	RGI	https://card.mcmaster.ca/aro/3003986
WP_000242758.1	RGI	https://card.mcmaster.ca/aro/3000518
WP_002910103.1	RGI	https://card.mcmaster.ca/aro/3000676
WP_000242758.1	RGI	https://card.mcmaster.ca/aro/3000518
WP_008805437.1	RGI	https://card.mcmaster.ca/aro/3000778
WP_004151514.1	RGI	https://card.mcmaster.ca/aro/3000778
WP_002894776.1	RGI	https://card.mcmaster.ca/aro/3003841
WP_002914337.1	RGI	https://card.mcmaster.ca/aro/3000516
WP_002904397.1	RGI	https://card.mcmaster.ca/aro/3000263
WP_000242758.1	RGI	https://card.mcmaster.ca/aro/3000518
WP_002910103.1	RGI	https://card.mcmaster.ca/aro/3000676
WP_002882901.1	RGI	https://card.mcmaster.ca/aro/3000831
WP_000242758.1	RGI	https://card.mcmaster.ca/aro/3000518
WP_002893035.1	RGI	https://card.mcmaster.ca/aro/3000823
WP_002914337.1	RGI	https://card.mcmaster.ca/aro/3000516
WP_004201387.1	RGI	https://card.mcmaster.ca/aro/3003950
WP_000242758.1	RGI	https://card.mcmaster.ca/aro/3000518
WP_002910103.1	RGI	https://card.mcmaster.ca/aro/3000676
WP_000242758.1	RGI	https://card.mcmaster.ca/aro/3000518
WP_008807515.1	RGI	https://card.mcmaster.ca/aro/3000825
WP_004151514.1	RGI	https://card.mcmaster.ca/aro/3000778
WP_002894776.1	RGI	https://card.mcmaster.ca/aro/3003841
WP_002914337.1	RGI	https://card.mcmaster.ca/aro/3000516
WP_002904397.1	RGI	https://card.mcmaster.ca/aro/3000263
WP_000242758.1	RGI	https://card.mcmaster.ca/aro/3000518
WP_002910103.1	RGI	https://card.mcmaster.ca/aro/3000676
WP_002882901.1	RGI	https://card.mcmaster.ca/aro/3000831
WP_000242758.1	RGI	https://card.mcmaster.ca/aro/3000518
WP_002893035.1	RGI	https://card.mcmaster.ca/aro/3000823
WP_002914337.1	RGI	https://card.mcmaster.ca/aro/3000516
WP_004201387.1	RGI	https://card.mcmaster.ca/aro/3003950
WP_000242758.1	RGI	https://card.mcmaster.ca/aro/3000518
WP_002910103.1	RGI	https://card.mcmaster.ca/aro/3000676
WP_000242758.1	RGI	https://card.mcmaster.ca/aro/3000518
WP_008807515.1	RGI	https://card.mcmaster.ca/aro/3000825
WP_004151514.1	RGI	https://card.mcmaster.ca/aro/3000778
WP_002894776.1	RGI	https://card.mcmaster.ca/aro/3003841
WP_002914337.1	RGI	https://card.mcmaster.ca/aro/3000516
WP_002904397.1	RGI	https://card.mcmaster.ca/aro/3000263
WP_000242758.1	RGI	https://card.mcmaster.ca/aro/3000518
WP_002910103.1	RGI	https://card.mcmaster.ca/aro/3000676
WP_002882901.1	RGI	https://card.mcmaster.ca/aro/3000831
WP_000242758.1	RGI	https://card.mcmaster.ca/aro/3000518
WP_002893035.1	RGI	https://card.mcmaster.ca/aro/3000823
WP_002914337.1	RGI	https://card.mcmaster.ca/aro/3000516
WP_004201387.1	RGI	https://card.mcmaster.ca/aro/3003950
WP_000242758.1	RGI	https://card.mcmaster.ca/aro/3000518
WP_002910103.1	RGI	https://card.mcmaster.ca/aro/3000676
WP_000242758.1	RGI	https://card.mcmaster.ca/aro/3000518
WP_008807515.1	RGI	https://card.mcmaster.ca/aro/3000825
WP_004151514.1	RGI	https://card.mcmaster.ca/aro/3000778
WP_002894776.1	RGI	https://card.mcmaster.ca/aro/3003841
WP_002914337.1	RGI	https://card.mcmaster.ca/aro/3000516
WP_002904397.1	RGI	https://card.mcmaster.ca/aro/3000263
WP_000242758.1	RGI	https://card.mcmaster.ca/aro/3000518
WP_002910103.1	RGI	https://card.mcmaster.ca/aro/3000676
WP_002882901.1	RGI	https://card.mcmaster.ca/aro/3000831
WP_000242758.1	RGI	https://card.mcmaster.ca/aro/3000518
WP_002893035.1	RGI	https://card.mcmaster.ca/aro/3000823
WP_002914337.1	RGI	https://card.mcmaster.ca/aro/3000516
WP_004201387.1	RGI	https://card.mcmaster.ca/aro/3003950
WP_000242758.1	RGI	https://card.mcmaster.ca/aro/3000518
WP_002910103.1	RGI	https://card.mcmaster.ca/aro/3000676
WP_000242758.1	RGI	https://card.mcmaster.ca/aro/3000518
WP_012968984.1	RGI	https://card.mcmaster.ca/aro/3003986
WP_004151514.1	RGI	https://card.mcmaster.ca/aro/3000778
WP_002894776.1	RGI	https://card.mcmaster.ca/aro/3003841
WP_002914337.1	RGI	https://card.mcmaster.ca/aro/3000516
WP_002904397.1	RGI	https://card.mcmaster.ca/aro/3000263
WP_000242758.1	RGI	https://card.mcmaster.ca/aro/3000518
WP_002910103.1	RGI	https://card.mcmaster.ca/aro/3000676
WP_002882901.1	RGI	https://card.mcmaster.ca/aro/3000831
WP_000242758.1	RGI	https://card.mcmaster.ca/aro/3000518
WP_002893035.1	RGI	https://card.mcmaster.ca/aro/3000823
WP_002914337.1	RGI	https://card.mcmaster.ca/aro/3000516
WP_004201387.1	RGI	https://card.mcmaster.ca/aro/3003950
WP_000242758.1	RGI	https://card.mcmaster.ca/aro/3000518
WP_012541512.1	RGI	https://card.mcmaster.ca/aro/3003953
WP_000242758.1	RGI	https://card.mcmaster.ca/aro/3000518
WP_012968984.1	RGI	https://card.mcmaster.ca/aro/3003986
WP_004151514.1	RGI	https://card.mcmaster.ca/aro/3000778
WP_002894776.1	RGI	https://card.mcmaster.ca/aro/3003841
WP_002914337.1	RGI	https://card.mcmaster.ca/aro/3000516
WP_002904397.1	RGI	https://card.mcmaster.ca/aro/3000263
WP_000242758.1	RGI	https://card.mcmaster.ca/aro/3000518
WP_002910103.1	RGI	https://card.mcmaster.ca/aro/3000676
WP_002882901.1	RGI	https://card.mcmaster.ca/aro/3000831
WP_000242758.1	RGI	https://card.mcmaster.ca/aro/3000518
WP_002893035.1	RGI	https://card.mcmaster.ca/aro/3000823
WP_002914337.1	RGI	https://card.mcmaster.ca/aro/3000516
WP_004201387.1	RGI	https://card.mcmaster.ca/aro/3003950
WP_000242758.1	RGI	https://card.mcmaster.ca/aro/3000518
WP_012541512.1	RGI	https://card.mcmaster.ca/aro/3003953
WP_000242758.1	RGI	https://card.mcmaster.ca/aro/3000518
WP_012543214.1	RGI	https://card.mcmaster.ca/aro/3003359
WP_004151514.1	RGI	https://card.mcmaster.ca/aro/3000778
WP_002894776.1	RGI	https://card.mcmaster.ca/aro/3003841
WP_002914337.1	RGI	https://card.mcmaster.ca/aro/3000516
WP_002904397.1	RGI	https://card.mcmaster.ca/aro/3000263
WP_000242758.1	RGI	https://card.mcmaster.ca/aro/3000518
WP_002910103.1	RGI	https://card.mcmaster.ca/aro/3000676
WP_002882901.1	RGI	https://card.mcmaster.ca/aro/3000831
WP_000242758.1	RGI	https://card.mcmaster.ca/aro/3000518
WP_002893035.1	RGI	https://card.mcmaster.ca/aro/3000823
WP_012967412.1	RGI	https://card.mcmaster.ca/aro/3000778
WP_004201387.1	RGI	https://card.mcmaster.ca/aro/3003950
WP_000242758.1	RGI	https://card.mcmaster.ca/aro/3000518
WP_012541632.1	RGI	https://card.mcmaster.ca/aro/3003392
WP_000242758.1	RGI	https://card.mcmaster.ca/aro/3000518
WP_012543214.1	RGI	https://card.mcmaster.ca/aro/3003359
WP_004151514.1	RGI	https://card.mcmaster.ca/aro/3000778
WP_002894776.1	RGI	https://card.mcmaster.ca/aro/3003841
WP_002914337.1	RGI	https://card.mcmaster.ca/aro/3000516
WP_002904397.1	RGI	https://card.mcmaster.ca/aro/3000263
WP_000242758.1	RGI	https://card.mcmaster.ca/aro/3000518
WP_002910103.1	RGI	https://card.mcmaster.ca/aro/3000676
WP_002882901.1	RGI	https://card.mcmaster.ca/aro/3000831
WP_000242758.1	RGI	https://card.mcmaster.ca/aro/3000518
WP_002893035.1	RGI	https://card.mcmaster.ca/aro/3000823
WP_008803974.1	RGI	https://card.mcmaster.ca/aro/3003295
WP_004201387.1	RGI	https://card.mcmaster.ca/aro/3003950
WP_000242758.1	RGI	https://card.mcmaster.ca/aro/3000518
WP_012541632.1	RGI	https://card.mcmaster.ca/aro/3003392
WP_000242758.1	RGI	https://card.mcmaster.ca/aro/3000518
WP_002882901.1	RGI	https://card.mcmaster.ca/aro/3000831
WP_004151514.1	RGI	https://card.mcmaster.ca/aro/3000778
WP_000242758.1	RGI	https://card.mcmaster.ca/aro/3000518
WP_002894776.1	RGI	https://card.mcmaster.ca/aro/3003841
WP_002914337.1	RGI	https://card.mcmaster.ca/aro/3000516
WP_002904397.1	RGI	https://card.mcmaster.ca/aro/3000263
WP_000242758.1	RGI	https://card.mcmaster.ca/aro/3000518
WP_002910103.1	RGI	https://card.mcmaster.ca/aro/3000676
WP_002882901.1	RGI	https://card.mcmaster.ca/aro/3000831
WP_000242758.1	RGI	https://card.mcmaster.ca/aro/3000518
WP_002893035.1	RGI	https://card.mcmaster.ca/aro/3000823
WP_008803974.1	RGI	https://card.mcmaster.ca/aro/3003295
WP_004201387.1	RGI	https://card.mcmaster.ca/aro/3003950
WP_012543214.1	RGI	https://card.mcmaster.ca/aro/3003359
WP_022064719.1	RGI	https://card.mcmaster.ca/aro/3003680
WP_000242758.1	RGI	https://card.mcmaster.ca/aro/3000518
WP_002882901.1	RGI	https://card.mcmaster.ca/aro/3000831
WP_004151514.1	RGI	https://card.mcmaster.ca/aro/3000778
WP_000242758.1	RGI	https://card.mcmaster.ca/aro/3000518
WP_002894776.1	RGI	https://card.mcmaster.ca/aro/3003841
WP_002914337.1	RGI	https://card.mcmaster.ca/aro/3000516
WP_002904397.1	RGI	https://card.mcmaster.ca/aro/3000263
WP_000242758.1	RGI	https://card.mcmaster.ca/aro/3000518
WP_002910103.1	RGI	https://card.mcmaster.ca/aro/3000676
WP_002882901.1	RGI	https://card.mcmaster.ca/aro/3000831
WP_000242758.1	RGI	https://card.mcmaster.ca/aro/3000518
WP_002893035.1	RGI	https://card.mcmaster.ca/aro/3000823
WP_022064828.1	RGI	https://card.mcmaster.ca/aro/3003952
WP_008805839.1	RGI	https://card.mcmaster.ca/aro/3000535
WP_012543214.1	RGI	https://card.mcmaster.ca/aro/3003359
WP_002904397.1	RGI	https://card.mcmaster.ca/aro/3000263
WP_000242758.1	RGI	https://card.mcmaster.ca/aro/3000518
WP_002882901.1	RGI	https://card.mcmaster.ca/aro/3000831
WP_004151514.1	RGI	https://card.mcmaster.ca/aro/3000778
WP_000242758.1	RGI	https://card.mcmaster.ca/aro/3000518
WP_002894776.1	RGI	https://card.mcmaster.ca/aro/3003841
WP_002914337.1	RGI	https://card.mcmaster.ca/aro/3000516
WP_002904397.1	RGI	https://card.mcmaster.ca/aro/3000263
WP_000242758.1	RGI	https://card.mcmaster.ca/aro/3000518
WP_002910103.1	RGI	https://card.mcmaster.ca/aro/3000676
WP_002882901.1	RGI	https://card.mcmaster.ca/aro/3000831
WP_000242758.1	RGI	https://card.mcmaster.ca/aro/3000518
WP_002893035.1	RGI	https://card.mcmaster.ca/aro/3000823
WP_004201558.1	RGI	https://card.mcmaster.ca/aro/3003066
WP_008805838.1	RGI	https://card.mcmaster.ca/aro/3000533
WP_012543214.1	RGI	https://card.mcmaster.ca/aro/3003359
WP_002904397.1	RGI	https://card.mcmaster.ca/aro/3000263
WP_000242758.1	RGI	https://card.mcmaster.ca/aro/3000518
WP_002882901.1	RGI	https://card.mcmaster.ca/aro/3000831
WP_004151514.1	RGI	https://card.mcmaster.ca/aro/3000778
WP_000242758.1	RGI	https://card.mcmaster.ca/aro/3000518
WP_002894776.1	RGI	https://card.mcmaster.ca/aro/3003841
WP_002914337.1	RGI	https://card.mcmaster.ca/aro/3000516
WP_002904397.1	RGI	https://card.mcmaster.ca/aro/3000263
WP_000242758.1	RGI	https://card.mcmaster.ca/aro/3000518
WP_002910103.1	RGI	https://card.mcmaster.ca/aro/3000676
WP_002882901.1	RGI	https://card.mcmaster.ca/aro/3000831
WP_000242758.1	RGI	https://card.mcmaster.ca/aro/3000518
WP_002893035.1	RGI	https://card.mcmaster.ca/aro/3000823
WP_004201558.1	RGI	https://card.mcmaster.ca/aro/3003066
WP_008805838.1	RGI	https://card.mcmaster.ca/aro/3000533
WP_008806703.1	RGI	https://card.mcmaster.ca/aro/3000778
WP_002904397.1	RGI	https://card.mcmaster.ca/aro/3000263
WP_000242758.1	RGI	https://card.mcmaster.ca/aro/3000518
WP_002882901.1	RGI	https://card.mcmaster.ca/aro/3000831
WP_004151514.1	RGI	https://card.mcmaster.ca/aro/3000778
WP_000242758.1	RGI	https://card.mcmaster.ca/aro/3000518
WP_002894776.1	RGI	https://card.mcmaster.ca/aro/3003841
WP_002914337.1	RGI	https://card.mcmaster.ca/aro/3000516
WP_002904397.1	RGI	https://card.mcmaster.ca/aro/3000263
WP_000242758.1	RGI	https://card.mcmaster.ca/aro/3000518
WP_002910103.1	RGI	https://card.mcmaster.ca/aro/3000676
WP_002882901.1	RGI	https://card.mcmaster.ca/aro/3000831
WP_000242758.1	RGI	https://card.mcmaster.ca/aro/3000518
WP_002893035.1	RGI	https://card.mcmaster.ca/aro/3000823
WP_004201558.1	RGI	https://card.mcmaster.ca/aro/3003066
WP_008805806.1	RGI	https://card.mcmaster.ca/aro/3001328
WP_008806702.1	RGI	https://card.mcmaster.ca/aro/3000800
WP_002904397.1	RGI	https://card.mcmaster.ca/aro/3000263
WP_000242758.1	RGI	https://card.mcmaster.ca/aro/3000518
WP_002882901.1	RGI	https://card.mcmaster.ca/aro/3000831
WP_004151514.1	RGI	https://card.mcmaster.ca/aro/3000778
WP_000242758.1	RGI	https://card.mcmaster.ca/aro/3000518
WP_002894776.1	RGI	https://card.mcmaster.ca/aro/3003841
WP_002914337.1	RGI	https://card.mcmaster.ca/aro/3000516
WP_002904397.1	RGI	https://card.mcmaster.ca/aro/3000263
WP_000242758.1	RGI	https://card.mcmaster.ca/aro/3000518
WP_002910103.1	RGI	https://card.mcmaster.ca/aro/3000676
WP_002882901.1	RGI	https://card.mcmaster.ca/aro/3000831
WP_000242758.1	RGI	https://card.mcmaster.ca/aro/3000518
WP_002893035.1	RGI	https://card.mcmaster.ca/aro/3000823
WP_004201558.1	RGI	https://card.mcmaster.ca/aro/3003066
WP_012542393.1	RGI	https://card.mcmaster.ca/aro/3003576
WP_008806702.1	RGI	https://card.mcmaster.ca/aro/3000800
WP_002904397.1	RGI	https://card.mcmaster.ca/aro/3000263
WP_000242758.1	RGI	https://card.mcmaster.ca/aro/3000518
WP_002882901.1	RGI	https://card.mcmaster.ca/aro/3000831
WP_004151514.1	RGI	https://card.mcmaster.ca/aro/3000778
WP_000242758.1	RGI	https://card.mcmaster.ca/aro/3000518
WP_002894776.1	RGI	https://card.mcmaster.ca/aro/3003841
WP_002914337.1	RGI	https://card.mcmaster.ca/aro/3000516
WP_002904397.1	RGI	https://card.mcmaster.ca/aro/3000263
WP_000242758.1	RGI	https://card.mcmaster.ca/aro/3000518
WP_002910103.1	RGI	https://card.mcmaster.ca/aro/3000676
WP_002882901.1	RGI	https://card.mcmaster.ca/aro/3000831
WP_000242758.1	RGI	https://card.mcmaster.ca/aro/3000518
WP_002893035.1	RGI	https://card.mcmaster.ca/aro/3000823
WP_004201558.1	RGI	https://card.mcmaster.ca/aro/3003066
WP_002894776.1	RGI	https://card.mcmaster.ca/aro/3003841
WP_012540512.1	RGI	https://card.mcmaster.ca/aro/3000024
WP_002904397.1	RGI	https://card.mcmaster.ca/aro/3000263
WP_000242758.1	RGI	https://card.mcmaster.ca/aro/3000518
WP_002882901.1	RGI	https://card.mcmaster.ca/aro/3000831
WP_004151514.1	RGI	https://card.mcmaster.ca/aro/3000778
WP_000242758.1	RGI	https://card.mcmaster.ca/aro/3000518
WP_002894776.1	RGI	https://card.mcmaster.ca/aro/3003841
WP_002914337.1	RGI	https://card.mcmaster.ca/aro/3000516
WP_002904397.1	RGI	https://card.mcmaster.ca/aro/3000263
WP_000242758.1	RGI	https://card.mcmaster.ca/aro/3000518
WP_002910103.1	RGI	https://card.mcmaster.ca/aro/3000676
WP_002882901.1	RGI	https://card.mcmaster.ca/aro/3000831
WP_000242758.1	RGI	https://card.mcmaster.ca/aro/3000518
WP_002893035.1	RGI	https://card.mcmaster.ca/aro/3000823
WP_008804077.1	RGI	https://card.mcmaster.ca/aro/3000829
WP_002894776.1	RGI	https://card.mcmaster.ca/aro/3003841
WP_012540512.1	RGI	https://card.mcmaster.ca/aro/3000024
WP_002904397.1	RGI	https://card.mcmaster.ca/aro/3000263
WP_000242758.1	RGI	https://card.mcmaster.ca/aro/3000518
WP_002882901.1	RGI	https://card.mcmaster.ca/aro/3000831
WP_004151514.1	RGI	https://card.mcmaster.ca/aro/3000778
WP_000242758.1	RGI	https://card.mcmaster.ca/aro/3000518
WP_002894776.1	RGI	https://card.mcmaster.ca/aro/3003841
WP_002914337.1	RGI	https://card.mcmaster.ca/aro/3000516
WP_002904397.1	RGI	https://card.mcmaster.ca/aro/3000263
WP_000242758.1	RGI	https://card.mcmaster.ca/aro/3000518
WP_002910103.1	RGI	https://card.mcmaster.ca/aro/3000676
WP_002882901.1	RGI	https://card.mcmaster.ca/aro/3000831
WP_000242758.1	RGI	https://card.mcmaster.ca/aro/3000518
WP_002893035.1	RGI	https://card.mcmaster.ca/aro/3000823
WP_012541067.1	RGI	https://card.mcmaster.ca/aro/3000792
WP_002894776.1	RGI	https://card.mcmaster.ca/aro/3003841
WP_008806529.1	RGI	https://card.mcmaster.ca/aro/3002986
WP_002904397.1	RGI	https://card.mcmaster.ca/aro/3000263
WP_000242758.1	RGI	https://card.mcmaster.ca/aro/3000518
WP_002882901.1	RGI	https://card.mcmaster.ca/aro/3000831
WP_004151514.1	RGI	https://card.mcmaster.ca/aro/3000778
WP_000242758.1	RGI	https://card.mcmaster.ca/aro/3000518
WP_002894776.1	RGI	https://card.mcmaster.ca/aro/3003841
WP_002914337.1	RGI	https://card.mcmaster.ca/aro/3000516
WP_002904397.1	RGI	https://card.mcmaster.ca/aro/3000263
WP_000242758.1	RGI	https://card.mcmaster.ca/aro/3000518
WP_002910103.1	RGI	https://card.mcmaster.ca/aro/3000676
WP_002882901.1	RGI	https://card.mcmaster.ca/aro/3000831
WP_000242758.1	RGI	https://card.mcmaster.ca/aro/3000518
WP_002893035.1	RGI	https://card.mcmaster.ca/aro/3000823
WP_012541067.1	RGI	https://card.mcmaster.ca/aro/3000792
WP_002894776.1	RGI	https://card.mcmaster.ca/aro/3003841
WP_008806529.1	RGI	https://card.mcmaster.ca/aro/3002986
WP_002904397.1	RGI	https://card.mcmaster.ca/aro/3000263
WP_000242758.1	RGI	https://card.mcmaster.ca/aro/3000518
WP_002882901.1	RGI	https://card.mcmaster.ca/aro/3000831
WP_012967027.1	RGI	https://card.mcmaster.ca/aro/3003055
WP_000242758.1	RGI	https://card.mcmaster.ca/aro/3000518
WP_002894776.1	RGI	https://card.mcmaster.ca/aro/3003841
WP_002914337.1	RGI	https://card.mcmaster.ca/aro/3000516
WP_002904397.1	RGI	https://card.mcmaster.ca/aro/3000263
WP_000242758.1	RGI	https://card.mcmaster.ca/aro/3000518
WP_002910103.1	RGI	https://card.mcmaster.ca/aro/3000676
WP_002882901.1	RGI	https://card.mcmaster.ca/aro/3000831
WP_000242758.1	RGI	https://card.mcmaster.ca/aro/3000518
WP_002893035.1	RGI	https://card.mcmaster.ca/aro/3000823
WP_000704907.1	RGI	https://card.mcmaster.ca/aro/3003577
WP_002894776.1	RGI	https://card.mcmaster.ca/aro/3003841
WP_008806529.1	RGI	https://card.mcmaster.ca/aro/3002986
WP_002904397.1	RGI	https://card.mcmaster.ca/aro/3000263
WP_000242758.1	RGI	https://card.mcmaster.ca/aro/3000518
WP_002882901.1	RGI	https://card.mcmaster.ca/aro/3000831
WP_008806952.1	RGI	https://card.mcmaster.ca/aro/3003578
WP_000242758.1	RGI	https://card.mcmaster.ca/aro/3000518
WP_002894776.1	RGI	https://card.mcmaster.ca/aro/3003841
WP_002914337.1	RGI	https://card.mcmaster.ca/aro/3000516
WP_002904397.1	RGI	https://card.mcmaster.ca/aro/3000263
WP_000242758.1	RGI	https://card.mcmaster.ca/aro/3000518
WP_002910103.1	RGI	https://card.mcmaster.ca/aro/3000676
WP_002882901.1	RGI	https://card.mcmaster.ca/aro/3000831
WP_000242758.1	RGI	https://card.mcmaster.ca/aro/3000518
WP_002893035.1	RGI	https://card.mcmaster.ca/aro/3000823
WP_000704907.1	RGI	https://card.mcmaster.ca/aro/3003577
WP_002894776.1	RGI	https://card.mcmaster.ca/aro/3003841
WP_008806517.1	RGI	https://card.mcmaster.ca/aro/3000237
WP_002904397.1	RGI	https://card.mcmaster.ca/aro/3000263
WP_000242758.1	RGI	https://card.mcmaster.ca/aro/3000518
WP_002882901.1	RGI	https://card.mcmaster.ca/aro/3000831
WP_008806952.1	RGI	https://card.mcmaster.ca/aro/3003578
WP_000242758.1	RGI	https://card.mcmaster.ca/aro/3000518
WP_002894776.1	RGI	https://card.mcmaster.ca/aro/3003841
WP_002914337.1	RGI	https://card.mcmaster.ca/aro/3000516
WP_002904397.1	RGI	https://card.mcmaster.ca/aro/3000263
WP_000242758.1	RGI	https://card.mcmaster.ca/aro/3000518
WP_002910103.1	RGI	https://card.mcmaster.ca/aro/3000676
WP_002882901.1	RGI	https://card.mcmaster.ca/aro/3000831
WP_000242758.1	RGI	https://card.mcmaster.ca/aro/3000518
WP_002893035.1	RGI	https://card.mcmaster.ca/aro/3000823
WP_000704907.1	RGI	https://card.mcmaster.ca/aro/3003577
WP_002894776.1	RGI	https://card.mcmaster.ca/aro/3003841
WP_012540791.1	RGI	https://card.mcmaster.ca/aro/3003830
WP_002904397.1	RGI	https://card.mcmaster.ca/aro/3000263
WP_000242758.1	RGI	https://card.mcmaster.ca/aro/3000518
WP_002882901.1	RGI	https://card.mcmaster.ca/aro/3000831
WP_008806952.1	RGI	https://card.mcmaster.ca/aro/3003578
WP_000242758.1	RGI	https://card.mcmaster.ca/aro/3000518
WP_002894776.1	RGI	https://card.mcmaster.ca/aro/3003841
WP_002914337.1	RGI	https://card.mcmaster.ca/aro/3000516
WP_002904397.1	RGI	https://card.mcmaster.ca/aro/3000263
WP_000242758.1	RGI	https://card.mcmaster.ca/aro/3000518
WP_002910103.1	RGI	https://card.mcmaster.ca/aro/3000676
WP_002882901.1	RGI	https://card.mcmaster.ca/aro/3000831
WP_000242758.1	RGI	https://card.mcmaster.ca/aro/3000518
WP_002893035.1	RGI	https://card.mcmaster.ca/aro/3000823
WP_000704907.1	RGI	https://card.mcmaster.ca/aro/3003577
WP_002894776.1	RGI	https://card.mcmaster.ca/aro/3003841
WP_008806145.1	RGI	https://card.mcmaster.ca/aro/3000074
WP_002904397.1	RGI	https://card.mcmaster.ca/aro/3000263
WP_000242758.1	RGI	https://card.mcmaster.ca/aro/3000518
WP_002882901.1	RGI	https://card.mcmaster.ca/aro/3000831
WP_008806953.1	RGI	https://card.mcmaster.ca/aro/3002985
WP_000242758.1	RGI	https://card.mcmaster.ca/aro/3000518
WP_002894776.1	RGI	https://card.mcmaster.ca/aro/3003841
WP_002914337.1	RGI	https://card.mcmaster.ca/aro/3000516
WP_002904397.1	RGI	https://card.mcmaster.ca/aro/3000263
WP_000242758.1	RGI	https://card.mcmaster.ca/aro/3000518
WP_002910103.1	RGI	https://card.mcmaster.ca/aro/3000676
WP_008807874.1	RGI	https://card.mcmaster.ca/aro/3000830
WP_000242758.1	RGI	https://card.mcmaster.ca/aro/3000518
WP_002893035.1	RGI	https://card.mcmaster.ca/aro/3000823
WP_000704907.1	RGI	https://card.mcmaster.ca/aro/3003577
WP_002894776.1	RGI	https://card.mcmaster.ca/aro/3003841
WP_008806145.1	RGI	https://card.mcmaster.ca/aro/3000074
WP_002904397.1	RGI	https://card.mcmaster.ca/aro/3000263
WP_000242758.1	RGI	https://card.mcmaster.ca/aro/3000518
WP_002882901.1	RGI	https://card.mcmaster.ca/aro/3000831
WP_000242758.1	RGI	https://card.mcmaster.ca/aro/3000518
WP_002893035.1	RGI	https://card.mcmaster.ca/aro/3000823
WP_002914337.1	RGI	https://card.mcmaster.ca/aro/3000516
WP_002904397.1	RGI	https://card.mcmaster.ca/aro/3000263
WP_000242758.1	RGI	https://card.mcmaster.ca/aro/3000518
WP_002910103.1	RGI	https://card.mcmaster.ca/aro/3000676
WP_008807874.1	RGI	https://card.mcmaster.ca/aro/3000830
WP_000242758.1	RGI	https://card.mcmaster.ca/aro/3000518
WP_002893035.1	RGI	https://card.mcmaster.ca/aro/3000823
WP_012540264.1	RGI	https://card.mcmaster.ca/aro/3000309
WP_000704907.1	RGI	https://card.mcmaster.ca/aro/3003577
WP_002894776.1	RGI	https://card.mcmaster.ca/aro/3003841
WP_008806144.1	RGI	https://card.mcmaster.ca/aro/3000027
WP_002904397.1	RGI	https://card.mcmaster.ca/aro/3000263
WP_000242758.1	RGI	https://card.mcmaster.ca/aro/3000518
WP_002882901.1	RGI	https://card.mcmaster.ca/aro/3000831
WP_000242758.1	RGI	https://card.mcmaster.ca/aro/3000518
WP_002893035.1	RGI	https://card.mcmaster.ca/aro/3000823
WP_002914337.1	RGI	https://card.mcmaster.ca/aro/3000516
WP_002904397.1	RGI	https://card.mcmaster.ca/aro/3000263
WP_000242758.1	RGI	https://card.mcmaster.ca/aro/3000518
WP_002910103.1	RGI	https://card.mcmaster.ca/aro/3000676
WP_008807874.1	RGI	https://card.mcmaster.ca/aro/3000830
WP_000242758.1	RGI	https://card.mcmaster.ca/aro/3000518
WP_002893035.1	RGI	https://card.mcmaster.ca/aro/3000823
WP_012540264.1	RGI	https://card.mcmaster.ca/aro/3000309
WP_000704907.1	RGI	https://card.mcmaster.ca/aro/3003577
WP_002894776.1	RGI	https://card.mcmaster.ca/aro/3003841
WP_008806144.1	RGI	https://card.mcmaster.ca/aro/3000027
WP_002904397.1	RGI	https://card.mcmaster.ca/aro/3000263
WP_000242758.1	RGI	https://card.mcmaster.ca/aro/3000518
WP_002882901.1	RGI	https://card.mcmaster.ca/aro/3000831
WP_000242758.1	RGI	https://card.mcmaster.ca/aro/3000518
WP_002893035.1	RGI	https://card.mcmaster.ca/aro/3000823
WP_002914337.1	RGI	https://card.mcmaster.ca/aro/3000516
WP_012968356.1	RGI	https://card.mcmaster.ca/aro/3003811
WP_000242758.1	RGI	https://card.mcmaster.ca/aro/3000518
WP_002910103.1	RGI	https://card.mcmaster.ca/aro/3000676
WP_000242758.1	RGI	https://card.mcmaster.ca/aro/3000518
WP_002910103.1	RGI	https://card.mcmaster.ca/aro/3000676
WP_002893035.1	RGI	https://card.mcmaster.ca/aro/3000823
WP_012540264.1	RGI	https://card.mcmaster.ca/aro/3000309
WP_000704907.1	RGI	https://card.mcmaster.ca/aro/3003577
WP_002894776.1	RGI	https://card.mcmaster.ca/aro/3003841
WP_008806144.1	RGI	https://card.mcmaster.ca/aro/3000027
WP_002904397.1	RGI	https://card.mcmaster.ca/aro/3000263
WP_000242758.1	RGI	https://card.mcmaster.ca/aro/3000518
WP_002882901.1	RGI	https://card.mcmaster.ca/aro/3000831
WP_000242758.1	RGI	https://card.mcmaster.ca/aro/3000518
WP_002893035.1	RGI	https://card.mcmaster.ca/aro/3000823
WP_002914337.1	RGI	https://card.mcmaster.ca/aro/3000516
WP_008805235.1	RGI	https://card.mcmaster.ca/aro/3000421
WP_000242758.1	RGI	https://card.mcmaster.ca/aro/3000518
WP_002910103.1	RGI	https://card.mcmaster.ca/aro/3000676
WP_000242758.1	RGI	https://card.mcmaster.ca/aro/3000518
WP_002910103.1	RGI	https://card.mcmaster.ca/aro/3000676
WP_002893035.1	RGI	https://card.mcmaster.ca/aro/3000823
WP_004202242.1	RGI	https://card.mcmaster.ca/aro/3003890
WP_000704907.1	RGI	https://card.mcmaster.ca/aro/3003577
WP_002894776.1	RGI	https://card.mcmaster.ca/aro/3003841
WP_002914337.1	RGI	https://card.mcmaster.ca/aro/3000516
WP_002904397.1	RGI	https://card.mcmaster.ca/aro/3000263
WP_000242758.1	RGI	https://card.mcmaster.ca/aro/3000518
WP_002882901.1	RGI	https://card.mcmaster.ca/aro/3000831
WP_000242758.1	RGI	https://card.mcmaster.ca/aro/3000518
WP_002893035.1	RGI	https://card.mcmaster.ca/aro/3000823
WP_002914337.1	RGI	https://card.mcmaster.ca/aro/3000516
WP_008807786.1	RGI	https://card.mcmaster.ca/aro/3003840
WP_000242758.1	RGI	https://card.mcmaster.ca/aro/3000518
WP_002910103.1	RGI	https://card.mcmaster.ca/aro/3000676
WP_000242758.1	RGI	https://card.mcmaster.ca/aro/3000518
WP_002910103.1	RGI	https://card.mcmaster.ca/aro/3000676
WP_002893035.1	RGI	https://card.mcmaster.ca/aro/3000823
WP_004202242.1	RGI	https://card.mcmaster.ca/aro/3003890
WP_000704907.1	RGI	https://card.mcmaster.ca/aro/3003577
WP_002894776.1	RGI	https://card.mcmaster.ca/aro/3003841
WP_002914337.1	RGI	https://card.mcmaster.ca/aro/3000516
WP_002904397.1	RGI	https://card.mcmaster.ca/aro/3000263
WP_000242758.1	RGI	https://card.mcmaster.ca/aro/3000518
WP_002882901.1	RGI	https://card.mcmaster.ca/aro/3000831
WP_000242758.1	RGI	https://card.mcmaster.ca/aro/3000518
WP_002893035.1	RGI	https://card.mcmaster.ca/aro/3000823
WP_002914337.1	RGI	https://card.mcmaster.ca/aro/3000516
WP_008807786.1	RGI	https://card.mcmaster.ca/aro/3003840
WP_000242758.1	RGI	https://card.mcmaster.ca/aro/3000518
WP_002910103.1	RGI	https://card.mcmaster.ca/aro/3000676
WP_000242758.1	RGI	https://card.mcmaster.ca/aro/3000518
WP_002910103.1	RGI	https://card.mcmaster.ca/aro/3000676
WP_002893035.1	RGI	https://card.mcmaster.ca/aro/3000823
WP_004202242.1	RGI	https://card.mcmaster.ca/aro/3003890
WP_000704907.1	RGI	https://card.mcmaster.ca/aro/3003577
WP_002894776.1	RGI	https://card.mcmaster.ca/aro/3003841
WP_002914337.1	RGI	https://card.mcmaster.ca/aro/3000516
WP_002904397.1	RGI	https://card.mcmaster.ca/aro/3000263
WP_000242758.1	RGI	https://card.mcmaster.ca/aro/3000518
WP_002882901.1	RGI	https://card.mcmaster.ca/aro/3000831
WP_000242758.1	RGI	https://card.mcmaster.ca/aro/3000518
WP_002893035.1	RGI	https://card.mcmaster.ca/aro/3000823
WP_002914337.1	RGI	https://card.mcmaster.ca/aro/3000516
WP_008807786.1	RGI	https://card.mcmaster.ca/aro/3003840
WP_000242758.1	RGI	https://card.mcmaster.ca/aro/3000518
WP_002910103.1	RGI	https://card.mcmaster.ca/aro/3000676
WP_000242758.1	RGI	https://card.mcmaster.ca/aro/3000518
WP_002910103.1	RGI	https://card.mcmaster.ca/aro/3000676
WP_002893035.1	RGI	https://card.mcmaster.ca/aro/3000823
WP_004202242.1	RGI	https://card.mcmaster.ca/aro/3003890
WP_000704907.1	RGI	https://card.mcmaster.ca/aro/3003577
WP_002894776.1	RGI	https://card.mcmaster.ca/aro/3003841
WP_002914337.1	RGI	https://card.mcmaster.ca/aro/3000516
WP_002904397.1	RGI	https://card.mcmaster.ca/aro/3000263
WP_000242758.1	RGI	https://card.mcmaster.ca/aro/3000518
WP_002882901.1	RGI	https://card.mcmaster.ca/aro/3000831
WP_000242758.1	RGI	https://card.mcmaster.ca/aro/3000518
WP_002893035.1	RGI	https://card.mcmaster.ca/aro/3000823
WP_002914337.1	RGI	https://card.mcmaster.ca/aro/3000516
WP_012542229.1	RGI	https://card.mcmaster.ca/aro/3003844
WP_000242758.1	RGI	https://card.mcmaster.ca/aro/3000518
WP_002910103.1	RGI	https://card.mcmaster.ca/aro/3000676
WP_000242758.1	RGI	https://card.mcmaster.ca/aro/3000518
WP_002910103.1	RGI	https://card.mcmaster.ca/aro/3000676
WP_002893035.1	RGI	https://card.mcmaster.ca/aro/3000823
WP_004202242.1	RGI	https://card.mcmaster.ca/aro/3003890
WP_000704907.1	RGI	https://card.mcmaster.ca/aro/3003577
WP_002894776.1	RGI	https://card.mcmaster.ca/aro/3003841
WP_002914337.1	RGI	https://card.mcmaster.ca/aro/3000516
WP_002904397.1	RGI	https://card.mcmaster.ca/aro/3000263
WP_000242758.1	RGI	https://card.mcmaster.ca/aro/3000518
WP_002882901.1	RGI	https://card.mcmaster.ca/aro/3000831
WP_000242758.1	RGI	https://card.mcmaster.ca/aro/3000518
WP_002893035.1	RGI	https://card.mcmaster.ca/aro/3000823
WP_002914337.1	RGI	https://card.mcmaster.ca/aro/3000516
WP_012542248.1	RGI	https://card.mcmaster.ca/aro/3001216
WP_000242758.1	RGI	https://card.mcmaster.ca/aro/3000518
WP_002910103.1	RGI	https://card.mcmaster.ca/aro/3000676
WP_000242758.1	RGI	https://card.mcmaster.ca/aro/3000518
WP_002893035.1	RGI	https://card.mcmaster.ca/aro/3000823
WP_004151514.1	RGI	https://card.mcmaster.ca/aro/3000778
WP_000704907.1	RGI	https://card.mcmaster.ca/aro/3003577
WP_002894776.1	RGI	https://card.mcmaster.ca/aro/3003841
WP_002914337.1	RGI	https://card.mcmaster.ca/aro/3000516
WP_002904397.1	RGI	https://card.mcmaster.ca/aro/3000263
WP_000242758.1	RGI	https://card.mcmaster.ca/aro/3000518
WP_002910103.1	RGI	https://card.mcmaster.ca/aro/3000676
WP_002882901.1	RGI	https://card.mcmaster.ca/aro/3000831
WP_000242758.1	RGI	https://card.mcmaster.ca/aro/3000518
WP_002893035.1	RGI	https://card.mcmaster.ca/aro/3000823
WP_002914337.1	RGI	https://card.mcmaster.ca/aro/3000516
WP_008805966.1	RGI	https://card.mcmaster.ca/aro/3001329
WP_000242758.1	RGI	https://card.mcmaster.ca/aro/3000518
WP_002910103.1	RGI	https://card.mcmaster.ca/aro/3000676
WP_000242758.1	RGI	https://card.mcmaster.ca/aro/3000518
WP_008805453.1	RGI	https://card.mcmaster.ca/aro/3003049
WP_004151514.1	RGI	https://card.mcmaster.ca/aro/3000778
WP_000704907.1	RGI	https://card.mcmaster.ca/aro/3003577
WP_002894776.1	RGI	https://card.mcmaster.ca/aro/3003841
WP_002914337.1	RGI	https://card.mcmaster.ca/aro/3000516
WP_002904397.1	RGI	https://card.mcmaster.ca/aro/3000263
WP_000242758.1	RGI	https://card.mcmaster.ca/aro/3000518
WP_002910103.1	RGI	https://card.mcmaster.ca/aro/3000676
WP_002882901.1	RGI	https://card.mcmaster.ca/aro/3000831
WP_000242758.1	RGI	https://card.mcmaster.ca/aro/3000518
WP_002893035.1	RGI	https://card.mcmaster.ca/aro/3000823
WP_000242758.1	RGI	https://card.mcmaster.ca/aro/3000518
WP_008805453.1	RGI	https://card.mcmaster.ca/aro/3003049
WP_004151514.1	RGI	https://card.mcmaster.ca/aro/3000778
WP_002894776.1	RGI	https://card.mcmaster.ca/aro/3003841
WP_002914337.1	RGI	https://card.mcmaster.ca/aro/3000516
WP_002904397.1	RGI	https://card.mcmaster.ca/aro/3000263
WP_000242758.1	RGI	https://card.mcmaster.ca/aro/3000518
WP_002910103.1	RGI	https://card.mcmaster.ca/aro/3000676
WP_002882901.1	RGI	https://card.mcmaster.ca/aro/3000831
WP_000242758.1	RGI	https://card.mcmaster.ca/aro/3000518
WP_002893035.1	RGI	https://card.mcmaster.ca/aro/3000823
WP_002914337.1	RGI	https://card.mcmaster.ca/aro/3000516
WP_008805966.1	RGI	https://card.mcmaster.ca/aro/3001329
WP_000242758.1	RGI	https://card.mcmaster.ca/aro/3000518
WP_002910103.1	RGI	https://card.mcmaster.ca/aro/3000676
WP_000242758.1	RGI	https://card.mcmaster.ca/aro/3000518
WP_008805453.1	RGI	https://card.mcmaster.ca/aro/3003049
WP_004151514.1	RGI	https://card.mcmaster.ca/aro/3000778
WP_002894776.1	RGI	https://card.mcmaster.ca/aro/3003841
WP_002914337.1	RGI	https://card.mcmaster.ca/aro/3000516
WP_002904397.1	RGI	https://card.mcmaster.ca/aro/3000263
WP_000242758.1	RGI	https://card.mcmaster.ca/aro/3000518
WP_002910103.1	RGI	https://card.mcmaster.ca/aro/3000676
WP_002882901.1	RGI	https://card.mcmaster.ca/aro/3000831
WP_000242758.1	RGI	https://card.mcmaster.ca/aro/3000518
WP_002893035.1	RGI	https://card.mcmaster.ca/aro/3000823
WP_002914337.1	RGI	https://card.mcmaster.ca/aro/3000516
WP_012542303.1	RGI	https://card.mcmaster.ca/aro/3003986
WP_000242758.1	RGI	https://card.mcmaster.ca/aro/3000518
WP_002910103.1	RGI	https://card.mcmaster.ca/aro/3000676
WP_000242758.1	RGI	https://card.mcmaster.ca/aro/3000518
WP_008805437.1	RGI	https://card.mcmaster.ca/aro/3000778
WP_004151514.1	RGI	https://card.mcmaster.ca/aro/3000778
WP_002894776.1	RGI	https://card.mcmaster.ca/aro/3003841
WP_002914337.1	RGI	https://card.mcmaster.ca/aro/3000516
WP_002904397.1	RGI	https://card.mcmaster.ca/aro/3000263
WP_000242758.1	RGI	https://card.mcmaster.ca/aro/3000518
WP_002910103.1	RGI	https://card.mcmaster.ca/aro/3000676
WP_002882901.1	RGI	https://card.mcmaster.ca/aro/3000831
WP_000242758.1	RGI	https://card.mcmaster.ca/aro/3000518
WP_002893035.1	RGI	https://card.mcmaster.ca/aro/3000823
WP_002914337.1	RGI	https://card.mcmaster.ca/aro/3000516
WP_012542303.1	RGI	https://card.mcmaster.ca/aro/3003986
WP_000242758.1	RGI	https://card.mcmaster.ca/aro/3000518
WP_002910103.1	RGI	https://card.mcmaster.ca/aro/3000676
WP_000242758.1	RGI	https://card.mcmaster.ca/aro/3000518
WP_008805437.1	RGI	https://card.mcmaster.ca/aro/3000778
WP_004151514.1	RGI	https://card.mcmaster.ca/aro/3000778
WP_002894776.1	RGI	https://card.mcmaster.ca/aro/3003841
WP_002914337.1	RGI	https://card.mcmaster.ca/aro/3000516
WP_002904397.1	RGI	https://card.mcmaster.ca/aro/3000263
WP_000242758.1	RGI	https://card.mcmaster.ca/aro/3000518
WP_002910103.1	RGI	https://card.mcmaster.ca/aro/3000676
WP_002882901.1	RGI	https://card.mcmaster.ca/aro/3000831
WP_000242758.1	RGI	https://card.mcmaster.ca/aro/3000518
WP_002893035.1	RGI	https://card.mcmaster.ca/aro/3000823
WP_002914337.1	RGI	https://card.mcmaster.ca/aro/3000516
WP_004201387.1	RGI	https://card.mcmaster.ca/aro/3003950
WP_000242758.1	RGI	https://card.mcmaster.ca/aro/3000518
WP_002910103.1	RGI	https://card.mcmaster.ca/aro/3000676
WP_000242758.1	RGI	https://card.mcmaster.ca/aro/3000518
WP_012968972.1	RGI	https://card.mcmaster.ca/aro/3003730
WP_004151514.1	RGI	https://card.mcmaster.ca/aro/3000778
WP_002894776.1	RGI	https://card.mcmaster.ca/aro/3003841
WP_002914337.1	RGI	https://card.mcmaster.ca/aro/3000516
WP_002904397.1	RGI	https://card.mcmaster.ca/aro/3000263
WP_000242758.1	RGI	https://card.mcmaster.ca/aro/3000518
WP_002910103.1	RGI	https://card.mcmaster.ca/aro/3000676
WP_002882901.1	RGI	https://card.mcmaster.ca/aro/3000831
WP_000242758.1	RGI	https://card.mcmaster.ca/aro/3000518
WP_002893035.1	RGI	https://card.mcmaster.ca/aro/3000823
WP_002914337.1	RGI	https://card.mcmaster.ca/aro/3000516
WP_004201387.1	RGI	https://card.mcmaster.ca/aro/3003950
WP_000242758.1	RGI	https://card.mcmaster.ca/aro/3000518
WP_002910103.1	RGI	https://card.mcmaster.ca/aro/3000676
WP_000242758.1	RGI	https://card.mcmaster.ca/aro/3000518
WP_008807515.1	RGI	https://card.mcmaster.ca/aro/3000825
WP_004151514.1	RGI	https://card.mcmaster.ca/aro/3000778
WP_002894776.1	RGI	https://card.mcmaster.ca/aro/3003841
WP_002914337.1	RGI	https://card.mcmaster.ca/aro/3000516
WP_002904397.1	RGI	https://card.mcmaster.ca/aro/3000263
WP_000242758.1	RGI	https://card.mcmaster.ca/aro/3000518
WP_002910103.1	RGI	https://card.mcmaster.ca/aro/3000676
WP_002882901.1	RGI	https://card.mcmaster.ca/aro/3000831
WP_000242758.1	RGI	https://card.mcmaster.ca/aro/3000518
WP_002893035.1	RGI	https://card.mcmaster.ca/aro/3000823
WP_002914337.1	RGI	https://card.mcmaster.ca/aro/3000516
WP_004201387.1	RGI	https://card.mcmaster.ca/aro/3003950
WP_000242758.1	RGI	https://card.mcmaster.ca/aro/3000518
WP_002910103.1	RGI	https://card.mcmaster.ca/aro/3000676
WP_000242758.1	RGI	https://card.mcmaster.ca/aro/3000518
WP_008807515.1	RGI	https://card.mcmaster.ca/aro/3000825
WP_004151514.1	RGI	https://card.mcmaster.ca/aro/3000778
WP_002894776.1	RGI	https://card.mcmaster.ca/aro/3003841
WP_002914337.1	RGI	https://card.mcmaster.ca/aro/3000516
WP_002904397.1	RGI	https://card.mcmaster.ca/aro/3000263
WP_000242758.1	RGI	https://card.mcmaster.ca/aro/3000518
WP_002910103.1	RGI	https://card.mcmaster.ca/aro/3000676
WP_002882901.1	RGI	https://card.mcmaster.ca/aro/3000831
WP_000242758.1	RGI	https://card.mcmaster.ca/aro/3000518
WP_002893035.1	RGI	https://card.mcmaster.ca/aro/3000823
WP_002914337.1	RGI	https://card.mcmaster.ca/aro/3000516
WP_004201387.1	RGI	https://card.mcmaster.ca/aro/3003950
WP_000242758.1	RGI	https://card.mcmaster.ca/aro/3000518
WP_002910103.1	RGI	https://card.mcmaster.ca/aro/3000676
WP_000242758.1	RGI	https://card.mcmaster.ca/aro/3000518
WP_012968984.1	RGI	https://card.mcmaster.ca/aro/3003986
WP_004151514.1	RGI	https://card.mcmaster.ca/aro/3000778
WP_002894776.1	RGI	https://card.mcmaster.ca/aro/3003841
WP_002914337.1	RGI	https://card.mcmaster.ca/aro/3000516
WP_002904397.1	RGI	https://card.mcmaster.ca/aro/3000263
WP_000242758.1	RGI	https://card.mcmaster.ca/aro/3000518
WP_002910103.1	RGI	https://card.mcmaster.ca/aro/3000676
WP_002882901.1	RGI	https://card.mcmaster.ca/aro/3000831
WP_000242758.1	RGI	https://card.mcmaster.ca/aro/3000518
WP_002893035.1	RGI	https://card.mcmaster.ca/aro/3000823
WP_002914337.1	RGI	https://card.mcmaster.ca/aro/3000516
WP_004201387.1	RGI	https://card.mcmaster.ca/aro/3003950
WP_000242758.1	RGI	https://card.mcmaster.ca/aro/3000518
WP_002910103.1	RGI	https://card.mcmaster.ca/aro/3000676
WP_000242758.1	RGI	https://card.mcmaster.ca/aro/3000518
WP_012968984.1	RGI	https://card.mcmaster.ca/aro/3003986
WP_004151514.1	RGI	https://card.mcmaster.ca/aro/3000778
WP_002894776.1	RGI	https://card.mcmaster.ca/aro/3003841
WP_002914337.1	RGI	https://card.mcmaster.ca/aro/3000516
WP_002904397.1	RGI	https://card.mcmaster.ca/aro/3000263
WP_000242758.1	RGI	https://card.mcmaster.ca/aro/3000518
WP_002910103.1	RGI	https://card.mcmaster.ca/aro/3000676
WP_002882901.1	RGI	https://card.mcmaster.ca/aro/3000831
WP_000242758.1	RGI	https://card.mcmaster.ca/aro/3000518
WP_002893035.1	RGI	https://card.mcmaster.ca/aro/3000823
WP_002914337.1	RGI	https://card.mcmaster.ca/aro/3000516
WP_004201387.1	RGI	https://card.mcmaster.ca/aro/3003950
WP_000242758.1	RGI	https://card.mcmaster.ca/aro/3000518
WP_012541512.1	RGI	https://card.mcmaster.ca/aro/3003953
WP_000242758.1	RGI	https://card.mcmaster.ca/aro/3000518
WP_012543214.1	RGI	https://card.mcmaster.ca/aro/3003359
WP_004151514.1	RGI	https://card.mcmaster.ca/aro/3000778
WP_002894776.1	RGI	https://card.mcmaster.ca/aro/3003841
WP_002914337.1	RGI	https://card.mcmaster.ca/aro/3000516
WP_002904397.1	RGI	https://card.mcmaster.ca/aro/3000263
WP_000242758.1	RGI	https://card.mcmaster.ca/aro/3000518
WP_002910103.1	RGI	https://card.mcmaster.ca/aro/3000676
WP_002882901.1	RGI	https://card.mcmaster.ca/aro/3000831
WP_000242758.1	RGI	https://card.mcmaster.ca/aro/3000518
WP_002893035.1	RGI	https://card.mcmaster.ca/aro/3000823
WP_012967412.1	RGI	https://card.mcmaster.ca/aro/3000778
WP_004201387.1	RGI	https://card.mcmaster.ca/aro/3003950
WP_000242758.1	RGI	https://card.mcmaster.ca/aro/3000518
WP_012541512.1	RGI	https://card.mcmaster.ca/aro/3003953
WP_000242758.1	RGI	https://card.mcmaster.ca/aro/3000518
WP_012543214.1	RGI	https://card.mcmaster.ca/aro/3003359
WP_004151514.1	RGI	https://card.mcmaster.ca/aro/3000778
WP_002894776.1	RGI	https://card.mcmaster.ca/aro/3003841
WP_002914337.1	RGI	https://card.mcmaster.ca/aro/3000516
WP_002904397.1	RGI	https://card.mcmaster.ca/aro/3000263
WP_000242758.1	RGI	https://card.mcmaster.ca/aro/3000518
WP_002910103.1	RGI	https://card.mcmaster.ca/aro/3000676
WP_002882901.1	RGI	https://card.mcmaster.ca/aro/3000831
WP_000242758.1	RGI	https://card.mcmaster.ca/aro/3000518
WP_002893035.1	RGI	https://card.mcmaster.ca/aro/3000823
WP_008803974.1	RGI	https://card.mcmaster.ca/aro/3003295
WP_004201387.1	RGI	https://card.mcmaster.ca/aro/3003950
WP_000242758.1	RGI	https://card.mcmaster.ca/aro/3000518
WP_012541632.1	RGI	https://card.mcmaster.ca/aro/3003392
WP_000242758.1	RGI	https://card.mcmaster.ca/aro/3000518
WP_012543214.1	RGI	https://card.mcmaster.ca/aro/3003359
WP_004151514.1	RGI	https://card.mcmaster.ca/aro/3000778
WP_002894776.1	RGI	https://card.mcmaster.ca/aro/3003841
WP_002914337.1	RGI	https://card.mcmaster.ca/aro/3000516
WP_002904397.1	RGI	https://card.mcmaster.ca/aro/3000263
WP_000242758.1	RGI	https://card.mcmaster.ca/aro/3000518
WP_002910103.1	RGI	https://card.mcmaster.ca/aro/3000676
WP_002882901.1	RGI	https://card.mcmaster.ca/aro/3000831
WP_000242758.1	RGI	https://card.mcmaster.ca/aro/3000518
WP_002893035.1	RGI	https://card.mcmaster.ca/aro/3000823
WP_008803974.1	RGI	https://card.mcmaster.ca/aro/3003295
WP_004201387.1	RGI	https://card.mcmaster.ca/aro/3003950
WP_012543214.1	RGI	https://card.mcmaster.ca/aro/3003359
WP_022064719.1	RGI	https://card.mcmaster.ca/aro/3003680
WP_000242758.1	RGI	https://card.mcmaster.ca/aro/3000518
WP_002882901.1	RGI	https://card.mcmaster.ca/aro/3000831
WP_004151514.1	RGI	https://card.mcmaster.ca/aro/3000778
WP_000242758.1	RGI	https://card.mcmaster.ca/aro/3000518
WP_002894776.1	RGI	https://card.mcmaster.ca/aro/3003841
WP_002914337.1	RGI	https://card.mcmaster.ca/aro/3000516
WP_002904397.1	RGI	https://card.mcmaster.ca/aro/3000263
WP_000242758.1	RGI	https://card.mcmaster.ca/aro/3000518
WP_002910103.1	RGI	https://card.mcmaster.ca/aro/3000676
WP_002882901.1	RGI	https://card.mcmaster.ca/aro/3000831
WP_000242758.1	RGI	https://card.mcmaster.ca/aro/3000518
WP_002893035.1	RGI	https://card.mcmaster.ca/aro/3000823
WP_022064828.1	RGI	https://card.mcmaster.ca/aro/3003952
WP_008805839.1	RGI	https://card.mcmaster.ca/aro/3000535
WP_012543214.1	RGI	https://card.mcmaster.ca/aro/3003359
WP_022064718.1	RGI	https://card.mcmaster.ca/aro/3003681
WP_000242758.1	RGI	https://card.mcmaster.ca/aro/3000518
WP_002882901.1	RGI	https://card.mcmaster.ca/aro/3000831
WP_004151514.1	RGI	https://card.mcmaster.ca/aro/3000778
WP_000242758.1	RGI	https://card.mcmaster.ca/aro/3000518
WP_002894776.1	RGI	https://card.mcmaster.ca/aro/3003841
WP_002914337.1	RGI	https://card.mcmaster.ca/aro/3000516
WP_002904397.1	RGI	https://card.mcmaster.ca/aro/3000263
WP_000242758.1	RGI	https://card.mcmaster.ca/aro/3000518
WP_002910103.1	RGI	https://card.mcmaster.ca/aro/3000676
WP_002882901.1	RGI	https://card.mcmaster.ca/aro/3000831
WP_000242758.1	RGI	https://card.mcmaster.ca/aro/3000518
WP_002893035.1	RGI	https://card.mcmaster.ca/aro/3000823
WP_004201558.1	RGI	https://card.mcmaster.ca/aro/3003066
WP_008805838.1	RGI	https://card.mcmaster.ca/aro/3000533
WP_012543214.1	RGI	https://card.mcmaster.ca/aro/3003359
WP_002904397.1	RGI	https://card.mcmaster.ca/aro/3000263
WP_000242758.1	RGI	https://card.mcmaster.ca/aro/3000518
WP_002882901.1	RGI	https://card.mcmaster.ca/aro/3000831
WP_004151514.1	RGI	https://card.mcmaster.ca/aro/3000778
WP_000242758.1	RGI	https://card.mcmaster.ca/aro/3000518
WP_002894776.1	RGI	https://card.mcmaster.ca/aro/3003841
WP_002914337.1	RGI	https://card.mcmaster.ca/aro/3000516
WP_002904397.1	RGI	https://card.mcmaster.ca/aro/3000263
WP_000242758.1	RGI	https://card.mcmaster.ca/aro/3000518
WP_002910103.1	RGI	https://card.mcmaster.ca/aro/3000676
WP_002882901.1	RGI	https://card.mcmaster.ca/aro/3000831
WP_000242758.1	RGI	https://card.mcmaster.ca/aro/3000518
WP_002893035.1	RGI	https://card.mcmaster.ca/aro/3000823
WP_004201558.1	RGI	https://card.mcmaster.ca/aro/3003066
WP_008805838.1	RGI	https://card.mcmaster.ca/aro/3000533
WP_008806703.1	RGI	https://card.mcmaster.ca/aro/3000778
WP_002904397.1	RGI	https://card.mcmaster.ca/aro/3000263
WP_000242758.1	RGI	https://card.mcmaster.ca/aro/3000518
WP_002882901.1	RGI	https://card.mcmaster.ca/aro/3000831
WP_004151514.1	RGI	https://card.mcmaster.ca/aro/3000778
WP_000242758.1	RGI	https://card.mcmaster.ca/aro/3000518
WP_002894776.1	RGI	https://card.mcmaster.ca/aro/3003841
WP_002914337.1	RGI	https://card.mcmaster.ca/aro/3000516
WP_002904397.1	RGI	https://card.mcmaster.ca/aro/3000263
WP_000242758.1	RGI	https://card.mcmaster.ca/aro/3000518
WP_002910103.1	RGI	https://card.mcmaster.ca/aro/3000676
WP_002882901.1	RGI	https://card.mcmaster.ca/aro/3000831
WP_000242758.1	RGI	https://card.mcmaster.ca/aro/3000518
WP_002893035.1	RGI	https://card.mcmaster.ca/aro/3000823
WP_004201558.1	RGI	https://card.mcmaster.ca/aro/3003066
WP_008805806.1	RGI	https://card.mcmaster.ca/aro/3001328
WP_008806702.1	RGI	https://card.mcmaster.ca/aro/3000800
WP_002904397.1	RGI	https://card.mcmaster.ca/aro/3000263
WP_000242758.1	RGI	https://card.mcmaster.ca/aro/3000518
WP_002882901.1	RGI	https://card.mcmaster.ca/aro/3000831
WP_004151514.1	RGI	https://card.mcmaster.ca/aro/3000778
WP_000242758.1	RGI	https://card.mcmaster.ca/aro/3000518
WP_002894776.1	RGI	https://card.mcmaster.ca/aro/3003841
WP_002914337.1	RGI	https://card.mcmaster.ca/aro/3000516
WP_002904397.1	RGI	https://card.mcmaster.ca/aro/3000263
WP_000242758.1	RGI	https://card.mcmaster.ca/aro/3000518
WP_002910103.1	RGI	https://card.mcmaster.ca/aro/3000676
WP_002882901.1	RGI	https://card.mcmaster.ca/aro/3000831
WP_000242758.1	RGI	https://card.mcmaster.ca/aro/3000518
WP_002893035.1	RGI	https://card.mcmaster.ca/aro/3000823
WP_004201558.1	RGI	https://card.mcmaster.ca/aro/3003066
WP_012542393.1	RGI	https://card.mcmaster.ca/aro/3003576
WP_008806702.1	RGI	https://card.mcmaster.ca/aro/3000800
WP_002904397.1	RGI	https://card.mcmaster.ca/aro/3000263
WP_000242758.1	RGI	https://card.mcmaster.ca/aro/3000518
WP_002882901.1	RGI	https://card.mcmaster.ca/aro/3000831
WP_004151514.1	RGI	https://card.mcmaster.ca/aro/3000778
WP_000242758.1	RGI	https://card.mcmaster.ca/aro/3000518
WP_002894776.1	RGI	https://card.mcmaster.ca/aro/3003841
WP_002914337.1	RGI	https://card.mcmaster.ca/aro/3000516
WP_002904397.1	RGI	https://card.mcmaster.ca/aro/3000263
WP_000242758.1	RGI	https://card.mcmaster.ca/aro/3000518
WP_002910103.1	RGI	https://card.mcmaster.ca/aro/3000676
WP_002882901.1	RGI	https://card.mcmaster.ca/aro/3000831
WP_000242758.1	RGI	https://card.mcmaster.ca/aro/3000518
WP_002893035.1	RGI	https://card.mcmaster.ca/aro/3000823
WP_004201558.1	RGI	https://card.mcmaster.ca/aro/3003066
WP_002894776.1	RGI	https://card.mcmaster.ca/aro/3003841
WP_012540512.1	RGI	https://card.mcmaster.ca/aro/3000024
WP_002904397.1	RGI	https://card.mcmaster.ca/aro/3000263
WP_000242758.1	RGI	https://card.mcmaster.ca/aro/3000518
WP_002882901.1	RGI	https://card.mcmaster.ca/aro/3000831
WP_004151514.1	RGI	https://card.mcmaster.ca/aro/3000778
WP_000242758.1	RGI	https://card.mcmaster.ca/aro/3000518
WP_002894776.1	RGI	https://card.mcmaster.ca/aro/3003841
WP_002914337.1	RGI	https://card.mcmaster.ca/aro/3000516
WP_002904397.1	RGI	https://card.mcmaster.ca/aro/3000263
WP_000242758.1	RGI	https://card.mcmaster.ca/aro/3000518
WP_002910103.1	RGI	https://card.mcmaster.ca/aro/3000676
WP_002882901.1	RGI	https://card.mcmaster.ca/aro/3000831
WP_000242758.1	RGI	https://card.mcmaster.ca/aro/3000518
WP_002893035.1	RGI	https://card.mcmaster.ca/aro/3000823
WP_008804077.1	RGI	https://card.mcmaster.ca/aro/3000829
WP_002894776.1	RGI	https://card.mcmaster.ca/aro/3003841
WP_012540512.1	RGI	https://card.mcmaster.ca/aro/3000024
WP_002904397.1	RGI	https://card.mcmaster.ca/aro/3000263
WP_000242758.1	RGI	https://card.mcmaster.ca/aro/3000518
WP_002882901.1	RGI	https://card.mcmaster.ca/aro/3000831
WP_004151514.1	RGI	https://card.mcmaster.ca/aro/3000778
WP_000242758.1	RGI	https://card.mcmaster.ca/aro/3000518
WP_002894776.1	RGI	https://card.mcmaster.ca/aro/3003841
WP_002914337.1	RGI	https://card.mcmaster.ca/aro/3000516
WP_002904397.1	RGI	https://card.mcmaster.ca/aro/3000263
WP_000242758.1	RGI	https://card.mcmaster.ca/aro/3000518
WP_002910103.1	RGI	https://card.mcmaster.ca/aro/3000676
WP_002882901.1	RGI	https://card.mcmaster.ca/aro/3000831
WP_000242758.1	RGI	https://card.mcmaster.ca/aro/3000518
WP_002893035.1	RGI	https://card.mcmaster.ca/aro/3000823
WP_008804077.1	RGI	https://card.mcmaster.ca/aro/3000829
WP_002894776.1	RGI	https://card.mcmaster.ca/aro/3003841
WP_012540512.1	RGI	https://card.mcmaster.ca/aro/3000024
WP_002904397.1	RGI	https://card.mcmaster.ca/aro/3000263
WP_000242758.1	RGI	https://card.mcmaster.ca/aro/3000518
WP_002882901.1	RGI	https://card.mcmaster.ca/aro/3000831
WP_004151514.1	RGI	https://card.mcmaster.ca/aro/3000778
WP_000242758.1	RGI	https://card.mcmaster.ca/aro/3000518
WP_002894776.1	RGI	https://card.mcmaster.ca/aro/3003841
WP_002914337.1	RGI	https://card.mcmaster.ca/aro/3000516
WP_002904397.1	RGI	https://card.mcmaster.ca/aro/3000263
WP_000242758.1	RGI	https://card.mcmaster.ca/aro/3000518
WP_002910103.1	RGI	https://card.mcmaster.ca/aro/3000676
WP_002882901.1	RGI	https://card.mcmaster.ca/aro/3000831
WP_000242758.1	RGI	https://card.mcmaster.ca/aro/3000518
WP_002893035.1	RGI	https://card.mcmaster.ca/aro/3000823
WP_012541067.1	RGI	https://card.mcmaster.ca/aro/3000792
WP_002894776.1	RGI	https://card.mcmaster.ca/aro/3003841
WP_008806529.1	RGI	https://card.mcmaster.ca/aro/3002986
WP_002904397.1	RGI	https://card.mcmaster.ca/aro/3000263
WP_000242758.1	RGI	https://card.mcmaster.ca/aro/3000518
WP_002882901.1	RGI	https://card.mcmaster.ca/aro/3000831
WP_012967027.1	RGI	https://card.mcmaster.ca/aro/3003055
WP_000242758.1	RGI	https://card.mcmaster.ca/aro/3000518
WP_002894776.1	RGI	https://card.mcmaster.ca/aro/3003841
WP_002914337.1	RGI	https://card.mcmaster.ca/aro/3000516
WP_002904397.1	RGI	https://card.mcmaster.ca/aro/3000263
WP_000242758.1	RGI	https://card.mcmaster.ca/aro/3000518
WP_002910103.1	RGI	https://card.mcmaster.ca/aro/3000676
WP_002882901.1	RGI	https://card.mcmaster.ca/aro/3000831
WP_000242758.1	RGI	https://card.mcmaster.ca/aro/3000518
WP_002893035.1	RGI	https://card.mcmaster.ca/aro/3000823
WP_000704907.1	RGI	https://card.mcmaster.ca/aro/3003577
WP_002894776.1	RGI	https://card.mcmaster.ca/aro/3003841
WP_008806529.1	RGI	https://card.mcmaster.ca/aro/3002986
WP_002904397.1	RGI	https://card.mcmaster.ca/aro/3000263
WP_000242758.1	RGI	https://card.mcmaster.ca/aro/3000518
WP_002882901.1	RGI	https://card.mcmaster.ca/aro/3000831
WP_008806952.1	RGI	https://card.mcmaster.ca/aro/3003578
WP_000242758.1	RGI	https://card.mcmaster.ca/aro/3000518
WP_002894776.1	RGI	https://card.mcmaster.ca/aro/3003841
WP_002914337.1	RGI	https://card.mcmaster.ca/aro/3000516
WP_002904397.1	RGI	https://card.mcmaster.ca/aro/3000263
WP_000242758.1	RGI	https://card.mcmaster.ca/aro/3000518
WP_002910103.1	RGI	https://card.mcmaster.ca/aro/3000676
WP_002882901.1	RGI	https://card.mcmaster.ca/aro/3000831
WP_000242758.1	RGI	https://card.mcmaster.ca/aro/3000518
WP_002893035.1	RGI	https://card.mcmaster.ca/aro/3000823
WP_000704907.1	RGI	https://card.mcmaster.ca/aro/3003577
WP_002894776.1	RGI	https://card.mcmaster.ca/aro/3003841
WP_008806517.1	RGI	https://card.mcmaster.ca/aro/3000237
WP_002904397.1	RGI	https://card.mcmaster.ca/aro/3000263
WP_000242758.1	RGI	https://card.mcmaster.ca/aro/3000518
WP_002882901.1	RGI	https://card.mcmaster.ca/aro/3000831
WP_008806952.1	RGI	https://card.mcmaster.ca/aro/3003578
WP_000242758.1	RGI	https://card.mcmaster.ca/aro/3000518
WP_002894776.1	RGI	https://card.mcmaster.ca/aro/3003841
WP_002914337.1	RGI	https://card.mcmaster.ca/aro/3000516
WP_002904397.1	RGI	https://card.mcmaster.ca/aro/3000263
WP_000242758.1	RGI	https://card.mcmaster.ca/aro/3000518
WP_002910103.1	RGI	https://card.mcmaster.ca/aro/3000676
WP_002882901.1	RGI	https://card.mcmaster.ca/aro/3000831
WP_000242758.1	RGI	https://card.mcmaster.ca/aro/3000518
WP_002893035.1	RGI	https://card.mcmaster.ca/aro/3000823
WP_000704907.1	RGI	https://card.mcmaster.ca/aro/3003577
WP_002894776.1	RGI	https://card.mcmaster.ca/aro/3003841
WP_008806517.1	RGI	https://card.mcmaster.ca/aro/3000237
WP_002904397.1	RGI	https://card.mcmaster.ca/aro/3000263
WP_000242758.1	RGI	https://card.mcmaster.ca/aro/3000518
WP_002882901.1	RGI	https://card.mcmaster.ca/aro/3000831
WP_008806952.1	RGI	https://card.mcmaster.ca/aro/3003578
WP_000242758.1	RGI	https://card.mcmaster.ca/aro/3000518
WP_002894776.1	RGI	https://card.mcmaster.ca/aro/3003841
WP_002914337.1	RGI	https://card.mcmaster.ca/aro/3000516
WP_002904397.1	RGI	https://card.mcmaster.ca/aro/3000263
WP_000242758.1	RGI	https://card.mcmaster.ca/aro/3000518
WP_002910103.1	RGI	https://card.mcmaster.ca/aro/3000676
WP_002882901.1	RGI	https://card.mcmaster.ca/aro/3000831
WP_000242758.1	RGI	https://card.mcmaster.ca/aro/3000518
WP_002893035.1	RGI	https://card.mcmaster.ca/aro/3000823
WP_000704907.1	RGI	https://card.mcmaster.ca/aro/3003577
WP_002894776.1	RGI	https://card.mcmaster.ca/aro/3003841
WP_008806145.1	RGI	https://card.mcmaster.ca/aro/3000074
WP_002904397.1	RGI	https://card.mcmaster.ca/aro/3000263
WP_000242758.1	RGI	https://card.mcmaster.ca/aro/3000518
WP_002882901.1	RGI	https://card.mcmaster.ca/aro/3000831
WP_008806953.1	RGI	https://card.mcmaster.ca/aro/3002985
WP_000242758.1	RGI	https://card.mcmaster.ca/aro/3000518
WP_002894776.1	RGI	https://card.mcmaster.ca/aro/3003841
WP_002914337.1	RGI	https://card.mcmaster.ca/aro/3000516
WP_002904397.1	RGI	https://card.mcmaster.ca/aro/3000263
WP_000242758.1	RGI	https://card.mcmaster.ca/aro/3000518
WP_002910103.1	RGI	https://card.mcmaster.ca/aro/3000676
WP_008807874.1	RGI	https://card.mcmaster.ca/aro/3000830
WP_000242758.1	RGI	https://card.mcmaster.ca/aro/3000518
WP_002893035.1	RGI	https://card.mcmaster.ca/aro/3000823
WP_000704907.1	RGI	https://card.mcmaster.ca/aro/3003577
WP_002894776.1	RGI	https://card.mcmaster.ca/aro/3003841
WP_008806145.1	RGI	https://card.mcmaster.ca/aro/3000074
WP_002904397.1	RGI	https://card.mcmaster.ca/aro/3000263
WP_000242758.1	RGI	https://card.mcmaster.ca/aro/3000518
WP_002882901.1	RGI	https://card.mcmaster.ca/aro/3000831
WP_008806953.1	RGI	https://card.mcmaster.ca/aro/3002985
WP_000242758.1	RGI	https://card.mcmaster.ca/aro/3000518
WP_002894776.1	RGI	https://card.mcmaster.ca/aro/3003841
WP_002914337.1	RGI	https://card.mcmaster.ca/aro/3000516
WP_002904397.1	RGI	https://card.mcmaster.ca/aro/3000263
WP_000242758.1	RGI	https://card.mcmaster.ca/aro/3000518
WP_002910103.1	RGI	https://card.mcmaster.ca/aro/3000676
WP_008807874.1	RGI	https://card.mcmaster.ca/aro/3000830
WP_000242758.1	RGI	https://card.mcmaster.ca/aro/3000518
WP_002893035.1	RGI	https://card.mcmaster.ca/aro/3000823
WP_000704907.1	RGI	https://card.mcmaster.ca/aro/3003577
WP_002894776.1	RGI	https://card.mcmaster.ca/aro/3003841
WP_008806145.1	RGI	https://card.mcmaster.ca/aro/3000074
WP_002904397.1	RGI	https://card.mcmaster.ca/aro/3000263
WP_000242758.1	RGI	https://card.mcmaster.ca/aro/3000518
WP_002882901.1	RGI	https://card.mcmaster.ca/aro/3000831
WP_000242758.1	RGI	https://card.mcmaster.ca/aro/3000518
WP_002893035.1	RGI	https://card.mcmaster.ca/aro/3000823
WP_002914337.1	RGI	https://card.mcmaster.ca/aro/3000516
WP_002904397.1	RGI	https://card.mcmaster.ca/aro/3000263
WP_000242758.1	RGI	https://card.mcmaster.ca/aro/3000518
WP_002910103.1	RGI	https://card.mcmaster.ca/aro/3000676
WP_008807874.1	RGI	https://card.mcmaster.ca/aro/3000830
WP_000242758.1	RGI	https://card.mcmaster.ca/aro/3000518
WP_002893035.1	RGI	https://card.mcmaster.ca/aro/3000823
WP_012540264.1	RGI	https://card.mcmaster.ca/aro/3000309
WP_000704907.1	RGI	https://card.mcmaster.ca/aro/3003577
WP_002894776.1	RGI	https://card.mcmaster.ca/aro/3003841
WP_008806144.1	RGI	https://card.mcmaster.ca/aro/3000027
WP_002904397.1	RGI	https://card.mcmaster.ca/aro/3000263
WP_000242758.1	RGI	https://card.mcmaster.ca/aro/3000518
WP_002882901.1	RGI	https://card.mcmaster.ca/aro/3000831
WP_000242758.1	RGI	https://card.mcmaster.ca/aro/3000518
WP_002893035.1	RGI	https://card.mcmaster.ca/aro/3000823
WP_002914337.1	RGI	https://card.mcmaster.ca/aro/3000516
WP_002904397.1	RGI	https://card.mcmaster.ca/aro/3000263
WP_000242758.1	RGI	https://card.mcmaster.ca/aro/3000518
WP_002910103.1	RGI	https://card.mcmaster.ca/aro/3000676
WP_008807874.1	RGI	https://card.mcmaster.ca/aro/3000830
WP_000242758.1	RGI	https://card.mcmaster.ca/aro/3000518
WP_002893035.1	RGI	https://card.mcmaster.ca/aro/3000823
WP_012540264.1	RGI	https://card.mcmaster.ca/aro/3000309
WP_000704907.1	RGI	https://card.mcmaster.ca/aro/3003577
WP_002894776.1	RGI	https://card.mcmaster.ca/aro/3003841
WP_008806144.1	RGI	https://card.mcmaster.ca/aro/3000027
WP_002904397.1	RGI	https://card.mcmaster.ca/aro/3000263
WP_000242758.1	RGI	https://card.mcmaster.ca/aro/3000518
WP_002882901.1	RGI	https://card.mcmaster.ca/aro/3000831
WP_000242758.1	RGI	https://card.mcmaster.ca/aro/3000518
WP_002893035.1	RGI	https://card.mcmaster.ca/aro/3000823
WP_002914337.1	RGI	https://card.mcmaster.ca/aro/3000516
WP_008805235.1	RGI	https://card.mcmaster.ca/aro/3000421
WP_000242758.1	RGI	https://card.mcmaster.ca/aro/3000518
WP_002910103.1	RGI	https://card.mcmaster.ca/aro/3000676
WP_000242758.1	RGI	https://card.mcmaster.ca/aro/3000518
WP_002910103.1	RGI	https://card.mcmaster.ca/aro/3000676
WP_002893035.1	RGI	https://card.mcmaster.ca/aro/3000823
WP_004202242.1	RGI	https://card.mcmaster.ca/aro/3003890
WP_000704907.1	RGI	https://card.mcmaster.ca/aro/3003577
WP_002894776.1	RGI	https://card.mcmaster.ca/aro/3003841
WP_002914337.1	RGI	https://card.mcmaster.ca/aro/3000516
WP_002904397.1	RGI	https://card.mcmaster.ca/aro/3000263
WP_000242758.1	RGI	https://card.mcmaster.ca/aro/3000518
WP_002882901.1	RGI	https://card.mcmaster.ca/aro/3000831
WP_000242758.1	RGI	https://card.mcmaster.ca/aro/3000518
WP_002893035.1	RGI	https://card.mcmaster.ca/aro/3000823
WP_002914337.1	RGI	https://card.mcmaster.ca/aro/3000516
WP_008805235.1	RGI	https://card.mcmaster.ca/aro/3000421
WP_000242758.1	RGI	https://card.mcmaster.ca/aro/3000518
WP_002910103.1	RGI	https://card.mcmaster.ca/aro/3000676
WP_000242758.1	RGI	https://card.mcmaster.ca/aro/3000518
WP_002910103.1	RGI	https://card.mcmaster.ca/aro/3000676
WP_002893035.1	RGI	https://card.mcmaster.ca/aro/3000823
WP_004202242.1	RGI	https://card.mcmaster.ca/aro/3003890
WP_000704907.1	RGI	https://card.mcmaster.ca/aro/3003577
WP_002894776.1	RGI	https://card.mcmaster.ca/aro/3003841
WP_002914337.1	RGI	https://card.mcmaster.ca/aro/3000516
WP_002904397.1	RGI	https://card.mcmaster.ca/aro/3000263
WP_000242758.1	RGI	https://card.mcmaster.ca/aro/3000518
WP_002882901.1	RGI	https://card.mcmaster.ca/aro/3000831
WP_000242758.1	RGI	https://card.mcmaster.ca/aro/3000518
WP_002893035.1	RGI	https://card.mcmaster.ca/aro/3000823
WP_002914337.1	RGI	https://card.mcmaster.ca/aro/3000516
WP_008807786.1	RGI	https://card.mcmaster.ca/aro/3003840
WP_000242758.1	RGI	https://card.mcmaster.ca/aro/3000518
WP_002910103.1	RGI	https://card.mcmaster.ca/aro/3000676
WP_000242758.1	RGI	https://card.mcmaster.ca/aro/3000518
WP_002910103.1	RGI	https://card.mcmaster.ca/aro/3000676
WP_002893035.1	RGI	https://card.mcmaster.ca/aro/3000823
WP_004202242.1	RGI	https://card.mcmaster.ca/aro/3003890
WP_000704907.1	RGI	https://card.mcmaster.ca/aro/3003577
WP_002894776.1	RGI	https://card.mcmaster.ca/aro/3003841
WP_002914337.1	RGI	https://card.mcmaster.ca/aro/3000516
WP_002904397.1	RGI	https://card.mcmaster.ca/aro/3000263
WP_000242758.1	RGI	https://card.mcmaster.ca/aro/3000518
WP_002882901.1	RGI	https://card.mcmaster.ca/aro/3000831
WP_000242758.1	RGI	https://card.mcmaster.ca/aro/3000518
WP_002893035.1	RGI	https://card.mcmaster.ca/aro/3000823
WP_002914337.1	RGI	https://card.mcmaster.ca/aro/3000516
WP_008807786.1	RGI	https://card.mcmaster.ca/aro/3003840
WP_000242758.1	RGI	https://card.mcmaster.ca/aro/3000518
WP_002910103.1	RGI	https://card.mcmaster.ca/aro/3000676
WP_000242758.1	RGI	https://card.mcmaster.ca/aro/3000518
WP_002910103.1	RGI	https://card.mcmaster.ca/aro/3000676
WP_002893035.1	RGI	https://card.mcmaster.ca/aro/3000823
WP_004202242.1	RGI	https://card.mcmaster.ca/aro/3003890
WP_000704907.1	RGI	https://card.mcmaster.ca/aro/3003577
WP_002894776.1	RGI	https://card.mcmaster.ca/aro/3003841
WP_002914337.1	RGI	https://card.mcmaster.ca/aro/3000516
WP_002904397.1	RGI	https://card.mcmaster.ca/aro/3000263
WP_000242758.1	RGI	https://card.mcmaster.ca/aro/3000518
WP_002882901.1	RGI	https://card.mcmaster.ca/aro/3000831
WP_000242758.1	RGI	https://card.mcmaster.ca/aro/3000518
WP_002893035.1	RGI	https://card.mcmaster.ca/aro/3000823
WP_002914337.1	RGI	https://card.mcmaster.ca/aro/3000516
WP_012542229.1	RGI	https://card.mcmaster.ca/aro/3003844
WP_000242758.1	RGI	https://card.mcmaster.ca/aro/3000518
WP_002910103.1	RGI	https://card.mcmaster.ca/aro/3000676
WP_000242758.1	RGI	https://card.mcmaster.ca/aro/3000518
WP_002910103.1	RGI	https://card.mcmaster.ca/aro/3000676
WP_002893035.1	RGI	https://card.mcmaster.ca/aro/3000823
WP_004202242.1	RGI	https://card.mcmaster.ca/aro/3003890
WP_000704907.1	RGI	https://card.mcmaster.ca/aro/3003577
WP_002894776.1	RGI	https://card.mcmaster.ca/aro/3003841
WP_002914337.1	RGI	https://card.mcmaster.ca/aro/3000516
WP_002904397.1	RGI	https://card.mcmaster.ca/aro/3000263
WP_000242758.1	RGI	https://card.mcmaster.ca/aro/3000518
WP_002882901.1	RGI	https://card.mcmaster.ca/aro/3000831
WP_000242758.1	RGI	https://card.mcmaster.ca/aro/3000518
WP_002893035.1	RGI	https://card.mcmaster.ca/aro/3000823
WP_002914337.1	RGI	https://card.mcmaster.ca/aro/3000516
WP_012542248.1	RGI	https://card.mcmaster.ca/aro/3001216
WP_000242758.1	RGI	https://card.mcmaster.ca/aro/3000518
WP_002910103.1	RGI	https://card.mcmaster.ca/aro/3000676
WP_000242758.1	RGI	https://card.mcmaster.ca/aro/3000518
WP_002910103.1	RGI	https://card.mcmaster.ca/aro/3000676
WP_002893035.1	RGI	https://card.mcmaster.ca/aro/3000823
WP_004151514.1	RGI	https://card.mcmaster.ca/aro/3000778
WP_000704907.1	RGI	https://card.mcmaster.ca/aro/3003577
WP_002894776.1	RGI	https://card.mcmaster.ca/aro/3003841
WP_002914337.1	RGI	https://card.mcmaster.ca/aro/3000516
WP_002904397.1	RGI	https://card.mcmaster.ca/aro/3000263
WP_000242758.1	RGI	https://card.mcmaster.ca/aro/3000518
WP_002910103.1	RGI	https://card.mcmaster.ca/aro/3000676
WP_002882901.1	RGI	https://card.mcmaster.ca/aro/3000831
WP_000242758.1	RGI	https://card.mcmaster.ca/aro/3000518
WP_002893035.1	RGI	https://card.mcmaster.ca/aro/3000823
WP_002914337.1	RGI	https://card.mcmaster.ca/aro/3000516
WP_012542248.1	RGI	https://card.mcmaster.ca/aro/3001216
WP_000242758.1	RGI	https://card.mcmaster.ca/aro/3000518
WP_002910103.1	RGI	https://card.mcmaster.ca/aro/3000676
WP_000242758.1	RGI	https://card.mcmaster.ca/aro/3000518
WP_008805453.1	RGI	https://card.mcmaster.ca/aro/3003049
WP_004151514.1	RGI	https://card.mcmaster.ca/aro/3000778
WP_000704907.1	RGI	https://card.mcmaster.ca/aro/3003577
WP_002894776.1	RGI	https://card.mcmaster.ca/aro/3003841
WP_002914337.1	RGI	https://card.mcmaster.ca/aro/3000516
WP_002904397.1	RGI	https://card.mcmaster.ca/aro/3000263
WP_000242758.1	RGI	https://card.mcmaster.ca/aro/3000518
WP_002910103.1	RGI	https://card.mcmaster.ca/aro/3000676
WP_002882901.1	RGI	https://card.mcmaster.ca/aro/3000831
WP_000242758.1	RGI	https://card.mcmaster.ca/aro/3000518
WP_002893035.1	RGI	https://card.mcmaster.ca/aro/3000823
WP_002914337.1	RGI	https://card.mcmaster.ca/aro/3000516
WP_008805966.1	RGI	https://card.mcmaster.ca/aro/3001329
WP_000242758.1	RGI	https://card.mcmaster.ca/aro/3000518
WP_002910103.1	RGI	https://card.mcmaster.ca/aro/3000676
WP_002914337.1	RGI	https://card.mcmaster.ca/aro/3000516
WP_002904397.1	RGI	https://card.mcmaster.ca/aro/3000263
WP_000242758.1	RGI	https://card.mcmaster.ca/aro/3000518
WP_002910103.1	RGI	https://card.mcmaster.ca/aro/3000676
WP_002882901.1	RGI	https://card.mcmaster.ca/aro/3000831
WP_000242758.1	RGI	https://card.mcmaster.ca/aro/3000518
WP_002893035.1	RGI	https://card.mcmaster.ca/aro/3000823
WP_002914337.1	RGI	https://card.mcmaster.ca/aro/3000516
WP_008805966.1	RGI	https://card.mcmaster.ca/aro/3001329
WP_000242758.1	RGI	https://card.mcmaster.ca/aro/3000518
WP_002910103.1	RGI	https://card.mcmaster.ca/aro/3000676
WP_000242758.1	RGI	https://card.mcmaster.ca/aro/3000518
WP_008805453.1	RGI	https://card.mcmaster.ca/aro/3003049
WP_004151514.1	RGI	https://card.mcmaster.ca/aro/3000778
WP_002894776.1	RGI	https://card.mcmaster.ca/aro/3003841
WP_002914337.1	RGI	https://card.mcmaster.ca/aro/3000516
WP_002904397.1	RGI	https://card.mcmaster.ca/aro/3000263
WP_000242758.1	RGI	https://card.mcmaster.ca/aro/3000518
WP_002910103.1	RGI	https://card.mcmaster.ca/aro/3000676
WP_002882901.1	RGI	https://card.mcmaster.ca/aro/3000831
WP_000242758.1	RGI	https://card.mcmaster.ca/aro/3000518
WP_002893035.1	RGI	https://card.mcmaster.ca/aro/3000823
WP_002914337.1	RGI	https://card.mcmaster.ca/aro/3000516
WP_012542303.1	RGI	https://card.mcmaster.ca/aro/3003986
WP_000242758.1	RGI	https://card.mcmaster.ca/aro/3000518
WP_002910103.1	RGI	https://card.mcmaster.ca/aro/3000676
WP_000242758.1	RGI	https://card.mcmaster.ca/aro/3000518
WP_008805437.1	RGI	https://card.mcmaster.ca/aro/3000778
WP_004151514.1	RGI	https://card.mcmaster.ca/aro/3000778
WP_002894776.1	RGI	https://card.mcmaster.ca/aro/3003841
WP_002914337.1	RGI	https://card.mcmaster.ca/aro/3000516
WP_002904397.1	RGI	https://card.mcmaster.ca/aro/3000263
WP_000242758.1	RGI	https://card.mcmaster.ca/aro/3000518
WP_002910103.1	RGI	https://card.mcmaster.ca/aro/3000676
WP_002882901.1	RGI	https://card.mcmaster.ca/aro/3000831
WP_000242758.1	RGI	https://card.mcmaster.ca/aro/3000518
WP_002893035.1	RGI	https://card.mcmaster.ca/aro/3000823
WP_002914337.1	RGI	https://card.mcmaster.ca/aro/3000516
WP_012542303.1	RGI	https://card.mcmaster.ca/aro/3003986
WP_000242758.1	RGI	https://card.mcmaster.ca/aro/3000518
WP_002910103.1	RGI	https://card.mcmaster.ca/aro/3000676
WP_000242758.1	RGI	https://card.mcmaster.ca/aro/3000518
WP_008805437.1	RGI	https://card.mcmaster.ca/aro/3000778
WP_004151514.1	RGI	https://card.mcmaster.ca/aro/3000778
WP_002894776.1	RGI	https://card.mcmaster.ca/aro/3003841
WP_002914337.1	RGI	https://card.mcmaster.ca/aro/3000516
WP_002904397.1	RGI	https://card.mcmaster.ca/aro/3000263
WP_000242758.1	RGI	https://card.mcmaster.ca/aro/3000518
WP_002910103.1	RGI	https://card.mcmaster.ca/aro/3000676
WP_002882901.1	RGI	https://card.mcmaster.ca/aro/3000831
WP_000242758.1	RGI	https://card.mcmaster.ca/aro/3000518
WP_002893035.1	RGI	https://card.mcmaster.ca/aro/3000823
WP_002914337.1	RGI	https://card.mcmaster.ca/aro/3000516
WP_004201387.1	RGI	https://card.mcmaster.ca/aro/3003950
WP_000242758.1	RGI	https://card.mcmaster.ca/aro/3000518
WP_002910103.1	RGI	https://card.mcmaster.ca/aro/3000676
WP_000242758.1	RGI	https://card.mcmaster.ca/aro/3000518
WP_012968972.1	RGI	https://card.mcmaster.ca/aro/3003730
WP_004151514.1	RGI	https://card.mcmaster.ca/aro/3000778
WP_002894776.1	RGI	https://card.mcmaster.ca/aro/3003841
WP_002914337.1	RGI	https://card.mcmaster.ca/aro/3000516
WP_002904397.1	RGI	https://card.mcmaster.ca/aro/3000263
WP_000242758.1	RGI	https://card.mcmaster.ca/aro/3000518
WP_002910103.1	RGI	https://card.mcmaster.ca/aro/3000676
WP_002882901.1	RGI	https://card.mcmaster.ca/aro/3000831
WP_000242758.1	RGI	https://card.mcmaster.ca/aro/3000518
WP_002893035.1	RGI	https://card.mcmaster.ca/aro/3000823
WP_002914337.1	RGI	https://card.mcmaster.ca/aro/3000516
WP_004201387.1	RGI	https://card.mcmaster.ca/aro/3003950
WP_000242758.1	RGI	https://card.mcmaster.ca/aro/3000518
WP_002910103.1	RGI	https://card.mcmaster.ca/aro/3000676
WP_000242758.1	RGI	https://card.mcmaster.ca/aro/3000518
WP_008807515.1	RGI	https://card.mcmaster.ca/aro/3000825
WP_004151514.1	RGI	https://card.mcmaster.ca/aro/3000778
WP_002894776.1	RGI	https://card.mcmaster.ca/aro/3003841
WP_002914337.1	RGI	https://card.mcmaster.ca/aro/3000516
WP_002904397.1	RGI	https://card.mcmaster.ca/aro/3000263
WP_000242758.1	RGI	https://card.mcmaster.ca/aro/3000518
WP_002910103.1	RGI	https://card.mcmaster.ca/aro/3000676
WP_002882901.1	RGI	https://card.mcmaster.ca/aro/3000831
WP_000242758.1	RGI	https://card.mcmaster.ca/aro/3000518
WP_002893035.1	RGI	https://card.mcmaster.ca/aro/3000823
WP_002914337.1	RGI	https://card.mcmaster.ca/aro/3000516
WP_004201387.1	RGI	https://card.mcmaster.ca/aro/3003950
WP_000242758.1	RGI	https://card.mcmaster.ca/aro/3000518
WP_002910103.1	RGI	https://card.mcmaster.ca/aro/3000676
WP_000242758.1	RGI	https://card.mcmaster.ca/aro/3000518
WP_008807515.1	RGI	https://card.mcmaster.ca/aro/3000825
WP_004151514.1	RGI	https://card.mcmaster.ca/aro/3000778
WP_002894776.1	RGI	https://card.mcmaster.ca/aro/3003841
WP_002914337.1	RGI	https://card.mcmaster.ca/aro/3000516
WP_002904397.1	RGI	https://card.mcmaster.ca/aro/3000263
WP_000242758.1	RGI	https://card.mcmaster.ca/aro/3000518
WP_002910103.1	RGI	https://card.mcmaster.ca/aro/3000676
WP_002882901.1	RGI	https://card.mcmaster.ca/aro/3000831
WP_000242758.1	RGI	https://card.mcmaster.ca/aro/3000518
WP_002893035.1	RGI	https://card.mcmaster.ca/aro/3000823
WP_002914337.1	RGI	https://card.mcmaster.ca/aro/3000516
WP_004201387.1	RGI	https://card.mcmaster.ca/aro/3003950
WP_000242758.1	RGI	https://card.mcmaster.ca/aro/3000518
WP_002910103.1	RGI	https://card.mcmaster.ca/aro/3000676
WP_000242758.1	RGI	https://card.mcmaster.ca/aro/3000518
WP_012968984.1	RGI	https://card.mcmaster.ca/aro/3003986
WP_004151514.1	RGI	https://card.mcmaster.ca/aro/3000778
WP_002894776.1	RGI	https://card.mcmaster.ca/aro/3003841
WP_002914337.1	RGI	https://card.mcmaster.ca/aro/3000516
WP_002904397.1	RGI	https://card.mcmaster.ca/aro/3000263
WP_000242758.1	RGI	https://card.mcmaster.ca/aro/3000518
WP_002910103.1	RGI	https://card.mcmaster.ca/aro/3000676
WP_002882901.1	RGI	https://card.mcmaster.ca/aro/3000831
WP_000242758.1	RGI	https://card.mcmaster.ca/aro/3000518
WP_002893035.1	RGI	https://card.mcmaster.ca/aro/3000823
WP_002914337.1	RGI	https://card.mcmaster.ca/aro/3000516
WP_004201387.1	RGI	https://card.mcmaster.ca/aro/3003950
WP_000242758.1	RGI	https://card.mcmaster.ca/aro/3000518
WP_002910103.1	RGI	https://card.mcmaster.ca/aro/3000676
WP_000242758.1	RGI	https://card.mcmaster.ca/aro/3000518
WP_012968984.1	RGI	https://card.mcmaster.ca/aro/3003986
WP_004151514.1	RGI	https://card.mcmaster.ca/aro/3000778
WP_002894776.1	RGI	https://card.mcmaster.ca/aro/3003841
WP_002914337.1	RGI	https://card.mcmaster.ca/aro/3000516
WP_002904397.1	RGI	https://card.mcmaster.ca/aro/3000263
WP_000242758.1	RGI	https://card.mcmaster.ca/aro/3000518
WP_002910103.1	RGI	https://card.mcmaster.ca/aro/3000676
WP_002882901.1	RGI	https://card.mcmaster.ca/aro/3000831
WP_000242758.1	RGI	https://card.mcmaster.ca/aro/3000518
WP_002893035.1	RGI	https://card.mcmaster.ca/aro/3000823
WP_002914337.1	RGI	https://card.mcmaster.ca/aro/3000516
WP_004201387.1	RGI	https://card.mcmaster.ca/aro/3003950
WP_000242758.1	RGI	https://card.mcmaster.ca/aro/3000518
WP_012541512.1	RGI	https://card.mcmaster.ca/aro/3003953
WP_000242758.1	RGI	https://card.mcmaster.ca/aro/3000518
WP_012543214.1	RGI	https://card.mcmaster.ca/aro/3003359
WP_004151514.1	RGI	https://card.mcmaster.ca/aro/3000778
WP_002894776.1	RGI	https://card.mcmaster.ca/aro/3003841
WP_002914337.1	RGI	https://card.mcmaster.ca/aro/3000516
WP_002904397.1	RGI	https://card.mcmaster.ca/aro/3000263
WP_000242758.1	RGI	https://card.mcmaster.ca/aro/3000518
WP_002910103.1	RGI	https://card.mcmaster.ca/aro/3000676
WP_002882901.1	RGI	https://card.mcmaster.ca/aro/3000831
WP_000242758.1	RGI	https://card.mcmaster.ca/aro/3000518
WP_002893035.1	RGI	https://card.mcmaster.ca/aro/3000823
WP_002914337.1	RGI	https://card.mcmaster.ca/aro/3000516
WP_004201387.1	RGI	https://card.mcmaster.ca/aro/3003950
WP_000242758.1	RGI	https://card.mcmaster.ca/aro/3000518
WP_012541512.1	RGI	https://card.mcmaster.ca/aro/3003953
WP_000242758.1	RGI	https://card.mcmaster.ca/aro/3000518
WP_012543214.1	RGI	https://card.mcmaster.ca/aro/3003359
WP_004151514.1	RGI	https://card.mcmaster.ca/aro/3000778
WP_002894776.1	RGI	https://card.mcmaster.ca/aro/3003841
WP_002914337.1	RGI	https://card.mcmaster.ca/aro/3000516
WP_002904397.1	RGI	https://card.mcmaster.ca/aro/3000263
WP_000242758.1	RGI	https://card.mcmaster.ca/aro/3000518
WP_002910103.1	RGI	https://card.mcmaster.ca/aro/3000676
WP_002882901.1	RGI	https://card.mcmaster.ca/aro/3000831
WP_000242758.1	RGI	https://card.mcmaster.ca/aro/3000518
WP_002893035.1	RGI	https://card.mcmaster.ca/aro/3000823
WP_012967413.1	RGI	https://card.mcmaster.ca/aro/3003922
WP_004201387.1	RGI	https://card.mcmaster.ca/aro/3003950
WP_000242758.1	RGI	https://card.mcmaster.ca/aro/3000518
WP_012541632.1	RGI	https://card.mcmaster.ca/aro/3003392
WP_000242758.1	RGI	https://card.mcmaster.ca/aro/3000518
WP_012543214.1	RGI	https://card.mcmaster.ca/aro/3003359
WP_004151514.1	RGI	https://card.mcmaster.ca/aro/3000778
WP_002894776.1	RGI	https://card.mcmaster.ca/aro/3003841
WP_002914337.1	RGI	https://card.mcmaster.ca/aro/3000516
WP_002904397.1	RGI	https://card.mcmaster.ca/aro/3000263
WP_000242758.1	RGI	https://card.mcmaster.ca/aro/3000518
WP_002910103.1	RGI	https://card.mcmaster.ca/aro/3000676
WP_002882901.1	RGI	https://card.mcmaster.ca/aro/3000831
WP_000242758.1	RGI	https://card.mcmaster.ca/aro/3000518
WP_002893035.1	RGI	https://card.mcmaster.ca/aro/3000823
WP_008803974.1	RGI	https://card.mcmaster.ca/aro/3003295
WP_004201387.1	RGI	https://card.mcmaster.ca/aro/3003950
WP_000242758.1	RGI	https://card.mcmaster.ca/aro/3000518
WP_012541632.1	RGI	https://card.mcmaster.ca/aro/3003392
WP_000242758.1	RGI	https://card.mcmaster.ca/aro/3000518
WP_002882901.1	RGI	https://card.mcmaster.ca/aro/3000831
WP_004151514.1	RGI	https://card.mcmaster.ca/aro/3000778
WP_000242758.1	RGI	https://card.mcmaster.ca/aro/3000518
WP_002894776.1	RGI	https://card.mcmaster.ca/aro/3003841
WP_002914337.1	RGI	https://card.mcmaster.ca/aro/3000516
WP_002904397.1	RGI	https://card.mcmaster.ca/aro/3000263
WP_000242758.1	RGI	https://card.mcmaster.ca/aro/3000518
WP_002910103.1	RGI	https://card.mcmaster.ca/aro/3000676
WP_002882901.1	RGI	https://card.mcmaster.ca/aro/3000831
WP_000242758.1	RGI	https://card.mcmaster.ca/aro/3000518
WP_002893035.1	RGI	https://card.mcmaster.ca/aro/3000823
WP_022064828.1	RGI	https://card.mcmaster.ca/aro/3003952
WP_004201387.1	RGI	https://card.mcmaster.ca/aro/3003950
WP_012543214.1	RGI	https://card.mcmaster.ca/aro/3003359
WP_022064718.1	RGI	https://card.mcmaster.ca/aro/3003681
WP_000242758.1	RGI	https://card.mcmaster.ca/aro/3000518
WP_002882901.1	RGI	https://card.mcmaster.ca/aro/3000831
WP_004151514.1	RGI	https://card.mcmaster.ca/aro/3000778
WP_000242758.1	RGI	https://card.mcmaster.ca/aro/3000518
WP_002894776.1	RGI	https://card.mcmaster.ca/aro/3003841
WP_002914337.1	RGI	https://card.mcmaster.ca/aro/3000516
WP_002904397.1	RGI	https://card.mcmaster.ca/aro/3000263
WP_000242758.1	RGI	https://card.mcmaster.ca/aro/3000518
WP_002910103.1	RGI	https://card.mcmaster.ca/aro/3000676
WP_002882901.1	RGI	https://card.mcmaster.ca/aro/3000831
WP_000242758.1	RGI	https://card.mcmaster.ca/aro/3000518
WP_002893035.1	RGI	https://card.mcmaster.ca/aro/3000823
WP_004201558.1	RGI	https://card.mcmaster.ca/aro/3003066
WP_008805839.1	RGI	https://card.mcmaster.ca/aro/3000535
WP_012543214.1	RGI	https://card.mcmaster.ca/aro/3003359
WP_002904397.1	RGI	https://card.mcmaster.ca/aro/3000263
WP_000242758.1	RGI	https://card.mcmaster.ca/aro/3000518
WP_002882901.1	RGI	https://card.mcmaster.ca/aro/3000831
WP_004151514.1	RGI	https://card.mcmaster.ca/aro/3000778
WP_000242758.1	RGI	https://card.mcmaster.ca/aro/3000518
WP_002894776.1	RGI	https://card.mcmaster.ca/aro/3003841
WP_002914337.1	RGI	https://card.mcmaster.ca/aro/3000516
WP_002904397.1	RGI	https://card.mcmaster.ca/aro/3000263
WP_000242758.1	RGI	https://card.mcmaster.ca/aro/3000518
WP_002910103.1	RGI	https://card.mcmaster.ca/aro/3000676
WP_002882901.1	RGI	https://card.mcmaster.ca/aro/3000831
WP_000242758.1	RGI	https://card.mcmaster.ca/aro/3000518
WP_002893035.1	RGI	https://card.mcmaster.ca/aro/3000823
WP_004201558.1	RGI	https://card.mcmaster.ca/aro/3003066
WP_008805838.1	RGI	https://card.mcmaster.ca/aro/3000533
WP_008806703.1	RGI	https://card.mcmaster.ca/aro/3000778
WP_002904397.1	RGI	https://card.mcmaster.ca/aro/3000263
WP_000242758.1	RGI	https://card.mcmaster.ca/aro/3000518
WP_002882901.1	RGI	https://card.mcmaster.ca/aro/3000831
WP_004151514.1	RGI	https://card.mcmaster.ca/aro/3000778
WP_000242758.1	RGI	https://card.mcmaster.ca/aro/3000518
WP_002894776.1	RGI	https://card.mcmaster.ca/aro/3003841
WP_002914337.1	RGI	https://card.mcmaster.ca/aro/3000516
WP_002904397.1	RGI	https://card.mcmaster.ca/aro/3000263
WP_000242758.1	RGI	https://card.mcmaster.ca/aro/3000518
WP_002910103.1	RGI	https://card.mcmaster.ca/aro/3000676
WP_002882901.1	RGI	https://card.mcmaster.ca/aro/3000831
WP_000242758.1	RGI	https://card.mcmaster.ca/aro/3000518
WP_002893035.1	RGI	https://card.mcmaster.ca/aro/3000823
WP_004201558.1	RGI	https://card.mcmaster.ca/aro/3003066
WP_008805806.1	RGI	https://card.mcmaster.ca/aro/3001328
WP_008806703.1	RGI	https://card.mcmaster.ca/aro/3000778
WP_002904397.1	RGI	https://card.mcmaster.ca/aro/3000263
WP_000242758.1	RGI	https://card.mcmaster.ca/aro/3000518
WP_002882901.1	RGI	https://card.mcmaster.ca/aro/3000831
WP_004151514.1	RGI	https://card.mcmaster.ca/aro/3000778
WP_000242758.1	RGI	https://card.mcmaster.ca/aro/3000518
WP_002894776.1	RGI	https://card.mcmaster.ca/aro/3003841
WP_002914337.1	RGI	https://card.mcmaster.ca/aro/3000516
WP_002904397.1	RGI	https://card.mcmaster.ca/aro/3000263
WP_000242758.1	RGI	https://card.mcmaster.ca/aro/3000518
WP_002910103.1	RGI	https://card.mcmaster.ca/aro/3000676
WP_002882901.1	RGI	https://card.mcmaster.ca/aro/3000831
WP_000242758.1	RGI	https://card.mcmaster.ca/aro/3000518
WP_002893035.1	RGI	https://card.mcmaster.ca/aro/3000823
WP_004201558.1	RGI	https://card.mcmaster.ca/aro/3003066
WP_012542393.1	RGI	https://card.mcmaster.ca/aro/3003576
WP_008806702.1	RGI	https://card.mcmaster.ca/aro/3000800
WP_002904397.1	RGI	https://card.mcmaster.ca/aro/3000263
WP_000242758.1	RGI	https://card.mcmaster.ca/aro/3000518
WP_002882901.1	RGI	https://card.mcmaster.ca/aro/3000831
WP_004151514.1	RGI	https://card.mcmaster.ca/aro/3000778
WP_000242758.1	RGI	https://card.mcmaster.ca/aro/3000518
WP_002894776.1	RGI	https://card.mcmaster.ca/aro/3003841
WP_002914337.1	RGI	https://card.mcmaster.ca/aro/3000516
WP_002904397.1	RGI	https://card.mcmaster.ca/aro/3000263
WP_000242758.1	RGI	https://card.mcmaster.ca/aro/3000518
WP_002910103.1	RGI	https://card.mcmaster.ca/aro/3000676
WP_002882901.1	RGI	https://card.mcmaster.ca/aro/3000831
WP_000242758.1	RGI	https://card.mcmaster.ca/aro/3000518
WP_002893035.1	RGI	https://card.mcmaster.ca/aro/3000823
WP_004201558.1	RGI	https://card.mcmaster.ca/aro/3003066
WP_012542394.1	RGI	https://card.mcmaster.ca/aro/3003583
WP_008806702.1	RGI	https://card.mcmaster.ca/aro/3000800
WP_002904397.1	RGI	https://card.mcmaster.ca/aro/3000263
WP_000242758.1	RGI	https://card.mcmaster.ca/aro/3000518
WP_002882901.1	RGI	https://card.mcmaster.ca/aro/3000831
WP_004151514.1	RGI	https://card.mcmaster.ca/aro/3000778
WP_000242758.1	RGI	https://card.mcmaster.ca/aro/3000518
WP_002894776.1	RGI	https://card.mcmaster.ca/aro/3003841
[truncated: 67,089 more rows]

## Sheet: SIGI-HMM
Table S11.1. SIGI-HMM-Based Prediction of Genomic Islands in K. Variicola
Island start	Island end	Length	Method	Gene name	Gene ID	Locus	Gene start	Gene end	Strand	Product
153788	158576	4788	SIGI-HMM	WP_112293532.1		DQB70_RS00770	153788	155488	1	GNAT family N-acetyltransferase
153788	158576	4788	SIGI-HMM	WP_022064898.1		DQB70_RS00775	155575	156540	1	HlyD family secretion protein
153788	158576	4788	SIGI-HMM	WP_022064897.1		DQB70_RS00780	156533	157450	1	ABC transporter ATP-binding protein
153788	158576	4788	SIGI-HMM	WP_012540305.1		DQB70_RS00785	157437	158576	1	ABC transporter permease
1580388	1584940	4552	SIGI-HMM	WP_022064831.1		DQB70_RS07980	1580388	1581296	-1	LysR family transcriptional regulator
1580388	1584940	4552	SIGI-HMM	WP_022064832.1		DQB70_RS07985	1581656	1582318	1	haloacid dehalogenase
1580388	1584940	4552	SIGI-HMM	WP_022064833.1		DQB70_RS07990	1582643	1583278	-1	hypothetical protein
1580388	1584940	4552	SIGI-HMM	WP_022065440.1		DQB70_RS07995	1583675	1584940	1	hypothetical protein
1598768	1605129	6361	SIGI-HMM	WP_112293580.1		DQB70_RS08090	1598768	1599817	1	site-specific DNA-methyltransferase
1598768	1605129	6361	SIGI-HMM	WP_110226810.1		DQB70_RS08100	1600608	1601897	1	hypothetical protein
1598768	1605129	6361	SIGI-HMM	WP_015705708.1		DQB70_RS08105	1602918	1603376	1	membrane protein
1598768	1605129	6361	SIGI-HMM	WP_004899663.1		DQB70_RS08110	1603363	1603644	1	phage holin family protein
1598768	1605129	6361	SIGI-HMM	WP_086624281.1		DQB70_RS08115	1603644	1604273	1	glycoside hydrolase family 19 protein
1598768	1605129	6361	SIGI-HMM	WP_060598773.1		DQB70_RS08120	1604276	1604551	1	hypothetical protein
1598768	1605129	6361	SIGI-HMM	WP_072198218.1		DQB70_RS08125	1604502	1604699	1	hypothetical protein
1598768	1605129	6361	SIGI-HMM	WP_004886681.1		DQB70_RS08130	1604788	1605129	1	lipoprotein
1761765	1766293	4528	SIGI-HMM	WP_112293615.1		DQB70_RS08905	1760864	1761772	1	baseplate assembly protein
1761765	1766293	4528	SIGI-HMM	WP_064141714.1		DQB70_RS08910	1761765	1762373	1	phage tail protein I
1761765	1766293	4528	SIGI-HMM	WP_112293616.1		DQB70_RS08915	1762370	1764415	1	SGNH/GDSL hydrolase family protein
1761765	1766293	4528	SIGI-HMM	WP_064141712.1		DQB70_RS08920	1764425	1765180	1	hypothetical protein
1761765	1766293	4528	SIGI-HMM	WP_112293618.1		DQB70_RS08925	1765223	1766293	1	phage tail protein
1804680	1819573	14893	SIGI-HMM	WP_022064674.1		DQB70_RS09075	1804680	1805816	1	polysaccharide export protein
1804680	1819573	14893	SIGI-HMM	WP_032082956.1		DQB70_RS09080	1805816	1806250	1	low molecular weight phosphotyrosine protein phosphatase
1804680	1819573	14893	SIGI-HMM	WP_022064675.1		DQB70_RS09085	1806271	1808427	1	tyrosine protein kinase
1804680	1819573	14893	SIGI-HMM	WP_022064676.1		DQB70_RS09090	1808507	1809934	1	undecaprenyl-phosphate galactose phosphotransferase WbaP
1804680	1819573	14893	SIGI-HMM	WP_022064677.1		DQB70_RS09095	1809983	1811251	1	oligosaccharide repeat unit polymerase
1804680	1819573	14893	SIGI-HMM	WP_074185605.1		DQB70_RS09100	1811292	1812452	1	glycosyltransferase
1804680	1819573	14893	SIGI-HMM	WP_022064679.1		DQB70_RS09105	1812449	1813936	1	virulence factor MVIN family protein
1804680	1819573	14893	SIGI-HMM	WP_074185604.1		DQB70_RS09110	1813926	1814489	1	acyltransferase
1804680	1819573	14893	SIGI-HMM	WP_022064681.1		DQB70_RS09115	1814482	1815651	1	glycosyltransferase family 1 protein
1804680	1819573	14893	SIGI-HMM	WP_112293624.1		DQB70_RS09120	1815711	1817264	1	right-handed parallel beta-helix repeat-containing protein
1804680	1819573	14893	SIGI-HMM	WP_022064683.1		DQB70_RS09125	1817389	1818549	1	glycosyltransferase family 4 protein
1804680	1819573	14893	SIGI-HMM	WP_022064684.1		DQB70_RS09130	1818578	1819573	1	acyltransferase
2361389	2368438	7049	SIGI-HMM	WP_022066435.1		DQB70_RS11810	2361389	2361907	-1	N-acetyltransferase
2361389	2368438	7049	SIGI-HMM	WP_022066436.1		DQB70_RS11815	2361933	2362394	-1	N-acetyltransferase
2361389	2368438	7049	SIGI-HMM	WP_022066437.1		DQB70_RS11820	2362457	2363059	-1	XRE family transcriptional regulator
2361389	2368438	7049	SIGI-HMM	WP_008804539.1		DQB70_RS11825	2363103	2363798	1	hypothetical protein
2361389	2368438	7049	SIGI-HMM	WP_072065515.1		DQB70_RS11830	2363855	2364334	1	dihydrodipicolinate synthase family protein
2361389	2368438	7049	SIGI-HMM	WP_022066440.1		DQB70_RS11835	2364530	2364892	1	TonB family protein
2361389	2368438	7049	SIGI-HMM	WP_022066441.1		DQB70_RS11840	2365071	2366108	1	LD-carboxypeptidase
2361389	2368438	7049	SIGI-HMM	WP_008804543.1		DQB70_RS11845	2366484	2367464	-1	quinone oxidoreductase
2361389	2368438	7049	SIGI-HMM	WP_012541460.1		DQB70_RS11850	2367572	2368438	1	LysR family transcriptional regulator
2671287	2677343	6056	SIGI-HMM	WP_112293653.1		DQB70_RS13405	2671287	2672882	1	carbohydrate porin
2671287	2677343	6056	SIGI-HMM	WP_022065947.1		DQB70_RS13410	2673153	2675021	1	PTS beta-glucoside transporter subunit EIIBCA
2671287	2677343	6056	SIGI-HMM	WP_012541669.1		DQB70_RS13415	2675026	2676486	1	6-phospho-beta-glucosidase
2671287	2677343	6056	SIGI-HMM	WP_012541670.1		DQB70_RS13420	2676510	2677343	1	PRD domain-containing protein
2727821	2735053	7232	SIGI-HMM	WP_022065812.1		DQB70_RS13665	2727821	2728498	-1	pili assembly chaperone protein
2727821	2735053	7232	SIGI-HMM	WP_008804859.1		DQB70_RS13670	2728556	2729086	-1	ferrous iron transporter B
2727821	2735053	7232	SIGI-HMM	WP_022065813.1		DQB70_RS13675	2729529	2730188	1	Crp/Fnr family transcriptional regulator
2727821	2735053	7232	SIGI-HMM	WP_022065814.1		DQB70_RS13680	2730255	2730884	1	Crp/Fnr family transcriptional regulator
2727821	2735053	7232	SIGI-HMM	WP_022065815.1		DQB70_RS13685	2730955	2732163	-1	MFS transporter
2727821	2735053	7232	SIGI-HMM	WP_004190055.1		DQB70_RS13690	2732267	2733169	1	LysR family transcriptional regulator
2727821	2735053	7232	SIGI-HMM	WP_022065816.1		DQB70_RS13695	2733211	2734098	-1	LysR family transcriptional regulator
2727821	2735053	7232	SIGI-HMM	WP_002904994.1		DQB70_RS13700	2734262	2735053	1	MBL fold metallo-hydrolase
3137654	3142682	5028	SIGI-HMM			DQB70_RS15730	3137308	3137664	-1	hypothetical protein
3137654	3142682	5028	SIGI-HMM	WP_022066390.1		DQB70_RS15735	3137654	3138703	-1	hypothetical protein
3137654	3142682	5028	SIGI-HMM	WP_022066389.1		DQB70_RS15740	3138705	3139310	-1	DUF2345 domain-containing protein
3137654	3142682	5028	SIGI-HMM	WP_040968410.1	tssB	DQB70_RS15745	3139423	3139914	-1	type VI secretion system contractile sheath small subunit
3137654	3142682	5028	SIGI-HMM			DQB70_RS15750	3140550	3141028	1	hypothetical protein
3137654	3142682	5028	SIGI-HMM			DQB70_RS15755	3141032	3142044	-1	hypothetical protein
3137654	3142682	5028	SIGI-HMM	WP_022066382.1		DQB70_RS15760	3142249	3142428	1	hypothetical protein
3137654	3142682	5028	SIGI-HMM	WP_022066381.1		DQB70_RS15765	3142425	3142682	1	hypothetical protein
3137654	3142682	5028	SIGI-HMM	WP_022066380.1		DQB70_RS15770	3142679	3144295	-1	periplasmic murein peptide-binding protein
3411124	3416978	5854	SIGI-HMM	WP_012542186.1		DQB70_RS17145	3411124	3411357	-1	DinI family protein
3411124	3416978	5854	SIGI-HMM	WP_047670012.1		DQB70_RS17150	3411761	3413005	1	hypothetical protein
3411124	3416978	5854	SIGI-HMM	WP_072006038.1		DQB70_RS17155	3413299	3413508	-1	hypothetical protein
3411124	3416978	5854	SIGI-HMM	WP_032444803.1		DQB70_RS17160	3413722	3414204	-1	hypothetical protein
3411124	3416978	5854	SIGI-HMM	WP_016528969.1		DQB70_RS17165	3414449	3414889	-1	hypothetical protein
3411124	3416978	5854	SIGI-HMM	WP_072420414.1		DQB70_RS17170	3414903	3415367	-1	replication protein
3411124	3416978	5854	SIGI-HMM	WP_077271747.1		DQB70_RS17175	3415360	3416364	-1	DNA-binding protein
3411124	3416978	5854	SIGI-HMM	WP_046622349.1		DQB70_RS17180	3416424	3416978	-1	hypothetical protein
5085346	5089665	4319	SIGI-HMM	WP_022064651.1		DQB70_RS25385	5085346	5086035	1	molecular chaperone
5085346	5089665	4319	SIGI-HMM	WP_022064652.1		DQB70_RS25390	5086091	5088628	1	fimbrial biogenesis outer membrane usher protein
5085346	5089665	4319	SIGI-HMM	WP_022064653.1		DQB70_RS25395	5088655	5089665	1	type 1 fimbrial protein
5090391	5094679	4288	SIGI-HMM	WP_022064655.1		DQB70_RS25405	5090391	5091677	1	HlyD family efflux transporter periplasmic adaptor subunit
5090391	5094679	4288	SIGI-HMM	WP_064141698.1		DQB70_RS25410	5091670	5093787	1	peptidase domain-containing ABC transporter
5090391	5094679	4288	SIGI-HMM	WP_022064657.1		DQB70_RS25415	5093813	5094679	1	hypothetical protein
5490650	5497084	6434	SIGI-HMM	WP_071885103.1		DQB70_RS27380	5490650	5490880	1	hypothetical protein
5490650	5497084	6434	SIGI-HMM	WP_071787639.1		DQB70_RS27405	5496172	5496360	1	hypothetical protein
5490650	5497084	6434	SIGI-HMM	WP_012543294.1		DQB70_RS27410	5496383	5497084	1	FadR family transcriptional regulator

## Sheet: IslandPath-DIMOB
Table S11.2. Genomic Islands Predicted in K. variicola Using IslandPath-DIMOB
Island start	Island end	Length	Method	Gene name	Gene ID	Locus	Gene start	Gene end	Strand	Product	External Annotations
1223937	1237193	13256	IslandPath-DIMOB	WP_004177619.1		DQB70_RS06250	1223648	1223947	-1	hypothetical protein
1223937	1237193	13256	IslandPath-DIMOB	WP_064180916.1		DQB70_RS06255	1223937	1224539	-1	host cell division inhibitor Icd-like protein
1223937	1237193	13256	IslandPath-DIMOB			DQB70_RS06260	1224436	1224802	-1	AlpA family transcriptional regulator
1223937	1237193	13256	IslandPath-DIMOB	WP_112293558.1		DQB70_RS06265	1225373	1226110	1	glycoprotein 3
1223937	1237193	13256	IslandPath-DIMOB	WP_112293560.1		DQB70_RS06270	1226107	1226352	1	hypothetical protein
1223937	1237193	13256	IslandPath-DIMOB	WP_112293561.1		DQB70_RS06275	1226370	1226936	1	Polarity suppression protein
1223937	1237193	13256	IslandPath-DIMOB	WP_112293563.1		DQB70_RS06280	1227524	1230031	-1	cold-shock protein
1223937	1237193	13256	IslandPath-DIMOB	WP_112293564.1		DQB70_RS06285	1230060	1231253	-1	integrase
1223937	1237193	13256	IslandPath-DIMOB	WP_002914164.1		DQB70_RS06295	1231944	1232426	-1	SsrA-binding protein
1223937	1237193	13256	IslandPath-DIMOB	WP_071549035.1		DQB70_RS06300	1232537	1233013	1	type II toxin-antitoxin system RatA family toxin
1223937	1237193	13256	IslandPath-DIMOB	WP_004145682.1		DQB70_RS06305	1233003	1233293	1	RnfH family protein
1223937	1237193	13256	IslandPath-DIMOB	WP_008806098.1		DQB70_RS06310	1233363	1233704	-1	outer membrane protein assembly factor BamE
1223937	1237193	13256	IslandPath-DIMOB	WP_022066198.1		DQB70_RS06315	1233852	1235513	-1	DNA repair protein RecN
1223937	1237193	13256	IslandPath-DIMOB	WP_002914158.1		DQB70_RS06320	1235600	1236478	-1	NAD(+) kinase
1223937	1237193	13256	IslandPath-DIMOB			DQB70_RS06325	1236467	1236606	1	molecular chaperone GrpE
1223937	1237193	13256	IslandPath-DIMOB	WP_008806096.1		DQB70_RS06330	1236603	1237193	1	nucleotide exchange factor GrpE
1581656	1621482	39826	IslandPath-DIMOB	WP_022064832.1		DQB70_RS07985	1581656	1582318	1	haloacid dehalogenase
1581656	1621482	39826	IslandPath-DIMOB	WP_022064833.1		DQB70_RS07990	1582643	1583278	-1	hypothetical protein
1581656	1621482	39826	IslandPath-DIMOB	WP_022065440.1		DQB70_RS07995	1583675	1584940	1	hypothetical protein
1581656	1621482	39826	IslandPath-DIMOB	WP_022065441.1		DQB70_RS08000	1584997	1585392	1	RidA family protein
1581656	1621482	39826	IslandPath-DIMOB	WP_022065442.1		DQB70_RS08005	1585432	1586364	1	ornithine cyclodeaminase family protein
1581656	1621482	39826	IslandPath-DIMOB	WP_022065443.1		DQB70_RS08010	1586361	1587272	-1	LysR family transcriptional regulator
1581656	1621482	39826	IslandPath-DIMOB	WP_022065444.1		DQB70_RS08015	1587369	1588508	1	DSD1 family PLP-dependent enzyme
1581656	1621482	39826	IslandPath-DIMOB	WP_008803987.1		DQB70_RS08020	1588942	1589130	-1	hypothetical protein
1581656	1621482	39826	IslandPath-DIMOB	WP_004102265.1		DQB70_RS08025	1589201	1589410	-1	DUF1471 domain-containing protein
1581656	1621482	39826	IslandPath-DIMOB	WP_022065445.1		DQB70_RS08030	1589744	1590484	1	amino acid ABC transporter ATP-binding protein
1581656	1621482	39826	IslandPath-DIMOB	WP_022065446.1		DQB70_RS08035	1590493	1591191	1	ABC transporter permease subunit
1581656	1621482	39826	IslandPath-DIMOB	WP_016161566.1		DQB70_RS08040	1591201	1591953	1	amino acid ABC transporter permease
1581656	1621482	39826	IslandPath-DIMOB	WP_022065447.1		DQB70_RS08045	1591943	1592785	1	ABC transporter substrate-binding protein
1581656	1621482	39826	IslandPath-DIMOB	WP_008803992.1		DQB70_RS08050	1592790	1593329	1	hypothetical protein
1581656	1621482	39826	IslandPath-DIMOB	WP_022065448.1		DQB70_RS08055	1593524	1594312	1	pyrroline-5-carboxylate reductase
1581656	1621482	39826	IslandPath-DIMOB	WP_064147087.1		DQB70_RS08060	1594905	1595720	1	hypothetical protein
1581656	1621482	39826	IslandPath-DIMOB	WP_108443346.1		DQB70_RS08065	1595819	1596997	-1	recombinase
1581656	1621482	39826	IslandPath-DIMOB	WP_112293576.1		DQB70_RS08070	1596996	1597193	1	hypothetical protein
1581656	1621482	39826	IslandPath-DIMOB	WP_112293577.1		DQB70_RS08075	1597433	1597990	1	hypothetical protein
1581656	1621482	39826	IslandPath-DIMOB	WP_112293579.1		DQB70_RS08080	1598018	1598386	1	serine/threonine protein kinase
1581656	1621482	39826	IslandPath-DIMOB			DQB70_RS08085	1598556	1598618	1	TrmB family transcriptional regulator
1581656	1621482	39826	IslandPath-DIMOB	WP_112293580.1		DQB70_RS08090	1598768	1599817	1	site-specific DNA-methyltransferase
1581656	1621482	39826	IslandPath-DIMOB	WP_110226810.1		DQB70_RS08100	1600608	1601897	1	hypothetical protein
1581656	1621482	39826	IslandPath-DIMOB	WP_015705708.1		DQB70_RS08105	1602918	1603376	1	membrane protein
1581656	1621482	39826	IslandPath-DIMOB	WP_004899663.1		DQB70_RS08110	1603363	1603644	1	phage holin family protein
1581656	1621482	39826	IslandPath-DIMOB	WP_086624281.1		DQB70_RS08115	1603644	1604273	1	glycoside hydrolase family 19 protein
1581656	1621482	39826	IslandPath-DIMOB	WP_060598773.1		DQB70_RS08120	1604276	1604551	1	hypothetical protein
1581656	1621482	39826	IslandPath-DIMOB	WP_072198218.1		DQB70_RS08125	1604502	1604699	1	hypothetical protein
1581656	1621482	39826	IslandPath-DIMOB	WP_004886681.1		DQB70_RS08130	1604788	1605129	1	lipoprotein
1581656	1621482	39826	IslandPath-DIMOB	WP_017880217.1		DQB70_RS08135	1605272	1605517	1	DUF2560 family protein
1581656	1621482	39826	IslandPath-DIMOB	WP_110226811.1		DQB70_RS08140	1605595	1606134	1	hypothetical protein
1581656	1621482	39826	IslandPath-DIMOB			DQB70_RS08145	1606297	1606488	1	hypothetical protein
1581656	1621482	39826	IslandPath-DIMOB	WP_112293761.1		DQB70_RS08150	1606593	1608050	1	glycosyltransferase family 2 protein
1581656	1621482	39826	IslandPath-DIMOB	WP_112293582.1		DQB70_RS08155	1608212	1608799	1	hypothetical protein
1581656	1621482	39826	IslandPath-DIMOB	WP_048290404.1		DQB70_RS08160	1608792	1609160	1	HNH endonuclease
1581656	1621482	39826	IslandPath-DIMOB	WP_065954149.1		DQB70_RS08165	1609340	1609849	1	terminase small subunit
1581656	1621482	39826	IslandPath-DIMOB			DQB70_RS08170	1609853	1610548	1	terminase large subunit
1581656	1621482	39826	IslandPath-DIMOB	WP_049009922.1		DQB70_RS08175	1610609	1610935	1	phage gp6-like head-tail connector protein
1581656	1621482	39826	IslandPath-DIMOB	WP_032701061.1		DQB70_RS08180	1611007	1611219	1	hypothetical protein
1581656	1621482	39826	IslandPath-DIMOB	WP_008806068.1		DQB70_RS08185	1611221	1611571	1	head-tail adaptor protein
1581656	1621482	39826	IslandPath-DIMOB	WP_008806069.1		DQB70_RS08190	1611564	1612049	1	hypothetical protein
1581656	1621482	39826	IslandPath-DIMOB	WP_049009917.1		DQB70_RS08195	1612046	1612408	1	DUF3168 domain-containing protein
1581656	1621482	39826	IslandPath-DIMOB	WP_023343204.1		DQB70_RS08200	1612473	1612955	1	hypothetical protein
1581656	1621482	39826	IslandPath-DIMOB	WP_112293584.1		DQB70_RS08205	1613135	1613665	1	KilA-N domain-containing protein
1581656	1621482	39826	IslandPath-DIMOB	WP_023343206.1		DQB70_RS08210	1613712	1614095	1	hypothetical protein
1581656	1621482	39826	IslandPath-DIMOB	WP_112293585.1		DQB70_RS08215	1614098	1614361	1	phage tail protein
1581656	1621482	39826	IslandPath-DIMOB	WP_042346245.1		DQB70_RS08220	1614425	1614817	1	hypothetical protein
1581656	1621482	39826	IslandPath-DIMOB	WP_112293587.1		DQB70_RS08225	1614887	1617343	1	phage tail tape measure protein
1581656	1621482	39826	IslandPath-DIMOB			DQB70_RS08230	1620463	1620822	-1	hypothetical protein
1581656	1621482	39826	IslandPath-DIMOB	WP_112293588.1		DQB70_RS08235	1620913	1621482	1	recombinase family protein
1749519	1762373	12854	IslandPath-DIMOB	WP_112293603.1		DQB70_RS08830	1749519	1750562	-1	phage portal protein
1749519	1762373	12854	IslandPath-DIMOB	WP_112293604.1		DQB70_RS08835	1750562	1752331	-1	oxidoreductase
1749519	1762373	12854	IslandPath-DIMOB	WP_112293606.1		DQB70_RS08840	1752497	1753351	1	GPO family capsid scaffolding protein
1749519	1762373	12854	IslandPath-DIMOB	WP_112293607.1		DQB70_RS08845	1753425	1754483	1	phage major capsid protein, P2 family
1749519	1762373	12854	IslandPath-DIMOB	WP_112293609.1		DQB70_RS08850	1754487	1755230	1	terminase
1749519	1762373	12854	IslandPath-DIMOB	WP_064141724.1		DQB70_RS08855	1755327	1755833	1	head completion/stabilization protein
1749519	1762373	12854	IslandPath-DIMOB	WP_064141723.1		DQB70_RS08860	1755833	1756036	1	phage tail protein
1749519	1762373	12854	IslandPath-DIMOB	WP_049157366.1		DQB70_RS08865	1756041	1756331	1	holin
1749519	1762373	12854	IslandPath-DIMOB	WP_064141722.1		DQB70_RS08870	1756318	1756815	1	lysozyme
1749519	1762373	12854	IslandPath-DIMOB	WP_112293610.1		DQB70_RS08875	1756812	1757243	1	LysB family phage lysis regulatory protein
1749519	1762373	12854	IslandPath-DIMOB	WP_064141720.1		DQB70_RS08880	1757339	1757806	1	phage tail protein
1749519	1762373	12854	IslandPath-DIMOB	WP_112293612.1		DQB70_RS08885	1757799	1758254	1	phage virion morphogenesis protein
1749519	1762373	12854	IslandPath-DIMOB	WP_112293613.1		DQB70_RS08890	1758256	1759785	1	hypothetical protein
1749519	1762373	12854	IslandPath-DIMOB	WP_064141717.1		DQB70_RS08895	1759874	1760515	1	phage baseplate assembly protein V
1749519	1762373	12854	IslandPath-DIMOB	WP_064141716.1		DQB70_RS08900	1760512	1760859	1	baseplate assembly protein
1749519	1762373	12854	IslandPath-DIMOB	WP_112293615.1		DQB70_RS08905	1760864	1761772	1	baseplate assembly protein
1749519	1762373	12854	IslandPath-DIMOB	WP_064141714.1		DQB70_RS08910	1761765	1762373	1	phage tail protein I
1749519	1762373	12854	IslandPath-DIMOB	WP_112293616.1		DQB70_RS08915	1762370	1764415	1	SGNH/GDSL hydrolase family protein
3145185	3156389	11204	IslandPath-DIMOB	WP_008805227.1		DQB70_RS15775	3144481	3145188	1	murein tripeptide amidase MpaA
3145185	3156389	11204	IslandPath-DIMOB	WP_008805228.1		DQB70_RS15780	3145185	3146150	-1	L-Ala-D/L-Glu epimerase
3145185	3156389	11204	IslandPath-DIMOB	WP_008805229.1		DQB70_RS15785	3146253	3146759	1	thiol peroxidase
3145185	3156389	11204	IslandPath-DIMOB	WP_072124870.1		DQB70_RS15790	3146831	3147853	-1	AbrB family transcriptional regulator
3145185	3156389	11204	IslandPath-DIMOB	WP_012542019.1		DQB70_RS15795	3147984	3149525	-1	transcriptional regulator TyrR
3145185	3156389	11204	IslandPath-DIMOB	WP_022064700.1		DQB70_RS15800	3149753	3150814	-1	TIGR01620 family protein
3145185	3156389	11204	IslandPath-DIMOB	WP_064141580.1		DQB70_RS15805	3150811	3152208	-1	YcjX family protein
3145185	3156389	11204	IslandPath-DIMOB	WP_002901915.1	pspD	DQB70_RS15810	3152311	3152529	-1	phage shock protein PspD
3145185	3156389	11204	IslandPath-DIMOB	WP_004203911.1		DQB70_RS15815	3152558	3152917	-1	envelope stress response membrane protein PspC
3145185	3156389	11204	IslandPath-DIMOB	WP_002901911.1		DQB70_RS15820	3152917	3153141	-1	envelope stress response membrane protein PspB
3145185	3156389	11204	IslandPath-DIMOB	WP_004203910.1		DQB70_RS15825	3153197	3153865	-1	phage shock protein PspA
3145185	3156389	11204	IslandPath-DIMOB	WP_012542020.1		DQB70_RS15830	3154033	3155007	1	phage shock protein operon transcriptional activator
3145185	3156389	11204	IslandPath-DIMOB	WP_008805235.1		DQB70_RS15835	3154998	3156389	-1	MFS transporter	RGI
3365396	3447871	82475	IslandPath-DIMOB	WP_032730035.1		DQB70_RS16885	3365396	3365869	-1	hypothetical protein
3365396	3447871	82475	IslandPath-DIMOB	WP_022066233.1		DQB70_RS16890	3365866	3366204	-1	hypothetical protein
3365396	3447871	82475	IslandPath-DIMOB	WP_004892953.1		DQB70_RS16895	3366602	3366754	-1	isocitrate dehydrogenase
3365396	3447871	82475	IslandPath-DIMOB	WP_074416348.1		DQB70_RS16900	3367087	3367410	-1	hypothetical protein
3365396	3447871	82475	IslandPath-DIMOB	WP_047666394.1		DQB70_RS16905	3367416	3368108	-1	EAL domain-containing protein
3365396	3447871	82475	IslandPath-DIMOB	WP_047666393.1		DQB70_RS16910	3368464	3369522	-1	diguanylate cyclase
3365396	3447871	82475	IslandPath-DIMOB	WP_047666392.1		DQB70_RS16915	3369945	3371369	-1	tail fiber domain-containing protein
3365396	3447871	82475	IslandPath-DIMOB	WP_112293682.1		DQB70_RS16920	3371431	3380130	-1	hypothetical protein
3365396	3447871	82475	IslandPath-DIMOB	WP_014907815.1		DQB70_RS16925	3380208	3381128	-1	S49 family peptidase
3365396	3447871	82475	IslandPath-DIMOB	WP_023279520.1		DQB70_RS16930	3381165	3382424	-1	phage portal protein
3365396	3447871	82475	IslandPath-DIMOB	WP_017898992.1		DQB70_RS16935	3382424	3382603	-1	hypothetical protein
3365396	3447871	82475	IslandPath-DIMOB			DQB70_RS16940	3382597	3383697	-1	terminase large subunit
3365396	3447871	82475	IslandPath-DIMOB	WP_064277429.1		DQB70_RS16945	3383995	3384870	1	hypothetical protein
3365396	3447871	82475	IslandPath-DIMOB	WP_112293766.1		DQB70_RS16950	3384911	3385501	-1	tail assembly protein
3365396	3447871	82475	IslandPath-DIMOB	WP_112293683.1		DQB70_RS16955	3385568	3387229	-1	terminase large subunit
3365396	3447871	82475	IslandPath-DIMOB	WP_040211070.1		DQB70_RS16960	3387213	3387569	-1	phage terminase small subunit P27 family
3365396	3447871	82475	IslandPath-DIMOB	WP_071533745.1		DQB70_RS16965	3387527	3387718	-1	terminase
3365396	3447871	82475	IslandPath-DIMOB	WP_044245563.1		DQB70_RS16970	3387845	3388288	-1	HNH endonuclease
3365396	3447871	82475	IslandPath-DIMOB	WP_016160668.1		DQB70_RS16975	3388288	3388581	-1	phage gp6-like head-tail connector protein
3365396	3447871	82475	IslandPath-DIMOB	WP_040177084.1		DQB70_RS16980	3388574	3388912	-1	head-tail adaptor
3365396	3447871	82475	IslandPath-DIMOB	WP_004174256.1		DQB70_RS16985	3388909	3390144	-1	phage portal protein
3365396	3447871	82475	IslandPath-DIMOB	WP_044245572.1		DQB70_RS16990	3390146	3390706	-1	HK97 family phage prohead protease
3365396	3447871	82475	IslandPath-DIMOB	WP_071583198.1		DQB70_RS16995	3390757	3391923	-1	phage major capsid protein
3365396	3447871	82475	IslandPath-DIMOB	WP_112293685.1		DQB70_RS17000	3392165	3392932	1	hypothetical protein
3365396	3447871	82475	IslandPath-DIMOB	WP_112293768.1		DQB70_RS17005	3392936	3393445	1	hypothetical protein
3365396	3447871	82475	IslandPath-DIMOB	WP_112293686.1		DQB70_RS17010	3393480	3393740	-1	hypothetical protein
3365396	3447871	82475	IslandPath-DIMOB	WP_112293688.1		DQB70_RS17015	3393955	3395319	-1	hypothetical protein
3365396	3447871	82475	IslandPath-DIMOB	WP_112293689.1		DQB70_RS17020	3395316	3395684	-1	hypothetical protein
3365396	3447871	82475	IslandPath-DIMOB	WP_112293691.1		DQB70_RS17025	3395681	3395935	-1	hypothetical protein
3365396	3447871	82475	IslandPath-DIMOB	WP_112293693.1		DQB70_RS17030	3395928	3396206	-1	host cell division inhibitor Icd-like protein
3365396	3447871	82475	IslandPath-DIMOB	WP_112293694.1		DQB70_RS17035	3396340	3396534	1	toxin-antitoxin system HicB family antitoxin
3365396	3447871	82475	IslandPath-DIMOB	WP_112293696.1		DQB70_RS17040	3396561	3397382	-1	DUF2971 domain-containing protein
3365396	3447871	82475	IslandPath-DIMOB	WP_112293769.1		DQB70_RS17045	3397619	3397849	-1	transcriptional regulator
3365396	3447871	82475	IslandPath-DIMOB	WP_112293698.1		DQB70_RS17050	3397909	3398127	-1	hypothetical protein
3365396	3447871	82475	IslandPath-DIMOB	WP_112293771.1		DQB70_RS17055	3398120	3399355	-1	integrase
3365396	3447871	82475	IslandPath-DIMOB			DQB70_RS17060	3399521	3400165	-1	terminase large subunit
3365396	3447871	82475	IslandPath-DIMOB	WP_112293699.1		DQB70_RS17065	3400165	3400599	-1	phage terminase small subunit P27 family
3365396	3447871	82475	IslandPath-DIMOB	WP_023289184.1		DQB70_RS17070	3400847	3401278	-1	hypothetical protein
3365396	3447871	82475	IslandPath-DIMOB	WP_023297386.1		DQB70_RS17075	3401275	3401598	-1	hypothetical protein
3365396	3447871	82475	IslandPath-DIMOB	WP_032428746.1		DQB70_RS17080	3401550	3401912	-1	HNH endonuclease
3365396	3447871	82475	IslandPath-DIMOB	WP_023289182.1		DQB70_RS17085	3402239	3402463	1	hypothetical protein
3365396	3447871	82475	IslandPath-DIMOB	WP_049010362.1		DQB70_RS17090	3402502	3402954	-1	hypothetical protein
3365396	3447871	82475	IslandPath-DIMOB	WP_016160650.1		DQB70_RS17095	3403889	3404239	-1	hypothetical protein
3365396	3447871	82475	IslandPath-DIMOB	WP_032432826.1		DQB70_RS17100	3404236	3404733	-1	lysozyme
3365396	3447871	82475	IslandPath-DIMOB	WP_016160648.1		DQB70_RS17105	3404733	3404948	-1	phage S lysis protein
3365396	3447871	82475	IslandPath-DIMOB	WP_001352368.1		DQB70_RS17110	3405268	3406476	-1	IS4-like element ISVsa5 family transposase
3365396	3447871	82475	IslandPath-DIMOB			DQB70_RS17115	3406416	3406583	-1	sodium/glutamate symporter
3365396	3447871	82475	IslandPath-DIMOB	WP_032432828.1		DQB70_RS17120	3408539	3409141	-1	hypothetical protein
3365396	3447871	82475	IslandPath-DIMOB	WP_064149226.1		DQB70_RS17125	3409158	3410189	-1	DUF968 domain-containing protein
3365396	3447871	82475	IslandPath-DIMOB	WP_032431032.1		DQB70_RS17130	3410189	3410392	-1	hypothetical protein
3365396	3447871	82475	IslandPath-DIMOB	WP_016528965.1		DQB70_RS17135	3410389	3410781	-1	LexA DNA binding domain-containing protein
3365396	3447871	82475	IslandPath-DIMOB	WP_112293701.1		DQB70_RS17140	3410822	3411112	-1	hypothetical protein
3365396	3447871	82475	IslandPath-DIMOB	WP_012542186.1		DQB70_RS17145	3411124	3411357	-1	DinI family protein
3365396	3447871	82475	IslandPath-DIMOB	WP_047670012.1		DQB70_RS17150	3411761	3413005	1	hypothetical protein
3365396	3447871	82475	IslandPath-DIMOB	WP_072006038.1		DQB70_RS17155	3413299	3413508	-1	hypothetical protein
3365396	3447871	82475	IslandPath-DIMOB	WP_032444803.1		DQB70_RS17160	3413722	3414204	-1	hypothetical protein
3365396	3447871	82475	IslandPath-DIMOB	WP_016528969.1		DQB70_RS17165	3414449	3414889	-1	hypothetical protein
3365396	3447871	82475	IslandPath-DIMOB	WP_072420414.1		DQB70_RS17170	3414903	3415367	-1	replication protein
3365396	3447871	82475	IslandPath-DIMOB	WP_077271747.1		DQB70_RS17175	3415360	3416364	-1	DNA-binding protein
3365396	3447871	82475	IslandPath-DIMOB	WP_046622349.1		DQB70_RS17180	3416424	3416978	-1	hypothetical protein
3365396	3447871	82475	IslandPath-DIMOB	WP_071561166.1		DQB70_RS17185	3416981	3417205	-1	Cro/Cl family transcriptional regulator
3365396	3447871	82475	IslandPath-DIMOB	WP_077257742.1		DQB70_RS17190	3417294	3417731	1	helix-turn-helix domain-containing protein
3365396	3447871	82475	IslandPath-DIMOB	WP_040234937.1		DQB70_RS17195	3418053	3418367	-1	hypothetical protein
3365396	3447871	82475	IslandPath-DIMOB	WP_101865692.1		DQB70_RS17200	3418529	3418747	1	hypothetical protein
3365396	3447871	82475	IslandPath-DIMOB	WP_074399016.1		DQB70_RS17205	3418757	3418951	1	DUF1482 family protein
3365396	3447871	82475	IslandPath-DIMOB	WP_014228879.1		DQB70_RS17210	3418994	3419338	1	transcriptional regulator
3365396	3447871	82475	IslandPath-DIMOB			DQB70_RS17215	3419480	3420433	1	exonuclease
3365396	3447871	82475	IslandPath-DIMOB			DQB70_RS17220	3420435	3422453	-1	kinase
3365396	3447871	82475	IslandPath-DIMOB	WP_112293702.1		DQB70_RS17225	3422450	3422830	-1	nitrite transporter
3365396	3447871	82475	IslandPath-DIMOB	WP_023304945.1		DQB70_RS17230	3422841	3423323	-1	DUF1833 domain-containing protein
3365396	3447871	82475	IslandPath-DIMOB	WP_071599323.1		DQB70_RS17235	3423310	3423783	-1	hypothetical protein
3365396	3447871	82475	IslandPath-DIMOB	WP_085318978.1		DQB70_RS17240	3423783	3426479	-1	phage tail tape measure protein
3365396	3447871	82475	IslandPath-DIMOB	WP_032420719.1		DQB70_RS17245	3426460	3426777	-1	phage tail assembly protein T
3365396	3447871	82475	IslandPath-DIMOB	WP_020804327.1		DQB70_RS17250	3426798	3427193	-1	phage tail protein
3365396	3447871	82475	IslandPath-DIMOB	WP_023304948.1		DQB70_RS17255	3427236	3427718	-1	hypothetical protein
3365396	3447871	82475	IslandPath-DIMOB	WP_020804325.1		DQB70_RS17260	3427726	3428124	-1	phage tail protein
3365396	3447871	82475	IslandPath-DIMOB	WP_020804335.1		DQB70_RS17265	3428121	3428672	-1	phage tail protein
3365396	3447871	82475	IslandPath-DIMOB	WP_020317349.1		DQB70_RS17270	3428662	3428955	-1	sugar ABC transporter ATP-binding protein
3365396	3447871	82475	IslandPath-DIMOB	WP_020804328.1		DQB70_RS17275	3428948	3429274	-1	DUF2190 family protein
3365396	3447871	82475	IslandPath-DIMOB	WP_112293703.1		DQB70_RS17280	3429355	3430710	-1	hypothetical protein
3365396	3447871	82475	IslandPath-DIMOB	WP_112293704.1		DQB70_RS17285	3430655	3432154	-1	phage portal protein
3365396	3447871	82475	IslandPath-DIMOB	WP_014228569.1		DQB70_RS17290	3432151	3432366	-1	hypothetical protein
3365396	3447871	82475	IslandPath-DIMOB	WP_049095303.1		DQB70_RS17295	3432363	3434471	-1	phage terminase large subunit family protein
3365396	3447871	82475	IslandPath-DIMOB	WP_014228567.1		DQB70_RS17300	3434471	3434962	-1	DUF1441 family protein
3365396	3447871	82475	IslandPath-DIMOB	WP_071785246.1		DQB70_RS17305	3435283	3435468	-1	hypothetical protein
3365396	3447871	82475	IslandPath-DIMOB	WP_107334310.1		DQB70_RS17310	3435535	3435795	-1	hypothetical protein
3365396	3447871	82475	IslandPath-DIMOB	WP_112293706.1		DQB70_RS17315	3436021	3436266	-1	hypothetical protein
3365396	3447871	82475	IslandPath-DIMOB	WP_004886681.1		DQB70_RS17320	3436409	3436750	-1	lipoprotein
3365396	3447871	82475	IslandPath-DIMOB	WP_112293707.1		DQB70_RS17325	3436839	3437033	-1	hypothetical protein
3365396	3447871	82475	IslandPath-DIMOB	WP_112293709.1		DQB70_RS17330	3436987	3437259	-1	hypothetical protein
3365396	3447871	82475	IslandPath-DIMOB	WP_004886674.1		DQB70_RS17335	3437256	3437603	-1	hypothetical protein
3365396	3447871	82475	IslandPath-DIMOB	WP_112293710.1		DQB70_RS17340	3437600	3438139	-1	hypothetical protein
3365396	3447871	82475	IslandPath-DIMOB	WP_112293712.1		DQB70_RS17345	3438142	3438489	-1	phage holin, lambda family
3365396	3447871	82475	IslandPath-DIMOB	WP_108978910.1		DQB70_RS17350	3438744	3439223	1	hypothetical protein
3365396	3447871	82475	IslandPath-DIMOB	WP_024623190.1		DQB70_RS17355	3439306	3439884	-1	DUF1133 family protein
3365396	3447871	82475	IslandPath-DIMOB	WP_112293713.1		DQB70_RS17360	3439898	3440878	-1	hypothetical protein
3365396	3447871	82475	IslandPath-DIMOB	WP_023317574.1		DQB70_RS17365	3440891	3441268	-1	RusA family crossover junction endodeoxyribonuclease
3365396	3447871	82475	IslandPath-DIMOB	WP_112293715.1		DQB70_RS17370	3441278	3442087	-1	DNA methylase
3365396	3447871	82475	IslandPath-DIMOB	WP_112293716.1		DQB70_RS17375	3442084	3442998	-1	transcriptional regulator
3365396	3447871	82475	IslandPath-DIMOB	WP_112293718.1		DQB70_RS17380	3442955	3443167	-1	DUF4222 domain-containing protein
3365396	3447871	82475	IslandPath-DIMOB			DQB70_RS17385	3443161	3443343	-1	hypothetical protein
3365396	3447871	82475	IslandPath-DIMOB	WP_000230161.1		DQB70_RS17390	3443405	3443866	-1	hypothetical protein
3365396	3447871	82475	IslandPath-DIMOB	WP_001191665.1		DQB70_RS17395	3443901	3444143	-1	XRE family transcriptional regulator
3365396	3447871	82475	IslandPath-DIMOB	WP_112293719.1		DQB70_RS17400	3444241	3444936	1	helix-turn-helix transcriptional regulator
3365396	3447871	82475	IslandPath-DIMOB	WP_112293721.1		DQB70_RS17405	3445299	3445598	1	hypothetical protein
3365396	3447871	82475	IslandPath-DIMOB	WP_104457818.1		DQB70_RS17410	3445598	3446383	1	hypothetical protein
3365396	3447871	82475	IslandPath-DIMOB	WP_040164855.1		DQB70_RS17415	3446511	3446855	1	hypothetical protein
3365396	3447871	82475	IslandPath-DIMOB	WP_048332717.1		DQB70_RS17420	3446848	3447330	1	class I SAM-dependent methyltransferase
3365396	3447871	82475	IslandPath-DIMOB	WP_040164850.1		DQB70_RS17425	3447327	3447602	1	hypothetical protein
3365396	3447871	82475	IslandPath-DIMOB	WP_071592590.1		DQB70_RS17430	3447599	3447871	1	hypothetical protein
4213904	4225878	11974	IslandPath-DIMOB	WP_012542661.1		DQB70_RS21130	4213904	4215778	-1	molecular chaperone HtpG
4213904	4225878	11974	IslandPath-DIMOB	WP_008805449.1		DQB70_RS21135	4215891	4216496	-1	recombination protein RecR
4213904	4225878	11974	IslandPath-DIMOB	WP_008805448.1		DQB70_RS21140	4216496	4216828	-1	YbaB/EbfC family nucleoid-associated protein
4213904	4225878	11974	IslandPath-DIMOB	WP_012968809.1		DQB70_RS21145	4216886	4218793	-1	DNA polymerase III subunit gamma/tau
4213904	4225878	11974	IslandPath-DIMOB	WP_012542663.1		DQB70_RS21150	4218886	4219437	-1	adenine phosphoribosyltransferase
4213904	4225878	11974	IslandPath-DIMOB			DQB70_RS21155	4219503	4219613	-1	adenine phosphoribosyltransferase
4213904	4225878	11974	IslandPath-DIMOB	WP_008805444.1		DQB70_RS21160	4219588	4219965	-1	DUF454 family protein
4213904	4225878	11974	IslandPath-DIMOB	WP_016160398.1		DQB70_RS21165	4220035	4220562	1	primosomal replication protein N''
4213904	4225878	11974	IslandPath-DIMOB	WP_008805442.1		DQB70_RS21170	4220575	4220748	1	DUF2496 domain-containing protein
4213904	4225878	11974	IslandPath-DIMOB	WP_016160397.1		DQB70_RS21175	4220816	4221715	1	Rpn family recombination-promoting nuclease/putative transposase
4213904	4225878	11974	IslandPath-DIMOB	WP_022064847.1		DQB70_RS21180	4221751	4225098	-1	mechanosensitive channel MscK
4213904	4225878	11974	IslandPath-DIMOB	WP_008805439.1		DQB70_RS21185	4225228	4225878	-1	DNA-binding transcriptional repressor AcrR
4896272	4937784	41512	IslandPath-DIMOB	WP_008807076.1		DQB70_RS24445	4895841	4896275	1	nuclear transport factor 2 family protein
4896272	4937784	41512	IslandPath-DIMOB	WP_022064524.1		DQB70_RS24450	4896272	4896991	1	SDR family NAD(P)-dependent oxidoreductase
4896272	4937784	41512	IslandPath-DIMOB	WP_012969050.1		DQB70_RS24455	4896988	4898247	1	FAD-dependent oxidoreductase
4896272	4937784	41512	IslandPath-DIMOB	WP_022064523.1		DQB70_RS24460	4898249	4898971	1	DUF1365 domain-containing protein
4896272	4937784	41512	IslandPath-DIMOB	WP_016160201.1		DQB70_RS24465	4898968	4900188	1	class I SAM-dependent methyltransferase
4896272	4937784	41512	IslandPath-DIMOB	WP_022064522.1		DQB70_RS24470	4900185	4900670	1	DUF2878 domain-containing protein
4896272	4937784	41512	IslandPath-DIMOB	WP_008807082.1		DQB70_RS24475	4900667	4901191	1	hypothetical protein
4896272	4937784	41512	IslandPath-DIMOB	WP_048271448.1		DQB70_RS24480	4901188	4901739	1	DUF3833 domain-containing protein
4896272	4937784	41512	IslandPath-DIMOB	WP_048271447.1		DQB70_RS24485	4901736	4902695	1	DUF523 and DUF1722 domain-containing protein
4896272	4937784	41512	IslandPath-DIMOB	WP_012543013.1		DQB70_RS24490	4903049	4904431	-1	carbohydrate porin
4896272	4937784	41512	IslandPath-DIMOB	WP_102781454.1	xylA	DQB70_RS24495	4904701	4906020	-1	xylose isomerase
4896272	4937784	41512	IslandPath-DIMOB	WP_012543016.1		DQB70_RS24500	4906432	4907886	1	MFS transporter
4896272	4937784	41512	IslandPath-DIMOB	WP_022064727.1		DQB70_RS24505	4907945	4909624	1	glycoside hydrolase family 43 protein
4896272	4937784	41512	IslandPath-DIMOB	WP_022064728.1		DQB70_RS24510	4909759	4910244	-1	Hcp family type VI secretion system effector
4896272	4937784	41512	IslandPath-DIMOB	WP_022064729.1		DQB70_RS24515	4910246	4910764	-1	hypothetical protein
4896272	4937784	41512	IslandPath-DIMOB	WP_022064730.1		DQB70_RS24520	4910745	4911260	-1	DUF2778 domain-containing protein
4896272	4937784	41512	IslandPath-DIMOB	WP_032731849.1		DQB70_RS24525	4911742	4912002	-1	hypothetical protein
4896272	4937784	41512	IslandPath-DIMOB	WP_074185612.1		DQB70_RS24530	4911977	4912309	-1	DUF2778 domain-containing protein
4896272	4937784	41512	IslandPath-DIMOB			DQB70_RS24535	4912269	4912450	1	hypothetical protein
4896272	4937784	41512	IslandPath-DIMOB	WP_022064731.1		DQB70_RS24540	4912805	4913479	1	hypothetical protein
4896272	4937784	41512	IslandPath-DIMOB	WP_022064732.1		DQB70_RS24545	4913481	4913828	1	hypothetical protein
4896272	4937784	41512	IslandPath-DIMOB			DQB70_RS24550	4913831	4913926	1	type VI secretion system tube protein Hcp
4896272	4937784	41512	IslandPath-DIMOB			DQB70_RS24555	4913949	4914857	-1	IS3 family transposase
4896272	4937784	41512	IslandPath-DIMOB	WP_022064733.1		DQB70_RS24560	4915002	4916243	-1	hypothetical protein
4896272	4937784	41512	IslandPath-DIMOB			DQB70_RS24565	4916712	4916896	1	HNH endonuclease
4896272	4937784	41512	IslandPath-DIMOB	WP_024170141.1		DQB70_RS24570	4917002	4917277	1	hypothetical protein
4896272	4937784	41512	IslandPath-DIMOB			DQB70_RS24575	4917841	4919645	1	hypothetical protein
4896272	4937784	41512	IslandPath-DIMOB			DQB70_RS24580	4919886	4921370	-1	molybdopterin-guanine dinucleotide biosynthesis protein MobA
4896272	4937784	41512	IslandPath-DIMOB	WP_022064738.1		DQB70_RS24585	4922196	4922507	1	hypothetical protein
4896272	4937784	41512	IslandPath-DIMOB	WP_022064739.1		DQB70_RS24590	4922756	4924267	1	recombinase family protein
4896272	4937784	41512	IslandPath-DIMOB	WP_064141871.1		DQB70_RS24595	4924257	4925183	1	ParB/RepB/Spo0J family partition protein
4896272	4937784	41512	IslandPath-DIMOB	WP_112293750.1		DQB70_RS24600	4925176	4926066	1	RepB plasmid partitioning protein
4896272	4937784	41512	IslandPath-DIMOB	WP_022064742.1		DQB70_RS24605	4926381	4929341	-1	hypothetical protein
4896272	4937784	41512	IslandPath-DIMOB			DQB70_RS24610	4929351	4931199	-1	site-specific DNA-methyltransferase
4896272	4937784	41512	IslandPath-DIMOB	WP_022064745.1		DQB70_RS24615	4931379	4932629	-1	DUF4102 domain-containing protein
4896272	4937784	41512	IslandPath-DIMOB			DQB70_RS24625	4932984	4933205	1	hypothetical protein
4896272	4937784	41512	IslandPath-DIMOB	WP_022064746.1		DQB70_RS24630	4933498	4934172	1	carbonic anhydrase
4896272	4937784	41512	IslandPath-DIMOB	WP_022064747.1		DQB70_RS24635	4934169	4935638	1	SulP family inorganic anion transporter
4896272	4937784	41512	IslandPath-DIMOB	WP_064141884.1		DQB70_RS24640	4935750	4936769	1	NAD(P)-dependent alcohol dehydrogenase
4896272	4937784	41512	IslandPath-DIMOB	WP_022065083.1		DQB70_RS24645	4936912	4937784	1	sugar ABC transporter permease
4896272	4937784	41512	IslandPath-DIMOB	WP_022065082.1		DQB70_RS24650	4937774	4938661	1	carbohydrate ABC transporter permease

## Sheet: Results
Table S11.3. Summary of Genomic Islands Detected by IslandPick in K. variicola
Island start	Island end	Length	Method	Gene name	Gene ID	Locus	Gene start	Gene end	Strand	Product
1579631	1594533	14902	IslandPick	WP_022064830.1		DQB70_RS07975	1578528	1579637	-1	AI-2E family transporter
1579631	1594533	14902	IslandPick	WP_022064831.1		DQB70_RS07980	1580388	1581296	-1	LysR family transcriptional regulator
1579631	1594533	14902	IslandPick	WP_022064832.1		DQB70_RS07985	1581656	1582318	1	haloacid dehalogenase
1579631	1594533	14902	IslandPick	WP_022064833.1		DQB70_RS07990	1582643	1583278	-1	hypothetical protein
1579631	1594533	14902	IslandPick	WP_022065440.1		DQB70_RS07995	1583675	1584940	1	hypothetical protein
1579631	1594533	14902	IslandPick	WP_022065441.1		DQB70_RS08000	1584997	1585392	1	RidA family protein
1579631	1594533	14902	IslandPick	WP_022065442.1		DQB70_RS08005	1585432	1586364	1	ornithine cyclodeaminase family protein
1579631	1594533	14902	IslandPick	WP_022065443.1		DQB70_RS08010	1586361	1587272	-1	LysR family transcriptional regulator
1579631	1594533	14902	IslandPick	WP_022065444.1		DQB70_RS08015	1587369	1588508	1	DSD1 family PLP-dependent enzyme
1579631	1594533	14902	IslandPick	WP_008803987.1		DQB70_RS08020	1588942	1589130	-1	hypothetical protein
1579631	1594533	14902	IslandPick	WP_004102265.1		DQB70_RS08025	1589201	1589410	-1	DUF1471 domain-containing protein
1579631	1594533	14902	IslandPick	WP_022065445.1		DQB70_RS08030	1589744	1590484	1	amino acid ABC transporter ATP-binding protein
1579631	1594533	14902	IslandPick	WP_022065446.1		DQB70_RS08035	1590493	1591191	1	ABC transporter permease subunit
1579631	1594533	14902	IslandPick	WP_016161566.1		DQB70_RS08040	1591201	1591953	1	amino acid ABC transporter permease
1579631	1594533	14902	IslandPick	WP_022065447.1		DQB70_RS08045	1591943	1592785	1	ABC transporter substrate-binding protein
1579631	1594533	14902	IslandPick	WP_008803992.1		DQB70_RS08050	1592790	1593329	1	hypothetical protein
1579631	1594533	14902	IslandPick	WP_022065448.1		DQB70_RS08055	1593524	1594312	1	pyrroline-5-carboxylate reductase
1744654	1753176	8522	IslandPick	WP_112293601.1		DQB70_RS08815	1743759	1746062	1	replication endonuclease
1744654	1753176	8522	IslandPick	WP_072061035.1		DQB70_RS08820	1746136	1747383	1	hypothetical protein
1744654	1753176	8522	IslandPick	WP_096833700.1		DQB70_RS08825	1747370	1749184	1	ATP-binding protein
1744654	1753176	8522	IslandPick	WP_112293603.1		DQB70_RS08830	1749519	1750562	-1	phage portal protein
1744654	1753176	8522	IslandPick	WP_112293604.1		DQB70_RS08835	1750562	1752331	-1	oxidoreductase
1744654	1753176	8522	IslandPick	WP_112293606.1		DQB70_RS08840	1752497	1753351	1	GPO family capsid scaffolding protein
1758636	1772482	13846	IslandPick	WP_112293613.1		DQB70_RS08890	1758256	1759785	1	hypothetical protein
1758636	1772482	13846	IslandPick	WP_064141717.1		DQB70_RS08895	1759874	1760515	1	phage baseplate assembly protein V
1758636	1772482	13846	IslandPick	WP_064141716.1		DQB70_RS08900	1760512	1760859	1	baseplate assembly protein
1758636	1772482	13846	IslandPick	WP_112293615.1		DQB70_RS08905	1760864	1761772	1	baseplate assembly protein
1758636	1772482	13846	IslandPick	WP_064141714.1		DQB70_RS08910	1761765	1762373	1	phage tail protein I
1758636	1772482	13846	IslandPick	WP_112293616.1		DQB70_RS08915	1762370	1764415	1	SGNH/GDSL hydrolase family protein
1758636	1772482	13846	IslandPick	WP_064141712.1		DQB70_RS08920	1764425	1765180	1	hypothetical protein
1758636	1772482	13846	IslandPick	WP_112293618.1		DQB70_RS08925	1765223	1766293	1	phage tail protein
1758636	1772482	13846	IslandPick	WP_112293619.1		DQB70_RS08930	1766403	1767584	1	phage tail protein
1758636	1772482	13846	IslandPick	WP_064141809.1		DQB70_RS08935	1767598	1768113	1	phage major tail tube protein
1758636	1772482	13846	IslandPick	WP_112293621.1		DQB70_RS08940	1768173	1768448	1	phage tail assembly protein
1758636	1772482	13846	IslandPick	WP_014838982.1		DQB70_RS08945	1768481	1768600	1	GpE family phage tail protein
1758636	1772482	13846	IslandPick	WP_112293623.1		DQB70_RS08950	1768593	1771031	1	phage tail tape measure protein
1758636	1772482	13846	IslandPick	WP_064141807.1		DQB70_RS08955	1771043	1771522	1	phage tail protein
1758636	1772482	13846	IslandPick	WP_064141806.1		DQB70_RS08960	1771522	1772679	1	phage late control D family protein
1859835	1876056	16221	IslandPick	WP_008804125.1		DQB70_RS09320	1859702	1859959	-1	nitrogen fixation protein NifW
1859835	1876056	16221	IslandPick	WP_064141788.1	nifV	DQB70_RS09325	1859962	1861104	-1	homocitrate synthase
1859835	1876056	16221	IslandPick	WP_023297938.1	nifS	DQB70_RS09330	1861120	1862322	-1	cysteine desulfurase NifS
1859835	1876056	16221	IslandPick	WP_016161450.1	nifU	DQB70_RS09335	1862338	1863177	-1	Fe-S cluster assembly protein NifU
1859835	1876056	16221	IslandPick	WP_008804129.1		DQB70_RS09340	1863372	1863842	-1	nitrogen fixation protein NifX
1859835	1876056	16221	IslandPick	WP_016161449.1	nifN	DQB70_RS09345	1863829	1865214	-1	nitrogenase iron-molybdenum cofactor biosynthesis protein NifN
1859835	1876056	16221	IslandPick	WP_012541110.1	nifE	DQB70_RS09350	1865224	1866597	-1	nitrogenase iron-molybdenum cofactor biosynthesis protein NifE
1859835	1876056	16221	IslandPick	WP_012967614.1		DQB70_RS09355	1867164	1867826	-1	protein nifY
1859835	1876056	16221	IslandPick	WP_004203557.1	nifT	DQB70_RS09360	1867837	1868055	-1	putative nitrogen fixation protein NifT
1859835	1876056	16221	IslandPick	WP_008804133.1	nifK	DQB70_RS09365	1868095	1869657	-1	nitrogenase molybdenum-iron protein subunit beta
1859835	1876056	16221	IslandPick	WP_012541112.1	nifD	DQB70_RS09370	1869713	1871161	-1	nitrogenase molybdenum-iron protein alpha chain
1859835	1876056	16221	IslandPick	WP_004203553.1	nifH	DQB70_RS09375	1871178	1872059	-1	nitrogenase iron protein
1859835	1876056	16221	IslandPick	WP_022065823.1	nifJ	DQB70_RS09380	1872463	1875978	1	pyruvate:ferredoxin (flavodoxin) oxidoreductase
1859835	1876056	16221	IslandPick	WP_008804136.1		DQB70_RS09385	1875995	1876303	-1	ArsR family transcriptional regulator
1922161	1929628	7467	IslandPick	WP_008804176.1		DQB70_RS09615	1921202	1922836	1	Na+/H+ antiporter
1922161	1929628	7467	IslandPick	WP_044650438.1		DQB70_RS09620	1922951	1923142	1	hypothetical protein
1922161	1929628	7467	IslandPick	WP_012967641.1		DQB70_RS09625	1923265	1924221	1	serine acetyltransferase
1922161	1929628	7467	IslandPick	WP_022065166.1		DQB70_RS09630	1924285	1925190	1	cysteine synthase family protein
1922161	1929628	7467	IslandPick	WP_012541140.1		DQB70_RS09635	1925183	1925611	1	hypothetical protein
1922161	1929628	7467	IslandPick	WP_008804180.1		DQB70_RS09640	1925671	1925961	1	MoaD/ThiS family protein
1922161	1929628	7467	IslandPick	WP_022065165.1		DQB70_RS09645	1925958	1927133	1	molybdopterin-synthase adenylyltransferase MoeB
1922161	1929628	7467	IslandPick	WP_008804182.1		DQB70_RS09650	1927171	1928115	1	membrane protein
1922161	1929628	7467	IslandPick	WP_048271877.1		DQB70_RS09655	1928102	1929592	1	cysteine desulfurase
2135544	2148280	12736	IslandPick	WP_022066206.1		DQB70_RS10720	2135011	2136708	1	ompA domain protein
2135544	2148280	12736	IslandPick	WP_022066207.1		DQB70_RS10725	2137170	2139869	1	type VI secretion system tip protein VgrG
2135544	2148280	12736	IslandPick	WP_022066208.1		DQB70_RS10730	2139866	2140882	1	hypothetical protein
2135544	2148280	12736	IslandPick			DQB70_RS10735	2140828	2141862	1	hypothetical protein
2135544	2148280	12736	IslandPick	WP_022066210.1		DQB70_RS10740	2141968	2145075	1	imcF-related family protein
2135544	2148280	12736	IslandPick	WP_022066211.1	vasA	DQB70_RS10745	2145210	2146973	1	type VI secretion system baseplate subunit TssF
2135544	2148280	12736	IslandPick	WP_023322861.1	tssG	DQB70_RS10750	2146973	2148019	1	type VI secretion system baseplate subunit TssG
2135544	2148280	12736	IslandPick	WP_016161331.1	tssJ	DQB70_RS10755	2148000	2148536	1	type VI secretion system lipoprotein TssJ
2256624	2263113	6489	IslandPick	WP_022065342.1		DQB70_RS11280	2255604	2256635	1	methionine synthase
2256624	2263113	6489	IslandPick	WP_022065343.1		DQB70_RS11285	2256720	2257952	-1	MFS transporter
2256624	2263113	6489	IslandPick	WP_008804455.1		DQB70_RS11290	2257964	2258725	-1	ABC transporter ATP-binding protein
2256624	2263113	6489	IslandPick	WP_022065344.1		DQB70_RS11295	2258725	2259762	-1	iron ABC transporter permease
2256624	2263113	6489	IslandPick	WP_021468069.1		DQB70_RS11300	2259762	2260760	-1	ABC transporter substrate-binding protein
2256624	2263113	6489	IslandPick	WP_012541385.1		DQB70_RS11305	2260919	2261830	-1	LysR family transcriptional regulator
2256624	2263113	6489	IslandPick	WP_022065345.1		DQB70_RS11310	2261927	2262922	1	NAD-dependent epimerase/dehydratase family protein
2256624	2263113	6489	IslandPick	WP_012541387.1		DQB70_RS11315	2263018	2263632	1	TetR/AcrR family transcriptional regulator
2272205	2277497	5292	IslandPick			DQB70_RS11350	2270200	2273229	-1	exodeoxyribonuclease
2272205	2277497	5292	IslandPick	WP_110203254.1		DQB70_RS11355	2273367	2273522	-1	hypothetical protein
2272205	2277497	5292	IslandPick	WP_040217592.1		DQB70_RS11360	2273531	2273722	-1	DUF1482 family protein
2272205	2277497	5292	IslandPick			DQB70_RS11365	2273781	2273948	1	ArsR family transcriptional regulator
2272205	2277497	5292	IslandPick	WP_032421464.1		DQB70_RS11370	2273958	2274338	1	hypothetical protein
2272205	2277497	5292	IslandPick			DQB70_RS11375	2274335	2274601	1	hypothetical protein
2272205	2277497	5292	IslandPick			DQB70_RS11380	2276896	2277240	-1	flagellar biosynthesis protein
2272205	2277497	5292	IslandPick	WP_112293633.1		DQB70_RS11385	2277332	2277910	1	recombinase family protein
2364266	2368496	4230	IslandPick	WP_072065515.1		DQB70_RS11830	2363855	2364334	1	dihydrodipicolinate synthase family protein
2364266	2368496	4230	IslandPick	WP_022066440.1		DQB70_RS11835	2364530	2364892	1	TonB family protein
2364266	2368496	4230	IslandPick	WP_022066441.1		DQB70_RS11840	2365071	2366108	1	LD-carboxypeptidase
2364266	2368496	4230	IslandPick	WP_008804543.1		DQB70_RS11845	2366484	2367464	-1	quinone oxidoreductase
2364266	2368496	4230	IslandPick	WP_012541460.1		DQB70_RS11850	2367572	2368438	1	LysR family transcriptional regulator
2382619	2393372	10753	IslandPick	WP_022064993.1		DQB70_RS11920	2381824	2382732	1	DUF535 domain-containing protein
2382619	2393372	10753	IslandPick	WP_022064994.1		DQB70_RS11925	2382815	2384032	-1	MFS transporter
2382619	2393372	10753	IslandPick	WP_009307678.1		DQB70_RS11930	2384210	2384671	-1	transcriptional regulator
2382619	2393372	10753	IslandPick	WP_004175772.1		DQB70_RS11935	2384732	2384980	1	4-oxalocrotonate tautomerase
2382619	2393372	10753	IslandPick	WP_022064995.1		DQB70_RS11940	2385182	2386360	1	MFS transporter
2382619	2393372	10753	IslandPick	WP_022064996.1		DQB70_RS11945	2386489	2387448	1	chromate resistance exported protein
2382619	2393372	10753	IslandPick	WP_112293646.1		DQB70_RS11950	2387417	2388784	1	chromate transporter
2382619	2393372	10753	IslandPick	WP_022064997.1		DQB70_RS11955	2388924	2389403	-1	hypothetical protein
2382619	2393372	10753	IslandPick	WP_022064998.1		DQB70_RS11960	2389456	2390448	-1	peptidoglycan-binding protein
2382619	2393372	10753	IslandPick	WP_022064999.1		DQB70_RS11965	2390402	2391091	-1	hypothetical protein
2382619	2393372	10753	IslandPick	WP_022065000.1		DQB70_RS11970	2391088	2392641	-1	hypothetical protein
2382619	2393372	10753	IslandPick	WP_077257871.1		DQB70_RS11975	2393315	2394733	-1	FAD-binding oxidoreductase
2405829	2414618	8789	IslandPick	WP_022064549.1		DQB70_RS12035	2404843	2405832	1	isopenicillin N synthase family oxygenase
2405829	2414618	8789	IslandPick	WP_022064548.1		DQB70_RS12040	2405848	2406630	-1	DeoR/GlpR transcriptional regulator
2405829	2414618	8789	IslandPick	WP_008804577.1		DQB70_RS12045	2406723	2408060	-1	aspartate aminotransferase family protein
2405829	2414618	8789	IslandPick	WP_022064547.1		DQB70_RS12050	2408050	2409081	-1	phosphotransferase
2405829	2414618	8789	IslandPick	WP_022064546.1		DQB70_RS12055	2409534	2410304	1	SDR family NAD(P)-dependent oxidoreductas
2405829	2414618	8789	IslandPick	WP_022064545.1		DQB70_RS12060	2410319	2411845	1	APC family permease
2405829	2414618	8789	IslandPick	WP_040968591.1		DQB70_RS12065	2411907	2412824	-1	LysR family transcriptional regulator
2405829	2414618	8789	IslandPick	WP_022064543.1		DQB70_RS12070	2412941	2414473	1	MFS transporter
2405829	2414618	8789	IslandPick	WP_048271760.1		DQB70_RS12075	2414617	2415690	1	LuxR family transcriptional regulator
2430500	2439322	8822	IslandPick	WP_008804599.1		DQB70_RS12155	2429871	2430506	1	carbonic anhydrase
2430500	2439322	8822	IslandPick	WP_044650157.1		DQB70_RS12160	2430543	2431556	-1	NAD(P)-dependent alcohol dehydrogenase
2430500	2439322	8822	IslandPick	WP_004202908.1		DQB70_RS12165	2431714	2431923	-1	DUF1471 domain-containing protein
2430500	2439322	8822	IslandPick	WP_022066444.1		DQB70_RS12170	2432008	2432724	-1	hypothetical protein
2430500	2439322	8822	IslandPick	WP_012968028.1		DQB70_RS12175	2432770	2433204	-1	winged helix family transcriptional regulator
2430500	2439322	8822	IslandPick	WP_022066445.1		DQB70_RS12180	2433827	2434663	-1	MBL fold metallo-hydrolase
2430500	2439322	8822	IslandPick	WP_022066446.1		DQB70_RS12185	2434671	2435186	-1	hypothetical protein
2430500	2439322	8822	IslandPick	WP_022066447.1		DQB70_RS12190	2435343	2436227	1	LysR family transcriptional regulator
2430500	2439322	8822	IslandPick	WP_022066448.1		DQB70_RS12195	2436224	2437150	-1	AraC family transcriptional regulator
2430500	2439322	8822	IslandPick	WP_022066449.1		DQB70_RS12200	2437249	2438001	1	SDR family NAD(P)-dependent oxidoreductase
2430500	2439322	8822	IslandPick			DQB70_RS12205	2438036	2438227	1	hypothetical protein
2430500	2439322	8822	IslandPick			DQB70_RS12210	2438479	2438660	1	hypothetical protein
2659955	2679623	19668	IslandPick	WP_012541656.1		DQB70_RS13335	2659201	2659992	-1	sulfite exporter TauE/SafE family protein
2659955	2679623	19668	IslandPick	WP_022065958.1		DQB70_RS13340	2660102	2660869	1	AraC family transcriptional regulator
2659955	2679623	19668	IslandPick	WP_004199962.1		DQB70_RS13345	2661073	2661297	1	hypothetical protein
2659955	2679623	19668	IslandPick	WP_022065957.1		DQB70_RS13350	2661460	2662155	-1	alpha/beta hydrolase
2659955	2679623	19668	IslandPick	WP_100245391.1		DQB70_RS13355	2662200	2662397	-1	hypothetical protein
2659955	2679623	19668	IslandPick	WP_022065956.1		DQB70_RS13360	2662394	2663323	-1	AraC family transcriptional regulator
2659955	2679623	19668	IslandPick	WP_022065955.1		DQB70_RS13365	2663436	2664449	1	NAD(P)-dependent alcohol dehydrogenase
2659955	2679623	19668	IslandPick	WP_022065954.1		DQB70_RS13370	2664682	2665407	-1	GMP synthase (glutamine-hydrolysing)
2659955	2679623	19668	IslandPick	WP_022065953.1		DQB70_RS13375	2665527	2666300	1	AraC family transcriptional regulator
2659955	2679623	19668	IslandPick	WP_022065952.1		DQB70_RS13380	2666762	2667661	-1	hypothetical protein
2659955	2679623	19668	IslandPick	WP_022065951.1		DQB70_RS13385	2667863	2668273	-1	ASCH domain-containing protein
2659955	2679623	19668	IslandPick	WP_022065950.1		DQB70_RS13390	2668472	2669407	-1	LysR family transcriptional regulator
2659955	2679623	19668	IslandPick	WP_004151877.1		DQB70_RS13395	2669507	2669941	1	DMT family transporter
2659955	2679623	19668	IslandPick	WP_022065949.1		DQB70_RS13400	2669951	2670442	1	DMT family transporter
2659955	2679623	19668	IslandPick	WP_112293653.1		DQB70_RS13405	2671287	2672882	1	carbohydrate porin
2659955	2679623	19668	IslandPick	WP_022065947.1		DQB70_RS13410	2673153	2675021	1	PTS beta-glucoside transporter subunit EIIBCA
2659955	2679623	19668	IslandPick	WP_012541669.1		DQB70_RS13415	2675026	2676486	1	6-phospho-beta-glucosidase
2659955	2679623	19668	IslandPick	WP_012541670.1		DQB70_RS13420	2676510	2677343	1	PRD domain-containing protein
2659955	2679623	19668	IslandPick	WP_044650236.1		DQB70_RS13425	2677416	2678291	-1	LysR family transcriptional regulator
2659955	2679623	19668	IslandPick	WP_022065945.1		DQB70_RS13430	2678421	2679035	1	glutathione transferase GstA
2659955	2679623	19668	IslandPick	WP_012968173.1		DQB70_RS13435	2679084	2679398	-1	PTS cellobiose transporter subunit IIB
2696154	2700430	4276	IslandPick	WP_064141553.1	hpxK	DQB70_RS13520	2694968	2696227	1	allantoate amidohydrolase
2696154	2700430	4276	IslandPick	WP_048271727.1		DQB70_RS13525	2696260	2697237	-1	nitronate monooxygenase
2696154	2700430	4276	IslandPick	WP_016161067.1		DQB70_RS13530	2697406	2698317	1	LysR family transcriptional regulator
2696154	2700430	4276	IslandPick	WP_012541687.1		DQB70_RS13535	2698411	2698893	1	hypothetical protein
2696154	2700430	4276	IslandPick	WP_012541688.1		DQB70_RS13540	2699126	2700226	-1	NADH:flavin oxidoreductase/NADH oxidase
2696154	2700430	4276	IslandPick	WP_040968523.1		DQB70_RS13545	2700334	2701941	-1	FAD-NAD(P)-binding protein
2718538	2726834	8296	IslandPick	WP_048271723.1	atzF	DQB70_RS13615	2716784	2718580	1	allophanate hydrolase
2718538	2726834	8296	IslandPick	WP_022065804.1		DQB70_RS13620	2718623	2719261	-1	hypothetical protein
2718538	2726834	8296	IslandPick	WP_022065805.1		DQB70_RS13625	2719386	2720051	-1	SDR family NAD(P)-dependent oxidoreductase
2718538	2726834	8296	IslandPick	WP_053067979.1		DQB70_RS13630	2720156	2721076	1	LysR family transcriptional regulator
2718538	2726834	8296	IslandPick	WP_022065807.1		DQB70_RS13635	2721279	2722070	1	HAD-IIB family hydrolase
2718538	2726834	8296	IslandPick	WP_016161052.1		DQB70_RS13640	2722266	2722886	1	LysE family translocator
2718538	2726834	8296	IslandPick	WP_022065808.1		DQB70_RS13645	2722945	2723565	-1	helix-turn-helix transcriptional regulator
2718538	2726834	8296	IslandPick	WP_022065809.1		DQB70_RS13650	2723693	2724205	-1	fimbrial protein
2718538	2726834	8296	IslandPick	WP_022065810.1		DQB70_RS13655	2724216	2725223	-1	fimbrial protein
2718538	2726834	8296	IslandPick	WP_022065811.1		DQB70_RS13660	2725258	2727792	-1	fimbrial biogenesis outer membrane usher protein
2726896	2731116	4220	IslandPick	WP_022065811.1		DQB70_RS13660	2725258	2727792	-1	fimbrial biogenesis outer membrane usher protein
2726896	2731116	4220	IslandPick	WP_022065812.1		DQB70_RS13665	2727821	2728498	-1	pili assembly chaperone protein
2726896	2731116	4220	IslandPick	WP_008804859.1		DQB70_RS13670	2728556	2729086	-1	ferrous iron transporter B
2726896	2731116	4220	IslandPick	WP_022065813.1		DQB70_RS13675	2729529	2730188	1	Crp/Fnr family transcriptional regulator
2726896	2731116	4220	IslandPick	WP_022065814.1		DQB70_RS13680	2730255	2730884	1	Crp/Fnr family transcriptional regulator
2726896	2731116	4220	IslandPick	WP_022065815.1		DQB70_RS13685	2730955	2732163	-1	MFS transporter
2774640	2779057	4417	IslandPick	WP_012541734.1		DQB70_RS13890	2774120	2774863	1	sulfite exporter TauE/SafE family protein
2774640	2779057	4417	IslandPick	WP_012541735.1		DQB70_RS13895	2774869	2775567	-1	GntR family transcriptional regulator
2774640	2779057	4417	IslandPick	WP_016161017.1		DQB70_RS13900	2775823	2777361	1	hypothetical protein
2774640	2779057	4417	IslandPick	WP_022066174.1		DQB70_RS13905	2777373	2778701	1	6-phospho-alpha-glucosidase
2781161	2785808	4647	IslandPick	WP_008804904.1		DQB70_RS13915	2780868	2781311	1	PTS sugar transporter subunit IIA
2781161	2785808	4647	IslandPick	WP_012541738.1		DQB70_RS13920	2781744	2781983	1	hypothetical protein
2781161	2785808	4647	IslandPick	WP_022066172.1		DQB70_RS13925	2782338	2783264	1	alpha/beta hydrolase
2781161	2785808	4647	IslandPick	WP_008804907.1		DQB70_RS13930	2783298	2784953	-1	GGDEF domain-containing protein
2781161	2785808	4647	IslandPick	WP_008804908.1		DQB70_RS13935	2785250	2785498	1	hypothetical protein
2787560	2795470	7910	IslandPick	WP_112293658.1		DQB70_RS13950	2787051	2788166	1	class A beta-lactamase-related serine hydrolase
2787560	2795470	7910	IslandPick	WP_022066170.1		DQB70_RS13955	2788153	2788497	1	hypothetical protein
2787560	2795470	7910	IslandPick	WP_004205916.1		DQB70_RS13960	2788526	2789059	1	hypothetical protein
2787560	2795470	7910	IslandPick	WP_004205917.1		DQB70_RS13965	2789062	2789268	1	transcriptional regulator
2787560	2795470	7910	IslandPick	WP_008804913.1		DQB70_RS13970	2789428	2789715	-1	type 1 fimbrial protein
2787560	2795470	7910	IslandPick	WP_012968240.1		DQB70_RS13975	2790161	2790724	1	type 1 fimbrial protein
2787560	2795470	7910	IslandPick	WP_008804915.1		DQB70_RS13980	2790802	2791497	1	molecular chaperone
2787560	2795470	7910	IslandPick	WP_022066169.1		DQB70_RS13985	2791513	2794014	1	fimbrial biogenesis outer membrane usher protein
2787560	2795470	7910	IslandPick	WP_008804917.1		DQB70_RS13990	2794002	2795006	1	type 1 fimbrial protein
2787560	2795470	7910	IslandPick	WP_022066168.1		DQB70_RS13995	2795139	2796431	1	glycoside hydrolase family 10 protein
2871474	2879420	7946	IslandPick	WP_008804987.1		DQB70_RS14420	2870346	2871710	1	GntP family transporter
2871474	2879420	7946	IslandPick	WP_022065600.1		DQB70_RS14425	2871766	2872665	-1	helix-turn-helix domain-containing protein
2871474	2879420	7946	IslandPick	WP_100245390.1		DQB70_RS14430	2872662	2872880	-1	hypothetical protein
2871474	2879420	7946	IslandPick	WP_022065601.1		DQB70_RS14435	2872975	2873586	1	LuxR family transcriptional regulator
2871474	2879420	7946	IslandPick	WP_071787621.1		DQB70_RS14440	2873615	2873797	-1	hypothetical protein
2871474	2879420	7946	IslandPick			DQB70_RS14445	2873860	2874048	-1	hypothetical protein
2871474	2879420	7946	IslandPick			DQB70_RS14450	2874137	2875354	1	diguanylate phosphodiesterase
2871474	2879420	7946	IslandPick	WP_022065602.1		DQB70_RS14455	2875375	2875887	-1	2-oxo-tetronate isomerase
2871474	2879420	7946	IslandPick	WP_112293667.1		DQB70_RS14460	2876055	2876528	-1	heat-shock protein
2871474	2879420	7946	IslandPick			DQB70_RS14465	2876551	2876747	-1	hypothetical protein
2871474	2879420	7946	IslandPick	WP_012968289.1		DQB70_RS14470	2877558	2878187	1	DNA-binding response regulator
2871474	2879420	7946	IslandPick	WP_112293668.1		DQB70_RS14475	2878686	2879201	-1	N-acetyltransferase
3084826	3094794	9968	IslandPick	WP_012968380.1		DQB70_RS15480	3083767	3084966	1	aspartate/tyrosine/aromatic aminotransferase
3084826	3094794	9968	IslandPick	WP_004892563.1		DQB70_RS15485	3085011	3085679	-1	ABC transporter permease
3084826	3094794	9968	IslandPick	WP_112293671.1		DQB70_RS15490	3085672	3086685	-1	methionine ABC transporter ATP-binding protein
3084826	3094794	9968	IslandPick	WP_012968382.1		DQB70_RS15495	3086694	3087500	-1	methionine-binding protein
3084826	3094794	9968	IslandPick	WP_022066065.1		DQB70_RS15500	3087721	3088896	1	aminotransferase class I/II-fold pyridoxal phosphate-dependent enzyme
3084826	3094794	9968	IslandPick	WP_048271666.1		DQB70_RS15505	3088943	3089977	-1	NADP-dependent oxidoreductase
3084826	3094794	9968	IslandPick	WP_043875433.1		DQB70_RS15510	3090066	3090614	1	TetR/AcrR family transcriptional regulator
3084826	3094794	9968	IslandPick	WP_048267841.1		DQB70_RS15515	3090671	3091582	-1	NmrA/HSCARG family protein
3084826	3094794	9968	IslandPick	WP_040968437.1		DQB70_RS15520	3091582	3092442	-1	MBL fold metallo-hydrolase
3084826	3094794	9968	IslandPick	WP_040968436.1		DQB70_RS15525	3092533	3093456	1	LysR family transcriptional regulator
3084826	3094794	9968	IslandPick	WP_040968435.1		DQB70_RS15530	3093476	3094381	-1	LysR family transcriptional regulator
3084826	3094794	9968	IslandPick	WP_022066350.1		DQB70_RS15535	3094520	3095449	1	aromatic alcohol reductase
3100732	3114188	13456	IslandPick	WP_022066356.1	tssG	DQB70_RS15575	3100115	3101200	-1	type VI secretion system baseplate subunit TssG
3100732	3114188	13456	IslandPick	WP_022066357.1	vasA	DQB70_RS15580	3101164	3102918	-1	type VI secretion system baseplate subunit TssF
3100732	3114188	13456	IslandPick	WP_112293673.1	tssA	DQB70_RS15585	3102998	3104590	-1	type VI secretion system protein TssA
3100732	3114188	13456	IslandPick	WP_032730174.1		DQB70_RS15590	3104587	3108015	-1	type VI secretion protein VasK
3100732	3114188	13456	IslandPick	WP_012968402.1		DQB70_RS15595	3107999	3109138	-1	hypothetical protein
3100732	3114188	13456	IslandPick	WP_002902252.1		DQB70_RS15600	3109135	3109392	-1	PAAR domain-containing protein
3100732	3114188	13456	IslandPick	WP_022066360.1		DQB70_RS15605	3109413	3113396	-1	type VI secretion system tip protein VgrG
3100732	3114188	13456	IslandPick	WP_044650348.1	clpV	DQB70_RS15610	3113389	3116043	-1	type VI secretion system ATPase TssH
3115316	3123252	7936	IslandPick	WP_044650348.1	clpV	DQB70_RS15610	3113389	3116043	-1	type VI secretion system ATPase TssH
3115316	3123252	7936	IslandPick	WP_002902160.1		DQB70_RS15615	3116308	3116799	-1	Hcp family type VI secretion system effector
3115316	3123252	7936	IslandPick	WP_022064540.1		DQB70_RS15620	3116804	3118507	-1	OmpA family protein
3115316	3123252	7936	IslandPick	WP_022064541.1		DQB70_RS15625	3118504	3119193	-1	DotU family type IV/VI secretion system protein
3115316	3123252	7936	IslandPick	WP_048272208.1	tssK	DQB70_RS15630	3119190	3120530	-1	type VI secretion system baseplate subunit TssK
3115316	3123252	7936	IslandPick	WP_012541984.1	tssC	DQB70_RS15635	3120543	3122087	-1	type VI secretion system contractile sheath large subunit
3115316	3123252	7936	IslandPick	WP_012541985.1	tssB	DQB70_RS15640	3122130	3122621	-1	type VI secretion system contractile sheath small subunit
3115316	3123252	7936	IslandPick	WP_072194086.1		DQB70_RS15645	3123250	3123816	1	DJ-1/PfpI family protein
3124976	3133088	8112	IslandPick	WP_022064665.1		DQB70_RS15655	3124844	3125758	1	LysR family transcriptional regulator
3124976	3133088	8112	IslandPick	WP_008805199.1		DQB70_RS15660	3126061	3126249	1	hypothetical protein
3124976	3133088	8112	IslandPick	WP_022064664.1		DQB70_RS15665	3126303	3126773	-1	ATP-binding protein
3124976	3133088	8112	IslandPick			DQB70_RS15670	3126784	3126936	-1	anti-sigma factor antagonist
3124976	3133088	8112	IslandPick	WP_022064662.1		DQB70_RS15675	3126926	3128140	-1	response regulator
3124976	3133088	8112	IslandPick	WP_032738848.1		DQB70_RS15680	3128149	3128436	-1	hypothetical protein
3124976	3133088	8112	IslandPick	WP_012968418.1		DQB70_RS15685	3128510	3128944	1	globin
3124976	3133088	8112	IslandPick	WP_044650267.1		DQB70_RS15690	3128947	3131634	1	hybrid sensor histidine kinase/response regulator
3124976	3133088	8112	IslandPick	WP_012542000.1		DQB70_RS15695	3131642	3132511	-1	aldo/keto reductase
3124976	3133088	8112	IslandPick	WP_022066394.1		DQB70_RS15700	3132590	3133792	-1	MFS transporter
3133768	3139784	6016	IslandPick	WP_022066394.1		DQB70_RS15700	3132590	3133792	-1	MFS transporter
3133768	3139784	6016	IslandPick	WP_112293674.1		DQB70_RS15705	3133858	3134994	-1	alpha/beta hydrolase
3133768	3139784	6016	IslandPick	WP_008805214.1		DQB70_RS15710	3135167	3136051	1	LysR family transcriptional regulator
3133768	3139784	6016	IslandPick			DQB70_RS15715	3136133	3136434	-1	IS21 family transposase
3133768	3139784	6016	IslandPick			DQB70_RS15720	3136624	3137007	-1	hypothetical protein
3133768	3139784	6016	IslandPick	WP_040968412.1		DQB70_RS15725	3137007	3137270	-1	PAAR domain-containing protein
3133768	3139784	6016	IslandPick			DQB70_RS15730	3137308	3137664	-1	hypothetical protein
3133768	3139784	6016	IslandPick	WP_022066390.1		DQB70_RS15735	3137654	3138703	-1	hypothetical protein
3133768	3139784	6016	IslandPick	WP_022066389.1		DQB70_RS15740	3138705	3139310	-1	DUF2345 domain-containing protein
3133768	3139784	6016	IslandPick	WP_040968410.1	tssB	DQB70_RS15745	3139423	3139914	-1	type VI secretion system contractile sheath small subunit
3307147	3315215	8068	IslandPick	WP_022065849.1	mgtA	DQB70_RS16550	3304545	3307238	1	magnesium-translocating P-type ATPase
3307147	3315215	8068	IslandPick	WP_012542117.1		DQB70_RS16555	3307314	3307538	1	hypothetical protein
3307147	3315215	8068	IslandPick	WP_022065848.1		DQB70_RS16560	3307553	3309205	1	Na/Pi cotransporter family protein
3307147	3315215	8068	IslandPick	WP_022065847.1		DQB70_RS16565	3309271	3309615	1	DUF2493 domain-containing protein
3307147	3315215	8068	IslandPick	WP_032732801.1		DQB70_RS16570	3309941	3311074	1	FAD-dependent monooxygenase
3307147	3315215	8068	IslandPick	WP_012542120.1		DQB70_RS16575	3311217	3311804	-1	TetR family transcriptional regulator
3307147	3315215	8068	IslandPick	WP_012542122.1		DQB70_RS16580	3311971	3313413	1	MFS transporter
3307147	3315215	8068	IslandPick	WP_022065843.1		DQB70_RS16585	3313536	3314321	-1	SDR family NAD(P)-dependent oxidoreductase
3307147	3315215	8068	IslandPick	WP_012542124.1		DQB70_RS16590	3314373	3315269	-1	GntR family transcriptional regulator
3315263	3321683	6420	IslandPick	WP_012542124.1		DQB70_RS16590	3314373	3315269	-1	GntR family transcriptional regulator
3315263	3321683	6420	IslandPick	WP_022065841.1		DQB70_RS16595	3315462	3316274	1	ABC transporter substrate-binding protein
3315263	3321683	6420	IslandPick	WP_008807665.1		DQB70_RS16600	3316302	3317027	1	amino acid ABC transporter permease
3315263	3321683	6420	IslandPick	WP_012968502.1		DQB70_RS16605	3317024	3317764	1	amino acid ABC transporter ATP-binding protein
3315263	3321683	6420	IslandPick	WP_048271604.1		DQB70_RS16610	3317778	3318953	1	M20 family peptidase
3315263	3321683	6420	IslandPick	WP_016160710.1		DQB70_RS16615	3318950	3320050	1	hypothetical protein
3315263	3321683	6420	IslandPick	WP_022065838.1		DQB70_RS16620	3320037	3321206	1	aminopeptidase P family protein
3315263	3321683	6420	IslandPick	WP_112293680.1		DQB70_RS16625	3321217	3322140	1	dihydrodipicolinate synthase family protein
3344489	3349423	4934	IslandPick	WP_012542132.1		DQB70_RS16760	3342772	3344556	1	sensor domain-containing diguanylate cyclase
3344489	3349423	4934	IslandPick	WP_008807694.1		DQB70_RS16765	3344563	3345453	-1	LysR family transcriptional regulator
3344489	3349423	4934	IslandPick	WP_012542133.1		DQB70_RS16770	3345574	3347076	1	UbiD family decarboxylase
3344489	3349423	4934	IslandPick	WP_022066223.1		DQB70_RS16775	3347152	3347562	-1	hypothetical protein
3344489	3349423	4934	IslandPick	WP_016160694.1		DQB70_RS16780	3347692	3348378	-1	EAL domain-containing protein
3344489	3349423	4934	IslandPick	WP_008807698.1		DQB70_RS16785	3349013	3349645	-1	DNA-binding protein
3359108	3363662	4554	IslandPick	WP_004150795.1		DQB70_RS16840	3359001	3359186	-1	hypothetical protein
3359108	3363662	4554	IslandPick	WP_022066228.1		DQB70_RS16845	3359797	3360990	1	glutathione-dependent formaldehyde dehydrogenase
3359108	3363662	4554	IslandPick	WP_012542149.1		DQB70_RS16850	3361098	3361325	1	DUF1272 domain-containing protein
3359108	3363662	4554	IslandPick	WP_012968540.1		DQB70_RS16855	3361380	3361925	-1	cysteine hydrolase
3359108	3363662	4554	IslandPick	WP_022066229.1		DQB70_RS16860	3362216	3362857	-1	GntR family transcriptional regulator
3359108	3363662	4554	IslandPick	WP_022066230.1		DQB70_RS16865	3363030	3363503	1	OsmC family peroxiredoxin
3359108	3363662	4554	IslandPick	WP_012542151.1		DQB70_RS16870	3363640	3363963	1	antibiotic biosynthesis monooxygenase
3383694	3392226	8532	IslandPick			DQB70_RS16940	3382597	3383697	-1	terminase large subunit
3383694	3392226	8532	IslandPick	WP_064277429.1		DQB70_RS16945	3383995	3384870	1	hypothetical protein
3383694	3392226	8532	IslandPick	WP_112293766.1		DQB70_RS16950	3384911	3385501	-1	tail assembly protein
3383694	3392226	8532	IslandPick	WP_112293683.1		DQB70_RS16955	3385568	3387229	-1	terminase large subunit
3383694	3392226	8532	IslandPick	WP_040211070.1		DQB70_RS16960	3387213	3387569	-1	phage terminase small subunit P27 family
3383694	3392226	8532	IslandPick	WP_071533745.1		DQB70_RS16965	3387527	3387718	-1	terminase
3383694	3392226	8532	IslandPick	WP_044245563.1		DQB70_RS16970	3387845	3388288	-1	HNH endonuclease
3383694	3392226	8532	IslandPick	WP_016160668.1		DQB70_RS16975	3388288	3388581	-1	phage gp6-like head-tail connector protein
3383694	3392226	8532	IslandPick	WP_040177084.1		DQB70_RS16980	3388574	3388912	-1	head-tail adaptor
3383694	3392226	8532	IslandPick	WP_004174256.1		DQB70_RS16985	3388909	3390144	-1	phage portal protein
3383694	3392226	8532	IslandPick	WP_044245572.1		DQB70_RS16990	3390146	3390706	-1	HK97 family phage prohead protease
3383694	3392226	8532	IslandPick	WP_071583198.1		DQB70_RS16995	3390757	3391923	-1	phage major capsid protein
3383694	3392226	8532	IslandPick	WP_112293685.1		DQB70_RS17000	3392165	3392932	1	hypothetical protein
3393404	3399543	6139	IslandPick	WP_112293768.1		DQB70_RS17005	3392936	3393445	1	hypothetical protein
3393404	3399543	6139	IslandPick	WP_112293686.1		DQB70_RS17010	3393480	3393740	-1	hypothetical protein
3393404	3399543	6139	IslandPick	WP_112293688.1		DQB70_RS17015	3393955	3395319	-1	hypothetical protein
3393404	3399543	6139	IslandPick	WP_112293689.1		DQB70_RS17020	3395316	3395684	-1	hypothetical protein
3393404	3399543	6139	IslandPick	WP_112293691.1		DQB70_RS17025	3395681	3395935	-1	hypothetical protein
3393404	3399543	6139	IslandPick	WP_112293693.1		DQB70_RS17030	3395928	3396206	-1	host cell division inhibitor Icd-like protein
3393404	3399543	6139	IslandPick	WP_112293694.1		DQB70_RS17035	3396340	3396534	1	toxin-antitoxin system HicB family antitoxin
3393404	3399543	6139	IslandPick	WP_112293696.1		DQB70_RS17040	3396561	3397382	-1	DUF2971 domain-containing protein
3393404	3399543	6139	IslandPick	WP_112293769.1		DQB70_RS17045	3397619	3397849	-1	transcriptional regulator
3393404	3399543	6139	IslandPick	WP_112293698.1		DQB70_RS17050	3397909	3398127	-1	hypothetical protein
3393404	3399543	6139	IslandPick	WP_112293771.1		DQB70_RS17055	3398120	3399355	-1	integrase
3393404	3399543	6139	IslandPick			DQB70_RS17060	3399521	3400165	-1	terminase large subunit
3423138	3437252	14114	IslandPick	WP_023304945.1		DQB70_RS17230	3422841	3423323	-1	DUF1833 domain-containing protein
3423138	3437252	14114	IslandPick	WP_071599323.1		DQB70_RS17235	3423310	3423783	-1	hypothetical protein
3423138	3437252	14114	IslandPick	WP_085318978.1		DQB70_RS17240	3423783	3426479	-1	phage tail tape measure protein
3423138	3437252	14114	IslandPick	WP_032420719.1		DQB70_RS17245	3426460	3426777	-1	phage tail assembly protein T
3423138	3437252	14114	IslandPick	WP_020804327.1		DQB70_RS17250	3426798	3427193	-1	phage tail protein
3423138	3437252	14114	IslandPick	WP_023304948.1		DQB70_RS17255	3427236	3427718	-1	hypothetical protein
3423138	3437252	14114	IslandPick	WP_020804325.1		DQB70_RS17260	3427726	3428124	-1	phage tail protein
3423138	3437252	14114	IslandPick	WP_020804335.1		DQB70_RS17265	3428121	3428672	-1	phage tail protein
3423138	3437252	14114	IslandPick	WP_020317349.1		DQB70_RS17270	3428662	3428955	-1	sugar ABC transporter ATP-binding protein
3423138	3437252	14114	IslandPick	WP_020804328.1		DQB70_RS17275	3428948	3429274	-1	DUF2190 family protein
3423138	3437252	14114	IslandPick	WP_112293703.1		DQB70_RS17280	3429355	3430710	-1	hypothetical protein
3423138	3437252	14114	IslandPick	WP_112293704.1		DQB70_RS17285	3430655	3432154	-1	phage portal protein
3423138	3437252	14114	IslandPick	WP_014228569.1		DQB70_RS17290	3432151	3432366	-1	hypothetical protein
3423138	3437252	14114	IslandPick	WP_049095303.1		DQB70_RS17295	3432363	3434471	-1	phage terminase large subunit family protein
3423138	3437252	14114	IslandPick	WP_014228567.1		DQB70_RS17300	3434471	3434962	-1	DUF1441 family protein
3423138	3437252	14114	IslandPick	WP_071785246.1		DQB70_RS17305	3435283	3435468	-1	hypothetical protein
3423138	3437252	14114	IslandPick	WP_107334310.1		DQB70_RS17310	3435535	3435795	-1	hypothetical protein
3423138	3437252	14114	IslandPick	WP_112293706.1		DQB70_RS17315	3436021	3436266	-1	hypothetical protein
3423138	3437252	14114	IslandPick	WP_004886681.1		DQB70_RS17320	3436409	3436750	-1	lipoprotein
3423138	3437252	14114	IslandPick	WP_112293707.1		DQB70_RS17325	3436839	3437033	-1	hypothetical protein
3423138	3437252	14114	IslandPick	WP_112293709.1		DQB70_RS17330	3436987	3437259	-1	hypothetical protein
4401945	4417070	15125	IslandPick	WP_004191833.1		DQB70_RS22080	4400930	4402144	1	DUF4102 domain-containing protein
4401945	4417070	15125	IslandPick	WP_020802548.1		DQB70_RS22085	4402213	4402803	1	hypothetical protein
4401945	4417070	15125	IslandPick	WP_017880053.1		DQB70_RS22090	4403578	4404372	1	hypothetical protein
4401945	4417070	15125	IslandPick	WP_050484422.1		DQB70_RS22095	4404509	4404910	1	hypothetical protein
4401945	4417070	15125	IslandPick	WP_023342981.1		DQB70_RS22100	4405353	4406852	-1	hypothetical protein
4401945	4417070	15125	IslandPick	WP_023342982.1		DQB70_RS22105	4406944	4408071	-1	hypothetical protein
4401945	4417070	15125	IslandPick	WP_022065077.1		DQB70_RS22110	4409103	4409846	-1	ABC transporter permease
4401945	4417070	15125	IslandPick	WP_008805295.1		DQB70_RS22115	4409843	4411033	-1	ABC transporter substrate-binding protein
4401945	4417070	15125	IslandPick	WP_008805294.1		DQB70_RS22120	4411017	4411817	-1	ABC transporter ATP-binding protein
4401945	4417070	15125	IslandPick	WP_008805293.1		DQB70_RS22125	4411814	4412872	-1	acyl-CoA dehydrogenase
4401945	4417070	15125	IslandPick	WP_022065076.1		DQB70_RS22130	4412906	4413457	-1	peroxidase
4401945	4417070	15125	IslandPick	WP_008805291.1		DQB70_RS22135	4413567	4414520	1	AraC family transcriptional regulator
4401945	4417070	15125	IslandPick	WP_008805290.1		DQB70_RS22140	4414738	4415085	1	AraC family transcriptional regulator
4401945	4417070	15125	IslandPick	WP_008805289.1	cysI	DQB70_RS22145	4415374	4417068	1	assimilatory sulfite reductase (NADPH) hemoprotein subunit
4418854	4424564	5710	IslandPick	WP_022065074.1		DQB70_RS22155	4417957	4420722	-1	luxR family transcriptional regulator maltose regulon positive regulatory protein
4418854	4424564	5710	IslandPick	WP_022065073.1		DQB70_RS22160	4420976	4421935	1	thiamine pyrophosphate-dependent dehydrogenase E1 component subunit alpha
4418854	4424564	5710	IslandPick	WP_002889881.1		DQB70_RS22165	4421947	4422966	1	alpha-ketoacid dehydrogenase subunit beta
4418854	4424564	5710	IslandPick	WP_022065072.1		DQB70_RS22170	4422970	4424505	1	pyruvate dehydrogenase E2 component
4418854	4424564	5710	IslandPick	WP_016160348.1	lpdA	DQB70_RS22175	4424495	4425892	1	dihydrolipoyl dehydrogenase
4817025	4830150	13125	IslandPick	WP_022064576.1		DQB70_RS24060	4816529	4817041	1	4-hydroxyphenylacetate 3-monooxygenase reductase subunit
4817025	4830150	13125	IslandPick	WP_004146096.1		DQB70_RS24065	4817225	4817476	-1	hypothetical protein
4817025	4830150	13125	IslandPick	WP_072194059.1		DQB70_RS24070	4817473	4818471	-1	hypothetical protein
4817025	4830150	13125	IslandPick	WP_032737074.1		DQB70_RS24075	4818652	4818891	-1	hypothetical protein
4817025	4830150	13125	IslandPick	WP_112293749.1		DQB70_RS24080	4818893	4819513	-1	hypothetical protein
4817025	4830150	13125	IslandPick	WP_012969006.1		DQB70_RS24085	4819535	4819780	-1	hypothetical protein
4817025	4830150	13125	IslandPick	WP_012969007.1		DQB70_RS24090	4819862	4820080	-1	hypothetical protein
4817025	4830150	13125	IslandPick	WP_080883171.1		DQB70_RS24095	4820073	4827980	-1	filamentous hemagglutinin N-terminal domain-containing protein
4817025	4830150	13125	IslandPick	WP_044649947.1		DQB70_RS24100	4828069	4829751	-1	ShlB/FhaC/HecB family hemolysin secretion/activation protein
4911270	4931526	20256	IslandPick	WP_032731849.1		DQB70_RS24525	4911742	4912002	-1	hypothetical protein
4911270	4931526	20256	IslandPick	WP_074185612.1		DQB70_RS24530	4911977	4912309	-1	DUF2778 domain-containing protein
4911270	4931526	20256	IslandPick			DQB70_RS24535	4912269	4912450	1	hypothetical protein
4911270	4931526	20256	IslandPick	WP_022064731.1		DQB70_RS24540	4912805	4913479	1	hypothetical protein
4911270	4931526	20256	IslandPick	WP_022064732.1		DQB70_RS24545	4913481	4913828	1	hypothetical protein
4911270	4931526	20256	IslandPick			DQB70_RS24550	4913831	4913926	1	type VI secretion system tube protein Hcp
4911270	4931526	20256	IslandPick			DQB70_RS24555	4913949	4914857	-1	IS3 family transposase
4911270	4931526	20256	IslandPick	WP_022064733.1		DQB70_RS24560	4915002	4916243	-1	hypothetical protein
4911270	4931526	20256	IslandPick			DQB70_RS24565	4916712	4916896	1	HNH endonuclease
4911270	4931526	20256	IslandPick	WP_024170141.1		DQB70_RS24570	4917002	4917277	1	hypothetical protein
4911270	4931526	20256	IslandPick			DQB70_RS24575	4917841	4919645	1	hypothetical protein
4911270	4931526	20256	IslandPick			DQB70_RS24580	4919886	4921370	-1	molybdopterin-guanine dinucleotide biosynthesis protein MobA
4911270	4931526	20256	IslandPick	WP_022064738.1		DQB70_RS24585	4922196	4922507	1	hypothetical protein
4911270	4931526	20256	IslandPick	WP_022064739.1		DQB70_RS24590	4922756	4924267	1	recombinase family protein
4911270	4931526	20256	IslandPick	WP_064141871.1		DQB70_RS24595	4924257	4925183	1	ParB/RepB/Spo0J family partition protein
4911270	4931526	20256	IslandPick	WP_112293750.1		DQB70_RS24600	4925176	4926066	1	RepB plasmid partitioning protein
4911270	4931526	20256	IslandPick	WP_022064742.1		DQB70_RS24605	4926381	4929341	-1	hypothetical protein
4911270	4931526	20256	IslandPick			DQB70_RS24610	4929351	4931199	-1	site-specific DNA-methyltransferase
4911270	4931526	20256	IslandPick	WP_022064745.1		DQB70_RS24615	4931379	4932629	-1	DUF4102 domain-containing protein
