# Supplementary material for: A Possible Recently Identified Evolutionary Strategy Using Membrane-Bound Vesicle Transfer of Genetic Material to Induce Bacterial Resistance, Virulence and Pathogenicity in Klebsiella oxytoca
Source: Int J Mol Sci. 2026 Jan 19;27(2):988. doi: 10.3390/ijms27020988 (PMC12842022; doi:10.3390/ijms27020988)
Supplement: Supplementary file 1 [file ijms-27-00988-s001.zip › Table supplementary 12..xlsx]

## Sheet: Annotations K. quasipneumoniae
Table S12. Functional and Virulence Annotations of K. quasipneumoniae Genes Identified by RGI, PATRIC, PAG, VFDB, and Victors Databases
RGI, CARD: Identification of microbial resistance genes
BLAST, Victors: Virulence factors
PAG: Genes associated with pathogens
Protein ID	Type	Source
WP_000242758.1	RGI	https://card.mcmaster.ca/aro/3000518
WP_002914337.1	RGI	https://card.mcmaster.ca/aro/3000516
WP_002894776.1	RGI	https://card.mcmaster.ca/aro/3003841
WP_004174069.1	RGI	https://card.mcmaster.ca/aro/3003359
WP_002904397.1	RGI	https://card.mcmaster.ca/aro/3000263
WP_000242758.1	RGI	https://card.mcmaster.ca/aro/3000518
WP_002910103.1	RGI	https://card.mcmaster.ca/aro/3000676
WP_004174069.1	RGI	https://card.mcmaster.ca/aro/3003359
WP_000242758.1	RGI	https://card.mcmaster.ca/aro/3000518
WP_002914337.1	RGI	https://card.mcmaster.ca/aro/3000516
WP_004174069.1	RGI	https://card.mcmaster.ca/aro/3003359
WP_004174069.1	RGI	https://card.mcmaster.ca/aro/3003359
WP_002894776.1	RGI	https://card.mcmaster.ca/aro/3003841
WP_004174069.1	RGI	https://card.mcmaster.ca/aro/3003359
WP_004202895.1	RGI	https://card.mcmaster.ca/aro/3003953
WP_000242758.1	RGI	https://card.mcmaster.ca/aro/3000518
WP_004174069.1	RGI	https://card.mcmaster.ca/aro/3003359
WP_000242758.1	RGI	https://card.mcmaster.ca/aro/3000518
WP_002914337.1	RGI	https://card.mcmaster.ca/aro/3000516
WP_002894776.1	RGI	https://card.mcmaster.ca/aro/3003841
WP_004174069.1	RGI	https://card.mcmaster.ca/aro/3003359
WP_002904397.1	RGI	https://card.mcmaster.ca/aro/3000263
WP_000242758.1	RGI	https://card.mcmaster.ca/aro/3000518
WP_002910103.1	RGI	https://card.mcmaster.ca/aro/3000676
WP_004174069.1	RGI	https://card.mcmaster.ca/aro/3003359
WP_000242758.1	RGI	https://card.mcmaster.ca/aro/3000518
WP_002914337.1	RGI	https://card.mcmaster.ca/aro/3000516
WP_004174069.1	RGI	https://card.mcmaster.ca/aro/3003359
WP_004174069.1	RGI	https://card.mcmaster.ca/aro/3003359
WP_002894776.1	RGI	https://card.mcmaster.ca/aro/3003841
WP_004174069.1	RGI	https://card.mcmaster.ca/aro/3003359
WP_004202604.1	RGI	https://card.mcmaster.ca/aro/3003392
WP_004202254.1	RGI	https://card.mcmaster.ca/aro/3000309
WP_000242758.1	RGI	https://card.mcmaster.ca/aro/3000518
WP_004174069.1	RGI	https://card.mcmaster.ca/aro/3003359
WP_000242758.1	RGI	https://card.mcmaster.ca/aro/3000518
WP_002914337.1	RGI	https://card.mcmaster.ca/aro/3000516
WP_002894776.1	RGI	https://card.mcmaster.ca/aro/3003841
WP_004174069.1	RGI	https://card.mcmaster.ca/aro/3003359
WP_002904397.1	RGI	https://card.mcmaster.ca/aro/3000263
WP_000242758.1	RGI	https://card.mcmaster.ca/aro/3000518
WP_002910103.1	RGI	https://card.mcmaster.ca/aro/3000676
WP_004174069.1	RGI	https://card.mcmaster.ca/aro/3003359
WP_000242758.1	RGI	https://card.mcmaster.ca/aro/3000518
WP_002914337.1	RGI	https://card.mcmaster.ca/aro/3000516
WP_004174069.1	RGI	https://card.mcmaster.ca/aro/3003359
WP_004174069.1	RGI	https://card.mcmaster.ca/aro/3003359
WP_002894776.1	RGI	https://card.mcmaster.ca/aro/3003841
WP_004174069.1	RGI	https://card.mcmaster.ca/aro/3003359
WP_004202604.1	RGI	https://card.mcmaster.ca/aro/3003392
WP_004202254.1	RGI	https://card.mcmaster.ca/aro/3000309
WP_000242758.1	RGI	https://card.mcmaster.ca/aro/3000518
WP_004174069.1	RGI	https://card.mcmaster.ca/aro/3003359
WP_000242758.1	RGI	https://card.mcmaster.ca/aro/3000518
WP_002914337.1	RGI	https://card.mcmaster.ca/aro/3000516
WP_002894776.1	RGI	https://card.mcmaster.ca/aro/3003841
WP_004174069.1	RGI	https://card.mcmaster.ca/aro/3003359
WP_002904397.1	RGI	https://card.mcmaster.ca/aro/3000263
WP_000242758.1	RGI	https://card.mcmaster.ca/aro/3000518
WP_002910103.1	RGI	https://card.mcmaster.ca/aro/3000676
WP_004174069.1	RGI	https://card.mcmaster.ca/aro/3003359
WP_000242758.1	RGI	https://card.mcmaster.ca/aro/3000518
WP_004201959.1	RGI	https://card.mcmaster.ca/aro/3000778
WP_004174069.1	RGI	https://card.mcmaster.ca/aro/3003359
WP_004174069.1	RGI	https://card.mcmaster.ca/aro/3003359
WP_002894776.1	RGI	https://card.mcmaster.ca/aro/3003841
WP_004174069.1	RGI	https://card.mcmaster.ca/aro/3003359
WP_002904397.1	RGI	https://card.mcmaster.ca/aro/3000263
WP_004202242.1	RGI	https://card.mcmaster.ca/aro/3003890
WP_000242758.1	RGI	https://card.mcmaster.ca/aro/3000518
WP_004174069.1	RGI	https://card.mcmaster.ca/aro/3003359
WP_000242758.1	RGI	https://card.mcmaster.ca/aro/3000518
WP_002914337.1	RGI	https://card.mcmaster.ca/aro/3000516
WP_002894776.1	RGI	https://card.mcmaster.ca/aro/3003841
WP_004174069.1	RGI	https://card.mcmaster.ca/aro/3003359
WP_002904397.1	RGI	https://card.mcmaster.ca/aro/3000263
WP_000242758.1	RGI	https://card.mcmaster.ca/aro/3000518
WP_002910103.1	RGI	https://card.mcmaster.ca/aro/3000676
WP_004174069.1	RGI	https://card.mcmaster.ca/aro/3003359
WP_000242758.1	RGI	https://card.mcmaster.ca/aro/3000518
WP_004201688.1	RGI	https://card.mcmaster.ca/aro/3003295
WP_004174069.1	RGI	https://card.mcmaster.ca/aro/3003359
WP_004174069.1	RGI	https://card.mcmaster.ca/aro/3003359
WP_002894776.1	RGI	https://card.mcmaster.ca/aro/3003841
WP_004174069.1	RGI	https://card.mcmaster.ca/aro/3003359
WP_002904397.1	RGI	https://card.mcmaster.ca/aro/3000263
WP_004202242.1	RGI	https://card.mcmaster.ca/aro/3003890
WP_000242758.1	RGI	https://card.mcmaster.ca/aro/3000518
WP_004174069.1	RGI	https://card.mcmaster.ca/aro/3003359
WP_000242758.1	RGI	https://card.mcmaster.ca/aro/3000518
WP_002914337.1	RGI	https://card.mcmaster.ca/aro/3000516
WP_002894776.1	RGI	https://card.mcmaster.ca/aro/3003841
WP_004174069.1	RGI	https://card.mcmaster.ca/aro/3003359
WP_002904397.1	RGI	https://card.mcmaster.ca/aro/3000263
WP_000242758.1	RGI	https://card.mcmaster.ca/aro/3000518
WP_002910103.1	RGI	https://card.mcmaster.ca/aro/3000676
WP_004174069.1	RGI	https://card.mcmaster.ca/aro/3003359
WP_000242758.1	RGI	https://card.mcmaster.ca/aro/3000518
WP_004201688.1	RGI	https://card.mcmaster.ca/aro/3003295
WP_004174069.1	RGI	https://card.mcmaster.ca/aro/3003359
WP_004174069.1	RGI	https://card.mcmaster.ca/aro/3003359
WP_002894776.1	RGI	https://card.mcmaster.ca/aro/3003841
WP_004174069.1	RGI	https://card.mcmaster.ca/aro/3003359
WP_002904397.1	RGI	https://card.mcmaster.ca/aro/3000263
WP_004202242.1	RGI	https://card.mcmaster.ca/aro/3003890
WP_000242758.1	RGI	https://card.mcmaster.ca/aro/3000518
WP_004174069.1	RGI	https://card.mcmaster.ca/aro/3003359
WP_000242758.1	RGI	https://card.mcmaster.ca/aro/3000518
WP_002914337.1	RGI	https://card.mcmaster.ca/aro/3000516
WP_004202492.1	RGI	https://card.mcmaster.ca/aro/3000823
WP_004174069.1	RGI	https://card.mcmaster.ca/aro/3003359
WP_002904397.1	RGI	https://card.mcmaster.ca/aro/3000263
WP_000242758.1	RGI	https://card.mcmaster.ca/aro/3000518
WP_002910103.1	RGI	https://card.mcmaster.ca/aro/3000676
WP_004174069.1	RGI	https://card.mcmaster.ca/aro/3003359
WP_000242758.1	RGI	https://card.mcmaster.ca/aro/3000518
WP_004201558.1	RGI	https://card.mcmaster.ca/aro/3003066
WP_004174069.1	RGI	https://card.mcmaster.ca/aro/3003359
WP_004174069.1	RGI	https://card.mcmaster.ca/aro/3003359
WP_002894776.1	RGI	https://card.mcmaster.ca/aro/3003841
WP_004174069.1	RGI	https://card.mcmaster.ca/aro/3003359
WP_002904397.1	RGI	https://card.mcmaster.ca/aro/3000263
WP_004202242.1	RGI	https://card.mcmaster.ca/aro/3003890
WP_000242758.1	RGI	https://card.mcmaster.ca/aro/3000518
WP_004174069.1	RGI	https://card.mcmaster.ca/aro/3003359
WP_000242758.1	RGI	https://card.mcmaster.ca/aro/3000518
WP_002914337.1	RGI	https://card.mcmaster.ca/aro/3000516
WP_004202492.1	RGI	https://card.mcmaster.ca/aro/3000823
WP_004174069.1	RGI	https://card.mcmaster.ca/aro/3003359
WP_002904397.1	RGI	https://card.mcmaster.ca/aro/3000263
WP_000242758.1	RGI	https://card.mcmaster.ca/aro/3000518
WP_002910103.1	RGI	https://card.mcmaster.ca/aro/3000676
WP_004174069.1	RGI	https://card.mcmaster.ca/aro/3003359
WP_000242758.1	RGI	https://card.mcmaster.ca/aro/3000518
WP_004201558.1	RGI	https://card.mcmaster.ca/aro/3003066
WP_004174069.1	RGI	https://card.mcmaster.ca/aro/3003359
WP_004174069.1	RGI	https://card.mcmaster.ca/aro/3003359
WP_002894776.1	RGI	https://card.mcmaster.ca/aro/3003841
WP_004174069.1	RGI	https://card.mcmaster.ca/aro/3003359
WP_002904397.1	RGI	https://card.mcmaster.ca/aro/3000263
WP_004202242.1	RGI	https://card.mcmaster.ca/aro/3003890
WP_000242758.1	RGI	https://card.mcmaster.ca/aro/3000518
WP_004174069.1	RGI	https://card.mcmaster.ca/aro/3003359
WP_000242758.1	RGI	https://card.mcmaster.ca/aro/3000518
WP_002914337.1	RGI	https://card.mcmaster.ca/aro/3000516
WP_004202492.1	RGI	https://card.mcmaster.ca/aro/3000823
WP_004174069.1	RGI	https://card.mcmaster.ca/aro/3003359
WP_002904397.1	RGI	https://card.mcmaster.ca/aro/3000263
WP_000242758.1	RGI	https://card.mcmaster.ca/aro/3000518
WP_002910103.1	RGI	https://card.mcmaster.ca/aro/3000676
WP_004174069.1	RGI	https://card.mcmaster.ca/aro/3003359
WP_000242758.1	RGI	https://card.mcmaster.ca/aro/3000518
WP_004201558.1	RGI	https://card.mcmaster.ca/aro/3003066
WP_004174069.1	RGI	https://card.mcmaster.ca/aro/3003359
WP_004174069.1	RGI	https://card.mcmaster.ca/aro/3003359
WP_002894776.1	RGI	https://card.mcmaster.ca/aro/3003841
WP_004174069.1	RGI	https://card.mcmaster.ca/aro/3003359
WP_002904397.1	RGI	https://card.mcmaster.ca/aro/3000263
WP_004202242.1	RGI	https://card.mcmaster.ca/aro/3003890
WP_000242758.1	RGI	https://card.mcmaster.ca/aro/3000518
WP_004174069.1	RGI	https://card.mcmaster.ca/aro/3003359
WP_000242758.1	RGI	https://card.mcmaster.ca/aro/3000518
WP_002914337.1	RGI	https://card.mcmaster.ca/aro/3000516
WP_004202492.1	RGI	https://card.mcmaster.ca/aro/3000823
WP_004174069.1	RGI	https://card.mcmaster.ca/aro/3003359
WP_002904397.1	RGI	https://card.mcmaster.ca/aro/3000263
WP_000242758.1	RGI	https://card.mcmaster.ca/aro/3000518
WP_002910103.1	RGI	https://card.mcmaster.ca/aro/3000676
WP_004174069.1	RGI	https://card.mcmaster.ca/aro/3003359
WP_000242758.1	RGI	https://card.mcmaster.ca/aro/3000518
WP_004201558.1	RGI	https://card.mcmaster.ca/aro/3003066
WP_004174069.1	RGI	https://card.mcmaster.ca/aro/3003359
WP_004174069.1	RGI	https://card.mcmaster.ca/aro/3003359
WP_002894776.1	RGI	https://card.mcmaster.ca/aro/3003841
WP_004174069.1	RGI	https://card.mcmaster.ca/aro/3003359
WP_002904397.1	RGI	https://card.mcmaster.ca/aro/3000263
WP_017900177.1	RGI	https://card.mcmaster.ca/aro/3000778
WP_000242758.1	RGI	https://card.mcmaster.ca/aro/3000518
WP_004174069.1	RGI	https://card.mcmaster.ca/aro/3003359
WP_000242758.1	RGI	https://card.mcmaster.ca/aro/3000518
WP_002914337.1	RGI	https://card.mcmaster.ca/aro/3000516
WP_004202492.1	RGI	https://card.mcmaster.ca/aro/3000823
WP_004174069.1	RGI	https://card.mcmaster.ca/aro/3003359
WP_002904397.1	RGI	https://card.mcmaster.ca/aro/3000263
WP_000242758.1	RGI	https://card.mcmaster.ca/aro/3000518
WP_002910103.1	RGI	https://card.mcmaster.ca/aro/3000676
WP_004174069.1	RGI	https://card.mcmaster.ca/aro/3003359
WP_000242758.1	RGI	https://card.mcmaster.ca/aro/3000518
WP_004201558.1	RGI	https://card.mcmaster.ca/aro/3003066
WP_004174069.1	RGI	https://card.mcmaster.ca/aro/3003359
WP_004174069.1	RGI	https://card.mcmaster.ca/aro/3003359
WP_002894776.1	RGI	https://card.mcmaster.ca/aro/3003841
WP_004174069.1	RGI	https://card.mcmaster.ca/aro/3003359
WP_002904397.1	RGI	https://card.mcmaster.ca/aro/3000263
WP_004202077.1	RGI	https://card.mcmaster.ca/aro/3003578
WP_000242758.1	RGI	https://card.mcmaster.ca/aro/3000518
WP_004174069.1	RGI	https://card.mcmaster.ca/aro/3003359
WP_000242758.1	RGI	https://card.mcmaster.ca/aro/3000518
WP_002914337.1	RGI	https://card.mcmaster.ca/aro/3000516
WP_004202492.1	RGI	https://card.mcmaster.ca/aro/3000823
WP_004174069.1	RGI	https://card.mcmaster.ca/aro/3003359
WP_002904397.1	RGI	https://card.mcmaster.ca/aro/3000263
WP_000242758.1	RGI	https://card.mcmaster.ca/aro/3000518
WP_002910103.1	RGI	https://card.mcmaster.ca/aro/3000676
WP_004174069.1	RGI	https://card.mcmaster.ca/aro/3003359
WP_000242758.1	RGI	https://card.mcmaster.ca/aro/3000518
WP_004201558.1	RGI	https://card.mcmaster.ca/aro/3003066
WP_004174069.1	RGI	https://card.mcmaster.ca/aro/3003359
WP_004174069.1	RGI	https://card.mcmaster.ca/aro/3003359
WP_002894776.1	RGI	https://card.mcmaster.ca/aro/3003841
WP_004174069.1	RGI	https://card.mcmaster.ca/aro/3003359
WP_002904397.1	RGI	https://card.mcmaster.ca/aro/3000263
WP_032456699.1	RGI	https://card.mcmaster.ca/aro/3002985
WP_000242758.1	RGI	https://card.mcmaster.ca/aro/3000518
WP_004174069.1	RGI	https://card.mcmaster.ca/aro/3003359
WP_000242758.1	RGI	https://card.mcmaster.ca/aro/3000518
WP_002914337.1	RGI	https://card.mcmaster.ca/aro/3000516
WP_004202492.1	RGI	https://card.mcmaster.ca/aro/3000823
WP_004174069.1	RGI	https://card.mcmaster.ca/aro/3003359
WP_002904397.1	RGI	https://card.mcmaster.ca/aro/3000263
WP_000242758.1	RGI	https://card.mcmaster.ca/aro/3000518
WP_002910103.1	RGI	https://card.mcmaster.ca/aro/3000676
WP_004174069.1	RGI	https://card.mcmaster.ca/aro/3003359
WP_000242758.1	RGI	https://card.mcmaster.ca/aro/3000518
WP_004201552.1	RGI	https://card.mcmaster.ca/aro/3000792
WP_004174069.1	RGI	https://card.mcmaster.ca/aro/3003359
WP_004174069.1	RGI	https://card.mcmaster.ca/aro/3003359
WP_002894776.1	RGI	https://card.mcmaster.ca/aro/3003841
WP_004174069.1	RGI	https://card.mcmaster.ca/aro/3003359
WP_002904397.1	RGI	https://card.mcmaster.ca/aro/3000263
WP_032456699.1	RGI	https://card.mcmaster.ca/aro/3002985
WP_000242758.1	RGI	https://card.mcmaster.ca/aro/3000518
WP_004174069.1	RGI	https://card.mcmaster.ca/aro/3003359
WP_000242758.1	RGI	https://card.mcmaster.ca/aro/3000518
WP_002914337.1	RGI	https://card.mcmaster.ca/aro/3000516
WP_004204746.1	RGI	https://card.mcmaster.ca/aro/3003373
WP_004174069.1	RGI	https://card.mcmaster.ca/aro/3003359
WP_002904397.1	RGI	https://card.mcmaster.ca/aro/3000263
WP_000242758.1	RGI	https://card.mcmaster.ca/aro/3000518
WP_002910103.1	RGI	https://card.mcmaster.ca/aro/3000676
WP_004174069.1	RGI	https://card.mcmaster.ca/aro/3003359
WP_000242758.1	RGI	https://card.mcmaster.ca/aro/3000518
WP_004174069.1	RGI	https://card.mcmaster.ca/aro/3003359
WP_004174069.1	RGI	https://card.mcmaster.ca/aro/3003359
WP_002894776.1	RGI	https://card.mcmaster.ca/aro/3003841
WP_004174069.1	RGI	https://card.mcmaster.ca/aro/3003359
WP_002904397.1	RGI	https://card.mcmaster.ca/aro/3000263
WP_000242758.1	RGI	https://card.mcmaster.ca/aro/3000518
WP_004174069.1	RGI	https://card.mcmaster.ca/aro/3003359
WP_000242758.1	RGI	https://card.mcmaster.ca/aro/3000518
WP_002914337.1	RGI	https://card.mcmaster.ca/aro/3000516
WP_004204746.1	RGI	https://card.mcmaster.ca/aro/3003373
WP_004174069.1	RGI	https://card.mcmaster.ca/aro/3003359
WP_002904397.1	RGI	https://card.mcmaster.ca/aro/3000263
WP_000242758.1	RGI	https://card.mcmaster.ca/aro/3000518
WP_002910103.1	RGI	https://card.mcmaster.ca/aro/3000676
WP_004203671.1	RGI	https://card.mcmaster.ca/aro/3000831
WP_000242758.1	RGI	https://card.mcmaster.ca/aro/3000518
WP_004174069.1	RGI	https://card.mcmaster.ca/aro/3003359
WP_004174069.1	RGI	https://card.mcmaster.ca/aro/3003359
WP_002894776.1	RGI	https://card.mcmaster.ca/aro/3003841
WP_004174069.1	RGI	https://card.mcmaster.ca/aro/3003359
WP_002904397.1	RGI	https://card.mcmaster.ca/aro/3000263
WP_000242758.1	RGI	https://card.mcmaster.ca/aro/3000518
WP_004174069.1	RGI	https://card.mcmaster.ca/aro/3003359
WP_000242758.1	RGI	https://card.mcmaster.ca/aro/3000518
WP_002914337.1	RGI	https://card.mcmaster.ca/aro/3000516
WP_004204747.1	RGI	https://card.mcmaster.ca/aro/3000800
WP_004174069.1	RGI	https://card.mcmaster.ca/aro/3003359
WP_002904397.1	RGI	https://card.mcmaster.ca/aro/3000263
WP_000242758.1	RGI	https://card.mcmaster.ca/aro/3000518
WP_002910103.1	RGI	https://card.mcmaster.ca/aro/3000676
WP_004203671.1	RGI	https://card.mcmaster.ca/aro/3000831
WP_000242758.1	RGI	https://card.mcmaster.ca/aro/3000518
WP_004174069.1	RGI	https://card.mcmaster.ca/aro/3003359
WP_004174069.1	RGI	https://card.mcmaster.ca/aro/3003359
WP_002894776.1	RGI	https://card.mcmaster.ca/aro/3003841
WP_004174069.1	RGI	https://card.mcmaster.ca/aro/3003359
WP_002904397.1	RGI	https://card.mcmaster.ca/aro/3000263
WP_000242758.1	RGI	https://card.mcmaster.ca/aro/3000518
WP_004174069.1	RGI	https://card.mcmaster.ca/aro/3003359
WP_000242758.1	RGI	https://card.mcmaster.ca/aro/3000518
WP_002914337.1	RGI	https://card.mcmaster.ca/aro/3000516
WP_004204747.1	RGI	https://card.mcmaster.ca/aro/3000800
WP_004174069.1	RGI	https://card.mcmaster.ca/aro/3003359
WP_002904397.1	RGI	https://card.mcmaster.ca/aro/3000263
WP_000242758.1	RGI	https://card.mcmaster.ca/aro/3000518
WP_002910103.1	RGI	https://card.mcmaster.ca/aro/3000676
WP_004203671.1	RGI	https://card.mcmaster.ca/aro/3000831
WP_000242758.1	RGI	https://card.mcmaster.ca/aro/3000518
WP_004174069.1	RGI	https://card.mcmaster.ca/aro/3003359
WP_004174069.1	RGI	https://card.mcmaster.ca/aro/3003359
WP_002894776.1	RGI	https://card.mcmaster.ca/aro/3003841
WP_004174069.1	RGI	https://card.mcmaster.ca/aro/3003359
WP_002904397.1	RGI	https://card.mcmaster.ca/aro/3000263
WP_000242758.1	RGI	https://card.mcmaster.ca/aro/3000518
WP_004174069.1	RGI	https://card.mcmaster.ca/aro/3003359
WP_000242758.1	RGI	https://card.mcmaster.ca/aro/3000518
WP_002914337.1	RGI	https://card.mcmaster.ca/aro/3000516
WP_004204748.1	RGI	https://card.mcmaster.ca/aro/3000778
WP_004174069.1	RGI	https://card.mcmaster.ca/aro/3003359
WP_002904397.1	RGI	https://card.mcmaster.ca/aro/3000263
WP_000242758.1	RGI	https://card.mcmaster.ca/aro/3000518
WP_002910103.1	RGI	https://card.mcmaster.ca/aro/3000676
WP_004203670.1	RGI	https://card.mcmaster.ca/aro/3000830
WP_000242758.1	RGI	https://card.mcmaster.ca/aro/3000518
WP_004174069.1	RGI	https://card.mcmaster.ca/aro/3003359
WP_032426172.1	RGI	https://card.mcmaster.ca/aro/3000024
WP_002894776.1	RGI	https://card.mcmaster.ca/aro/3003841
WP_004174069.1	RGI	https://card.mcmaster.ca/aro/3003359
WP_002904397.1	RGI	https://card.mcmaster.ca/aro/3000263
WP_000242758.1	RGI	https://card.mcmaster.ca/aro/3000518
WP_004174069.1	RGI	https://card.mcmaster.ca/aro/3003359
WP_000242758.1	RGI	https://card.mcmaster.ca/aro/3000518
WP_002914337.1	RGI	https://card.mcmaster.ca/aro/3000516
WP_004204238.1	RGI	https://card.mcmaster.ca/aro/3003730
WP_004174069.1	RGI	https://card.mcmaster.ca/aro/3003359
WP_002904397.1	RGI	https://card.mcmaster.ca/aro/3000263
WP_000242758.1	RGI	https://card.mcmaster.ca/aro/3000518
WP_002910103.1	RGI	https://card.mcmaster.ca/aro/3000676
WP_004203670.1	RGI	https://card.mcmaster.ca/aro/3000830
WP_000242758.1	RGI	https://card.mcmaster.ca/aro/3000518
WP_004174069.1	RGI	https://card.mcmaster.ca/aro/3003359
WP_004205255.1	RGI	https://card.mcmaster.ca/aro/3002986
WP_002894776.1	RGI	https://card.mcmaster.ca/aro/3003841
WP_004174069.1	RGI	https://card.mcmaster.ca/aro/3003359
WP_002904397.1	RGI	https://card.mcmaster.ca/aro/3000263
WP_000242758.1	RGI	https://card.mcmaster.ca/aro/3000518
WP_004174069.1	RGI	https://card.mcmaster.ca/aro/3003359
WP_000242758.1	RGI	https://card.mcmaster.ca/aro/3000518
WP_002914337.1	RGI	https://card.mcmaster.ca/aro/3000516
WP_004204238.1	RGI	https://card.mcmaster.ca/aro/3003730
WP_004174069.1	RGI	https://card.mcmaster.ca/aro/3003359
WP_004203875.1	RGI	https://card.mcmaster.ca/aro/3003840
WP_000242758.1	RGI	https://card.mcmaster.ca/aro/3000518
WP_002910103.1	RGI	https://card.mcmaster.ca/aro/3000676
WP_000242758.1	RGI	https://card.mcmaster.ca/aro/3000518
WP_004174069.1	RGI	https://card.mcmaster.ca/aro/3003359
WP_004205697.1	RGI	https://card.mcmaster.ca/aro/3000027
WP_002894776.1	RGI	https://card.mcmaster.ca/aro/3003841
WP_004174069.1	RGI	https://card.mcmaster.ca/aro/3003359
WP_002904397.1	RGI	https://card.mcmaster.ca/aro/3000263
WP_000242758.1	RGI	https://card.mcmaster.ca/aro/3000518
WP_004174069.1	RGI	https://card.mcmaster.ca/aro/3003359
WP_000242758.1	RGI	https://card.mcmaster.ca/aro/3000518
WP_002914337.1	RGI	https://card.mcmaster.ca/aro/3000516
WP_004204217.1	RGI	https://card.mcmaster.ca/aro/3000825
WP_004174069.1	RGI	https://card.mcmaster.ca/aro/3003359
WP_004203875.1	RGI	https://card.mcmaster.ca/aro/3003840
WP_000242758.1	RGI	https://card.mcmaster.ca/aro/3000518
WP_002910103.1	RGI	https://card.mcmaster.ca/aro/3000676
WP_000242758.1	RGI	https://card.mcmaster.ca/aro/3000518
WP_004174069.1	RGI	https://card.mcmaster.ca/aro/3003359
WP_004205697.1	RGI	https://card.mcmaster.ca/aro/3000027
WP_002894776.1	RGI	https://card.mcmaster.ca/aro/3003841
WP_004174069.1	RGI	https://card.mcmaster.ca/aro/3003359
WP_002904397.1	RGI	https://card.mcmaster.ca/aro/3000263
WP_000242758.1	RGI	https://card.mcmaster.ca/aro/3000518
WP_002910103.1	RGI	https://card.mcmaster.ca/aro/3000676
WP_004174069.1	RGI	https://card.mcmaster.ca/aro/3003359
WP_000242758.1	RGI	https://card.mcmaster.ca/aro/3000518
WP_002914337.1	RGI	https://card.mcmaster.ca/aro/3000516
WP_004204217.1	RGI	https://card.mcmaster.ca/aro/3000825
WP_004174069.1	RGI	https://card.mcmaster.ca/aro/3003359
WP_004203875.1	RGI	https://card.mcmaster.ca/aro/3003840
WP_000242758.1	RGI	https://card.mcmaster.ca/aro/3000518
WP_002910103.1	RGI	https://card.mcmaster.ca/aro/3000676
WP_000242758.1	RGI	https://card.mcmaster.ca/aro/3000518
WP_004174069.1	RGI	https://card.mcmaster.ca/aro/3003359
WP_004205697.1	RGI	https://card.mcmaster.ca/aro/3000027
WP_002894776.1	RGI	https://card.mcmaster.ca/aro/3003841
WP_004174069.1	RGI	https://card.mcmaster.ca/aro/3003359
WP_002904397.1	RGI	https://card.mcmaster.ca/aro/3000263
WP_000242758.1	RGI	https://card.mcmaster.ca/aro/3000518
WP_002910103.1	RGI	https://card.mcmaster.ca/aro/3000676
WP_004174069.1	RGI	https://card.mcmaster.ca/aro/3003359
WP_000242758.1	RGI	https://card.mcmaster.ca/aro/3000518
WP_002914337.1	RGI	https://card.mcmaster.ca/aro/3000516
WP_004204211.1	RGI	https://card.mcmaster.ca/aro/3003986
WP_004174069.1	RGI	https://card.mcmaster.ca/aro/3003359
WP_004201387.1	RGI	https://card.mcmaster.ca/aro/3003950
WP_000242758.1	RGI	https://card.mcmaster.ca/aro/3000518
WP_002910103.1	RGI	https://card.mcmaster.ca/aro/3000676
WP_000242758.1	RGI	https://card.mcmaster.ca/aro/3000518
WP_004174069.1	RGI	https://card.mcmaster.ca/aro/3003359
WP_002914337.1	RGI	https://card.mcmaster.ca/aro/3000516
WP_002894776.1	RGI	https://card.mcmaster.ca/aro/3003841
WP_004174069.1	RGI	https://card.mcmaster.ca/aro/3003359
WP_002904397.1	RGI	https://card.mcmaster.ca/aro/3000263
WP_000242758.1	RGI	https://card.mcmaster.ca/aro/3000518
WP_002910103.1	RGI	https://card.mcmaster.ca/aro/3000676
WP_004174069.1	RGI	https://card.mcmaster.ca/aro/3003359
WP_000242758.1	RGI	https://card.mcmaster.ca/aro/3000518
WP_002914337.1	RGI	https://card.mcmaster.ca/aro/3000516
WP_004204211.1	RGI	https://card.mcmaster.ca/aro/3003986
WP_004174069.1	RGI	https://card.mcmaster.ca/aro/3003359
WP_004201387.1	RGI	https://card.mcmaster.ca/aro/3003950
WP_000242758.1	RGI	https://card.mcmaster.ca/aro/3000518
WP_002910103.1	RGI	https://card.mcmaster.ca/aro/3000676
WP_000242758.1	RGI	https://card.mcmaster.ca/aro/3000518
WP_004174069.1	RGI	https://card.mcmaster.ca/aro/3003359
WP_002914337.1	RGI	https://card.mcmaster.ca/aro/3000516
WP_002894776.1	RGI	https://card.mcmaster.ca/aro/3003841
WP_004174069.1	RGI	https://card.mcmaster.ca/aro/3003359
WP_002904397.1	RGI	https://card.mcmaster.ca/aro/3000263
WP_000242758.1	RGI	https://card.mcmaster.ca/aro/3000518
WP_002910103.1	RGI	https://card.mcmaster.ca/aro/3000676
WP_004174069.1	RGI	https://card.mcmaster.ca/aro/3003359
WP_000242758.1	RGI	https://card.mcmaster.ca/aro/3000518
WP_002914337.1	RGI	https://card.mcmaster.ca/aro/3000516
WP_004174069.1	RGI	https://card.mcmaster.ca/aro/3003359
WP_004174069.1	RGI	https://card.mcmaster.ca/aro/3003359
WP_004201387.1	RGI	https://card.mcmaster.ca/aro/3003950
WP_000242758.1	RGI	https://card.mcmaster.ca/aro/3000518
WP_002910103.1	RGI	https://card.mcmaster.ca/aro/3000676
WP_000242758.1	RGI	https://card.mcmaster.ca/aro/3000518
WP_004174069.1	RGI	https://card.mcmaster.ca/aro/3003359
WP_002914337.1	RGI	https://card.mcmaster.ca/aro/3000516
WP_002894776.1	RGI	https://card.mcmaster.ca/aro/3003841
WP_004174069.1	RGI	https://card.mcmaster.ca/aro/3003359
WP_002904397.1	RGI	https://card.mcmaster.ca/aro/3000263
WP_000242758.1	RGI	https://card.mcmaster.ca/aro/3000518
WP_002910103.1	RGI	https://card.mcmaster.ca/aro/3000676
WP_004174069.1	RGI	https://card.mcmaster.ca/aro/3003359
WP_000242758.1	RGI	https://card.mcmaster.ca/aro/3000518
WP_002914337.1	RGI	https://card.mcmaster.ca/aro/3000516
WP_004174069.1	RGI	https://card.mcmaster.ca/aro/3003359
WP_004174069.1	RGI	https://card.mcmaster.ca/aro/3003359
WP_004201387.1	RGI	https://card.mcmaster.ca/aro/3003950
WP_000242758.1	RGI	https://card.mcmaster.ca/aro/3000518
WP_002910103.1	RGI	https://card.mcmaster.ca/aro/3000676
WP_000242758.1	RGI	https://card.mcmaster.ca/aro/3000518
WP_004174069.1	RGI	https://card.mcmaster.ca/aro/3003359
WP_002914337.1	RGI	https://card.mcmaster.ca/aro/3000516
WP_002894776.1	RGI	https://card.mcmaster.ca/aro/3003841
WP_004174069.1	RGI	https://card.mcmaster.ca/aro/3003359
WP_002904397.1	RGI	https://card.mcmaster.ca/aro/3000263
WP_000242758.1	RGI	https://card.mcmaster.ca/aro/3000518
WP_002910103.1	RGI	https://card.mcmaster.ca/aro/3000676
WP_004174069.1	RGI	https://card.mcmaster.ca/aro/3003359
WP_000242758.1	RGI	https://card.mcmaster.ca/aro/3000518
WP_002914337.1	RGI	https://card.mcmaster.ca/aro/3000516
WP_004174069.1	RGI	https://card.mcmaster.ca/aro/3003359
WP_004174069.1	RGI	https://card.mcmaster.ca/aro/3003359
WP_004201387.1	RGI	https://card.mcmaster.ca/aro/3003950
WP_000242758.1	RGI	https://card.mcmaster.ca/aro/3000518
WP_002910103.1	RGI	https://card.mcmaster.ca/aro/3000676
WP_000242758.1	RGI	https://card.mcmaster.ca/aro/3000518
WP_004174069.1	RGI	https://card.mcmaster.ca/aro/3003359
WP_000242758.1	RGI	https://card.mcmaster.ca/aro/3000518
WP_002914337.1	RGI	https://card.mcmaster.ca/aro/3000516
WP_002894776.1	RGI	https://card.mcmaster.ca/aro/3003841
WP_004174069.1	RGI	https://card.mcmaster.ca/aro/3003359
WP_002904397.1	RGI	https://card.mcmaster.ca/aro/3000263
WP_000242758.1	RGI	https://card.mcmaster.ca/aro/3000518
WP_002910103.1	RGI	https://card.mcmaster.ca/aro/3000676
WP_004174069.1	RGI	https://card.mcmaster.ca/aro/3003359
WP_000242758.1	RGI	https://card.mcmaster.ca/aro/3000518
WP_002914337.1	RGI	https://card.mcmaster.ca/aro/3000516
WP_004174069.1	RGI	https://card.mcmaster.ca/aro/3003359
WP_004174069.1	RGI	https://card.mcmaster.ca/aro/3003359
WP_004201387.1	RGI	https://card.mcmaster.ca/aro/3003950
WP_004174069.1	RGI	https://card.mcmaster.ca/aro/3003359
WP_002910103.1	RGI	https://card.mcmaster.ca/aro/3000676
WP_000242758.1	RGI	https://card.mcmaster.ca/aro/3000518
WP_004174069.1	RGI	https://card.mcmaster.ca/aro/3003359
WP_000242758.1	RGI	https://card.mcmaster.ca/aro/3000518
WP_002914337.1	RGI	https://card.mcmaster.ca/aro/3000516
WP_002894776.1	RGI	https://card.mcmaster.ca/aro/3003841
WP_004174069.1	RGI	https://card.mcmaster.ca/aro/3003359
WP_002904397.1	RGI	https://card.mcmaster.ca/aro/3000263
WP_000242758.1	RGI	https://card.mcmaster.ca/aro/3000518
WP_002910103.1	RGI	https://card.mcmaster.ca/aro/3000676
WP_004174069.1	RGI	https://card.mcmaster.ca/aro/3003359
WP_000242758.1	RGI	https://card.mcmaster.ca/aro/3000518
WP_002914337.1	RGI	https://card.mcmaster.ca/aro/3000516
WP_004174069.1	RGI	https://card.mcmaster.ca/aro/3003359
WP_004174069.1	RGI	https://card.mcmaster.ca/aro/3003359
WP_004201387.1	RGI	https://card.mcmaster.ca/aro/3003950
WP_004174069.1	RGI	https://card.mcmaster.ca/aro/3003359
WP_002910103.1	RGI	https://card.mcmaster.ca/aro/3000676
WP_000242758.1	RGI	https://card.mcmaster.ca/aro/3000518
WP_004174069.1	RGI	https://card.mcmaster.ca/aro/3003359
WP_000242758.1	RGI	https://card.mcmaster.ca/aro/3000518
WP_002914337.1	RGI	https://card.mcmaster.ca/aro/3000516
WP_002894776.1	RGI	https://card.mcmaster.ca/aro/3003841
WP_004174069.1	RGI	https://card.mcmaster.ca/aro/3003359
WP_002904397.1	RGI	https://card.mcmaster.ca/aro/3000263
WP_000242758.1	RGI	https://card.mcmaster.ca/aro/3000518
WP_002910103.1	RGI	https://card.mcmaster.ca/aro/3000676
WP_004174069.1	RGI	https://card.mcmaster.ca/aro/3003359
WP_000242758.1	RGI	https://card.mcmaster.ca/aro/3000518
WP_002914337.1	RGI	https://card.mcmaster.ca/aro/3000516
WP_004174069.1	RGI	https://card.mcmaster.ca/aro/3003359
WP_004174069.1	RGI	https://card.mcmaster.ca/aro/3003359
WP_004201387.1	RGI	https://card.mcmaster.ca/aro/3003950
WP_004174069.1	RGI	https://card.mcmaster.ca/aro/3003359
WP_002910103.1	RGI	https://card.mcmaster.ca/aro/3000676
WP_000242758.1	RGI	https://card.mcmaster.ca/aro/3000518
WP_004174069.1	RGI	https://card.mcmaster.ca/aro/3003359
WP_000242758.1	RGI	https://card.mcmaster.ca/aro/3000518
WP_002914337.1	RGI	https://card.mcmaster.ca/aro/3000516
WP_002894776.1	RGI	https://card.mcmaster.ca/aro/3003841
WP_004174069.1	RGI	https://card.mcmaster.ca/aro/3003359
WP_002904397.1	RGI	https://card.mcmaster.ca/aro/3000263
WP_000242758.1	RGI	https://card.mcmaster.ca/aro/3000518
WP_002910103.1	RGI	https://card.mcmaster.ca/aro/3000676
WP_004174069.1	RGI	https://card.mcmaster.ca/aro/3003359
WP_000242758.1	RGI	https://card.mcmaster.ca/aro/3000518
WP_002914337.1	RGI	https://card.mcmaster.ca/aro/3000516
WP_004174069.1	RGI	https://card.mcmaster.ca/aro/3003359
WP_004174069.1	RGI	https://card.mcmaster.ca/aro/3003359
WP_004201387.1	RGI	https://card.mcmaster.ca/aro/3003950
WP_004174069.1	RGI	https://card.mcmaster.ca/aro/3003359
WP_002910103.1	RGI	https://card.mcmaster.ca/aro/3000676
WP_000242758.1	RGI	https://card.mcmaster.ca/aro/3000518
WP_004174069.1	RGI	https://card.mcmaster.ca/aro/3003359
WP_000242758.1	RGI	https://card.mcmaster.ca/aro/3000518
WP_002914337.1	RGI	https://card.mcmaster.ca/aro/3000516
WP_002894776.1	RGI	https://card.mcmaster.ca/aro/3003841
WP_004174069.1	RGI	https://card.mcmaster.ca/aro/3003359
WP_002904397.1	RGI	https://card.mcmaster.ca/aro/3000263
WP_000242758.1	RGI	https://card.mcmaster.ca/aro/3000518
WP_002910103.1	RGI	https://card.mcmaster.ca/aro/3000676
WP_004174069.1	RGI	https://card.mcmaster.ca/aro/3003359
WP_000242758.1	RGI	https://card.mcmaster.ca/aro/3000518
WP_002914337.1	RGI	https://card.mcmaster.ca/aro/3000516
WP_004174069.1	RGI	https://card.mcmaster.ca/aro/3003359
WP_004174069.1	RGI	https://card.mcmaster.ca/aro/3003359
WP_004201387.1	RGI	https://card.mcmaster.ca/aro/3003950
WP_004174069.1	RGI	https://card.mcmaster.ca/aro/3003359
WP_002910103.1	RGI	https://card.mcmaster.ca/aro/3000676
WP_000242758.1	RGI	https://card.mcmaster.ca/aro/3000518
WP_004174069.1	RGI	https://card.mcmaster.ca/aro/3003359
WP_000242758.1	RGI	https://card.mcmaster.ca/aro/3000518
WP_002914337.1	RGI	https://card.mcmaster.ca/aro/3000516
WP_002894776.1	RGI	https://card.mcmaster.ca/aro/3003841
WP_004174069.1	RGI	https://card.mcmaster.ca/aro/3003359
WP_002904397.1	RGI	https://card.mcmaster.ca/aro/3000263
WP_000242758.1	RGI	https://card.mcmaster.ca/aro/3000518
WP_002910103.1	RGI	https://card.mcmaster.ca/aro/3000676
WP_004174069.1	RGI	https://card.mcmaster.ca/aro/3003359
WP_000242758.1	RGI	https://card.mcmaster.ca/aro/3000518
WP_002914337.1	RGI	https://card.mcmaster.ca/aro/3000516
WP_004174069.1	RGI	https://card.mcmaster.ca/aro/3003359
WP_004174069.1	RGI	https://card.mcmaster.ca/aro/3003359
WP_004201357.1	RGI	https://card.mcmaster.ca/aro/3000533
WP_004174069.1	RGI	https://card.mcmaster.ca/aro/3003359
WP_002910103.1	RGI	https://card.mcmaster.ca/aro/3000676
WP_000242758.1	RGI	https://card.mcmaster.ca/aro/3000518
WP_004174069.1	RGI	https://card.mcmaster.ca/aro/3003359
WP_000242758.1	RGI	https://card.mcmaster.ca/aro/3000518
WP_002914337.1	RGI	https://card.mcmaster.ca/aro/3000516
WP_002894776.1	RGI	https://card.mcmaster.ca/aro/3003841
WP_004174069.1	RGI	https://card.mcmaster.ca/aro/3003359
WP_002904397.1	RGI	https://card.mcmaster.ca/aro/3000263
WP_000242758.1	RGI	https://card.mcmaster.ca/aro/3000518
WP_002910103.1	RGI	https://card.mcmaster.ca/aro/3000676
WP_004174069.1	RGI	https://card.mcmaster.ca/aro/3003359
WP_000242758.1	RGI	https://card.mcmaster.ca/aro/3000518
WP_002914337.1	RGI	https://card.mcmaster.ca/aro/3000516
WP_004174069.1	RGI	https://card.mcmaster.ca/aro/3003359
WP_004174069.1	RGI	https://card.mcmaster.ca/aro/3003359
WP_004201357.1	RGI	https://card.mcmaster.ca/aro/3000533
WP_004174069.1	RGI	https://card.mcmaster.ca/aro/3003359
WP_002910103.1	RGI	https://card.mcmaster.ca/aro/3000676
WP_000242758.1	RGI	https://card.mcmaster.ca/aro/3000518
WP_004174069.1	RGI	https://card.mcmaster.ca/aro/3003359
WP_000242758.1	RGI	https://card.mcmaster.ca/aro/3000518
WP_002914337.1	RGI	https://card.mcmaster.ca/aro/3000516
WP_002894776.1	RGI	https://card.mcmaster.ca/aro/3003841
WP_004174069.1	RGI	https://card.mcmaster.ca/aro/3003359
WP_002904397.1	RGI	https://card.mcmaster.ca/aro/3000263
WP_000242758.1	RGI	https://card.mcmaster.ca/aro/3000518
WP_002910103.1	RGI	https://card.mcmaster.ca/aro/3000676
WP_004174069.1	RGI	https://card.mcmaster.ca/aro/3003359
WP_000242758.1	RGI	https://card.mcmaster.ca/aro/3000518
WP_002914337.1	RGI	https://card.mcmaster.ca/aro/3000516
WP_004174069.1	RGI	https://card.mcmaster.ca/aro/3003359
WP_004174069.1	RGI	https://card.mcmaster.ca/aro/3003359
WP_002894776.1	RGI	https://card.mcmaster.ca/aro/3003841
WP_004174069.1	RGI	https://card.mcmaster.ca/aro/3003359
WP_002910103.1	RGI	https://card.mcmaster.ca/aro/3000676
WP_000242758.1	RGI	https://card.mcmaster.ca/aro/3000518
WP_004174069.1	RGI	https://card.mcmaster.ca/aro/3003359
WP_000242758.1	RGI	https://card.mcmaster.ca/aro/3000518
WP_002914337.1	RGI	https://card.mcmaster.ca/aro/3000516
WP_002894776.1	RGI	https://card.mcmaster.ca/aro/3003841
WP_004174069.1	RGI	https://card.mcmaster.ca/aro/3003359
WP_002904397.1	RGI	https://card.mcmaster.ca/aro/3000263
WP_000242758.1	RGI	https://card.mcmaster.ca/aro/3000518
WP_002910103.1	RGI	https://card.mcmaster.ca/aro/3000676
WP_004174069.1	RGI	https://card.mcmaster.ca/aro/3003359
WP_000242758.1	RGI	https://card.mcmaster.ca/aro/3000518
WP_002914337.1	RGI	https://card.mcmaster.ca/aro/3000516
WP_004174069.1	RGI	https://card.mcmaster.ca/aro/3003359
WP_004174069.1	RGI	https://card.mcmaster.ca/aro/3003359
WP_002894776.1	RGI	https://card.mcmaster.ca/aro/3003841
WP_004174069.1	RGI	https://card.mcmaster.ca/aro/3003359
WP_002910103.1	RGI	https://card.mcmaster.ca/aro/3000676
WP_000242758.1	RGI	https://card.mcmaster.ca/aro/3000518
WP_004174069.1	RGI	https://card.mcmaster.ca/aro/3003359
WP_000242758.1	RGI	https://card.mcmaster.ca/aro/3000518
WP_002914337.1	RGI	https://card.mcmaster.ca/aro/3000516
WP_002894776.1	RGI	https://card.mcmaster.ca/aro/3003841
WP_004174069.1	RGI	https://card.mcmaster.ca/aro/3003359
WP_002904397.1	RGI	https://card.mcmaster.ca/aro/3000263
WP_000242758.1	RGI	https://card.mcmaster.ca/aro/3000518
WP_002910103.1	RGI	https://card.mcmaster.ca/aro/3000676
WP_004174069.1	RGI	https://card.mcmaster.ca/aro/3003359
WP_000242758.1	RGI	https://card.mcmaster.ca/aro/3000518
WP_002914337.1	RGI	https://card.mcmaster.ca/aro/3000516
WP_004174069.1	RGI	https://card.mcmaster.ca/aro/3003359
WP_004174069.1	RGI	https://card.mcmaster.ca/aro/3003359
WP_002894776.1	RGI	https://card.mcmaster.ca/aro/3003841
WP_004174069.1	RGI	https://card.mcmaster.ca/aro/3003359
WP_004202895.1	RGI	https://card.mcmaster.ca/aro/3003953
WP_000242758.1	RGI	https://card.mcmaster.ca/aro/3000518
WP_004174069.1	RGI	https://card.mcmaster.ca/aro/3003359
WP_000242758.1	RGI	https://card.mcmaster.ca/aro/3000518
WP_002910103.1	RGI	https://card.mcmaster.ca/aro/3000676
WP_004174069.1	RGI	https://card.mcmaster.ca/aro/3003359
WP_000242758.1	RGI	https://card.mcmaster.ca/aro/3000518
WP_002914337.1	RGI	https://card.mcmaster.ca/aro/3000516
WP_004174069.1	RGI	https://card.mcmaster.ca/aro/3003359
WP_004174069.1	RGI	https://card.mcmaster.ca/aro/3003359
WP_002894776.1	RGI	https://card.mcmaster.ca/aro/3003841
WP_004174069.1	RGI	https://card.mcmaster.ca/aro/3003359
WP_004202895.1	RGI	https://card.mcmaster.ca/aro/3003953
WP_000242758.1	RGI	https://card.mcmaster.ca/aro/3000518
WP_004174069.1	RGI	https://card.mcmaster.ca/aro/3003359
WP_000242758.1	RGI	https://card.mcmaster.ca/aro/3000518
WP_002914337.1	RGI	https://card.mcmaster.ca/aro/3000516
WP_002894776.1	RGI	https://card.mcmaster.ca/aro/3003841
WP_004174069.1	RGI	https://card.mcmaster.ca/aro/3003359
WP_002904397.1	RGI	https://card.mcmaster.ca/aro/3000263
WP_000242758.1	RGI	https://card.mcmaster.ca/aro/3000518
WP_002910103.1	RGI	https://card.mcmaster.ca/aro/3000676
WP_004174069.1	RGI	https://card.mcmaster.ca/aro/3003359
WP_000242758.1	RGI	https://card.mcmaster.ca/aro/3000518
WP_002914337.1	RGI	https://card.mcmaster.ca/aro/3000516
WP_004174069.1	RGI	https://card.mcmaster.ca/aro/3003359
WP_004174069.1	RGI	https://card.mcmaster.ca/aro/3003359
WP_002894776.1	RGI	https://card.mcmaster.ca/aro/3003841
WP_004174069.1	RGI	https://card.mcmaster.ca/aro/3003359
WP_004202604.1	RGI	https://card.mcmaster.ca/aro/3003392
WP_000242758.1	RGI	https://card.mcmaster.ca/aro/3000518
WP_004174069.1	RGI	https://card.mcmaster.ca/aro/3003359
WP_000242758.1	RGI	https://card.mcmaster.ca/aro/3000518
WP_002914337.1	RGI	https://card.mcmaster.ca/aro/3000516
WP_002894776.1	RGI	https://card.mcmaster.ca/aro/3003841
WP_004174069.1	RGI	https://card.mcmaster.ca/aro/3003359
WP_002904397.1	RGI	https://card.mcmaster.ca/aro/3000263
WP_000242758.1	RGI	https://card.mcmaster.ca/aro/3000518
WP_002910103.1	RGI	https://card.mcmaster.ca/aro/3000676
WP_004174069.1	RGI	https://card.mcmaster.ca/aro/3003359
WP_000242758.1	RGI	https://card.mcmaster.ca/aro/3000518
WP_002914337.1	RGI	https://card.mcmaster.ca/aro/3000516
WP_004174069.1	RGI	https://card.mcmaster.ca/aro/3003359
WP_004174069.1	RGI	https://card.mcmaster.ca/aro/3003359
WP_002894776.1	RGI	https://card.mcmaster.ca/aro/3003841
WP_004174069.1	RGI	https://card.mcmaster.ca/aro/3003359
WP_004202604.1	RGI	https://card.mcmaster.ca/aro/3003392
WP_004202254.1	RGI	https://card.mcmaster.ca/aro/3000309
WP_000242758.1	RGI	https://card.mcmaster.ca/aro/3000518
WP_004174069.1	RGI	https://card.mcmaster.ca/aro/3003359
WP_000242758.1	RGI	https://card.mcmaster.ca/aro/3000518
WP_002914337.1	RGI	https://card.mcmaster.ca/aro/3000516
WP_002894776.1	RGI	https://card.mcmaster.ca/aro/3003841
WP_004174069.1	RGI	https://card.mcmaster.ca/aro/3003359
WP_002904397.1	RGI	https://card.mcmaster.ca/aro/3000263
WP_000242758.1	RGI	https://card.mcmaster.ca/aro/3000518
WP_002910103.1	RGI	https://card.mcmaster.ca/aro/3000676
WP_004174069.1	RGI	https://card.mcmaster.ca/aro/3003359
WP_000242758.1	RGI	https://card.mcmaster.ca/aro/3000518
WP_004201959.1	RGI	https://card.mcmaster.ca/aro/3000778
WP_004174069.1	RGI	https://card.mcmaster.ca/aro/3003359
WP_004174069.1	RGI	https://card.mcmaster.ca/aro/3003359
WP_002894776.1	RGI	https://card.mcmaster.ca/aro/3003841
WP_004174069.1	RGI	https://card.mcmaster.ca/aro/3003359
WP_002904397.1	RGI	https://card.mcmaster.ca/aro/3000263
WP_004202254.1	RGI	https://card.mcmaster.ca/aro/3000309
WP_000242758.1	RGI	https://card.mcmaster.ca/aro/3000518
WP_004174069.1	RGI	https://card.mcmaster.ca/aro/3003359
WP_000242758.1	RGI	https://card.mcmaster.ca/aro/3000518
WP_002914337.1	RGI	https://card.mcmaster.ca/aro/3000516
WP_002894776.1	RGI	https://card.mcmaster.ca/aro/3003841
WP_004174069.1	RGI	https://card.mcmaster.ca/aro/3003359
WP_002904397.1	RGI	https://card.mcmaster.ca/aro/3000263
WP_000242758.1	RGI	https://card.mcmaster.ca/aro/3000518
WP_002910103.1	RGI	https://card.mcmaster.ca/aro/3000676
WP_004174069.1	RGI	https://card.mcmaster.ca/aro/3003359
WP_000242758.1	RGI	https://card.mcmaster.ca/aro/3000518
WP_004201688.1	RGI	https://card.mcmaster.ca/aro/3003295
WP_004174069.1	RGI	https://card.mcmaster.ca/aro/3003359
WP_004174069.1	RGI	https://card.mcmaster.ca/aro/3003359
WP_002894776.1	RGI	https://card.mcmaster.ca/aro/3003841
WP_004174069.1	RGI	https://card.mcmaster.ca/aro/3003359
WP_002904397.1	RGI	https://card.mcmaster.ca/aro/3000263
WP_004202242.1	RGI	https://card.mcmaster.ca/aro/3003890
WP_000242758.1	RGI	https://card.mcmaster.ca/aro/3000518
WP_004174069.1	RGI	https://card.mcmaster.ca/aro/3003359
WP_000242758.1	RGI	https://card.mcmaster.ca/aro/3000518
WP_002914337.1	RGI	https://card.mcmaster.ca/aro/3000516
WP_002894776.1	RGI	https://card.mcmaster.ca/aro/3003841
WP_004174069.1	RGI	https://card.mcmaster.ca/aro/3003359
WP_002904397.1	RGI	https://card.mcmaster.ca/aro/3000263
WP_000242758.1	RGI	https://card.mcmaster.ca/aro/3000518
WP_002910103.1	RGI	https://card.mcmaster.ca/aro/3000676
WP_004174069.1	RGI	https://card.mcmaster.ca/aro/3003359
WP_000242758.1	RGI	https://card.mcmaster.ca/aro/3000518
WP_004201688.1	RGI	https://card.mcmaster.ca/aro/3003295
WP_004174069.1	RGI	https://card.mcmaster.ca/aro/3003359
WP_004174069.1	RGI	https://card.mcmaster.ca/aro/3003359
WP_002894776.1	RGI	https://card.mcmaster.ca/aro/3003841
WP_004174069.1	RGI	https://card.mcmaster.ca/aro/3003359
WP_002904397.1	RGI	https://card.mcmaster.ca/aro/3000263
WP_004202242.1	RGI	https://card.mcmaster.ca/aro/3003890
WP_000242758.1	RGI	https://card.mcmaster.ca/aro/3000518
WP_004174069.1	RGI	https://card.mcmaster.ca/aro/3003359
WP_000242758.1	RGI	https://card.mcmaster.ca/aro/3000518
WP_002914337.1	RGI	https://card.mcmaster.ca/aro/3000516
WP_004202492.1	RGI	https://card.mcmaster.ca/aro/3000823
WP_004174069.1	RGI	https://card.mcmaster.ca/aro/3003359
WP_002904397.1	RGI	https://card.mcmaster.ca/aro/3000263
WP_000242758.1	RGI	https://card.mcmaster.ca/aro/3000518
WP_002910103.1	RGI	https://card.mcmaster.ca/aro/3000676
WP_004174069.1	RGI	https://card.mcmaster.ca/aro/3003359
WP_000242758.1	RGI	https://card.mcmaster.ca/aro/3000518
WP_004201688.1	RGI	https://card.mcmaster.ca/aro/3003295
WP_004174069.1	RGI	https://card.mcmaster.ca/aro/3003359
WP_004174069.1	RGI	https://card.mcmaster.ca/aro/3003359
WP_002894776.1	RGI	https://card.mcmaster.ca/aro/3003841
WP_004174069.1	RGI	https://card.mcmaster.ca/aro/3003359
WP_002904397.1	RGI	https://card.mcmaster.ca/aro/3000263
WP_004202242.1	RGI	https://card.mcmaster.ca/aro/3003890
WP_000242758.1	RGI	https://card.mcmaster.ca/aro/3000518
WP_004174069.1	RGI	https://card.mcmaster.ca/aro/3003359
WP_000242758.1	RGI	https://card.mcmaster.ca/aro/3000518
WP_002914337.1	RGI	https://card.mcmaster.ca/aro/3000516
WP_004202492.1	RGI	https://card.mcmaster.ca/aro/3000823
WP_004174069.1	RGI	https://card.mcmaster.ca/aro/3003359
WP_002904397.1	RGI	https://card.mcmaster.ca/aro/3000263
WP_000242758.1	RGI	https://card.mcmaster.ca/aro/3000518
WP_002910103.1	RGI	https://card.mcmaster.ca/aro/3000676
WP_004174069.1	RGI	https://card.mcmaster.ca/aro/3003359
WP_000242758.1	RGI	https://card.mcmaster.ca/aro/3000518
WP_004201558.1	RGI	https://card.mcmaster.ca/aro/3003066
WP_004174069.1	RGI	https://card.mcmaster.ca/aro/3003359
WP_004174069.1	RGI	https://card.mcmaster.ca/aro/3003359
WP_002894776.1	RGI	https://card.mcmaster.ca/aro/3003841
WP_004174069.1	RGI	https://card.mcmaster.ca/aro/3003359
WP_002904397.1	RGI	https://card.mcmaster.ca/aro/3000263
WP_004202242.1	RGI	https://card.mcmaster.ca/aro/3003890
WP_000242758.1	RGI	https://card.mcmaster.ca/aro/3000518
WP_004174069.1	RGI	https://card.mcmaster.ca/aro/3003359
WP_000242758.1	RGI	https://card.mcmaster.ca/aro/3000518
WP_002914337.1	RGI	https://card.mcmaster.ca/aro/3000516
WP_004202492.1	RGI	https://card.mcmaster.ca/aro/3000823
WP_004174069.1	RGI	https://card.mcmaster.ca/aro/3003359
WP_002904397.1	RGI	https://card.mcmaster.ca/aro/3000263
WP_000242758.1	RGI	https://card.mcmaster.ca/aro/3000518
WP_002910103.1	RGI	https://card.mcmaster.ca/aro/3000676
WP_004174069.1	RGI	https://card.mcmaster.ca/aro/3003359
WP_000242758.1	RGI	https://card.mcmaster.ca/aro/3000518
WP_004201558.1	RGI	https://card.mcmaster.ca/aro/3003066
WP_004174069.1	RGI	https://card.mcmaster.ca/aro/3003359
WP_004174069.1	RGI	https://card.mcmaster.ca/aro/3003359
WP_002894776.1	RGI	https://card.mcmaster.ca/aro/3003841
WP_004174069.1	RGI	https://card.mcmaster.ca/aro/3003359
WP_002904397.1	RGI	https://card.mcmaster.ca/aro/3000263
WP_004202242.1	RGI	https://card.mcmaster.ca/aro/3003890
WP_000242758.1	RGI	https://card.mcmaster.ca/aro/3000518
WP_004174069.1	RGI	https://card.mcmaster.ca/aro/3003359
WP_000242758.1	RGI	https://card.mcmaster.ca/aro/3000518
WP_002914337.1	RGI	https://card.mcmaster.ca/aro/3000516
WP_004202492.1	RGI	https://card.mcmaster.ca/aro/3000823
WP_004174069.1	RGI	https://card.mcmaster.ca/aro/3003359
WP_002904397.1	RGI	https://card.mcmaster.ca/aro/3000263
WP_000242758.1	RGI	https://card.mcmaster.ca/aro/3000518
WP_002910103.1	RGI	https://card.mcmaster.ca/aro/3000676
WP_004174069.1	RGI	https://card.mcmaster.ca/aro/3003359
WP_000242758.1	RGI	https://card.mcmaster.ca/aro/3000518
WP_004201558.1	RGI	https://card.mcmaster.ca/aro/3003066
WP_004174069.1	RGI	https://card.mcmaster.ca/aro/3003359
WP_004174069.1	RGI	https://card.mcmaster.ca/aro/3003359
WP_002894776.1	RGI	https://card.mcmaster.ca/aro/3003841
WP_004174069.1	RGI	https://card.mcmaster.ca/aro/3003359
WP_002904397.1	RGI	https://card.mcmaster.ca/aro/3000263
WP_017900177.1	RGI	https://card.mcmaster.ca/aro/3000778
WP_000242758.1	RGI	https://card.mcmaster.ca/aro/3000518
WP_004174069.1	RGI	https://card.mcmaster.ca/aro/3003359
WP_000242758.1	RGI	https://card.mcmaster.ca/aro/3000518
WP_002914337.1	RGI	https://card.mcmaster.ca/aro/3000516
WP_004202492.1	RGI	https://card.mcmaster.ca/aro/3000823
WP_004174069.1	RGI	https://card.mcmaster.ca/aro/3003359
WP_002904397.1	RGI	https://card.mcmaster.ca/aro/3000263
WP_000242758.1	RGI	https://card.mcmaster.ca/aro/3000518
WP_002910103.1	RGI	https://card.mcmaster.ca/aro/3000676
WP_004174069.1	RGI	https://card.mcmaster.ca/aro/3003359
WP_000242758.1	RGI	https://card.mcmaster.ca/aro/3000518
WP_004201558.1	RGI	https://card.mcmaster.ca/aro/3003066
WP_004174069.1	RGI	https://card.mcmaster.ca/aro/3003359
WP_004174069.1	RGI	https://card.mcmaster.ca/aro/3003359
WP_002894776.1	RGI	https://card.mcmaster.ca/aro/3003841
WP_004174069.1	RGI	https://card.mcmaster.ca/aro/3003359
WP_002904397.1	RGI	https://card.mcmaster.ca/aro/3000263
WP_004202077.1	RGI	https://card.mcmaster.ca/aro/3003578
WP_000242758.1	RGI	https://card.mcmaster.ca/aro/3000518
WP_004174069.1	RGI	https://card.mcmaster.ca/aro/3003359
WP_000242758.1	RGI	https://card.mcmaster.ca/aro/3000518
WP_002914337.1	RGI	https://card.mcmaster.ca/aro/3000516
WP_004202492.1	RGI	https://card.mcmaster.ca/aro/3000823
WP_004174069.1	RGI	https://card.mcmaster.ca/aro/3003359
WP_002904397.1	RGI	https://card.mcmaster.ca/aro/3000263
WP_000242758.1	RGI	https://card.mcmaster.ca/aro/3000518
WP_002910103.1	RGI	https://card.mcmaster.ca/aro/3000676
WP_004174069.1	RGI	https://card.mcmaster.ca/aro/3003359
WP_000242758.1	RGI	https://card.mcmaster.ca/aro/3000518
WP_004201558.1	RGI	https://card.mcmaster.ca/aro/3003066
WP_004174069.1	RGI	https://card.mcmaster.ca/aro/3003359
WP_004174069.1	RGI	https://card.mcmaster.ca/aro/3003359
WP_002894776.1	RGI	https://card.mcmaster.ca/aro/3003841
WP_004174069.1	RGI	https://card.mcmaster.ca/aro/3003359
WP_002904397.1	RGI	https://card.mcmaster.ca/aro/3000263
WP_004202077.1	RGI	https://card.mcmaster.ca/aro/3003578
WP_000242758.1	RGI	https://card.mcmaster.ca/aro/3000518
WP_004174069.1	RGI	https://card.mcmaster.ca/aro/3003359
WP_000242758.1	RGI	https://card.mcmaster.ca/aro/3000518
WP_002914337.1	RGI	https://card.mcmaster.ca/aro/3000516
WP_004202492.1	RGI	https://card.mcmaster.ca/aro/3000823
WP_004174069.1	RGI	https://card.mcmaster.ca/aro/3003359
WP_002904397.1	RGI	https://card.mcmaster.ca/aro/3000263
WP_000242758.1	RGI	https://card.mcmaster.ca/aro/3000518
WP_002910103.1	RGI	https://card.mcmaster.ca/aro/3000676
WP_004174069.1	RGI	https://card.mcmaster.ca/aro/3003359
WP_000242758.1	RGI	https://card.mcmaster.ca/aro/3000518
WP_004201552.1	RGI	https://card.mcmaster.ca/aro/3000792
WP_004174069.1	RGI	https://card.mcmaster.ca/aro/3003359
WP_004174069.1	RGI	https://card.mcmaster.ca/aro/3003359
WP_002894776.1	RGI	https://card.mcmaster.ca/aro/3003841
WP_004174069.1	RGI	https://card.mcmaster.ca/aro/3003359
WP_002904397.1	RGI	https://card.mcmaster.ca/aro/3000263
WP_032456699.1	RGI	https://card.mcmaster.ca/aro/3002985
WP_000242758.1	RGI	https://card.mcmaster.ca/aro/3000518
WP_004174069.1	RGI	https://card.mcmaster.ca/aro/3003359
WP_000242758.1	RGI	https://card.mcmaster.ca/aro/3000518
WP_002914337.1	RGI	https://card.mcmaster.ca/aro/3000516
WP_004204746.1	RGI	https://card.mcmaster.ca/aro/3003373
WP_004174069.1	RGI	https://card.mcmaster.ca/aro/3003359
WP_002904397.1	RGI	https://card.mcmaster.ca/aro/3000263
WP_000242758.1	RGI	https://card.mcmaster.ca/aro/3000518
WP_002910103.1	RGI	https://card.mcmaster.ca/aro/3000676
WP_004174069.1	RGI	https://card.mcmaster.ca/aro/3003359
WP_000242758.1	RGI	https://card.mcmaster.ca/aro/3000518
WP_004174069.1	RGI	https://card.mcmaster.ca/aro/3003359
WP_004174069.1	RGI	https://card.mcmaster.ca/aro/3003359
WP_002894776.1	RGI	https://card.mcmaster.ca/aro/3003841
WP_004174069.1	RGI	https://card.mcmaster.ca/aro/3003359
WP_002904397.1	RGI	https://card.mcmaster.ca/aro/3000263
WP_000242758.1	RGI	https://card.mcmaster.ca/aro/3000518
WP_004174069.1	RGI	https://card.mcmaster.ca/aro/3003359
WP_000242758.1	RGI	https://card.mcmaster.ca/aro/3000518
WP_002914337.1	RGI	https://card.mcmaster.ca/aro/3000516
WP_004204746.1	RGI	https://card.mcmaster.ca/aro/3003373
WP_004174069.1	RGI	https://card.mcmaster.ca/aro/3003359
WP_002904397.1	RGI	https://card.mcmaster.ca/aro/3000263
WP_000242758.1	RGI	https://card.mcmaster.ca/aro/3000518
WP_002910103.1	RGI	https://card.mcmaster.ca/aro/3000676
WP_004203671.1	RGI	https://card.mcmaster.ca/aro/3000831
WP_000242758.1	RGI	https://card.mcmaster.ca/aro/3000518
WP_004174069.1	RGI	https://card.mcmaster.ca/aro/3003359
WP_004174069.1	RGI	https://card.mcmaster.ca/aro/3003359
WP_002894776.1	RGI	https://card.mcmaster.ca/aro/3003841
WP_004174069.1	RGI	https://card.mcmaster.ca/aro/3003359
WP_002904397.1	RGI	https://card.mcmaster.ca/aro/3000263
WP_000242758.1	RGI	https://card.mcmaster.ca/aro/3000518
WP_004174069.1	RGI	https://card.mcmaster.ca/aro/3003359
WP_000242758.1	RGI	https://card.mcmaster.ca/aro/3000518
WP_002914337.1	RGI	https://card.mcmaster.ca/aro/3000516
WP_004204747.1	RGI	https://card.mcmaster.ca/aro/3000800
WP_004174069.1	RGI	https://card.mcmaster.ca/aro/3003359
WP_002904397.1	RGI	https://card.mcmaster.ca/aro/3000263
WP_000242758.1	RGI	https://card.mcmaster.ca/aro/3000518
WP_002910103.1	RGI	https://card.mcmaster.ca/aro/3000676
WP_004203671.1	RGI	https://card.mcmaster.ca/aro/3000831
WP_000242758.1	RGI	https://card.mcmaster.ca/aro/3000518
WP_004174069.1	RGI	https://card.mcmaster.ca/aro/3003359
WP_004174069.1	RGI	https://card.mcmaster.ca/aro/3003359
WP_002894776.1	RGI	https://card.mcmaster.ca/aro/3003841
WP_004174069.1	RGI	https://card.mcmaster.ca/aro/3003359
WP_002904397.1	RGI	https://card.mcmaster.ca/aro/3000263
WP_000242758.1	RGI	https://card.mcmaster.ca/aro/3000518
WP_004174069.1	RGI	https://card.mcmaster.ca/aro/3003359
WP_000242758.1	RGI	https://card.mcmaster.ca/aro/3000518
WP_002914337.1	RGI	https://card.mcmaster.ca/aro/3000516
WP_004204747.1	RGI	https://card.mcmaster.ca/aro/3000800
WP_004174069.1	RGI	https://card.mcmaster.ca/aro/3003359
WP_002904397.1	RGI	https://card.mcmaster.ca/aro/3000263
WP_000242758.1	RGI	https://card.mcmaster.ca/aro/3000518
WP_002910103.1	RGI	https://card.mcmaster.ca/aro/3000676
WP_004203671.1	RGI	https://card.mcmaster.ca/aro/3000831
WP_000242758.1	RGI	https://card.mcmaster.ca/aro/3000518
WP_004174069.1	RGI	https://card.mcmaster.ca/aro/3003359
WP_004174069.1	RGI	https://card.mcmaster.ca/aro/3003359
WP_002894776.1	RGI	https://card.mcmaster.ca/aro/3003841
WP_004174069.1	RGI	https://card.mcmaster.ca/aro/3003359
WP_002904397.1	RGI	https://card.mcmaster.ca/aro/3000263
WP_000242758.1	RGI	https://card.mcmaster.ca/aro/3000518
WP_004174069.1	RGI	https://card.mcmaster.ca/aro/3003359
WP_000242758.1	RGI	https://card.mcmaster.ca/aro/3000518
WP_002914337.1	RGI	https://card.mcmaster.ca/aro/3000516
WP_004204748.1	RGI	https://card.mcmaster.ca/aro/3000778
WP_004174069.1	RGI	https://card.mcmaster.ca/aro/3003359
WP_002904397.1	RGI	https://card.mcmaster.ca/aro/3000263
WP_000242758.1	RGI	https://card.mcmaster.ca/aro/3000518
WP_002910103.1	RGI	https://card.mcmaster.ca/aro/3000676
WP_004203670.1	RGI	https://card.mcmaster.ca/aro/3000830
WP_000242758.1	RGI	https://card.mcmaster.ca/aro/3000518
WP_004174069.1	RGI	https://card.mcmaster.ca/aro/3003359
WP_032426172.1	RGI	https://card.mcmaster.ca/aro/3000024
WP_002894776.1	RGI	https://card.mcmaster.ca/aro/3003841
WP_004174069.1	RGI	https://card.mcmaster.ca/aro/3003359
WP_002904397.1	RGI	https://card.mcmaster.ca/aro/3000263
WP_000242758.1	RGI	https://card.mcmaster.ca/aro/3000518
WP_004174069.1	RGI	https://card.mcmaster.ca/aro/3003359
WP_000242758.1	RGI	https://card.mcmaster.ca/aro/3000518
WP_002914337.1	RGI	https://card.mcmaster.ca/aro/3000516
WP_004204238.1	RGI	https://card.mcmaster.ca/aro/3003730
WP_004174069.1	RGI	https://card.mcmaster.ca/aro/3003359
WP_002904397.1	RGI	https://card.mcmaster.ca/aro/3000263
WP_000242758.1	RGI	https://card.mcmaster.ca/aro/3000518
WP_002910103.1	RGI	https://card.mcmaster.ca/aro/3000676
WP_004203670.1	RGI	https://card.mcmaster.ca/aro/3000830
WP_000242758.1	RGI	https://card.mcmaster.ca/aro/3000518
WP_004174069.1	RGI	https://card.mcmaster.ca/aro/3003359
WP_004205255.1	RGI	https://card.mcmaster.ca/aro/3002986
WP_002894776.1	RGI	https://card.mcmaster.ca/aro/3003841
WP_004174069.1	RGI	https://card.mcmaster.ca/aro/3003359
WP_002904397.1	RGI	https://card.mcmaster.ca/aro/3000263
WP_000242758.1	RGI	https://card.mcmaster.ca/aro/3000518
WP_004174069.1	RGI	https://card.mcmaster.ca/aro/3003359
WP_000242758.1	RGI	https://card.mcmaster.ca/aro/3000518
WP_002914337.1	RGI	https://card.mcmaster.ca/aro/3000516
WP_004204238.1	RGI	https://card.mcmaster.ca/aro/3003730
WP_004174069.1	RGI	https://card.mcmaster.ca/aro/3003359
WP_004203875.1	RGI	https://card.mcmaster.ca/aro/3003840
WP_000242758.1	RGI	https://card.mcmaster.ca/aro/3000518
WP_002910103.1	RGI	https://card.mcmaster.ca/aro/3000676
WP_000242758.1	RGI	https://card.mcmaster.ca/aro/3000518
WP_004174069.1	RGI	https://card.mcmaster.ca/aro/3003359
WP_004205697.1	RGI	https://card.mcmaster.ca/aro/3000027
WP_002894776.1	RGI	https://card.mcmaster.ca/aro/3003841
WP_004174069.1	RGI	https://card.mcmaster.ca/aro/3003359
WP_002904397.1	RGI	https://card.mcmaster.ca/aro/3000263
WP_000242758.1	RGI	https://card.mcmaster.ca/aro/3000518
WP_004174069.1	RGI	https://card.mcmaster.ca/aro/3003359
WP_000242758.1	RGI	https://card.mcmaster.ca/aro/3000518
WP_002914337.1	RGI	https://card.mcmaster.ca/aro/3000516
WP_004204217.1	RGI	https://card.mcmaster.ca/aro/3000825
WP_004174069.1	RGI	https://card.mcmaster.ca/aro/3003359
WP_004203875.1	RGI	https://card.mcmaster.ca/aro/3003840
WP_000242758.1	RGI	https://card.mcmaster.ca/aro/3000518
WP_002910103.1	RGI	https://card.mcmaster.ca/aro/3000676
WP_000242758.1	RGI	https://card.mcmaster.ca/aro/3000518
WP_004174069.1	RGI	https://card.mcmaster.ca/aro/3003359
WP_004205697.1	RGI	https://card.mcmaster.ca/aro/3000027
WP_002894776.1	RGI	https://card.mcmaster.ca/aro/3003841
WP_004174069.1	RGI	https://card.mcmaster.ca/aro/3003359
WP_002904397.1	RGI	https://card.mcmaster.ca/aro/3000263
WP_000242758.1	RGI	https://card.mcmaster.ca/aro/3000518
WP_002910103.1	RGI	https://card.mcmaster.ca/aro/3000676
WP_004174069.1	RGI	https://card.mcmaster.ca/aro/3003359
WP_000242758.1	RGI	https://card.mcmaster.ca/aro/3000518
WP_002914337.1	RGI	https://card.mcmaster.ca/aro/3000516
WP_004204217.1	RGI	https://card.mcmaster.ca/aro/3000825
WP_004174069.1	RGI	https://card.mcmaster.ca/aro/3003359
WP_004203875.1	RGI	https://card.mcmaster.ca/aro/3003840
WP_000242758.1	RGI	https://card.mcmaster.ca/aro/3000518
WP_002910103.1	RGI	https://card.mcmaster.ca/aro/3000676
WP_000242758.1	RGI	https://card.mcmaster.ca/aro/3000518
WP_004174069.1	RGI	https://card.mcmaster.ca/aro/3003359
WP_004205697.1	RGI	https://card.mcmaster.ca/aro/3000027
WP_002894776.1	RGI	https://card.mcmaster.ca/aro/3003841
WP_004174069.1	RGI	https://card.mcmaster.ca/aro/3003359
WP_002904397.1	RGI	https://card.mcmaster.ca/aro/3000263
WP_000242758.1	RGI	https://card.mcmaster.ca/aro/3000518
WP_002910103.1	RGI	https://card.mcmaster.ca/aro/3000676
WP_004174069.1	RGI	https://card.mcmaster.ca/aro/3003359
WP_000242758.1	RGI	https://card.mcmaster.ca/aro/3000518
WP_002914337.1	RGI	https://card.mcmaster.ca/aro/3000516
WP_004204211.1	RGI	https://card.mcmaster.ca/aro/3003986
WP_004174069.1	RGI	https://card.mcmaster.ca/aro/3003359
WP_053810590.1	RGI	https://card.mcmaster.ca/aro/3003986
WP_000242758.1	RGI	https://card.mcmaster.ca/aro/3000518
WP_002910103.1	RGI	https://card.mcmaster.ca/aro/3000676
WP_000242758.1	RGI	https://card.mcmaster.ca/aro/3000518
WP_004174069.1	RGI	https://card.mcmaster.ca/aro/3003359
WP_004205697.1	RGI	https://card.mcmaster.ca/aro/3000027
WP_002894776.1	RGI	https://card.mcmaster.ca/aro/3003841
WP_004174069.1	RGI	https://card.mcmaster.ca/aro/3003359
WP_002904397.1	RGI	https://card.mcmaster.ca/aro/3000263
WP_000242758.1	RGI	https://card.mcmaster.ca/aro/3000518
WP_002910103.1	RGI	https://card.mcmaster.ca/aro/3000676
WP_004174069.1	RGI	https://card.mcmaster.ca/aro/3003359
WP_000242758.1	RGI	https://card.mcmaster.ca/aro/3000518
WP_002914337.1	RGI	https://card.mcmaster.ca/aro/3000516
WP_004204211.1	RGI	https://card.mcmaster.ca/aro/3003986
WP_004174069.1	RGI	https://card.mcmaster.ca/aro/3003359
WP_004201387.1	RGI	https://card.mcmaster.ca/aro/3003950
WP_000242758.1	RGI	https://card.mcmaster.ca/aro/3000518
WP_002910103.1	RGI	https://card.mcmaster.ca/aro/3000676
WP_000242758.1	RGI	https://card.mcmaster.ca/aro/3000518
WP_004174069.1	RGI	https://card.mcmaster.ca/aro/3003359
WP_002914337.1	RGI	https://card.mcmaster.ca/aro/3000516
WP_002894776.1	RGI	https://card.mcmaster.ca/aro/3003841
WP_004174069.1	RGI	https://card.mcmaster.ca/aro/3003359
WP_002904397.1	RGI	https://card.mcmaster.ca/aro/3000263
WP_000242758.1	RGI	https://card.mcmaster.ca/aro/3000518
WP_002910103.1	RGI	https://card.mcmaster.ca/aro/3000676
WP_004174069.1	RGI	https://card.mcmaster.ca/aro/3003359
WP_000242758.1	RGI	https://card.mcmaster.ca/aro/3000518
WP_002914337.1	RGI	https://card.mcmaster.ca/aro/3000516
WP_004174069.1	RGI	https://card.mcmaster.ca/aro/3003359
WP_004174069.1	RGI	https://card.mcmaster.ca/aro/3003359
WP_004201387.1	RGI	https://card.mcmaster.ca/aro/3003950
WP_000242758.1	RGI	https://card.mcmaster.ca/aro/3000518
WP_002910103.1	RGI	https://card.mcmaster.ca/aro/3000676
WP_000242758.1	RGI	https://card.mcmaster.ca/aro/3000518
WP_004174069.1	RGI	https://card.mcmaster.ca/aro/3003359
WP_002914337.1	RGI	https://card.mcmaster.ca/aro/3000516
WP_002894776.1	RGI	https://card.mcmaster.ca/aro/3003841
WP_004174069.1	RGI	https://card.mcmaster.ca/aro/3003359
WP_002904397.1	RGI	https://card.mcmaster.ca/aro/3000263
WP_000242758.1	RGI	https://card.mcmaster.ca/aro/3000518
WP_002910103.1	RGI	https://card.mcmaster.ca/aro/3000676
WP_004174069.1	RGI	https://card.mcmaster.ca/aro/3003359
WP_000242758.1	RGI	https://card.mcmaster.ca/aro/3000518
WP_002914337.1	RGI	https://card.mcmaster.ca/aro/3000516
WP_004174069.1	RGI	https://card.mcmaster.ca/aro/3003359
WP_004174069.1	RGI	https://card.mcmaster.ca/aro/3003359
WP_004201387.1	RGI	https://card.mcmaster.ca/aro/3003950
WP_000242758.1	RGI	https://card.mcmaster.ca/aro/3000518
WP_002910103.1	RGI	https://card.mcmaster.ca/aro/3000676
WP_000242758.1	RGI	https://card.mcmaster.ca/aro/3000518
WP_004174069.1	RGI	https://card.mcmaster.ca/aro/3003359
WP_002914337.1	RGI	https://card.mcmaster.ca/aro/3000516
WP_002894776.1	RGI	https://card.mcmaster.ca/aro/3003841
WP_004174069.1	RGI	https://card.mcmaster.ca/aro/3003359
WP_002904397.1	RGI	https://card.mcmaster.ca/aro/3000263
WP_000242758.1	RGI	https://card.mcmaster.ca/aro/3000518
WP_002910103.1	RGI	https://card.mcmaster.ca/aro/3000676
WP_004174069.1	RGI	https://card.mcmaster.ca/aro/3003359
WP_000242758.1	RGI	https://card.mcmaster.ca/aro/3000518
WP_002914337.1	RGI	https://card.mcmaster.ca/aro/3000516
WP_004174069.1	RGI	https://card.mcmaster.ca/aro/3003359
WP_004174069.1	RGI	https://card.mcmaster.ca/aro/3003359
WP_004201387.1	RGI	https://card.mcmaster.ca/aro/3003950
WP_000242758.1	RGI	https://card.mcmaster.ca/aro/3000518
WP_002910103.1	RGI	https://card.mcmaster.ca/aro/3000676
WP_000242758.1	RGI	https://card.mcmaster.ca/aro/3000518
WP_004174069.1	RGI	https://card.mcmaster.ca/aro/3003359
WP_000242758.1	RGI	https://card.mcmaster.ca/aro/3000518
WP_002914337.1	RGI	https://card.mcmaster.ca/aro/3000516
WP_002894776.1	RGI	https://card.mcmaster.ca/aro/3003841
WP_004174069.1	RGI	https://card.mcmaster.ca/aro/3003359
WP_002904397.1	RGI	https://card.mcmaster.ca/aro/3000263
WP_000242758.1	RGI	https://card.mcmaster.ca/aro/3000518
WP_002910103.1	RGI	https://card.mcmaster.ca/aro/3000676
WP_004174069.1	RGI	https://card.mcmaster.ca/aro/3003359
WP_000242758.1	RGI	https://card.mcmaster.ca/aro/3000518
WP_002914337.1	RGI	https://card.mcmaster.ca/aro/3000516
WP_004174069.1	RGI	https://card.mcmaster.ca/aro/3003359
WP_004174069.1	RGI	https://card.mcmaster.ca/aro/3003359
WP_004201387.1	RGI	https://card.mcmaster.ca/aro/3003950
WP_004174069.1	RGI	https://card.mcmaster.ca/aro/3003359
WP_002910103.1	RGI	https://card.mcmaster.ca/aro/3000676
WP_000242758.1	RGI	https://card.mcmaster.ca/aro/3000518
WP_004174069.1	RGI	https://card.mcmaster.ca/aro/3003359
WP_000242758.1	RGI	https://card.mcmaster.ca/aro/3000518
WP_002914337.1	RGI	https://card.mcmaster.ca/aro/3000516
WP_002894776.1	RGI	https://card.mcmaster.ca/aro/3003841
WP_004174069.1	RGI	https://card.mcmaster.ca/aro/3003359
WP_002904397.1	RGI	https://card.mcmaster.ca/aro/3000263
WP_000242758.1	RGI	https://card.mcmaster.ca/aro/3000518
WP_002910103.1	RGI	https://card.mcmaster.ca/aro/3000676
WP_004174069.1	RGI	https://card.mcmaster.ca/aro/3003359
WP_000242758.1	RGI	https://card.mcmaster.ca/aro/3000518
WP_002914337.1	RGI	https://card.mcmaster.ca/aro/3000516
WP_004174069.1	RGI	https://card.mcmaster.ca/aro/3003359
WP_004174069.1	RGI	https://card.mcmaster.ca/aro/3003359
WP_004201387.1	RGI	https://card.mcmaster.ca/aro/3003950
WP_004174069.1	RGI	https://card.mcmaster.ca/aro/3003359
WP_002910103.1	RGI	https://card.mcmaster.ca/aro/3000676
WP_000242758.1	RGI	https://card.mcmaster.ca/aro/3000518
WP_004174069.1	RGI	https://card.mcmaster.ca/aro/3003359
WP_000242758.1	RGI	https://card.mcmaster.ca/aro/3000518
WP_002914337.1	RGI	https://card.mcmaster.ca/aro/3000516
WP_002894776.1	RGI	https://card.mcmaster.ca/aro/3003841
WP_004174069.1	RGI	https://card.mcmaster.ca/aro/3003359
WP_002904397.1	RGI	https://card.mcmaster.ca/aro/3000263
WP_000242758.1	RGI	https://card.mcmaster.ca/aro/3000518
WP_002910103.1	RGI	https://card.mcmaster.ca/aro/3000676
WP_004174069.1	RGI	https://card.mcmaster.ca/aro/3003359
WP_000242758.1	RGI	https://card.mcmaster.ca/aro/3000518
WP_002914337.1	RGI	https://card.mcmaster.ca/aro/3000516
WP_004174069.1	RGI	https://card.mcmaster.ca/aro/3003359
WP_004174069.1	RGI	https://card.mcmaster.ca/aro/3003359
WP_004201387.1	RGI	https://card.mcmaster.ca/aro/3003950
WP_004174069.1	RGI	https://card.mcmaster.ca/aro/3003359
WP_002910103.1	RGI	https://card.mcmaster.ca/aro/3000676
WP_000242758.1	RGI	https://card.mcmaster.ca/aro/3000518
WP_004174069.1	RGI	https://card.mcmaster.ca/aro/3003359
WP_000242758.1	RGI	https://card.mcmaster.ca/aro/3000518
WP_002914337.1	RGI	https://card.mcmaster.ca/aro/3000516
WP_002894776.1	RGI	https://card.mcmaster.ca/aro/3003841
WP_004174069.1	RGI	https://card.mcmaster.ca/aro/3003359
WP_002904397.1	RGI	https://card.mcmaster.ca/aro/3000263
WP_000242758.1	RGI	https://card.mcmaster.ca/aro/3000518
WP_002910103.1	RGI	https://card.mcmaster.ca/aro/3000676
WP_004174069.1	RGI	https://card.mcmaster.ca/aro/3003359
WP_000242758.1	RGI	https://card.mcmaster.ca/aro/3000518
WP_002914337.1	RGI	https://card.mcmaster.ca/aro/3000516
WP_004174069.1	RGI	https://card.mcmaster.ca/aro/3003359
WP_004174069.1	RGI	https://card.mcmaster.ca/aro/3003359
WP_004201387.1	RGI	https://card.mcmaster.ca/aro/3003950
WP_004174069.1	RGI	https://card.mcmaster.ca/aro/3003359
WP_002910103.1	RGI	https://card.mcmaster.ca/aro/3000676
WP_000242758.1	RGI	https://card.mcmaster.ca/aro/3000518
WP_004174069.1	RGI	https://card.mcmaster.ca/aro/3003359
WP_000242758.1	RGI	https://card.mcmaster.ca/aro/3000518
WP_002914337.1	RGI	https://card.mcmaster.ca/aro/3000516
WP_002894776.1	RGI	https://card.mcmaster.ca/aro/3003841
WP_004174069.1	RGI	https://card.mcmaster.ca/aro/3003359
WP_002904397.1	RGI	https://card.mcmaster.ca/aro/3000263
WP_000242758.1	RGI	https://card.mcmaster.ca/aro/3000518
WP_002910103.1	RGI	https://card.mcmaster.ca/aro/3000676
WP_004174069.1	RGI	https://card.mcmaster.ca/aro/3003359
WP_000242758.1	RGI	https://card.mcmaster.ca/aro/3000518
WP_002914337.1	RGI	https://card.mcmaster.ca/aro/3000516
WP_004174069.1	RGI	https://card.mcmaster.ca/aro/3003359
WP_004174069.1	RGI	https://card.mcmaster.ca/aro/3003359
WP_004201387.1	RGI	https://card.mcmaster.ca/aro/3003950
WP_004174069.1	RGI	https://card.mcmaster.ca/aro/3003359
WP_002910103.1	RGI	https://card.mcmaster.ca/aro/3000676
WP_000242758.1	RGI	https://card.mcmaster.ca/aro/3000518
WP_004174069.1	RGI	https://card.mcmaster.ca/aro/3003359
WP_000242758.1	RGI	https://card.mcmaster.ca/aro/3000518
WP_002914337.1	RGI	https://card.mcmaster.ca/aro/3000516
WP_002894776.1	RGI	https://card.mcmaster.ca/aro/3003841
WP_004174069.1	RGI	https://card.mcmaster.ca/aro/3003359
WP_002904397.1	RGI	https://card.mcmaster.ca/aro/3000263
WP_000242758.1	RGI	https://card.mcmaster.ca/aro/3000518
WP_002910103.1	RGI	https://card.mcmaster.ca/aro/3000676
WP_004174069.1	RGI	https://card.mcmaster.ca/aro/3003359
WP_000242758.1	RGI	https://card.mcmaster.ca/aro/3000518
WP_002914337.1	RGI	https://card.mcmaster.ca/aro/3000516
WP_004174069.1	RGI	https://card.mcmaster.ca/aro/3003359
WP_004174069.1	RGI	https://card.mcmaster.ca/aro/3003359
WP_004201357.1	RGI	https://card.mcmaster.ca/aro/3000533
WP_004174069.1	RGI	https://card.mcmaster.ca/aro/3003359
WP_002910103.1	RGI	https://card.mcmaster.ca/aro/3000676
WP_000242758.1	RGI	https://card.mcmaster.ca/aro/3000518
WP_004174069.1	RGI	https://card.mcmaster.ca/aro/3003359
WP_000242758.1	RGI	https://card.mcmaster.ca/aro/3000518
WP_002914337.1	RGI	https://card.mcmaster.ca/aro/3000516
WP_002894776.1	RGI	https://card.mcmaster.ca/aro/3003841
WP_004174069.1	RGI	https://card.mcmaster.ca/aro/3003359
WP_002904397.1	RGI	https://card.mcmaster.ca/aro/3000263
WP_000242758.1	RGI	https://card.mcmaster.ca/aro/3000518
WP_002910103.1	RGI	https://card.mcmaster.ca/aro/3000676
WP_004174069.1	RGI	https://card.mcmaster.ca/aro/3003359
WP_000242758.1	RGI	https://card.mcmaster.ca/aro/3000518
WP_002914337.1	RGI	https://card.mcmaster.ca/aro/3000516
WP_004174069.1	RGI	https://card.mcmaster.ca/aro/3003359
WP_004174069.1	RGI	https://card.mcmaster.ca/aro/3003359
WP_004201357.1	RGI	https://card.mcmaster.ca/aro/3000533
WP_004174069.1	RGI	https://card.mcmaster.ca/aro/3003359
WP_002910103.1	RGI	https://card.mcmaster.ca/aro/3000676
WP_000242758.1	RGI	https://card.mcmaster.ca/aro/3000518
WP_004174069.1	RGI	https://card.mcmaster.ca/aro/3003359
WP_000242758.1	RGI	https://card.mcmaster.ca/aro/3000518
WP_002914337.1	RGI	https://card.mcmaster.ca/aro/3000516
WP_002894776.1	RGI	https://card.mcmaster.ca/aro/3003841
WP_004174069.1	RGI	https://card.mcmaster.ca/aro/3003359
WP_002904397.1	RGI	https://card.mcmaster.ca/aro/3000263
WP_000242758.1	RGI	https://card.mcmaster.ca/aro/3000518
WP_002910103.1	RGI	https://card.mcmaster.ca/aro/3000676
WP_004174069.1	RGI	https://card.mcmaster.ca/aro/3003359
WP_000242758.1	RGI	https://card.mcmaster.ca/aro/3000518
WP_002914337.1	RGI	https://card.mcmaster.ca/aro/3000516
WP_004174069.1	RGI	https://card.mcmaster.ca/aro/3003359
WP_004174069.1	RGI	https://card.mcmaster.ca/aro/3003359
WP_002894776.1	RGI	https://card.mcmaster.ca/aro/3003841
WP_004174069.1	RGI	https://card.mcmaster.ca/aro/3003359
WP_002910103.1	RGI	https://card.mcmaster.ca/aro/3000676
WP_000242758.1	RGI	https://card.mcmaster.ca/aro/3000518
WP_004174069.1	RGI	https://card.mcmaster.ca/aro/3003359
WP_000242758.1	RGI	https://card.mcmaster.ca/aro/3000518
WP_002914337.1	RGI	https://card.mcmaster.ca/aro/3000516
WP_002894776.1	RGI	https://card.mcmaster.ca/aro/3003841
WP_004174069.1	RGI	https://card.mcmaster.ca/aro/3003359
WP_002904397.1	RGI	https://card.mcmaster.ca/aro/3000263
WP_000242758.1	RGI	https://card.mcmaster.ca/aro/3000518
WP_002910103.1	RGI	https://card.mcmaster.ca/aro/3000676
WP_004174069.1	RGI	https://card.mcmaster.ca/aro/3003359
WP_000242758.1	RGI	https://card.mcmaster.ca/aro/3000518
WP_002914337.1	RGI	https://card.mcmaster.ca/aro/3000516
WP_004174069.1	RGI	https://card.mcmaster.ca/aro/3003359
WP_004174069.1	RGI	https://card.mcmaster.ca/aro/3003359
WP_002894776.1	RGI	https://card.mcmaster.ca/aro/3003841
WP_004174069.1	RGI	https://card.mcmaster.ca/aro/3003359
WP_002910103.1	RGI	https://card.mcmaster.ca/aro/3000676
WP_000242758.1	RGI	https://card.mcmaster.ca/aro/3000518
WP_004174069.1	RGI	https://card.mcmaster.ca/aro/3003359
WP_000242758.1	RGI	https://card.mcmaster.ca/aro/3000518
WP_002914337.1	RGI	https://card.mcmaster.ca/aro/3000516
WP_002894776.1	RGI	https://card.mcmaster.ca/aro/3003841
WP_004174069.1	RGI	https://card.mcmaster.ca/aro/3003359
WP_002904397.1	RGI	https://card.mcmaster.ca/aro/3000263
WP_000242758.1	RGI	https://card.mcmaster.ca/aro/3000518
WP_002910103.1	RGI	https://card.mcmaster.ca/aro/3000676
WP_004174069.1	RGI	https://card.mcmaster.ca/aro/3003359
WP_000242758.1	RGI	https://card.mcmaster.ca/aro/3000518
WP_002914337.1	RGI	https://card.mcmaster.ca/aro/3000516
WP_004174069.1	RGI	https://card.mcmaster.ca/aro/3003359
WP_004174069.1	RGI	https://card.mcmaster.ca/aro/3003359
WP_002894776.1	RGI	https://card.mcmaster.ca/aro/3003841
WP_004174069.1	RGI	https://card.mcmaster.ca/aro/3003359
WP_002910103.1	RGI	https://card.mcmaster.ca/aro/3000676
WP_000242758.1	RGI	https://card.mcmaster.ca/aro/3000518
WP_004174069.1	RGI	https://card.mcmaster.ca/aro/3003359
WP_000242758.1	RGI	https://card.mcmaster.ca/aro/3000518
WP_002914337.1	RGI	https://card.mcmaster.ca/aro/3000516
WP_002894776.1	RGI	https://card.mcmaster.ca/aro/3003841
WP_004174069.1	RGI	https://card.mcmaster.ca/aro/3003359
WP_002904397.1	RGI	https://card.mcmaster.ca/aro/3000263
WP_004174069.1	RGI	https://card.mcmaster.ca/aro/3003359
WP_002894776.1	RGI	https://card.mcmaster.ca/aro/3003841
WP_004174069.1	RGI	https://card.mcmaster.ca/aro/3003359
WP_004202895.1	RGI	https://card.mcmaster.ca/aro/3003953
WP_000242758.1	RGI	https://card.mcmaster.ca/aro/3000518
WP_004174069.1	RGI	https://card.mcmaster.ca/aro/3003359
WP_000242758.1	RGI	https://card.mcmaster.ca/aro/3000518
WP_002914337.1	RGI	https://card.mcmaster.ca/aro/3000516
WP_002894776.1	RGI	https://card.mcmaster.ca/aro/3003841
WP_004174069.1	RGI	https://card.mcmaster.ca/aro/3003359
WP_002904397.1	RGI	https://card.mcmaster.ca/aro/3000263
WP_000242758.1	RGI	https://card.mcmaster.ca/aro/3000518
WP_002910103.1	RGI	https://card.mcmaster.ca/aro/3000676
WP_004174069.1	RGI	https://card.mcmaster.ca/aro/3003359
WP_000242758.1	RGI	https://card.mcmaster.ca/aro/3000518
WP_002914337.1	RGI	https://card.mcmaster.ca/aro/3000516
WP_004174069.1	RGI	https://card.mcmaster.ca/aro/3003359
WP_004174069.1	RGI	https://card.mcmaster.ca/aro/3003359
WP_002894776.1	RGI	https://card.mcmaster.ca/aro/3003841
WP_004174069.1	RGI	https://card.mcmaster.ca/aro/3003359
WP_004202895.1	RGI	https://card.mcmaster.ca/aro/3003953
WP_000242758.1	RGI	https://card.mcmaster.ca/aro/3000518
WP_004174069.1	RGI	https://card.mcmaster.ca/aro/3003359
WP_000242758.1	RGI	https://card.mcmaster.ca/aro/3000518
WP_002914337.1	RGI	https://card.mcmaster.ca/aro/3000516
WP_002894776.1	RGI	https://card.mcmaster.ca/aro/3003841
WP_004174069.1	RGI	https://card.mcmaster.ca/aro/3003359
WP_002904397.1	RGI	https://card.mcmaster.ca/aro/3000263
WP_000242758.1	RGI	https://card.mcmaster.ca/aro/3000518
WP_002910103.1	RGI	https://card.mcmaster.ca/aro/3000676
WP_004174069.1	RGI	https://card.mcmaster.ca/aro/3003359
WP_000242758.1	RGI	https://card.mcmaster.ca/aro/3000518
WP_002914337.1	RGI	https://card.mcmaster.ca/aro/3000516
WP_004174069.1	RGI	https://card.mcmaster.ca/aro/3003359
WP_004174069.1	RGI	https://card.mcmaster.ca/aro/3003359
WP_002894776.1	RGI	https://card.mcmaster.ca/aro/3003841
WP_004174069.1	RGI	https://card.mcmaster.ca/aro/3003359
WP_004202604.1	RGI	https://card.mcmaster.ca/aro/3003392
WP_004202254.1	RGI	https://card.mcmaster.ca/aro/3000309
WP_000242758.1	RGI	https://card.mcmaster.ca/aro/3000518
WP_004174069.1	RGI	https://card.mcmaster.ca/aro/3003359
WP_000242758.1	RGI	https://card.mcmaster.ca/aro/3000518
WP_002914337.1	RGI	https://card.mcmaster.ca/aro/3000516
WP_002894776.1	RGI	https://card.mcmaster.ca/aro/3003841
WP_004174069.1	RGI	https://card.mcmaster.ca/aro/3003359
WP_002904397.1	RGI	https://card.mcmaster.ca/aro/3000263
WP_000242758.1	RGI	https://card.mcmaster.ca/aro/3000518
WP_002910103.1	RGI	https://card.mcmaster.ca/aro/3000676
WP_004174069.1	RGI	https://card.mcmaster.ca/aro/3003359
WP_000242758.1	RGI	https://card.mcmaster.ca/aro/3000518
WP_004201959.1	RGI	https://card.mcmaster.ca/aro/3000778
WP_004174069.1	RGI	https://card.mcmaster.ca/aro/3003359
WP_004174069.1	RGI	https://card.mcmaster.ca/aro/3003359
WP_002894776.1	RGI	https://card.mcmaster.ca/aro/3003841
WP_004174069.1	RGI	https://card.mcmaster.ca/aro/3003359
WP_053810365.1	RGI	https://card.mcmaster.ca/aro/3003962
WP_004202254.1	RGI	https://card.mcmaster.ca/aro/3000309
WP_000242758.1	RGI	https://card.mcmaster.ca/aro/3000518
WP_004174069.1	RGI	https://card.mcmaster.ca/aro/3003359
WP_000242758.1	RGI	https://card.mcmaster.ca/aro/3000518
WP_002914337.1	RGI	https://card.mcmaster.ca/aro/3000516
WP_002894776.1	RGI	https://card.mcmaster.ca/aro/3003841
WP_004174069.1	RGI	https://card.mcmaster.ca/aro/3003359
WP_002904397.1	RGI	https://card.mcmaster.ca/aro/3000263
WP_000242758.1	RGI	https://card.mcmaster.ca/aro/3000518
WP_002910103.1	RGI	https://card.mcmaster.ca/aro/3000676
WP_004174069.1	RGI	https://card.mcmaster.ca/aro/3003359
WP_000242758.1	RGI	https://card.mcmaster.ca/aro/3000518
WP_004201688.1	RGI	https://card.mcmaster.ca/aro/3003295
WP_004174069.1	RGI	https://card.mcmaster.ca/aro/3003359
WP_004174069.1	RGI	https://card.mcmaster.ca/aro/3003359
WP_002894776.1	RGI	https://card.mcmaster.ca/aro/3003841
WP_004174069.1	RGI	https://card.mcmaster.ca/aro/3003359
WP_002904397.1	RGI	https://card.mcmaster.ca/aro/3000263
WP_004202242.1	RGI	https://card.mcmaster.ca/aro/3003890
WP_000242758.1	RGI	https://card.mcmaster.ca/aro/3000518
WP_004174069.1	RGI	https://card.mcmaster.ca/aro/3003359
WP_000242758.1	RGI	https://card.mcmaster.ca/aro/3000518
WP_002914337.1	RGI	https://card.mcmaster.ca/aro/3000516
WP_002894776.1	RGI	https://card.mcmaster.ca/aro/3003841
WP_004174069.1	RGI	https://card.mcmaster.ca/aro/3003359
WP_002904397.1	RGI	https://card.mcmaster.ca/aro/3000263
WP_000242758.1	RGI	https://card.mcmaster.ca/aro/3000518
WP_002910103.1	RGI	https://card.mcmaster.ca/aro/3000676
WP_004174069.1	RGI	https://card.mcmaster.ca/aro/3003359
WP_000242758.1	RGI	https://card.mcmaster.ca/aro/3000518
WP_004201688.1	RGI	https://card.mcmaster.ca/aro/3003295
WP_004174069.1	RGI	https://card.mcmaster.ca/aro/3003359
WP_004174069.1	RGI	https://card.mcmaster.ca/aro/3003359
WP_002894776.1	RGI	https://card.mcmaster.ca/aro/3003841
WP_004174069.1	RGI	https://card.mcmaster.ca/aro/3003359
WP_002904397.1	RGI	https://card.mcmaster.ca/aro/3000263
WP_004202242.1	RGI	https://card.mcmaster.ca/aro/3003890
WP_000242758.1	RGI	https://card.mcmaster.ca/aro/3000518
WP_004174069.1	RGI	https://card.mcmaster.ca/aro/3003359
WP_000242758.1	RGI	https://card.mcmaster.ca/aro/3000518
WP_002914337.1	RGI	https://card.mcmaster.ca/aro/3000516
WP_004202492.1	RGI	https://card.mcmaster.ca/aro/3000823
WP_004174069.1	RGI	https://card.mcmaster.ca/aro/3003359
WP_002904397.1	RGI	https://card.mcmaster.ca/aro/3000263
WP_000242758.1	RGI	https://card.mcmaster.ca/aro/3000518
WP_002910103.1	RGI	https://card.mcmaster.ca/aro/3000676
WP_004174069.1	RGI	https://card.mcmaster.ca/aro/3003359
WP_000242758.1	RGI	https://card.mcmaster.ca/aro/3000518
WP_004201688.1	RGI	https://card.mcmaster.ca/aro/3003295
WP_004174069.1	RGI	https://card.mcmaster.ca/aro/3003359
WP_004174069.1	RGI	https://card.mcmaster.ca/aro/3003359
WP_002894776.1	RGI	https://card.mcmaster.ca/aro/3003841
WP_004174069.1	RGI	https://card.mcmaster.ca/aro/3003359
WP_002904397.1	RGI	https://card.mcmaster.ca/aro/3000263
WP_004202242.1	RGI	https://card.mcmaster.ca/aro/3003890
WP_000242758.1	RGI	https://card.mcmaster.ca/aro/3000518
WP_004174069.1	RGI	https://card.mcmaster.ca/aro/3003359
WP_000242758.1	RGI	https://card.mcmaster.ca/aro/3000518
WP_002914337.1	RGI	https://card.mcmaster.ca/aro/3000516
WP_004202492.1	RGI	https://card.mcmaster.ca/aro/3000823
WP_004174069.1	RGI	https://card.mcmaster.ca/aro/3003359
WP_002904397.1	RGI	https://card.mcmaster.ca/aro/3000263
WP_000242758.1	RGI	https://card.mcmaster.ca/aro/3000518
WP_002910103.1	RGI	https://card.mcmaster.ca/aro/3000676
WP_004174069.1	RGI	https://card.mcmaster.ca/aro/3003359
WP_000242758.1	RGI	https://card.mcmaster.ca/aro/3000518
WP_004201558.1	RGI	https://card.mcmaster.ca/aro/3003066
WP_004174069.1	RGI	https://card.mcmaster.ca/aro/3003359
WP_004174069.1	RGI	https://card.mcmaster.ca/aro/3003359
WP_002894776.1	RGI	https://card.mcmaster.ca/aro/3003841
WP_004174069.1	RGI	https://card.mcmaster.ca/aro/3003359
WP_002904397.1	RGI	https://card.mcmaster.ca/aro/3000263
WP_004202242.1	RGI	https://card.mcmaster.ca/aro/3003890
WP_000242758.1	RGI	https://card.mcmaster.ca/aro/3000518
WP_004174069.1	RGI	https://card.mcmaster.ca/aro/3003359
WP_000242758.1	RGI	https://card.mcmaster.ca/aro/3000518
WP_002914337.1	RGI	https://card.mcmaster.ca/aro/3000516
WP_004202492.1	RGI	https://card.mcmaster.ca/aro/3000823
WP_004174069.1	RGI	https://card.mcmaster.ca/aro/3003359
WP_002904397.1	RGI	https://card.mcmaster.ca/aro/3000263
WP_000242758.1	RGI	https://card.mcmaster.ca/aro/3000518
WP_002910103.1	RGI	https://card.mcmaster.ca/aro/3000676
WP_004174069.1	RGI	https://card.mcmaster.ca/aro/3003359
WP_000242758.1	RGI	https://card.mcmaster.ca/aro/3000518
WP_004201558.1	RGI	https://card.mcmaster.ca/aro/3003066
WP_004174069.1	RGI	https://card.mcmaster.ca/aro/3003359
WP_004174069.1	RGI	https://card.mcmaster.ca/aro/3003359
WP_002894776.1	RGI	https://card.mcmaster.ca/aro/3003841
WP_004174069.1	RGI	https://card.mcmaster.ca/aro/3003359
WP_002904397.1	RGI	https://card.mcmaster.ca/aro/3000263
WP_004202242.1	RGI	https://card.mcmaster.ca/aro/3003890
WP_000242758.1	RGI	https://card.mcmaster.ca/aro/3000518
WP_004174069.1	RGI	https://card.mcmaster.ca/aro/3003359
WP_000242758.1	RGI	https://card.mcmaster.ca/aro/3000518
WP_002914337.1	RGI	https://card.mcmaster.ca/aro/3000516
WP_004202492.1	RGI	https://card.mcmaster.ca/aro/3000823
WP_004174069.1	RGI	https://card.mcmaster.ca/aro/3003359
WP_002904397.1	RGI	https://card.mcmaster.ca/aro/3000263
WP_000242758.1	RGI	https://card.mcmaster.ca/aro/3000518
WP_002910103.1	RGI	https://card.mcmaster.ca/aro/3000676
WP_004174069.1	RGI	https://card.mcmaster.ca/aro/3003359
WP_000242758.1	RGI	https://card.mcmaster.ca/aro/3000518
WP_004201558.1	RGI	https://card.mcmaster.ca/aro/3003066
WP_004174069.1	RGI	https://card.mcmaster.ca/aro/3003359
WP_004174069.1	RGI	https://card.mcmaster.ca/aro/3003359
WP_002894776.1	RGI	https://card.mcmaster.ca/aro/3003841
WP_004174069.1	RGI	https://card.mcmaster.ca/aro/3003359
WP_002904397.1	RGI	https://card.mcmaster.ca/aro/3000263
WP_004202242.1	RGI	https://card.mcmaster.ca/aro/3003890
WP_000242758.1	RGI	https://card.mcmaster.ca/aro/3000518
WP_004174069.1	RGI	https://card.mcmaster.ca/aro/3003359
WP_000242758.1	RGI	https://card.mcmaster.ca/aro/3000518
WP_002914337.1	RGI	https://card.mcmaster.ca/aro/3000516
WP_004202492.1	RGI	https://card.mcmaster.ca/aro/3000823
WP_004174069.1	RGI	https://card.mcmaster.ca/aro/3003359
WP_002904397.1	RGI	https://card.mcmaster.ca/aro/3000263
WP_000242758.1	RGI	https://card.mcmaster.ca/aro/3000518
WP_002910103.1	RGI	https://card.mcmaster.ca/aro/3000676
WP_004174069.1	RGI	https://card.mcmaster.ca/aro/3003359
WP_000242758.1	RGI	https://card.mcmaster.ca/aro/3000518
WP_004201558.1	RGI	https://card.mcmaster.ca/aro/3003066
WP_004174069.1	RGI	https://card.mcmaster.ca/aro/3003359
WP_004174069.1	RGI	https://card.mcmaster.ca/aro/3003359
WP_002894776.1	RGI	https://card.mcmaster.ca/aro/3003841
WP_004174069.1	RGI	https://card.mcmaster.ca/aro/3003359
WP_002904397.1	RGI	https://card.mcmaster.ca/aro/3000263
WP_017900177.1	RGI	https://card.mcmaster.ca/aro/3000778
WP_000242758.1	RGI	https://card.mcmaster.ca/aro/3000518
WP_004174069.1	RGI	https://card.mcmaster.ca/aro/3003359
WP_000242758.1	RGI	https://card.mcmaster.ca/aro/3000518
WP_002914337.1	RGI	https://card.mcmaster.ca/aro/3000516
WP_004202492.1	RGI	https://card.mcmaster.ca/aro/3000823
WP_004174069.1	RGI	https://card.mcmaster.ca/aro/3003359
WP_002904397.1	RGI	https://card.mcmaster.ca/aro/3000263
WP_000242758.1	RGI	https://card.mcmaster.ca/aro/3000518
WP_002910103.1	RGI	https://card.mcmaster.ca/aro/3000676
WP_004174069.1	RGI	https://card.mcmaster.ca/aro/3003359
WP_000242758.1	RGI	https://card.mcmaster.ca/aro/3000518
WP_004201558.1	RGI	https://card.mcmaster.ca/aro/3003066
WP_004174069.1	RGI	https://card.mcmaster.ca/aro/3003359
WP_004174069.1	RGI	https://card.mcmaster.ca/aro/3003359
WP_002894776.1	RGI	https://card.mcmaster.ca/aro/3003841
WP_004174069.1	RGI	https://card.mcmaster.ca/aro/3003359
WP_002904397.1	RGI	https://card.mcmaster.ca/aro/3000263
WP_004202077.1	RGI	https://card.mcmaster.ca/aro/3003578
WP_000242758.1	RGI	https://card.mcmaster.ca/aro/3000518
WP_004174069.1	RGI	https://card.mcmaster.ca/aro/3003359
WP_000242758.1	RGI	https://card.mcmaster.ca/aro/3000518
WP_002914337.1	RGI	https://card.mcmaster.ca/aro/3000516
WP_004202492.1	RGI	https://card.mcmaster.ca/aro/3000823
WP_004174069.1	RGI	https://card.mcmaster.ca/aro/3003359
WP_002904397.1	RGI	https://card.mcmaster.ca/aro/3000263
WP_000242758.1	RGI	https://card.mcmaster.ca/aro/3000518
WP_002910103.1	RGI	https://card.mcmaster.ca/aro/3000676
WP_004174069.1	RGI	https://card.mcmaster.ca/aro/3003359
WP_000242758.1	RGI	https://card.mcmaster.ca/aro/3000518
WP_004201552.1	RGI	https://card.mcmaster.ca/aro/3000792
WP_004174069.1	RGI	https://card.mcmaster.ca/aro/3003359
WP_004174069.1	RGI	https://card.mcmaster.ca/aro/3003359
WP_002894776.1	RGI	https://card.mcmaster.ca/aro/3003841
WP_004174069.1	RGI	https://card.mcmaster.ca/aro/3003359
WP_002904397.1	RGI	https://card.mcmaster.ca/aro/3000263
WP_032456699.1	RGI	https://card.mcmaster.ca/aro/3002985
WP_000242758.1	RGI	https://card.mcmaster.ca/aro/3000518
WP_004174069.1	RGI	https://card.mcmaster.ca/aro/3003359
WP_000242758.1	RGI	https://card.mcmaster.ca/aro/3000518
WP_002914337.1	RGI	https://card.mcmaster.ca/aro/3000516
WP_004202492.1	RGI	https://card.mcmaster.ca/aro/3000823
WP_004174069.1	RGI	https://card.mcmaster.ca/aro/3003359
WP_002904397.1	RGI	https://card.mcmaster.ca/aro/3000263
WP_000242758.1	RGI	https://card.mcmaster.ca/aro/3000518
WP_002910103.1	RGI	https://card.mcmaster.ca/aro/3000676
WP_004174069.1	RGI	https://card.mcmaster.ca/aro/3003359
WP_000242758.1	RGI	https://card.mcmaster.ca/aro/3000518
WP_004201552.1	RGI	https://card.mcmaster.ca/aro/3000792
WP_004174069.1	RGI	https://card.mcmaster.ca/aro/3003359
WP_004174069.1	RGI	https://card.mcmaster.ca/aro/3003359
WP_002894776.1	RGI	https://card.mcmaster.ca/aro/3003841
WP_004174069.1	RGI	https://card.mcmaster.ca/aro/3003359
WP_002904397.1	RGI	https://card.mcmaster.ca/aro/3000263
WP_000242758.1	RGI	https://card.mcmaster.ca/aro/3000518
WP_004174069.1	RGI	https://card.mcmaster.ca/aro/3003359
WP_000242758.1	RGI	https://card.mcmaster.ca/aro/3000518
WP_002914337.1	RGI	https://card.mcmaster.ca/aro/3000516
WP_004204746.1	RGI	https://card.mcmaster.ca/aro/3003373
WP_004174069.1	RGI	https://card.mcmaster.ca/aro/3003359
WP_002904397.1	RGI	https://card.mcmaster.ca/aro/3000263
WP_000242758.1	RGI	https://card.mcmaster.ca/aro/3000518
WP_002910103.1	RGI	https://card.mcmaster.ca/aro/3000676
WP_004203671.1	RGI	https://card.mcmaster.ca/aro/3000831
WP_000242758.1	RGI	https://card.mcmaster.ca/aro/3000518
WP_004174069.1	RGI	https://card.mcmaster.ca/aro/3003359
WP_004174069.1	RGI	https://card.mcmaster.ca/aro/3003359
WP_002894776.1	RGI	https://card.mcmaster.ca/aro/3003841
WP_004174069.1	RGI	https://card.mcmaster.ca/aro/3003359
WP_002904397.1	RGI	https://card.mcmaster.ca/aro/3000263
WP_000242758.1	RGI	https://card.mcmaster.ca/aro/3000518
WP_004174069.1	RGI	https://card.mcmaster.ca/aro/3003359
WP_000242758.1	RGI	https://card.mcmaster.ca/aro/3000518
WP_002914337.1	RGI	https://card.mcmaster.ca/aro/3000516
WP_004204747.1	RGI	https://card.mcmaster.ca/aro/3000800
WP_004174069.1	RGI	https://card.mcmaster.ca/aro/3003359
WP_002904397.1	RGI	https://card.mcmaster.ca/aro/3000263
WP_000242758.1	RGI	https://card.mcmaster.ca/aro/3000518
WP_002910103.1	RGI	https://card.mcmaster.ca/aro/3000676
WP_004203671.1	RGI	https://card.mcmaster.ca/aro/3000831
WP_000242758.1	RGI	https://card.mcmaster.ca/aro/3000518
WP_004174069.1	RGI	https://card.mcmaster.ca/aro/3003359
WP_004174069.1	RGI	https://card.mcmaster.ca/aro/3003359
WP_002894776.1	RGI	https://card.mcmaster.ca/aro/3003841
WP_004174069.1	RGI	https://card.mcmaster.ca/aro/3003359
WP_002904397.1	RGI	https://card.mcmaster.ca/aro/3000263
WP_000242758.1	RGI	https://card.mcmaster.ca/aro/3000518
WP_004174069.1	RGI	https://card.mcmaster.ca/aro/3003359
WP_000242758.1	RGI	https://card.mcmaster.ca/aro/3000518
WP_002914337.1	RGI	https://card.mcmaster.ca/aro/3000516
WP_004204747.1	RGI	https://card.mcmaster.ca/aro/3000800
WP_004174069.1	RGI	https://card.mcmaster.ca/aro/3003359
WP_002904397.1	RGI	https://card.mcmaster.ca/aro/3000263
WP_000242758.1	RGI	https://card.mcmaster.ca/aro/3000518
WP_002910103.1	RGI	https://card.mcmaster.ca/aro/3000676
WP_004203671.1	RGI	https://card.mcmaster.ca/aro/3000831
WP_000242758.1	RGI	https://card.mcmaster.ca/aro/3000518
WP_004174069.1	RGI	https://card.mcmaster.ca/aro/3003359
WP_004174069.1	RGI	https://card.mcmaster.ca/aro/3003359
WP_002894776.1	RGI	https://card.mcmaster.ca/aro/3003841
WP_004174069.1	RGI	https://card.mcmaster.ca/aro/3003359
WP_002904397.1	RGI	https://card.mcmaster.ca/aro/3000263
WP_000242758.1	RGI	https://card.mcmaster.ca/aro/3000518
WP_004174069.1	RGI	https://card.mcmaster.ca/aro/3003359
WP_000242758.1	RGI	https://card.mcmaster.ca/aro/3000518
WP_002914337.1	RGI	https://card.mcmaster.ca/aro/3000516
WP_004204748.1	RGI	https://card.mcmaster.ca/aro/3000778
WP_004174069.1	RGI	https://card.mcmaster.ca/aro/3003359
WP_002904397.1	RGI	https://card.mcmaster.ca/aro/3000263
WP_000242758.1	RGI	https://card.mcmaster.ca/aro/3000518
WP_002910103.1	RGI	https://card.mcmaster.ca/aro/3000676
WP_004203671.1	RGI	https://card.mcmaster.ca/aro/3000831
WP_000242758.1	RGI	https://card.mcmaster.ca/aro/3000518
WP_004174069.1	RGI	https://card.mcmaster.ca/aro/3003359
WP_032426172.1	RGI	https://card.mcmaster.ca/aro/3000024
WP_002894776.1	RGI	https://card.mcmaster.ca/aro/3003841
WP_004174069.1	RGI	https://card.mcmaster.ca/aro/3003359
WP_002904397.1	RGI	https://card.mcmaster.ca/aro/3000263
WP_000242758.1	RGI	https://card.mcmaster.ca/aro/3000518
WP_004174069.1	RGI	https://card.mcmaster.ca/aro/3003359
WP_000242758.1	RGI	https://card.mcmaster.ca/aro/3000518
WP_002914337.1	RGI	https://card.mcmaster.ca/aro/3000516
WP_004204748.1	RGI	https://card.mcmaster.ca/aro/3000778
WP_004174069.1	RGI	https://card.mcmaster.ca/aro/3003359
WP_002904397.1	RGI	https://card.mcmaster.ca/aro/3000263
WP_000242758.1	RGI	https://card.mcmaster.ca/aro/3000518
WP_002910103.1	RGI	https://card.mcmaster.ca/aro/3000676
WP_004203670.1	RGI	https://card.mcmaster.ca/aro/3000830
WP_000242758.1	RGI	https://card.mcmaster.ca/aro/3000518
WP_004174069.1	RGI	https://card.mcmaster.ca/aro/3003359
WP_004205255.1	RGI	https://card.mcmaster.ca/aro/3002986
WP_002894776.1	RGI	https://card.mcmaster.ca/aro/3003841
WP_004174069.1	RGI	https://card.mcmaster.ca/aro/3003359
WP_002904397.1	RGI	https://card.mcmaster.ca/aro/3000263
WP_000242758.1	RGI	https://card.mcmaster.ca/aro/3000518
WP_004174069.1	RGI	https://card.mcmaster.ca/aro/3003359
WP_000242758.1	RGI	https://card.mcmaster.ca/aro/3000518
WP_002914337.1	RGI	https://card.mcmaster.ca/aro/3000516
WP_004204238.1	RGI	https://card.mcmaster.ca/aro/3003730
WP_004174069.1	RGI	https://card.mcmaster.ca/aro/3003359
WP_002904397.1	RGI	https://card.mcmaster.ca/aro/3000263
WP_000242758.1	RGI	https://card.mcmaster.ca/aro/3000518
WP_002910103.1	RGI	https://card.mcmaster.ca/aro/3000676
WP_000242758.1	RGI	https://card.mcmaster.ca/aro/3000518
WP_004174069.1	RGI	https://card.mcmaster.ca/aro/3003359
WP_004205255.1	RGI	https://card.mcmaster.ca/aro/3002986
WP_002894776.1	RGI	https://card.mcmaster.ca/aro/3003841
WP_004174069.1	RGI	https://card.mcmaster.ca/aro/3003359
WP_002904397.1	RGI	https://card.mcmaster.ca/aro/3000263
WP_000242758.1	RGI	https://card.mcmaster.ca/aro/3000518
WP_004174069.1	RGI	https://card.mcmaster.ca/aro/3003359
WP_000242758.1	RGI	https://card.mcmaster.ca/aro/3000518
WP_002914337.1	RGI	https://card.mcmaster.ca/aro/3000516
WP_004204217.1	RGI	https://card.mcmaster.ca/aro/3000825
WP_004174069.1	RGI	https://card.mcmaster.ca/aro/3003359
WP_004203875.1	RGI	https://card.mcmaster.ca/aro/3003840
WP_000242758.1	RGI	https://card.mcmaster.ca/aro/3000518
WP_002910103.1	RGI	https://card.mcmaster.ca/aro/3000676
WP_000242758.1	RGI	https://card.mcmaster.ca/aro/3000518
WP_004174069.1	RGI	https://card.mcmaster.ca/aro/3003359
WP_004205697.1	RGI	https://card.mcmaster.ca/aro/3000027
WP_002894776.1	RGI	https://card.mcmaster.ca/aro/3003841
WP_004174069.1	RGI	https://card.mcmaster.ca/aro/3003359
WP_002904397.1	RGI	https://card.mcmaster.ca/aro/3000263
WP_000242758.1	RGI	https://card.mcmaster.ca/aro/3000518
WP_004174069.1	RGI	https://card.mcmaster.ca/aro/3003359
WP_000242758.1	RGI	https://card.mcmaster.ca/aro/3000518
WP_002914337.1	RGI	https://card.mcmaster.ca/aro/3000516
WP_004204217.1	RGI	https://card.mcmaster.ca/aro/3000825
WP_004174069.1	RGI	https://card.mcmaster.ca/aro/3003359
WP_004203875.1	RGI	https://card.mcmaster.ca/aro/3003840
WP_000242758.1	RGI	https://card.mcmaster.ca/aro/3000518
WP_002910103.1	RGI	https://card.mcmaster.ca/aro/3000676
WP_000242758.1	RGI	https://card.mcmaster.ca/aro/3000518
WP_004174069.1	RGI	https://card.mcmaster.ca/aro/3003359
WP_004205697.1	RGI	https://card.mcmaster.ca/aro/3000027
WP_002894776.1	RGI	https://card.mcmaster.ca/aro/3003841
WP_004174069.1	RGI	https://card.mcmaster.ca/aro/3003359
WP_002904397.1	RGI	https://card.mcmaster.ca/aro/3000263
WP_000242758.1	RGI	https://card.mcmaster.ca/aro/3000518
WP_002910103.1	RGI	https://card.mcmaster.ca/aro/3000676
WP_004174069.1	RGI	https://card.mcmaster.ca/aro/3003359
WP_000242758.1	RGI	https://card.mcmaster.ca/aro/3000518
WP_002914337.1	RGI	https://card.mcmaster.ca/aro/3000516
WP_004204211.1	RGI	https://card.mcmaster.ca/aro/3003986
WP_004174069.1	RGI	https://card.mcmaster.ca/aro/3003359
WP_004203875.1	RGI	https://card.mcmaster.ca/aro/3003840
WP_000242758.1	RGI	https://card.mcmaster.ca/aro/3000518
WP_002910103.1	RGI	https://card.mcmaster.ca/aro/3000676
WP_000242758.1	RGI	https://card.mcmaster.ca/aro/3000518
WP_004174069.1	RGI	https://card.mcmaster.ca/aro/3003359
WP_004205697.1	RGI	https://card.mcmaster.ca/aro/3000027
WP_002894776.1	RGI	https://card.mcmaster.ca/aro/3003841
WP_004174069.1	RGI	https://card.mcmaster.ca/aro/3003359
WP_002904397.1	RGI	https://card.mcmaster.ca/aro/3000263
WP_000242758.1	RGI	https://card.mcmaster.ca/aro/3000518
WP_002910103.1	RGI	https://card.mcmaster.ca/aro/3000676
WP_004174069.1	RGI	https://card.mcmaster.ca/aro/3003359
WP_000242758.1	RGI	https://card.mcmaster.ca/aro/3000518
WP_002914337.1	RGI	https://card.mcmaster.ca/aro/3000516
WP_004204211.1	RGI	https://card.mcmaster.ca/aro/3003986
WP_004174069.1	RGI	https://card.mcmaster.ca/aro/3003359
WP_004201387.1	RGI	https://card.mcmaster.ca/aro/3003950
WP_000242758.1	RGI	https://card.mcmaster.ca/aro/3000518
WP_002910103.1	RGI	https://card.mcmaster.ca/aro/3000676
WP_000242758.1	RGI	https://card.mcmaster.ca/aro/3000518
WP_004174069.1	RGI	https://card.mcmaster.ca/aro/3003359
WP_002914337.1	RGI	https://card.mcmaster.ca/aro/3000516
WP_002894776.1	RGI	https://card.mcmaster.ca/aro/3003841
WP_004174069.1	RGI	https://card.mcmaster.ca/aro/3003359
WP_002904397.1	RGI	https://card.mcmaster.ca/aro/3000263
WP_000242758.1	RGI	https://card.mcmaster.ca/aro/3000518
WP_002910103.1	RGI	https://card.mcmaster.ca/aro/3000676
WP_004174069.1	RGI	https://card.mcmaster.ca/aro/3003359
WP_000242758.1	RGI	https://card.mcmaster.ca/aro/3000518
WP_002914337.1	RGI	https://card.mcmaster.ca/aro/3000516
WP_004204211.1	RGI	https://card.mcmaster.ca/aro/3003986
WP_004174069.1	RGI	https://card.mcmaster.ca/aro/3003359
WP_004201387.1	RGI	https://card.mcmaster.ca/aro/3003950
WP_000242758.1	RGI	https://card.mcmaster.ca/aro/3000518
WP_002910103.1	RGI	https://card.mcmaster.ca/aro/3000676
WP_000242758.1	RGI	https://card.mcmaster.ca/aro/3000518
WP_004174069.1	RGI	https://card.mcmaster.ca/aro/3003359
WP_002914337.1	RGI	https://card.mcmaster.ca/aro/3000516
WP_002894776.1	RGI	https://card.mcmaster.ca/aro/3003841
WP_004174069.1	RGI	https://card.mcmaster.ca/aro/3003359
WP_002904397.1	RGI	https://card.mcmaster.ca/aro/3000263
WP_000242758.1	RGI	https://card.mcmaster.ca/aro/3000518
WP_002910103.1	RGI	https://card.mcmaster.ca/aro/3000676
WP_004174069.1	RGI	https://card.mcmaster.ca/aro/3003359
WP_000242758.1	RGI	https://card.mcmaster.ca/aro/3000518
WP_002914337.1	RGI	https://card.mcmaster.ca/aro/3000516
WP_004174069.1	RGI	https://card.mcmaster.ca/aro/3003359
WP_004174069.1	RGI	https://card.mcmaster.ca/aro/3003359
WP_004201387.1	RGI	https://card.mcmaster.ca/aro/3003950
WP_000242758.1	RGI	https://card.mcmaster.ca/aro/3000518
WP_002910103.1	RGI	https://card.mcmaster.ca/aro/3000676
WP_000242758.1	RGI	https://card.mcmaster.ca/aro/3000518
WP_004174069.1	RGI	https://card.mcmaster.ca/aro/3003359
WP_002914337.1	RGI	https://card.mcmaster.ca/aro/3000516
WP_002894776.1	RGI	https://card.mcmaster.ca/aro/3003841
WP_004174069.1	RGI	https://card.mcmaster.ca/aro/3003359
WP_002904397.1	RGI	https://card.mcmaster.ca/aro/3000263
WP_000242758.1	RGI	https://card.mcmaster.ca/aro/3000518
WP_002910103.1	RGI	https://card.mcmaster.ca/aro/3000676
WP_004174069.1	RGI	https://card.mcmaster.ca/aro/3003359
WP_000242758.1	RGI	https://card.mcmaster.ca/aro/3000518
WP_002914337.1	RGI	https://card.mcmaster.ca/aro/3000516
WP_004174069.1	RGI	https://card.mcmaster.ca/aro/3003359
WP_004174069.1	RGI	https://card.mcmaster.ca/aro/3003359
WP_004201387.1	RGI	https://card.mcmaster.ca/aro/3003950
WP_000242758.1	RGI	https://card.mcmaster.ca/aro/3000518
WP_002910103.1	RGI	https://card.mcmaster.ca/aro/3000676
WP_000242758.1	RGI	https://card.mcmaster.ca/aro/3000518
WP_004174069.1	RGI	https://card.mcmaster.ca/aro/3003359
WP_002914337.1	RGI	https://card.mcmaster.ca/aro/3000516
WP_002894776.1	RGI	https://card.mcmaster.ca/aro/3003841
WP_004174069.1	RGI	https://card.mcmaster.ca/aro/3003359
WP_002904397.1	RGI	https://card.mcmaster.ca/aro/3000263
WP_000242758.1	RGI	https://card.mcmaster.ca/aro/3000518
WP_002910103.1	RGI	https://card.mcmaster.ca/aro/3000676
WP_004174069.1	RGI	https://card.mcmaster.ca/aro/3003359
WP_000242758.1	RGI	https://card.mcmaster.ca/aro/3000518
WP_002914337.1	RGI	https://card.mcmaster.ca/aro/3000516
WP_004174069.1	RGI	https://card.mcmaster.ca/aro/3003359
WP_004174069.1	RGI	https://card.mcmaster.ca/aro/3003359
WP_004201387.1	RGI	https://card.mcmaster.ca/aro/3003950
WP_000242758.1	RGI	https://card.mcmaster.ca/aro/3000518
WP_002910103.1	RGI	https://card.mcmaster.ca/aro/3000676
WP_000242758.1	RGI	https://card.mcmaster.ca/aro/3000518
WP_004174069.1	RGI	https://card.mcmaster.ca/aro/3003359
WP_000242758.1	RGI	https://card.mcmaster.ca/aro/3000518
WP_002914337.1	RGI	https://card.mcmaster.ca/aro/3000516
WP_002894776.1	RGI	https://card.mcmaster.ca/aro/3003841
WP_004174069.1	RGI	https://card.mcmaster.ca/aro/3003359
WP_002904397.1	RGI	https://card.mcmaster.ca/aro/3000263
WP_000242758.1	RGI	https://card.mcmaster.ca/aro/3000518
WP_002910103.1	RGI	https://card.mcmaster.ca/aro/3000676
WP_004174069.1	RGI	https://card.mcmaster.ca/aro/3003359
WP_000242758.1	RGI	https://card.mcmaster.ca/aro/3000518
WP_002914337.1	RGI	https://card.mcmaster.ca/aro/3000516
WP_004174069.1	RGI	https://card.mcmaster.ca/aro/3003359
WP_004174069.1	RGI	https://card.mcmaster.ca/aro/3003359
WP_004201387.1	RGI	https://card.mcmaster.ca/aro/3003950
WP_004174069.1	RGI	https://card.mcmaster.ca/aro/3003359
WP_002910103.1	RGI	https://card.mcmaster.ca/aro/3000676
WP_000242758.1	RGI	https://card.mcmaster.ca/aro/3000518
WP_004174069.1	RGI	https://card.mcmaster.ca/aro/3003359
WP_000242758.1	RGI	https://card.mcmaster.ca/aro/3000518
WP_002914337.1	RGI	https://card.mcmaster.ca/aro/3000516
WP_002894776.1	RGI	https://card.mcmaster.ca/aro/3003841
WP_004174069.1	RGI	https://card.mcmaster.ca/aro/3003359
WP_002904397.1	RGI	https://card.mcmaster.ca/aro/3000263
WP_000242758.1	RGI	https://card.mcmaster.ca/aro/3000518
WP_002910103.1	RGI	https://card.mcmaster.ca/aro/3000676
WP_004174069.1	RGI	https://card.mcmaster.ca/aro/3003359
WP_000242758.1	RGI	https://card.mcmaster.ca/aro/3000518
WP_002914337.1	RGI	https://card.mcmaster.ca/aro/3000516
WP_004174069.1	RGI	https://card.mcmaster.ca/aro/3003359
WP_004174069.1	RGI	https://card.mcmaster.ca/aro/3003359
WP_004201387.1	RGI	https://card.mcmaster.ca/aro/3003950
WP_004174069.1	RGI	https://card.mcmaster.ca/aro/3003359
WP_002910103.1	RGI	https://card.mcmaster.ca/aro/3000676
WP_000242758.1	RGI	https://card.mcmaster.ca/aro/3000518
WP_004174069.1	RGI	https://card.mcmaster.ca/aro/3003359
WP_000242758.1	RGI	https://card.mcmaster.ca/aro/3000518
WP_002914337.1	RGI	https://card.mcmaster.ca/aro/3000516
WP_002894776.1	RGI	https://card.mcmaster.ca/aro/3003841
WP_004174069.1	RGI	https://card.mcmaster.ca/aro/3003359
WP_002904397.1	RGI	https://card.mcmaster.ca/aro/3000263
WP_000242758.1	RGI	https://card.mcmaster.ca/aro/3000518
WP_002910103.1	RGI	https://card.mcmaster.ca/aro/3000676
WP_004174069.1	RGI	https://card.mcmaster.ca/aro/3003359
WP_000242758.1	RGI	https://card.mcmaster.ca/aro/3000518
WP_002914337.1	RGI	https://card.mcmaster.ca/aro/3000516
WP_004174069.1	RGI	https://card.mcmaster.ca/aro/3003359
WP_004174069.1	RGI	https://card.mcmaster.ca/aro/3003359
WP_004201387.1	RGI	https://card.mcmaster.ca/aro/3003950
WP_004174069.1	RGI	https://card.mcmaster.ca/aro/3003359
WP_002910103.1	RGI	https://card.mcmaster.ca/aro/3000676
WP_000242758.1	RGI	https://card.mcmaster.ca/aro/3000518
WP_004174069.1	RGI	https://card.mcmaster.ca/aro/3003359
WP_000242758.1	RGI	https://card.mcmaster.ca/aro/3000518
WP_002914337.1	RGI	https://card.mcmaster.ca/aro/3000516
WP_002894776.1	RGI	https://card.mcmaster.ca/aro/3003841
WP_004174069.1	RGI	https://card.mcmaster.ca/aro/3003359
WP_002904397.1	RGI	https://card.mcmaster.ca/aro/3000263
WP_000242758.1	RGI	https://card.mcmaster.ca/aro/3000518
WP_002910103.1	RGI	https://card.mcmaster.ca/aro/3000676
WP_004174069.1	RGI	https://card.mcmaster.ca/aro/3003359
WP_000242758.1	RGI	https://card.mcmaster.ca/aro/3000518
WP_002914337.1	RGI	https://card.mcmaster.ca/aro/3000516
WP_004174069.1	RGI	https://card.mcmaster.ca/aro/3003359
WP_004174069.1	RGI	https://card.mcmaster.ca/aro/3003359
WP_004201387.1	RGI	https://card.mcmaster.ca/aro/3003950
WP_004174069.1	RGI	https://card.mcmaster.ca/aro/3003359
WP_002910103.1	RGI	https://card.mcmaster.ca/aro/3000676
WP_000242758.1	RGI	https://card.mcmaster.ca/aro/3000518
WP_004174069.1	RGI	https://card.mcmaster.ca/aro/3003359
WP_000242758.1	RGI	https://card.mcmaster.ca/aro/3000518
WP_002914337.1	RGI	https://card.mcmaster.ca/aro/3000516
WP_002894776.1	RGI	https://card.mcmaster.ca/aro/3003841
WP_004174069.1	RGI	https://card.mcmaster.ca/aro/3003359
WP_002904397.1	RGI	https://card.mcmaster.ca/aro/3000263
WP_000242758.1	RGI	https://card.mcmaster.ca/aro/3000518
WP_002910103.1	RGI	https://card.mcmaster.ca/aro/3000676
WP_004174069.1	RGI	https://card.mcmaster.ca/aro/3003359
WP_000242758.1	RGI	https://card.mcmaster.ca/aro/3000518
WP_002914337.1	RGI	https://card.mcmaster.ca/aro/3000516
WP_004174069.1	RGI	https://card.mcmaster.ca/aro/3003359
WP_004174069.1	RGI	https://card.mcmaster.ca/aro/3003359
WP_004201357.1	RGI	https://card.mcmaster.ca/aro/3000533
WP_004174069.1	RGI	https://card.mcmaster.ca/aro/3003359
WP_002910103.1	RGI	https://card.mcmaster.ca/aro/3000676
WP_000242758.1	RGI	https://card.mcmaster.ca/aro/3000518
WP_004174069.1	RGI	https://card.mcmaster.ca/aro/3003359
WP_000242758.1	RGI	https://card.mcmaster.ca/aro/3000518
WP_002914337.1	RGI	https://card.mcmaster.ca/aro/3000516
WP_002894776.1	RGI	https://card.mcmaster.ca/aro/3003841
WP_004174069.1	RGI	https://card.mcmaster.ca/aro/3003359
WP_002904397.1	RGI	https://card.mcmaster.ca/aro/3000263
WP_000242758.1	RGI	https://card.mcmaster.ca/aro/3000518
WP_002910103.1	RGI	https://card.mcmaster.ca/aro/3000676
WP_004174069.1	RGI	https://card.mcmaster.ca/aro/3003359
WP_000242758.1	RGI	https://card.mcmaster.ca/aro/3000518
WP_002914337.1	RGI	https://card.mcmaster.ca/aro/3000516
WP_004174069.1	RGI	https://card.mcmaster.ca/aro/3003359
WP_004174069.1	RGI	https://card.mcmaster.ca/aro/3003359
WP_004201357.1	RGI	https://card.mcmaster.ca/aro/3000533
WP_004174069.1	RGI	https://card.mcmaster.ca/aro/3003359
WP_002910103.1	RGI	https://card.mcmaster.ca/aro/3000676
WP_000242758.1	RGI	https://card.mcmaster.ca/aro/3000518
WP_004174069.1	RGI	https://card.mcmaster.ca/aro/3003359
WP_000242758.1	RGI	https://card.mcmaster.ca/aro/3000518
WP_002914337.1	RGI	https://card.mcmaster.ca/aro/3000516
WP_002894776.1	RGI	https://card.mcmaster.ca/aro/3003841
WP_004174069.1	RGI	https://card.mcmaster.ca/aro/3003359
WP_002904397.1	RGI	https://card.mcmaster.ca/aro/3000263
WP_000242758.1	RGI	https://card.mcmaster.ca/aro/3000518
WP_002910103.1	RGI	https://card.mcmaster.ca/aro/3000676
WP_004174069.1	RGI	https://card.mcmaster.ca/aro/3003359
WP_000242758.1	RGI	https://card.mcmaster.ca/aro/3000518
WP_002914337.1	RGI	https://card.mcmaster.ca/aro/3000516
WP_004174069.1	RGI	https://card.mcmaster.ca/aro/3003359
WP_004174069.1	RGI	https://card.mcmaster.ca/aro/3003359
WP_002894776.1	RGI	https://card.mcmaster.ca/aro/3003841
WP_004174069.1	RGI	https://card.mcmaster.ca/aro/3003359
WP_002910103.1	RGI	https://card.mcmaster.ca/aro/3000676
WP_000242758.1	RGI	https://card.mcmaster.ca/aro/3000518
WP_004174069.1	RGI	https://card.mcmaster.ca/aro/3003359
WP_000242758.1	RGI	https://card.mcmaster.ca/aro/3000518
WP_002914337.1	RGI	https://card.mcmaster.ca/aro/3000516
WP_002894776.1	RGI	https://card.mcmaster.ca/aro/3003841
WP_004174069.1	RGI	https://card.mcmaster.ca/aro/3003359
WP_002904397.1	RGI	https://card.mcmaster.ca/aro/3000263
WP_000242758.1	RGI	https://card.mcmaster.ca/aro/3000518
WP_002910103.1	RGI	https://card.mcmaster.ca/aro/3000676
WP_004174069.1	RGI	https://card.mcmaster.ca/aro/3003359
WP_000242758.1	RGI	https://card.mcmaster.ca/aro/3000518
WP_002914337.1	RGI	https://card.mcmaster.ca/aro/3000516
WP_004174069.1	RGI	https://card.mcmaster.ca/aro/3003359
WP_004174069.1	RGI	https://card.mcmaster.ca/aro/3003359
WP_002894776.1	RGI	https://card.mcmaster.ca/aro/3003841
WP_004174069.1	RGI	https://card.mcmaster.ca/aro/3003359
WP_002910103.1	RGI	https://card.mcmaster.ca/aro/3000676
WP_000242758.1	RGI	https://card.mcmaster.ca/aro/3000518
WP_004174069.1	RGI	https://card.mcmaster.ca/aro/3003359
WP_000242758.1	RGI	https://card.mcmaster.ca/aro/3000518
WP_002914337.1	RGI	https://card.mcmaster.ca/aro/3000516
WP_002894776.1	RGI	https://card.mcmaster.ca/aro/3003841
WP_004174069.1	RGI	https://card.mcmaster.ca/aro/3003359
WP_002904397.1	RGI	https://card.mcmaster.ca/aro/3000263
WP_000242758.1	RGI	https://card.mcmaster.ca/aro/3000518
WP_002910103.1	RGI	https://card.mcmaster.ca/aro/3000676
WP_004174069.1	RGI	https://card.mcmaster.ca/aro/3003359
WP_000242758.1	RGI	https://card.mcmaster.ca/aro/3000518
WP_002914337.1	RGI	https://card.mcmaster.ca/aro/3000516
WP_004174069.1	RGI	https://card.mcmaster.ca/aro/3003359
WP_004174069.1	RGI	https://card.mcmaster.ca/aro/3003359
WP_002894776.1	RGI	https://card.mcmaster.ca/aro/3003841
WP_004174069.1	RGI	https://card.mcmaster.ca/aro/3003359
WP_002910103.1	RGI	https://card.mcmaster.ca/aro/3000676
WP_000242758.1	RGI	https://card.mcmaster.ca/aro/3000518
WP_004174069.1	RGI	https://card.mcmaster.ca/aro/3003359
WP_000242758.1	RGI	https://card.mcmaster.ca/aro/3000518
WP_002914337.1	RGI	https://card.mcmaster.ca/aro/3000516
WP_002894776.1	RGI	https://card.mcmaster.ca/aro/3003841
WP_004174069.1	RGI	https://card.mcmaster.ca/aro/3003359
WP_002904397.1	RGI	https://card.mcmaster.ca/aro/3000263
WP_000242758.1	RGI	https://card.mcmaster.ca/aro/3000518
WP_002910103.1	RGI	https://card.mcmaster.ca/aro/3000676
WP_004174069.1	RGI	https://card.mcmaster.ca/aro/3003359
WP_000242758.1	RGI	https://card.mcmaster.ca/aro/3000518
WP_002914337.1	RGI	https://card.mcmaster.ca/aro/3000516
WP_004174069.1	RGI	https://card.mcmaster.ca/aro/3003359
WP_000242758.1	RGI	https://card.mcmaster.ca/aro/3000518
WP_004174069.1	RGI	https://card.mcmaster.ca/aro/3003359
WP_000242758.1	RGI	https://card.mcmaster.ca/aro/3000518
WP_002914337.1	RGI	https://card.mcmaster.ca/aro/3000516
WP_002894776.1	RGI	https://card.mcmaster.ca/aro/3003841
WP_004174069.1	RGI	https://card.mcmaster.ca/aro/3003359
WP_002904397.1	RGI	https://card.mcmaster.ca/aro/3000263
WP_000242758.1	RGI	https://card.mcmaster.ca/aro/3000518
WP_002910103.1	RGI	https://card.mcmaster.ca/aro/3000676
WP_004174069.1	RGI	https://card.mcmaster.ca/aro/3003359
WP_000242758.1	RGI	https://card.mcmaster.ca/aro/3000518
WP_002914337.1	RGI	https://card.mcmaster.ca/aro/3000516
WP_004174069.1	RGI	https://card.mcmaster.ca/aro/3003359
WP_004174069.1	RGI	https://card.mcmaster.ca/aro/3003359
WP_002894776.1	RGI	https://card.mcmaster.ca/aro/3003841
WP_004174069.1	RGI	https://card.mcmaster.ca/aro/3003359
WP_004202895.1	RGI	https://card.mcmaster.ca/aro/3003953
WP_000242758.1	RGI	https://card.mcmaster.ca/aro/3000518
WP_004174069.1	RGI	https://card.mcmaster.ca/aro/3003359
WP_000242758.1	RGI	https://card.mcmaster.ca/aro/3000518
WP_002914337.1	RGI	https://card.mcmaster.ca/aro/3000516
WP_002894776.1	RGI	https://card.mcmaster.ca/aro/3003841
WP_004174069.1	RGI	https://card.mcmaster.ca/aro/3003359
WP_002904397.1	RGI	https://card.mcmaster.ca/aro/3000263
WP_000242758.1	RGI	https://card.mcmaster.ca/aro/3000518
WP_002910103.1	RGI	https://card.mcmaster.ca/aro/3000676
WP_004174069.1	RGI	https://card.mcmaster.ca/aro/3003359
WP_000242758.1	RGI	https://card.mcmaster.ca/aro/3000518
WP_002914337.1	RGI	https://card.mcmaster.ca/aro/3000516
WP_004174069.1	RGI	https://card.mcmaster.ca/aro/3003359
WP_004174069.1	RGI	https://card.mcmaster.ca/aro/3003359
WP_002894776.1	RGI	https://card.mcmaster.ca/aro/3003841
WP_004174069.1	RGI	https://card.mcmaster.ca/aro/3003359
WP_004202604.1	RGI	https://card.mcmaster.ca/aro/3003392
WP_004202254.1	RGI	https://card.mcmaster.ca/aro/3000309
WP_000242758.1	RGI	https://card.mcmaster.ca/aro/3000518
WP_004174069.1	RGI	https://card.mcmaster.ca/aro/3003359
WP_000242758.1	RGI	https://card.mcmaster.ca/aro/3000518
WP_002914337.1	RGI	https://card.mcmaster.ca/aro/3000516
WP_002894776.1	RGI	https://card.mcmaster.ca/aro/3003841
WP_004174069.1	RGI	https://card.mcmaster.ca/aro/3003359
WP_002904397.1	RGI	https://card.mcmaster.ca/aro/3000263
WP_000242758.1	RGI	https://card.mcmaster.ca/aro/3000518
WP_002910103.1	RGI	https://card.mcmaster.ca/aro/3000676
WP_004174069.1	RGI	https://card.mcmaster.ca/aro/3003359
WP_000242758.1	RGI	https://card.mcmaster.ca/aro/3000518
WP_002914337.1	RGI	https://card.mcmaster.ca/aro/3000516
WP_004174069.1	RGI	https://card.mcmaster.ca/aro/3003359
WP_004174069.1	RGI	https://card.mcmaster.ca/aro/3003359
WP_002894776.1	RGI	https://card.mcmaster.ca/aro/3003841
WP_004174069.1	RGI	https://card.mcmaster.ca/aro/3003359
WP_004202604.1	RGI	https://card.mcmaster.ca/aro/3003392
WP_004202254.1	RGI	https://card.mcmaster.ca/aro/3000309
WP_000242758.1	RGI	https://card.mcmaster.ca/aro/3000518
WP_004174069.1	RGI	https://card.mcmaster.ca/aro/3003359
WP_000242758.1	RGI	https://card.mcmaster.ca/aro/3000518
WP_002914337.1	RGI	https://card.mcmaster.ca/aro/3000516
WP_002894776.1	RGI	https://card.mcmaster.ca/aro/3003841
WP_004174069.1	RGI	https://card.mcmaster.ca/aro/3003359
WP_002904397.1	RGI	https://card.mcmaster.ca/aro/3000263
WP_000242758.1	RGI	https://card.mcmaster.ca/aro/3000518
WP_002910103.1	RGI	https://card.mcmaster.ca/aro/3000676
WP_004174069.1	RGI	https://card.mcmaster.ca/aro/3003359
WP_000242758.1	RGI	https://card.mcmaster.ca/aro/3000518
WP_004201688.1	RGI	https://card.mcmaster.ca/aro/3003295
WP_004174069.1	RGI	https://card.mcmaster.ca/aro/3003359
WP_004174069.1	RGI	https://card.mcmaster.ca/aro/3003359
WP_002894776.1	RGI	https://card.mcmaster.ca/aro/3003841
WP_004174069.1	RGI	https://card.mcmaster.ca/aro/3003359
WP_002904397.1	RGI	https://card.mcmaster.ca/aro/3000263
WP_004202242.1	RGI	https://card.mcmaster.ca/aro/3003890
WP_000242758.1	RGI	https://card.mcmaster.ca/aro/3000518
WP_004174069.1	RGI	https://card.mcmaster.ca/aro/3003359
WP_000242758.1	RGI	https://card.mcmaster.ca/aro/3000518
WP_002914337.1	RGI	https://card.mcmaster.ca/aro/3000516
WP_002894776.1	RGI	https://card.mcmaster.ca/aro/3003841
WP_004174069.1	RGI	https://card.mcmaster.ca/aro/3003359
WP_002904397.1	RGI	https://card.mcmaster.ca/aro/3000263
WP_000242758.1	RGI	https://card.mcmaster.ca/aro/3000518
WP_002910103.1	RGI	https://card.mcmaster.ca/aro/3000676
WP_004174069.1	RGI	https://card.mcmaster.ca/aro/3003359
WP_000242758.1	RGI	https://card.mcmaster.ca/aro/3000518
WP_004201688.1	RGI	https://card.mcmaster.ca/aro/3003295
WP_004174069.1	RGI	https://card.mcmaster.ca/aro/3003359
WP_004174069.1	RGI	https://card.mcmaster.ca/aro/3003359
WP_002894776.1	RGI	https://card.mcmaster.ca/aro/3003841
WP_004174069.1	RGI	https://card.mcmaster.ca/aro/3003359
WP_002904397.1	RGI	https://card.mcmaster.ca/aro/3000263
WP_004202242.1	RGI	https://card.mcmaster.ca/aro/3003890
WP_000242758.1	RGI	https://card.mcmaster.ca/aro/3000518
WP_004174069.1	RGI	https://card.mcmaster.ca/aro/3003359
WP_000242758.1	RGI	https://card.mcmaster.ca/aro/3000518
WP_002914337.1	RGI	https://card.mcmaster.ca/aro/3000516
WP_002894776.1	RGI	https://card.mcmaster.ca/aro/3003841
WP_004174069.1	RGI	https://card.mcmaster.ca/aro/3003359
WP_002904397.1	RGI	https://card.mcmaster.ca/aro/3000263
WP_000242758.1	RGI	https://card.mcmaster.ca/aro/3000518
WP_002910103.1	RGI	https://card.mcmaster.ca/aro/3000676
WP_004174069.1	RGI	https://card.mcmaster.ca/aro/3003359
WP_000242758.1	RGI	https://card.mcmaster.ca/aro/3000518
WP_004201688.1	RGI	https://card.mcmaster.ca/aro/3003295
WP_004174069.1	RGI	https://card.mcmaster.ca/aro/3003359
WP_004174069.1	RGI	https://card.mcmaster.ca/aro/3003359
WP_002894776.1	RGI	https://card.mcmaster.ca/aro/3003841
WP_004174069.1	RGI	https://card.mcmaster.ca/aro/3003359
WP_002904397.1	RGI	https://card.mcmaster.ca/aro/3000263
WP_004202242.1	RGI	https://card.mcmaster.ca/aro/3003890
WP_000242758.1	RGI	https://card.mcmaster.ca/aro/3000518
WP_004174069.1	RGI	https://card.mcmaster.ca/aro/3003359
WP_000242758.1	RGI	https://card.mcmaster.ca/aro/3000518
WP_002914337.1	RGI	https://card.mcmaster.ca/aro/3000516
WP_004202492.1	RGI	https://card.mcmaster.ca/aro/3000823
WP_004174069.1	RGI	https://card.mcmaster.ca/aro/3003359
WP_002904397.1	RGI	https://card.mcmaster.ca/aro/3000263
WP_000242758.1	RGI	https://card.mcmaster.ca/aro/3000518
WP_002910103.1	RGI	https://card.mcmaster.ca/aro/3000676
WP_004174069.1	RGI	https://card.mcmaster.ca/aro/3003359
WP_000242758.1	RGI	https://card.mcmaster.ca/aro/3000518
WP_004201558.1	RGI	https://card.mcmaster.ca/aro/3003066
WP_004174069.1	RGI	https://card.mcmaster.ca/aro/3003359
WP_004174069.1	RGI	https://card.mcmaster.ca/aro/3003359
WP_002894776.1	RGI	https://card.mcmaster.ca/aro/3003841
WP_004174069.1	RGI	https://card.mcmaster.ca/aro/3003359
WP_002904397.1	RGI	https://card.mcmaster.ca/aro/3000263
WP_004202242.1	RGI	https://card.mcmaster.ca/aro/3003890
WP_000242758.1	RGI	https://card.mcmaster.ca/aro/3000518
WP_004174069.1	RGI	https://card.mcmaster.ca/aro/3003359
WP_000242758.1	RGI	https://card.mcmaster.ca/aro/3000518
WP_002914337.1	RGI	https://card.mcmaster.ca/aro/3000516
WP_004202492.1	RGI	https://card.mcmaster.ca/aro/3000823
WP_004174069.1	RGI	https://card.mcmaster.ca/aro/3003359
WP_002904397.1	RGI	https://card.mcmaster.ca/aro/3000263
WP_000242758.1	RGI	https://card.mcmaster.ca/aro/3000518
WP_002910103.1	RGI	https://card.mcmaster.ca/aro/3000676
WP_004174069.1	RGI	https://card.mcmaster.ca/aro/3003359
WP_000242758.1	RGI	https://card.mcmaster.ca/aro/3000518
WP_004201558.1	RGI	https://card.mcmaster.ca/aro/3003066
WP_004174069.1	RGI	https://card.mcmaster.ca/aro/3003359
WP_004174069.1	RGI	https://card.mcmaster.ca/aro/3003359
WP_002894776.1	RGI	https://card.mcmaster.ca/aro/3003841
WP_004174069.1	RGI	https://card.mcmaster.ca/aro/3003359
[truncated: 68,522 more rows]

## Sheet: SIGI-HMM
Table S12.1. SIGI-HMM-Based Prediction of Genomic Islands in K. quasipneumoniae
Island start	Island end	Length	Method	Gene name	Gene ID	Locus	Gene start	Gene end	Strand	Product
441785	448596	6811	SIGI-HMM	WP_065878604.1		ELE18_RS02740	440970	441788	1	shikimate dehydrogenase
441785	448596	6811	SIGI-HMM	WP_004206807.1		ELE18_RS02745	441785	442042	1	DUF1488 domain-containing protein
441785	448596	6811	SIGI-HMM	WP_023319228.1		ELE18_RS02750	442018	442572	-1	gamma carbonic anhydrase family protein
441785	448596	6811	SIGI-HMM			ELE18_RS02755	442571	442765	1	hypothetical protein
441785	448596	6811	SIGI-HMM	WP_004206262.1		ELE18_RS02785	448375	448596	-1	membrane protein
1275700	1285239	9539	SIGI-HMM	WP_074195329.1		ELE18_RS07040	1275700	1275897	-1	type II toxin-antitoxin system HicA family toxin
1275700	1285239	9539	SIGI-HMM	WP_064189924.1		ELE18_RS07045	1275901	1276158	-1	DUF1902 domain-containing protein
1275700	1285239	9539	SIGI-HMM	WP_009485391.1		ELE18_RS07050	1276250	1276546	-1	hypothetical protein
1275700	1285239	9539	SIGI-HMM	WP_127113266.1		ELE18_RS07055	1276698	1279112	1	hypothetical protein
1275700	1285239	9539	SIGI-HMM	WP_127113268.1		ELE18_RS07060	1279112	1279333	1	hypothetical protein
1275700	1285239	9539	SIGI-HMM	WP_127113270.1		ELE18_RS07065	1279462	1280640	1	hypothetical protein
1275700	1285239	9539	SIGI-HMM	WP_127113272.1		ELE18_RS07070	1280676	1282130	1	hypothetical protein
1275700	1285239	9539	SIGI-HMM	WP_127113274.1		ELE18_RS07075	1282141	1283280	1	polysaccharide export protein Wza
1275700	1285239	9539	SIGI-HMM	WP_004200529.1		ELE18_RS07080	1283445	1283849	1	integral membrane protein
1275700	1285239	9539	SIGI-HMM	WP_004200528.1		ELE18_RS07085	1283836	1284129	1	phage holin family protein
1275700	1285239	9539	SIGI-HMM	WP_127113276.1		ELE18_RS07090	1284131	1284760	1	glycoside hydrolase family 19 protein
1275700	1285239	9539	SIGI-HMM	WP_127113278.1		ELE18_RS07095	1284757	1285239	1	DUF2514 domain-containing protein
1672520	1678786	6266	SIGI-HMM	WP_023318681.1		ELE18_RS08875	1672520	1673350	1	glycosyltransferase family 2 protein
1672520	1678786	6266	SIGI-HMM	WP_023318680.1		ELE18_RS08880	1673380	1674213	1	ABC transporter permease
1672520	1678786	6266	SIGI-HMM	WP_023318679.1		ELE18_RS08885	1674203	1675525	1	ABC transporter ATP-binding protein
1672520	1678786	6266	SIGI-HMM	WP_127113375.1		ELE18_RS08890	1675529	1678786	1	hypothetical protein
2627708	2632445	4737	SIGI-HMM	WP_127113600.1		ELE18_RS13735	2624634	2627711	-1	kinase
2627708	2632445	4737	SIGI-HMM	WP_112113457.1		ELE18_RS13740	2627708	2628088	-1	nitrite transporter
2627708	2632445	4737	SIGI-HMM	WP_023302606.1		ELE18_RS13745	2628101	2628577	-1	DUF1833 domain-containing protein
2627708	2632445	4737	SIGI-HMM	WP_023302605.1		ELE18_RS13750	2628564	2629037	-1	hypothetical protein
2627708	2632445	4737	SIGI-HMM	WP_050849659.1		ELE18_RS13755	2629059	2632445	-1	phage tail tape measure protein
3757819	3764294	6475	SIGI-HMM	WP_127113779.1		ELE18_RS19315	3755355	3757832	-1	MoaD/ThiS family protein
3757819	3764294	6475	SIGI-HMM	WP_064175052.1		ELE18_RS19320	3757819	3758214	-1	hypothetical protein
3757819	3764294	6475	SIGI-HMM	WP_085842972.1		ELE18_RS19325	3758211	3758681	-1	hypothetical protein
3757819	3764294	6475	SIGI-HMM	WP_085843007.1		ELE18_RS19330	3758681	3759100	-1	hypothetical protein
3757819	3764294	6475	SIGI-HMM	WP_127113781.1		ELE18_RS19335	3759199	3762639	-1	hypothetical protein
3757819	3764294	6475	SIGI-HMM	WP_032442340.1		ELE18_RS19340	3762730	3763515	-1	antirepressor
3757819	3764294	6475	SIGI-HMM	WP_127113783.1		ELE18_RS19345	3763581	3764294	-1	hypothetical protein
3757819	3764294	6475	SIGI-HMM	WP_004151257.1		ELE18_RS19350	3764284	3764454	-1	Arc family DNA-binding protein
3793772	3799338	5566	SIGI-HMM	WP_032438697.1	bet	ELE18_RS19615	3793772	3794617	1	phage recombination protein Bet
3793772	3799338	5566	SIGI-HMM	WP_127113822.1		ELE18_RS19620	3794614	3795294	1	exonuclease
3793772	3799338	5566	SIGI-HMM	WP_017898874.1		ELE18_RS19625	3795291	3795719	1	hypothetical protein
3793772	3799338	5566	SIGI-HMM	WP_065802167.1		ELE18_RS19630	3795716	3796372	1	DNA methyltransferase
3793772	3799338	5566	SIGI-HMM	WP_127113824.1		ELE18_RS19635	3796369	3797136	1	dcm methylase
3793772	3799338	5566	SIGI-HMM	WP_023304908.1		ELE18_RS19640	3797133	3797351	1	hypothetical protein
3793772	3799338	5566	SIGI-HMM	WP_040027427.1		ELE18_RS19645	3797353	3797568	1	TraR/DksA family transcriptional regulator
3793772	3799338	5566	SIGI-HMM	WP_004151317.1		ELE18_RS19650	3797570	3797905	1	helix-turn-helix domain-containing protein
3793772	3799338	5566	SIGI-HMM	WP_004191604.1		ELE18_RS19655	3797782	3798945	1	site-specific integrase
3793772	3799338	5566	SIGI-HMM	WP_025999118.1		ELE18_RS19665	3799015	3799338	-1	hypothetical protein
4480520	4486764	6244	SIGI-HMM	WP_099441527.1		ELE18_RS23000	4480520	4480753	1	transcriptional regulator
4480520	4486764	6244	SIGI-HMM			ELE18_RS23005	4480771	4481335	1	Polarity suppression protein
4480520	4486764	6244	SIGI-HMM	WP_099441526.1		ELE18_RS23010	4481707	4483797	1	hypothetical protein
4480520	4486764	6244	SIGI-HMM	WP_127113904.1		ELE18_RS23015	4483962	4484867	1	hypothetical protein
4480520	4486764	6244	SIGI-HMM			ELE18_RS23020	4484879	4486034	-1	DUF4102 domain-containing protein
4480520	4486764	6244	SIGI-HMM			ELE18_RS23030	4486419	4486764	1	hypothetical protein

## Sheet: IslandPath-DIMOB
Table S12.2. Genomic Islands Predicted in K. quasipneumoniae Using IslandPath-DIMOB
Island start	Island end	Length	Method	Gene name	Gene ID	Locus	Gene start	Gene end	Strand	Product	External Annotations
1057444	1065982	8538	IslandPath-DIMOB	WP_004205683.1		ELE18_RS05895	1057444	1058322	1	metal ABC transporter substrate-binding protein
1057444	1065982	8538	IslandPath-DIMOB	WP_004205685.1		ELE18_RS05900	1058461	1058958	1	nicotinamide-nucleotide amidase
1057444	1065982	8538	IslandPath-DIMOB	WP_004205686.1	recA	ELE18_RS05905	1059049	1060107	1	recombinase RecA
1057444	1065982	8538	IslandPath-DIMOB	WP_004205687.1	recX	ELE18_RS05910	1060178	1060678	1	recombination regulator RecX
1057444	1065982	8538	IslandPath-DIMOB	WP_094333803.1	alaS	ELE18_RS05915	1060929	1063556	1	alanine--tRNA ligase
1057444	1065982	8538	IslandPath-DIMOB	WP_099441676.1		ELE18_RS05920	1063628	1063810	-1	hypothetical protein
1057444	1065982	8538	IslandPath-DIMOB	WP_000906486.1	csrA	ELE18_RS05925	1063920	1064105	1	carbon storage regulator
1057444	1065982	8538	IslandPath-DIMOB	WP_004205689.1		ELE18_RS05960	1065668	1065982	1	BON domain-containing protein
1258191	1284760	26569	IslandPath-DIMOB	WP_127113254.1		ELE18_RS06940	1258191	1258379	1	hypothetical protein
1258191	1284760	26569	IslandPath-DIMOB	WP_004152472.1		ELE18_RS06945	1258401	1258604	1	hypothetical protein
1258191	1284760	26569	IslandPath-DIMOB	WP_004149313.1		ELE18_RS06950	1258608	1260287	1	tail protein
1258191	1284760	26569	IslandPath-DIMOB	WP_004152470.1		ELE18_RS06955	1260284	1260589	1	hypothetical protein
1258191	1284760	26569	IslandPath-DIMOB	WP_127113970.1		ELE18_RS06960	1260632	1260829	1	hypothetical protein
1258191	1284760	26569	IslandPath-DIMOB	WP_127113968.1		ELE18_RS06965	1260871	1261269	1	peptidase
1258191	1284760	26569	IslandPath-DIMOB	WP_127113256.1		ELE18_RS06970	1261282	1262289	1	phage capsid protein
1258191	1284760	26569	IslandPath-DIMOB	WP_004152466.1		ELE18_RS06975	1262299	1262691	1	hypothetical protein
1258191	1284760	26569	IslandPath-DIMOB	WP_024622837.1		ELE18_RS06980	1262684	1262962	1	hypothetical protein
1258191	1284760	26569	IslandPath-DIMOB	WP_004197381.1		ELE18_RS06985	1263011	1263622	1	hypothetical protein
1258191	1284760	26569	IslandPath-DIMOB	WP_127113258.1		ELE18_RS06990	1263622	1266099	1	hypothetical protein
1258191	1284760	26569	IslandPath-DIMOB	WP_127113260.1		ELE18_RS06995	1266101	1266571	1	hypothetical protein
1258191	1284760	26569	IslandPath-DIMOB	WP_004197440.1		ELE18_RS07000	1266564	1267061	1	hypothetical protein
1258191	1284760	26569	IslandPath-DIMOB	WP_127113262.1		ELE18_RS07005	1267074	1269539	1	hypothetical protein
1258191	1284760	26569	IslandPath-DIMOB	WP_127113264.1		ELE18_RS07010	1269569	1271374	1	hypothetical protein
1258191	1284760	26569	IslandPath-DIMOB			ELE18_RS07015	1271378	1271791	1	hypothetical protein
1258191	1284760	26569	IslandPath-DIMOB	WP_012695466.1		ELE18_RS07020	1271848	1272771	-1	IS5-like element IS903B family transposase
1258191	1284760	26569	IslandPath-DIMOB			ELE18_RS07025	1272849	1274918	1	hypothetical protein
1258191	1284760	26569	IslandPath-DIMOB	WP_069135878.1		ELE18_RS07030	1275114	1275410	1	hypothetical protein
1258191	1284760	26569	IslandPath-DIMOB	WP_071844733.1		ELE18_RS07035	1275453	1275605	-1	transmembrane anchored protein
1258191	1284760	26569	IslandPath-DIMOB	WP_074195329.1		ELE18_RS07040	1275700	1275897	-1	type II toxin-antitoxin system HicA family toxin
1258191	1284760	26569	IslandPath-DIMOB	WP_064189924.1		ELE18_RS07045	1275901	1276158	-1	DUF1902 domain-containing protein
1258191	1284760	26569	IslandPath-DIMOB	WP_009485391.1		ELE18_RS07050	1276250	1276546	-1	hypothetical protein
1258191	1284760	26569	IslandPath-DIMOB	WP_127113266.1		ELE18_RS07055	1276698	1279112	1	hypothetical protein
1258191	1284760	26569	IslandPath-DIMOB	WP_127113268.1		ELE18_RS07060	1279112	1279333	1	hypothetical protein
1258191	1284760	26569	IslandPath-DIMOB	WP_127113270.1		ELE18_RS07065	1279462	1280640	1	hypothetical protein
1258191	1284760	26569	IslandPath-DIMOB	WP_127113272.1		ELE18_RS07070	1280676	1282130	1	hypothetical protein
1258191	1284760	26569	IslandPath-DIMOB	WP_127113274.1		ELE18_RS07075	1282141	1283280	1	polysaccharide export protein Wza
1258191	1284760	26569	IslandPath-DIMOB	WP_004200529.1		ELE18_RS07080	1283445	1283849	1	integral membrane protein
1258191	1284760	26569	IslandPath-DIMOB	WP_004200528.1		ELE18_RS07085	1283836	1284129	1	phage holin family protein
1258191	1284760	26569	IslandPath-DIMOB	WP_127113276.1		ELE18_RS07090	1284131	1284760	1	glycoside hydrolase family 19 protein
1258191	1284760	26569	IslandPath-DIMOB	WP_127113278.1		ELE18_RS07095	1284757	1285239	1	DUF2514 domain-containing protein
1637507	1675525	38018	IslandPath-DIMOB	WP_127113341.1		ELE18_RS08720	1637507	1638136	1	phosphatase PAP2 family protein
1637507	1675525	38018	IslandPath-DIMOB	WP_127113343.1		ELE18_RS08725	1639092	1640531	1	capsule assembly Wzi family protein
1637507	1675525	38018	IslandPath-DIMOB	WP_102084765.1		ELE18_RS08730	1640676	1641815	1	polysaccharide export protein
1637507	1675525	38018	IslandPath-DIMOB	WP_102084764.1		ELE18_RS08735	1641815	1642249	1	protein tyrosine phosphatase
1637507	1675525	38018	IslandPath-DIMOB	WP_127113345.1		ELE18_RS08740	1642269	1644428	1	polysaccharide biosynthesis tyrosine autokinase
1637507	1675525	38018	IslandPath-DIMOB			ELE18_RS08745	1644606	1644668	-1	transcriptional regulator
1637507	1675525	38018	IslandPath-DIMOB	WP_023279823.1		ELE18_RS08750	1644693	1645616	1	IS5 family transposase
1637507	1675525	38018	IslandPath-DIMOB	WP_127113347.1		ELE18_RS08755	1645819	1646835	1	hypothetical protein
1637507	1675525	38018	IslandPath-DIMOB	WP_127113349.1		ELE18_RS08760	1646822	1647808	1	glycosyltransferase family 1 protein
1637507	1675525	38018	IslandPath-DIMOB	WP_127113351.1		ELE18_RS08765	1647832	1648233	1	hypothetical protein
1637507	1675525	38018	IslandPath-DIMOB	WP_012695466.1		ELE18_RS08770	1648300	1649223	1	IS5-like element IS903B family transposase
1637507	1675525	38018	IslandPath-DIMOB	WP_127113353.1		ELE18_RS08775	1649267	1650088	1	hypothetical protein
1637507	1675525	38018	IslandPath-DIMOB	WP_127113355.1		ELE18_RS08780	1650136	1651278	1	glycosyltransferase
1637507	1675525	38018	IslandPath-DIMOB	WP_127113357.1		ELE18_RS08785	1651352	1652503	1	glycosyltransferase family 4 protein
1637507	1675525	38018	IslandPath-DIMOB	WP_127113359.1	wbaP	ELE18_RS08790	1652633	1654063	1	undecaprenyl-phosphate galactose phosphotransferase WbaP
1637507	1675525	38018	IslandPath-DIMOB	WP_127113361.1		ELE18_RS08795	1654117	1655046	1	glycosyltransferase family 2 protein
1637507	1675525	38018	IslandPath-DIMOB	WP_127113363.1		ELE18_RS08800	1655043	1655873	1	glycosyltransferase
1637507	1675525	38018	IslandPath-DIMOB	WP_012695466.1		ELE18_RS08805	1656068	1656991	-1	IS5-like element IS903B family transposase
1637507	1675525	38018	IslandPath-DIMOB	WP_127113365.1		ELE18_RS08810	1657016	1658221	1	polysaccharide biosynthesis protein
1637507	1675525	38018	IslandPath-DIMOB			ELE18_RS08815	1658295	1658357	-1	PTS fructose transporter subunit IIB
1637507	1675525	38018	IslandPath-DIMOB	WP_012695466.1		ELE18_RS08820	1658382	1659305	1	IS5-like element IS903B family transposase
1637507	1675525	38018	IslandPath-DIMOB	WP_127113367.1		ELE18_RS08825	1659349	1660272	1	polysaccharide pyruvyl transferase
1637507	1675525	38018	IslandPath-DIMOB	WP_127113369.1	gndA	ELE18_RS08830	1660422	1661828	1	NADP-dependent phosphogluconate dehydrogenase
1637507	1675525	38018	IslandPath-DIMOB	WP_040147809.1		ELE18_RS08835	1662054	1663469	1	mannose-1-phosphate guanylyltransferase/mannose-6-phosphate isomerase
1637507	1675525	38018	IslandPath-DIMOB	WP_004899416.1		ELE18_RS08840	1663492	1664862	1	phosphomannomutase
1637507	1675525	38018	IslandPath-DIMOB	WP_127113371.1		ELE18_RS08845	1665026	1666192	1	UDP-glucose 6-dehydrogenase
1637507	1675525	38018	IslandPath-DIMOB	WP_127113373.1		ELE18_RS08850	1667139	1668143	-1	NAD-dependent epimerase
1637507	1675525	38018	IslandPath-DIMOB	WP_043523155.1	rfbB	ELE18_RS08855	1668990	1670054	1	dTDP-glucose 4,6-dehydratase
1637507	1675525	38018	IslandPath-DIMOB	WP_043523158.1	rfbA	ELE18_RS08860	1670069	1670938	1	glucose-1-phosphate thymidylyltransferase
1637507	1675525	38018	IslandPath-DIMOB	WP_043523160.1		ELE18_RS08865	1670970	1671860	1	dTDP-4-dehydrorhamnose reductase
1637507	1675525	38018	IslandPath-DIMOB	WP_072657387.1	rfbC	ELE18_RS08870	1671875	1672429	1	dTDP-4-dehydrorhamnose 3,5-epimerase
1637507	1675525	38018	IslandPath-DIMOB	WP_023318681.1		ELE18_RS08875	1672520	1673350	1	glycosyltransferase family 2 protein
1637507	1675525	38018	IslandPath-DIMOB	WP_023318680.1		ELE18_RS08880	1673380	1674213	1	ABC transporter permease
1637507	1675525	38018	IslandPath-DIMOB	WP_023318679.1		ELE18_RS08885	1674203	1675525	1	ABC transporter ATP-binding protein
1728743	1756009	27266	IslandPath-DIMOB	WP_017900243.1	mtfA	ELE18_RS09170	1728743	1729540	-1	DgsA anti-repressor MtfA
1728743	1756009	27266	IslandPath-DIMOB			ELE18_RS09180	1729836	1730435	-1	integrase
1728743	1756009	27266	IslandPath-DIMOB	WP_047680920.1		ELE18_RS09185	1730492	1731415	-1	IS5 family transposase
1728743	1756009	27266	IslandPath-DIMOB	WP_127113397.1		ELE18_RS09190	1731419	1731670	1	hypothetical protein
1728743	1756009	27266	IslandPath-DIMOB	WP_040210560.1		ELE18_RS09195	1731672	1731950	1	phage tail assembly protein
1728743	1756009	27266	IslandPath-DIMOB	WP_072042574.1		ELE18_RS09200	1731908	1732099	1	hypothetical protein
1728743	1756009	27266	IslandPath-DIMOB	WP_040210558.1		ELE18_RS09205	1732092	1733945	1	hypothetical protein
1728743	1756009	27266	IslandPath-DIMOB	WP_127113399.1		ELE18_RS09210	1733993	1735393	1	hypothetical protein
1728743	1756009	27266	IslandPath-DIMOB	WP_127113401.1		ELE18_RS09215	1735390	1736475	1	phage tail protein
1728743	1756009	27266	IslandPath-DIMOB	WP_060619210.1		ELE18_RS09220	1736472	1737053	1	baseplate assembly protein
1728743	1756009	27266	IslandPath-DIMOB	WP_040210551.1		ELE18_RS09225	1737050	1737499	1	hypothetical protein
1728743	1756009	27266	IslandPath-DIMOB	WP_127113403.1		ELE18_RS09230	1737489	1738637	1	baseplate J/gp47 family protein
1728743	1756009	27266	IslandPath-DIMOB	WP_040210547.1		ELE18_RS09235	1738634	1739317	1	DUF2313 domain-containing protein
1728743	1756009	27266	IslandPath-DIMOB			ELE18_RS09240	1739334	1739531	1	phage tail protein
1728743	1756009	27266	IslandPath-DIMOB			ELE18_RS09245	1739733	1739822	-1	PTS fructose IIA subunit
1728743	1756009	27266	IslandPath-DIMOB	WP_012695466.1		ELE18_RS09250	1739811	1740734	1	IS5-like element IS903B family transposase
1728743	1756009	27266	IslandPath-DIMOB	WP_071033502.1		ELE18_RS09255	1740973	1742301	-1	hypothetical protein
1728743	1756009	27266	IslandPath-DIMOB	WP_012695466.1		ELE18_RS09260	1742564	1743487	1	IS5-like element IS903B family transposase
1728743	1756009	27266	IslandPath-DIMOB	WP_127113405.1		ELE18_RS09265	1743533	1744702	-1	hypothetical protein
1728743	1756009	27266	IslandPath-DIMOB	WP_012695466.1		ELE18_RS09270	1744821	1745744	-1	IS5-like element IS903B family transposase
1728743	1756009	27266	IslandPath-DIMOB			ELE18_RS09275	1746066	1746416	-1	hypothetical protein
1728743	1756009	27266	IslandPath-DIMOB	WP_127113407.1		ELE18_RS09280	1746757	1747818	1	acyltransferase
1728743	1756009	27266	IslandPath-DIMOB			ELE18_RS09285	1748138	1748221	-1	phage tail protein
1728743	1756009	27266	IslandPath-DIMOB			ELE18_RS09290	1748237	1748750	-1	IS1 family transposase
1728743	1756009	27266	IslandPath-DIMOB	WP_012695466.1		ELE18_RS09295	1748828	1749751	1	IS5-like element IS903B family transposase
1728743	1756009	27266	IslandPath-DIMOB	WP_127113409.1		ELE18_RS09300	1749980	1750912	-1	hypothetical protein
1728743	1756009	27266	IslandPath-DIMOB	WP_127113411.1		ELE18_RS09305	1750975	1751343	-1	hypothetical protein
1728743	1756009	27266	IslandPath-DIMOB	WP_127113413.1		ELE18_RS09310	1751419	1751967	1	recombinase family protein
1728743	1756009	27266	IslandPath-DIMOB	WP_004892499.1		ELE18_RS09315	1752045	1752467	1	hypothetical protein
1728743	1756009	27266	IslandPath-DIMOB			ELE18_RS09320	1752477	1752566	1	DNA-invertase
1728743	1756009	27266	IslandPath-DIMOB	WP_032735112.1		ELE18_RS09325	1752878	1753117	1	hypothetical protein
1728743	1756009	27266	IslandPath-DIMOB	WP_040225408.1		ELE18_RS09330	1753120	1753446	1	hypothetical protein
1728743	1756009	27266	IslandPath-DIMOB	WP_004203491.1	ompC	ELE18_RS09335	1754054	1755190	-1	porin OmpC
1728743	1756009	27266	IslandPath-DIMOB	WP_072500760.1		ELE18_RS09340	1755548	1755847	-1	hypothetical protein
1728743	1756009	27266	IslandPath-DIMOB	WP_004203489.1		ELE18_RS09345	1755728	1756009	1	hypothetical protein
2619212	2634664	15452	IslandPath-DIMOB	WP_127113596.1		ELE18_RS13705	2619212	2620312	1	site-specific integrase
2619212	2634664	15452	IslandPath-DIMOB			ELE18_RS13710	2620606	2620695	-1	DNA-invertase
2619212	2634664	15452	IslandPath-DIMOB	WP_127113598.1		ELE18_RS13715	2620705	2621127	-1	hypothetical protein
2619212	2634664	15452	IslandPath-DIMOB			ELE18_RS13720	2621205	2621354	-1	Hin recombinase
2619212	2634664	15452	IslandPath-DIMOB	WP_127113987.1		ELE18_RS13725	2621661	2621867	-1	hypothetical protein
2619212	2634664	15452	IslandPath-DIMOB			ELE18_RS13730	2624117	2624569	-1	hypothetical protein
2619212	2634664	15452	IslandPath-DIMOB	WP_127113600.1		ELE18_RS13735	2624634	2627711	-1	kinase
2619212	2634664	15452	IslandPath-DIMOB	WP_112113457.1		ELE18_RS13740	2627708	2628088	-1	nitrite transporter
2619212	2634664	15452	IslandPath-DIMOB	WP_023302606.1		ELE18_RS13745	2628101	2628577	-1	DUF1833 domain-containing protein
2619212	2634664	15452	IslandPath-DIMOB	WP_023302605.1		ELE18_RS13750	2628564	2629037	-1	hypothetical protein
2619212	2634664	15452	IslandPath-DIMOB	WP_050849659.1		ELE18_RS13755	2629059	2632445	-1	phage tail tape measure protein
2619212	2634664	15452	IslandPath-DIMOB	WP_016530182.1		ELE18_RS13760	2632506	2632739	-1	hypothetical protein
2619212	2634664	15452	IslandPath-DIMOB	WP_050849660.1		ELE18_RS13765	2632813	2633118	-1	DUF4035 domain-containing protein
2619212	2634664	15452	IslandPath-DIMOB	WP_029497345.1		ELE18_RS13770	2633121	2633525	-1	phage tail protein
2619212	2634664	15452	IslandPath-DIMOB	WP_127113602.1		ELE18_RS13775	2633556	2634260	-1	phage tail protein
2619212	2634664	15452	IslandPath-DIMOB	WP_016530186.1		ELE18_RS13780	2634317	2634664	-1	DUF3168 domain-containing protein
2619212	2634664	15452	IslandPath-DIMOB	WP_019705270.1		ELE18_RS13785	2634661	2635110	-1	HK97 gp10 family phage protein
2643592	2655786	12194	IslandPath-DIMOB	WP_040177135.1		ELE18_RS13840	2643592	2643786	-1	hypothetical protein
2643592	2655786	12194	IslandPath-DIMOB	WP_064176570.1		ELE18_RS13845	2643737	2644012	-1	hypothetical protein
2643592	2655786	12194	IslandPath-DIMOB	WP_127113608.1		ELE18_RS13850	2644015	2644644	-1	glycoside hydrolase family 19 protein
2643592	2655786	12194	IslandPath-DIMOB	WP_019705280.1		ELE18_RS13855	2644644	2644925	-1	phage holin family protein
2643592	2655786	12194	IslandPath-DIMOB	WP_017145563.1		ELE18_RS13860	2644912	2645307	-1	membrane protein
2643592	2655786	12194	IslandPath-DIMOB			ELE18_RS13865	2645424	2645540	-1	terminase small subunit
2643592	2655786	12194	IslandPath-DIMOB	WP_032416155.1		ELE18_RS13870	2645870	2646316	1	hypothetical protein
2643592	2655786	12194	IslandPath-DIMOB	WP_031281242.1		ELE18_RS13875	2646222	2646479	-1	hypothetical protein
2643592	2655786	12194	IslandPath-DIMOB	WP_127113610.1		ELE18_RS13885	2646792	2647370	-1	DUF1133 family protein
2643592	2655786	12194	IslandPath-DIMOB	WP_127113613.1		ELE18_RS13890	2647384	2648364	-1	DUF968 domain-containing protein
2643592	2655786	12194	IslandPath-DIMOB	WP_000779146.1		ELE18_RS13895	2648377	2648754	-1	RusA family crossover junction endodeoxyribonuclease
2643592	2655786	12194	IslandPath-DIMOB	WP_127113615.1		ELE18_RS13900	2648764	2649573	-1	Dam family site-specific DNA-(adenine-N6)-methyltransferase
2643592	2655786	12194	IslandPath-DIMOB	WP_023302582.1		ELE18_RS13905	2649570	2650538	-1	helix-turn-helix domain-containing protein
2643592	2655786	12194	IslandPath-DIMOB	WP_001208720.1		ELE18_RS13910	2650528	2650707	-1	DUF4222 domain-containing protein
2643592	2655786	12194	IslandPath-DIMOB			ELE18_RS13915	2650701	2650883	-1	hypothetical protein
2643592	2655786	12194	IslandPath-DIMOB	WP_040027153.1		ELE18_RS13920	2650945	2651397	-1	hypothetical protein
2643592	2655786	12194	IslandPath-DIMOB	WP_004197463.1		ELE18_RS13925	2651426	2651689	-1	helix-turn-helix domain-containing protein
2643592	2655786	12194	IslandPath-DIMOB	WP_004184740.1		ELE18_RS13930	2651791	2652267	1	hypothetical protein
2643592	2655786	12194	IslandPath-DIMOB	WP_023341460.1		ELE18_RS13935	2652439	2653593	1	hypothetical protein
2643592	2655786	12194	IslandPath-DIMOB	WP_065803773.1		ELE18_RS13940	2654502	2654801	1	hypothetical protein
2643592	2655786	12194	IslandPath-DIMOB	WP_104460080.1		ELE18_RS13945	2654801	2655586	1	hypothetical protein
2643592	2655786	12194	IslandPath-DIMOB	WP_000158002.1		ELE18_RS13950	2655583	2655786	1	hypothetical protein
2643592	2655786	12194	IslandPath-DIMOB	WP_104460079.1		ELE18_RS13955	2655779	2656018	1	hypothetical protein
2844817	2867195	22378	IslandPath-DIMOB	WP_049116270.1		ELE18_RS14870	2844817	2846019	-1	MFS transporter
2844817	2867195	22378	IslandPath-DIMOB	WP_127113655.1		ELE18_RS14875	2846088	2847221	-1	alpha/beta hydrolase
2844817	2867195	22378	IslandPath-DIMOB	WP_004203922.1		ELE18_RS14880	2847391	2848275	1	LysR family transcriptional regulator
2844817	2867195	22378	IslandPath-DIMOB	WP_099441550.1		ELE18_RS14885	2848366	2849379	-1	hypothetical protein
2844817	2867195	22378	IslandPath-DIMOB	WP_094334490.1		ELE18_RS14890	2849791	2851407	-1	peptide ABC transporter substrate-binding protein
2844817	2867195	22378	IslandPath-DIMOB	WP_087771651.1	mpaA	ELE18_RS14895	2851594	2852301	1	murein tripeptide amidase MpaA
2844817	2867195	22378	IslandPath-DIMOB	WP_023318053.1		ELE18_RS14900	2852304	2853269	-1	L-Ala-D/L-Glu epimerase
2844817	2867195	22378	IslandPath-DIMOB	WP_004203917.1		ELE18_RS14905	2853372	2853878	1	thiol peroxidase
2844817	2867195	22378	IslandPath-DIMOB	WP_087771660.1		ELE18_RS14910	2853949	2854971	-1	AbrB family transcriptional regulator
2844817	2867195	22378	IslandPath-DIMOB	WP_094334489.1	tyrR	ELE18_RS14915	2855102	2856643	-1	transcriptional regulator TyrR
2844817	2867195	22378	IslandPath-DIMOB	WP_017900790.1		ELE18_RS14920	2856871	2857932	-1	TIGR01620 family protein
2844817	2867195	22378	IslandPath-DIMOB	WP_017900791.1		ELE18_RS14925	2857929	2859326	-1	YcjX family protein
2844817	2867195	22378	IslandPath-DIMOB	WP_002901915.1	pspD	ELE18_RS14930	2859429	2859647	-1	phage shock protein PspD
2844817	2867195	22378	IslandPath-DIMOB	WP_004203911.1	pspC	ELE18_RS14935	2859676	2860035	-1	envelope stress response membrane protein PspC
2844817	2867195	22378	IslandPath-DIMOB	WP_002901911.1	pspB	ELE18_RS14940	2860035	2860259	-1	envelope stress response membrane protein PspB
2844817	2867195	22378	IslandPath-DIMOB	WP_127113657.1	pspA	ELE18_RS14945	2860315	2860983	-1	phage shock protein PspA
2844817	2867195	22378	IslandPath-DIMOB	WP_053810937.1		ELE18_RS14950	2861151	2862125	1	phage shock protein operon transcriptional activator
2844817	2867195	22378	IslandPath-DIMOB	WP_064187330.1		ELE18_RS14955	2862116	2863507	-1	MFS transporter
2844817	2867195	22378	IslandPath-DIMOB	WP_127113659.1		ELE18_RS14960	2863533	2864702	-1	amidohydrolase
2844817	2867195	22378	IslandPath-DIMOB	WP_094334486.1		ELE18_RS14965	2864874	2867195	1	helix-turn-helix domain-containing protein
2844817	2867195	22378	IslandPath-DIMOB	WP_065697052.1		ELE18_RS14970	2867162	2868004	-1	XRE family transcriptional regulator
3748024	3793383	45359	IslandPath-DIMOB	WP_004202381.1		ELE18_RS19290	3748024	3748317	-1	hypothetical protein
3748024	3793383	45359	IslandPath-DIMOB	WP_127113777.1		ELE18_RS19295	3749207	3750187	-1	IS5 family transposase
3748024	3793383	45359	IslandPath-DIMOB	WP_047680920.1		ELE18_RS19300	3750180	3751103	-1	IS5 family transposase
3748024	3793383	45359	IslandPath-DIMOB	WP_012695466.1		ELE18_RS19305	3751252	3752175	-1	IS5-like element IS903B family transposase
3748024	3793383	45359	IslandPath-DIMOB			ELE18_RS19310	3754808	3755098	-1	hypothetical protein
3748024	3793383	45359	IslandPath-DIMOB	WP_127113779.1		ELE18_RS19315	3755355	3757832	-1	MoaD/ThiS family protein
3748024	3793383	45359	IslandPath-DIMOB	WP_064175052.1		ELE18_RS19320	3757819	3758214	-1	hypothetical protein
3748024	3793383	45359	IslandPath-DIMOB	WP_085842972.1		ELE18_RS19325	3758211	3758681	-1	hypothetical protein
3748024	3793383	45359	IslandPath-DIMOB	WP_085843007.1		ELE18_RS19330	3758681	3759100	-1	hypothetical protein
3748024	3793383	45359	IslandPath-DIMOB	WP_127113781.1		ELE18_RS19335	3759199	3762639	-1	hypothetical protein
3748024	3793383	45359	IslandPath-DIMOB	WP_032442340.1		ELE18_RS19340	3762730	3763515	-1	antirepressor
3748024	3793383	45359	IslandPath-DIMOB	WP_127113783.1		ELE18_RS19345	3763581	3764294	-1	hypothetical protein
3748024	3793383	45359	IslandPath-DIMOB	WP_004151257.1		ELE18_RS19350	3764284	3764454	-1	Arc family DNA-binding protein
3748024	3793383	45359	IslandPath-DIMOB	WP_004151258.1		ELE18_RS19355	3764554	3764913	1	Arc family DNA-binding protein
3748024	3793383	45359	IslandPath-DIMOB	WP_065808080.1		ELE18_RS19360	3764930	3765400	-1	hypothetical protein
3748024	3793383	45359	IslandPath-DIMOB	WP_032443148.1		ELE18_RS19365	3765771	3766187	-1	toxin YafO type II toxin-antitoxin system family protein
3748024	3793383	45359	IslandPath-DIMOB	WP_004178856.1		ELE18_RS19370	3766189	3766761	-1	hypothetical protein
3748024	3793383	45359	IslandPath-DIMOB	WP_004178855.1		ELE18_RS19375	3767077	3767760	-1	hypothetical protein
3748024	3793383	45359	IslandPath-DIMOB	WP_023301680.1		ELE18_RS19380	3767813	3768565	-1	Ig domain-containing protein
3748024	3793383	45359	IslandPath-DIMOB	WP_004178853.1		ELE18_RS19385	3768634	3769026	-1	hypothetical protein
3748024	3793383	45359	IslandPath-DIMOB	WP_004151265.1		ELE18_RS19390	3769023	3769448	-1	hypothetical protein
3748024	3793383	45359	IslandPath-DIMOB	WP_127113786.1		ELE18_RS19395	3769451	3769813	-1	hypothetical protein
3748024	3793383	45359	IslandPath-DIMOB	WP_016528892.1		ELE18_RS19400	3769813	3769986	-1	hypothetical protein
3748024	3793383	45359	IslandPath-DIMOB	WP_004191534.1		ELE18_RS19405	3769986	3770366	-1	hypothetical protein
3748024	3793383	45359	IslandPath-DIMOB	WP_127113788.1		ELE18_RS19410	3770369	3770635	-1	hypothetical protein
3748024	3793383	45359	IslandPath-DIMOB	WP_127113790.1		ELE18_RS19415	3770645	3771742	-1	phage coat protein
3748024	3793383	45359	IslandPath-DIMOB	WP_127113792.1		ELE18_RS19420	3771754	3772185	-1	hypothetical protein
3748024	3793383	45359	IslandPath-DIMOB	WP_064181891.1		ELE18_RS19425	3772189	3773574	-1	DUF2213 domain-containing protein
3748024	3793383	45359	IslandPath-DIMOB	WP_048265775.1		ELE18_RS19430	3773587	3773769	-1	hypothetical protein
3748024	3793383	45359	IslandPath-DIMOB	WP_032430949.1		ELE18_RS19435	3773820	3774092	-1	hypothetical protein
3748024	3793383	45359	IslandPath-DIMOB	WP_127113794.1		ELE18_RS19440	3774119	3775126	-1	phage head morphogenesis protein
3748024	3793383	45359	IslandPath-DIMOB	WP_127113796.1		ELE18_RS19445	3775053	3776522	-1	DUF1073 domain-containing protein
3748024	3793383	45359	IslandPath-DIMOB	WP_127113798.1		ELE18_RS19450	3776535	3778007	-1	terminase
3748024	3793383	45359	IslandPath-DIMOB	WP_127113800.1		ELE18_RS19455	3778007	3778522	-1	hypothetical protein
3748024	3793383	45359	IslandPath-DIMOB	WP_064362820.1		ELE18_RS19460	3778744	3779322	1	hypothetical protein
3748024	3793383	45359	IslandPath-DIMOB	WP_064362857.1		ELE18_RS19465	3779609	3779806	-1	hypothetical protein
3748024	3793383	45359	IslandPath-DIMOB	WP_127113802.1		ELE18_RS19470	3779763	3780032	-1	hypothetical protein
3748024	3793383	45359	IslandPath-DIMOB	WP_110247455.1		ELE18_RS19475	3780029	3780376	-1	hypothetical protein
3748024	3793383	45359	IslandPath-DIMOB	WP_004184488.1		ELE18_RS19480	3780373	3780912	-1	hypothetical protein
3748024	3793383	45359	IslandPath-DIMOB	WP_024940884.1		ELE18_RS19485	3780909	3781208	-1	holin
3748024	3793383	45359	IslandPath-DIMOB	WP_064141963.1		ELE18_RS19490	3781866	3782141	-1	hypothetical protein
3748024	3793383	45359	IslandPath-DIMOB	WP_127113804.1		ELE18_RS19495	3782387	3783076	-1	antiterminator
3748024	3793383	45359	IslandPath-DIMOB	WP_104454018.1		ELE18_RS19500	3783073	3783213	-1	YlcG family protein
3748024	3793383	45359	IslandPath-DIMOB	WP_127113806.1		ELE18_RS19505	3783210	3783848	-1	hypothetical protein
3748024	3793383	45359	IslandPath-DIMOB	WP_032413853.1		ELE18_RS19510	3783841	3784011	-1	NinE family protein
3748024	3793383	45359	IslandPath-DIMOB	WP_001548464.1		ELE18_RS19515	3784017	3784613	-1	DUF1367 family protein
3748024	3793383	45359	IslandPath-DIMOB	WP_048289518.1		ELE18_RS19520	3784735	3785004	-1	hypothetical protein
3748024	3793383	45359	IslandPath-DIMOB			ELE18_RS19525	3785081	3785218	-1	DUF551 domain-containing protein
3748024	3793383	45359	IslandPath-DIMOB			ELE18_RS19530	3785507	3785797	-1	DUF551 domain-containing protein
3748024	3793383	45359	IslandPath-DIMOB	WP_021313646.1		ELE18_RS19535	3785802	3785990	-1	hypothetical protein
3748024	3793383	45359	IslandPath-DIMOB	WP_127113808.1		ELE18_RS19540	3785990	3786403	-1	hypothetical protein
3748024	3793383	45359	IslandPath-DIMOB	WP_116288397.1		ELE18_RS19545	3786400	3786606	-1	hypothetical protein
3748024	3793383	45359	IslandPath-DIMOB	WP_127113810.1		ELE18_RS19550	3786603	3786863	-1	DUF4752 family protein
3748024	3793383	45359	IslandPath-DIMOB	WP_127113812.1		ELE18_RS19555	3786860	3787321	-1	hypothetical protein
3748024	3793383	45359	IslandPath-DIMOB	WP_127113814.1		ELE18_RS19560	3787318	3787620	-1	MarR family transcriptional regulator
3748024	3793383	45359	IslandPath-DIMOB	WP_032349852.1		ELE18_RS19565	3787617	3788486	-1	ATP-binding protein
3748024	3793383	45359	IslandPath-DIMOB	WP_127113816.1		ELE18_RS19570	3788471	3789361	-1	replication protein
3748024	3793383	45359	IslandPath-DIMOB	WP_020804197.1		ELE18_RS19575	3789358	3790155	-1	chromosome partitioning protein ParB
3748024	3793383	45359	IslandPath-DIMOB	WP_071570867.1		ELE18_RS19580	3790242	3790562	-1	hypothetical protein
3748024	3793383	45359	IslandPath-DIMOB	WP_032431544.1		ELE18_RS19585	3790603	3790830	-1	Cro/Cl family transcriptional regulator
3748024	3793383	45359	IslandPath-DIMOB	WP_127113818.1		ELE18_RS19590	3790899	3791621	1	helix-turn-helix transcriptional regulator
3748024	3793383	45359	IslandPath-DIMOB	WP_043906725.1		ELE18_RS19595	3791667	3791987	1	hypothetical protein
3748024	3793383	45359	IslandPath-DIMOB	WP_127113820.1		ELE18_RS19600	3791987	3792685	1	DUF1640 domain-containing protein
3748024	3793383	45359	IslandPath-DIMOB	WP_004151303.1		ELE18_RS19605	3793189	3793383	1	hypothetical protein
3829625	3841594	11969	IslandPath-DIMOB	WP_004177228.1	htpG	ELE18_RS19820	3829625	3831499	-1	molecular chaperone HtpG
3829625	3841594	11969	IslandPath-DIMOB	WP_002892177.1	recR	ELE18_RS19825	3831611	3832216	-1	recombination protein RecR
3829625	3841594	11969	IslandPath-DIMOB	WP_002892173.1		ELE18_RS19830	3832216	3832548	-1	YbaB/EbfC family nucleoid-associated protein
3829625	3841594	11969	IslandPath-DIMOB	WP_127113826.1		ELE18_RS19835	3832606	3834510	-1	DNA polymerase III subunit gamma/tau
3829625	3841594	11969	IslandPath-DIMOB	WP_004204738.1		ELE18_RS19840	3834603	3835154	-1	adenine phosphoribosyltransferase
3829625	3841594	11969	IslandPath-DIMOB	WP_127113828.1		ELE18_RS19845	3835305	3835682	-1	DUF454 family protein
3829625	3841594	11969	IslandPath-DIMOB	WP_094333891.1		ELE18_RS19850	3835752	3836279	1	primosomal replication protein N''
3829625	3841594	11969	IslandPath-DIMOB	WP_004204742.1		ELE18_RS19855	3836292	3836465	1	DUF2496 domain-containing protein
3829625	3841594	11969	IslandPath-DIMOB	WP_064189736.1		ELE18_RS19860	3836533	3837432	1	Rpn family recombination-promoting nuclease/putative transposase
3829625	3841594	11969	IslandPath-DIMOB	WP_064189735.1	mscK	ELE18_RS19865	3837468	3840815	-1	mechanosensitive channel MscK
3829625	3841594	11969	IslandPath-DIMOB	WP_004204746.1		ELE18_RS19870	3840944	3841594	-1	multidrug efflux transporter transcriptional repressor AcrR	RGI
4478678	4490209	11531	IslandPath-DIMOB	WP_012695466.1		ELE18_RS22985	4478678	4479601	1	IS5-like element IS903B family transposase
4478678	4490209	11531	IslandPath-DIMOB	WP_048291150.1		ELE18_RS22990	4479799	4480104	1	hypothetical protein
4478678	4490209	11531	IslandPath-DIMOB			ELE18_RS22995	4480274	4480399	1	capsid protein
4478678	4490209	11531	IslandPath-DIMOB	WP_099441527.1		ELE18_RS23000	4480520	4480753	1	transcriptional regulator
4478678	4490209	11531	IslandPath-DIMOB			ELE18_RS23005	4480771	4481335	1	Polarity suppression protein
4478678	4490209	11531	IslandPath-DIMOB	WP_099441526.1		ELE18_RS23010	4481707	4483797	1	hypothetical protein
4478678	4490209	11531	IslandPath-DIMOB	WP_127113904.1		ELE18_RS23015	4483962	4484867	1	hypothetical protein
4478678	4490209	11531	IslandPath-DIMOB			ELE18_RS23020	4484879	4486034	-1	DUF4102 domain-containing protein
4478678	4490209	11531	IslandPath-DIMOB			ELE18_RS23030	4486419	4486764	1	hypothetical protein
4478678	4490209	11531	IslandPath-DIMOB	WP_094334469.1		ELE18_RS23035	4486932	4487612	1	carbonic anhydrase
4478678	4490209	11531	IslandPath-DIMOB	WP_094334468.1		ELE18_RS23040	4487609	4489078	1	SulP family inorganic anion transporter
4478678	4490209	11531	IslandPath-DIMOB	WP_004178400.1		ELE18_RS23045	4489190	4490209	1	NAD(P)-dependent alcohol dehydrogenase
4628346	4643253	14907	IslandPath-DIMOB	WP_004206420.1	epmB	ELE18_RS23750	4628346	4629374	1	EF-P beta-lysylation protein EpmB
4628346	4643253	14907	IslandPath-DIMOB	WP_048295750.1		ELE18_RS23755	4629504	4630148	-1	transcriptional regulator
4628346	4643253	14907	IslandPath-DIMOB	WP_127113918.1		ELE18_RS23760	4630625	4631185	1	type 1 fimbrial protein
4628346	4643253	14907	IslandPath-DIMOB	WP_004206417.1		ELE18_RS23765	4631244	4631930	1	molecular chaperone
4628346	4643253	14907	IslandPath-DIMOB	WP_023291699.1		ELE18_RS23770	4631966	4634509	1	fimbrial biogenesis outer membrane usher protein
4628346	4643253	14907	IslandPath-DIMOB	WP_048294038.1		ELE18_RS23775	4634532	4635548	1	fimbrial protein
4628346	4643253	14907	IslandPath-DIMOB	WP_043519271.1		ELE18_RS23780	4635882	4636232	1	hypothetical protein
4628346	4643253	14907	IslandPath-DIMOB	WP_127113920.1		ELE18_RS23785	4636335	4637621	1	HlyD family secretion protein
4628346	4643253	14907	IslandPath-DIMOB			ELE18_RS23790	4637614	4638111	1	colicin V synthesis protein
4628346	4643253	14907	IslandPath-DIMOB	WP_012695466.1		ELE18_RS23795	4638190	4639113	1	IS5-like element IS903B family transposase
4628346	4643253	14907	IslandPath-DIMOB			ELE18_RS23800	4639171	4639386	1	type 1 fimbrial protein
4628346	4643253	14907	IslandPath-DIMOB	WP_127113922.1		ELE18_RS23805	4639447	4640136	1	fimbrial assembly chaperone
4628346	4643253	14907	IslandPath-DIMOB	WP_099441252.1		ELE18_RS23810	4640090	4642669	1	fimbrial biogenesis outer membrane usher protein
4628346	4643253	14907	IslandPath-DIMOB	WP_002885137.1		ELE18_RS23815	4642741	4643253	1	fimbrial protein

## Sheet: IslandPath
Table S12.3. Summary of Genomic Islands Detected by IslandPick in K. quasipneumoniae
Island start	Island end	Length	Method	Gene name	Gene ID	Locus	Gene start	Gene end	Strand	Product
873437	910157	36720	IslandPick	WP_017899228.1		ELE18_RS04955	872224	873477	1	N-acetylmuramoyl-L-alanine amidase
873437	910157	36720	IslandPick	WP_043520857.1		ELE18_RS04960	873495	874571	1	threonine-phosphate decarboxylase
873437	910157	36720	IslandPick	WP_048295521.1		ELE18_RS04965	874575	875477	-1	L-threonine kinase
873437	910157	36720	IslandPick	WP_064183253.1		ELE18_RS04970	875534	876748	-1	acetate/propionate family kinase
873437	910157	36720	IslandPick	WP_065878777.1	eutP	ELE18_RS04975	876748	877188	-1	EutP/PduV family microcompartment system protein
873437	910157	36720	IslandPick	WP_004205469.1		ELE18_RS04980	877193	877543	-1	propanediol utilization microcompartment protein PduU
873437	910157	36720	IslandPick	WP_049115775.1		ELE18_RS04985	877543	878097	-1	propanediol utilization microcompartment protein PduT
873437	910157	36720	IslandPick	WP_049093310.1		ELE18_RS04990	878100	879455	-1	NADH dehydrogenase
873437	910157	36720	IslandPick	WP_049093311.1		ELE18_RS04995	879452	880564	-1	1-propanol dehydrogenase PduQ
873437	910157	36720	IslandPick	WP_049115781.1		ELE18_RS05000	880576	881970	-1	aldehyde dehydrogenase EutE
873437	910157	36720	IslandPick	WP_062914403.1		ELE18_RS05005	881967	882977	-1	cob(I)yrinic acid a,c-diamide adenosyltransferase
873437	910157	36720	IslandPick	WP_000549823.1		ELE18_RS05010	882987	883262	-1	propanediol utilization microcompartment protein PduN
873437	910157	36720	IslandPick	WP_080841392.1	pduM	ELE18_RS05015	883266	883757	-1	microcompartment protein PduM
873437	910157	36720	IslandPick	WP_065696844.1	pduL	ELE18_RS05020	883754	884386	-1	phosphate propanoyltransferase
873437	910157	36720	IslandPick	WP_085955473.1		ELE18_RS05025	884386	884868	-1	BMC domain-containing protein
873437	910157	36720	IslandPick	WP_001057755.1		ELE18_RS05030	884872	885147	-1	propanediol utilization microcompartment protein PduA
873437	910157	36720	IslandPick	WP_004205479.1		ELE18_RS05035	885167	885517	-1	propanediol dehydratase reactivation factor small subunit
873437	910157	36720	IslandPick	WP_127113180.1	pduG	ELE18_RS05040	885507	887339	-1	propanediol dehydratase reactivase alpha subunit PduG
873437	910157	36720	IslandPick	WP_004205482.1	pduE	ELE18_RS05045	887355	887876	-1	propanediol dehydratase small subunit PduE
873437	910157	36720	IslandPick	WP_094333777.1		ELE18_RS05050	887891	888565	-1	propanediol dehydratase medium subunit PduD
873437	910157	36720	IslandPick	WP_004105132.1		ELE18_RS05055	888576	890240	-1	propanediol dehydratase large subunit PduC
873437	910157	36720	IslandPick	WP_004205485.1	pduB	ELE18_RS05060	890259	891071	-1	propanediol utilization microcompartment protein PduB
873437	910157	36720	IslandPick	WP_001183618.1		ELE18_RS05065	891068	891352	-1	propanediol utilization microcompartment protein PduA
873437	910157	36720	IslandPick	WP_004105118.1		ELE18_RS05070	891878	892678	1	propanediol diffusion facilitator PduF
873437	910157	36720	IslandPick	WP_004205486.1		ELE18_RS05075	892867	893778	1	regulatory protein PocR
873437	910157	36720	IslandPick	WP_094333778.1		ELE18_RS05080	894330	895706	1	cobyrinate a,c-diamide synthase
873437	910157	36720	IslandPick	WP_017899212.1		ELE18_RS05085	895703	896662	1	cobalamin biosynthesis protein
873437	910157	36720	IslandPick	WP_069602797.1		ELE18_RS05090	896673	897308	1	cobalt-precorrin-8 methylmutase
873437	910157	36720	IslandPick	WP_080841389.1		ELE18_RS05095	897305	898444	1	cobalt-precorrin-5B (C(1))-methyltransferase
873437	910157	36720	IslandPick	WP_094333779.1		ELE18_RS05100	898438	899043	1	cobalt-precorrin-7 (C(5))-methyltransferase
873437	910157	36720	IslandPick	WP_023319048.1		ELE18_RS05105	899033	899602	1	decarboxylating cobalt-precorrin-6B (C(15))-methyltransferase
873437	910157	36720	IslandPick	WP_094333780.1		ELE18_RS05110	899595	900368	1	cobalt-precorrin-4 methyltransferase
873437	910157	36720	IslandPick	WP_094333781.1	cbiG	ELE18_RS05115	900349	901404	1	cobalt-precorrin 5A hydrolase
873437	910157	36720	IslandPick	WP_023319046.1		ELE18_RS05120	901404	902129	1	precorrin-3B C(17)-methyltransferase
873437	910157	36720	IslandPick	WP_043520806.1		ELE18_RS05125	902126	902911	1	cobalt-precorrin-6A reductase
873437	910157	36720	IslandPick	WP_017899205.1		ELE18_RS05130	902922	903716	1	sirohydrochlorin cobaltochelatase
873437	910157	36720	IslandPick	WP_060656701.1		ELE18_RS05135	903713	904423	1	cobalt-factor II C(20)-methyltransferase
873437	910157	36720	IslandPick	WP_004205506.1	cbiM	ELE18_RS05140	904423	905160	1	cobalt ECF transporter S component CbiM
873437	910157	36720	IslandPick	WP_004205507.1		ELE18_RS05145	905162	905443	1	energy-coupling factor ABC transporter substrate-binding protein
873437	910157	36720	IslandPick	WP_049092081.1		ELE18_RS05150	905430	906107	1	energy-coupling factor ABC transporter transmembrane protein
873437	910157	36720	IslandPick	WP_023319040.1		ELE18_RS05155	906116	906940	1	energy-coupling factor ABC transporter ATP-binding protein
873437	910157	36720	IslandPick	WP_053810005.1		ELE18_RS05160	906937	908460	1	cobyric acid synthase
873437	910157	36720	IslandPick	WP_094333783.1		ELE18_RS05165	908454	908999	1	bifunctional adenosylcobinamide kinase/adenosylcobinamide-phosphate guanylyltransferase
873437	910157	36720	IslandPick	WP_023319039.1	cobT	ELE18_RS05170	909043	910098	1	nicotinate-nucleotide--dimethylbenzimidazole phosphoribosyltransferase
1244420	1253284	8864	IslandPick	WP_127113235.1		ELE18_RS06820	1243992	1244585	-1	adenine methylase
1244420	1253284	8864	IslandPick	WP_127113237.1		ELE18_RS06825	1244582	1245235	-1	morphogenetic protein
1244420	1253284	8864	IslandPick	WP_086642524.1		ELE18_RS06830	1245232	1245390	-1	DUF1317 family protein
1244420	1253284	8864	IslandPick	WP_004243834.1		ELE18_RS06835	1245383	1245676	-1	PerC family transcriptional regulator
1244420	1253284	8864	IslandPick	WP_004144294.1		ELE18_RS06840	1245786	1246034	-1	AlpA family phage regulatory protein
1244420	1253284	8864	IslandPick	WP_040025492.1		ELE18_RS06845	1246083	1247018	-1	DNA recombination protein RecT
1244420	1253284	8864	IslandPick	WP_127113239.1		ELE18_RS06850	1247015	1247836	-1	exodeoxyribonuclease VIII
1244420	1253284	8864	IslandPick	WP_004164029.1		ELE18_RS06855	1247833	1248132	-1	hypothetical protein
1244420	1253284	8864	IslandPick	WP_004197420.1		ELE18_RS06860	1248499	1249080	-1	XRE family transcriptional regulator
1244420	1253284	8864	IslandPick	WP_004152538.1		ELE18_RS06865	1249235	1249468	1	hypothetical protein
1244420	1253284	8864	IslandPick	WP_025367983.1		ELE18_RS06870	1249615	1249818	1	hypothetical protein
1244420	1253284	8864	IslandPick	WP_127113241.1		ELE18_RS06875	1249815	1250780	1	DNA cytosine methyltransferase
1244420	1253284	8864	IslandPick	WP_127113243.1		ELE18_RS06880	1250770	1251537	1	DNA replication domain protein
1244420	1253284	8864	IslandPick	WP_116997934.1		ELE18_RS06885	1251663	1252016	1	DUF1064 domain-containing protein
1244420	1253284	8864	IslandPick			ELE18_RS06890	1253244	1253696	1	DUF550 domain-containing protein
1257476	1262939	5463	IslandPick	WP_127113251.1		ELE18_RS06930	1257388	1257648	-1	hypothetical protein
1257476	1262939	5463	IslandPick	WP_127113253.1		ELE18_RS06935	1257695	1257937	1	hypothetical protein
1257476	1262939	5463	IslandPick	WP_127113254.1		ELE18_RS06940	1258191	1258379	1	hypothetical protein
1257476	1262939	5463	IslandPick	WP_004152472.1		ELE18_RS06945	1258401	1258604	1	hypothetical protein
1257476	1262939	5463	IslandPick	WP_004149313.1		ELE18_RS06950	1258608	1260287	1	tail protein
1257476	1262939	5463	IslandPick	WP_004152470.1		ELE18_RS06955	1260284	1260589	1	hypothetical protein
1257476	1262939	5463	IslandPick	WP_127113970.1		ELE18_RS06960	1260632	1260829	1	hypothetical protein
1257476	1262939	5463	IslandPick	WP_127113968.1		ELE18_RS06965	1260871	1261269	1	peptidase
1257476	1262939	5463	IslandPick	WP_127113256.1		ELE18_RS06970	1261282	1262289	1	phage capsid protein
1257476	1262939	5463	IslandPick	WP_004152466.1		ELE18_RS06975	1262299	1262691	1	hypothetical protein
1257476	1262939	5463	IslandPick	WP_024622837.1		ELE18_RS06980	1262684	1262962	1	hypothetical protein
1264129	1285392	21263	IslandPick	WP_127113258.1		ELE18_RS06990	1263622	1266099	1	hypothetical protein
1264129	1285392	21263	IslandPick	WP_127113260.1		ELE18_RS06995	1266101	1266571	1	hypothetical protein
1264129	1285392	21263	IslandPick	WP_004197440.1		ELE18_RS07000	1266564	1267061	1	hypothetical protein
1264129	1285392	21263	IslandPick	WP_127113262.1		ELE18_RS07005	1267074	1269539	1	hypothetical protein
1264129	1285392	21263	IslandPick	WP_127113264.1		ELE18_RS07010	1269569	1271374	1	hypothetical protein
1264129	1285392	21263	IslandPick			ELE18_RS07015	1271378	1271791	1	hypothetical protein
1264129	1285392	21263	IslandPick	WP_012695466.1		ELE18_RS07020	1271848	1272771	-1	IS5-like element IS903B family transposase
1264129	1285392	21263	IslandPick			ELE18_RS07025	1272849	1274918	1	hypothetical protein
1264129	1285392	21263	IslandPick	WP_069135878.1		ELE18_RS07030	1275114	1275410	1	hypothetical protein
1264129	1285392	21263	IslandPick	WP_071844733.1		ELE18_RS07035	1275453	1275605	-1	transmembrane anchored protein
1264129	1285392	21263	IslandPick	WP_074195329.1		ELE18_RS07040	1275700	1275897	-1	type II toxin-antitoxin system HicA family toxin
1264129	1285392	21263	IslandPick	WP_064189924.1		ELE18_RS07045	1275901	1276158	-1	DUF1902 domain-containing protein
1264129	1285392	21263	IslandPick	WP_009485391.1		ELE18_RS07050	1276250	1276546	-1	hypothetical protein
1264129	1285392	21263	IslandPick	WP_127113266.1		ELE18_RS07055	1276698	1279112	1	hypothetical protein
1264129	1285392	21263	IslandPick	WP_127113268.1		ELE18_RS07060	1279112	1279333	1	hypothetical protein
1264129	1285392	21263	IslandPick	WP_127113270.1		ELE18_RS07065	1279462	1280640	1	hypothetical protein
1264129	1285392	21263	IslandPick	WP_127113272.1		ELE18_RS07070	1280676	1282130	1	hypothetical protein
1264129	1285392	21263	IslandPick	WP_127113274.1		ELE18_RS07075	1282141	1283280	1	polysaccharide export protein Wza
1264129	1285392	21263	IslandPick	WP_004200529.1		ELE18_RS07080	1283445	1283849	1	integral membrane protein
1264129	1285392	21263	IslandPick	WP_004200528.1		ELE18_RS07085	1283836	1284129	1	phage holin family protein
1264129	1285392	21263	IslandPick	WP_127113276.1		ELE18_RS07090	1284131	1284760	1	glycoside hydrolase family 19 protein
1264129	1285392	21263	IslandPick	WP_127113278.1		ELE18_RS07095	1284757	1285239	1	DUF2514 domain-containing protein
1738887	1744163	5276	IslandPick	WP_040210547.1		ELE18_RS09235	1738634	1739317	1	DUF2313 domain-containing protein
1738887	1744163	5276	IslandPick			ELE18_RS09240	1739334	1739531	1	phage tail protein
1738887	1744163	5276	IslandPick			ELE18_RS09245	1739733	1739822	-1	PTS fructose IIA subunit
1738887	1744163	5276	IslandPick	WP_012695466.1		ELE18_RS09250	1739811	1740734	1	IS5-like element IS903B family transposase
1738887	1744163	5276	IslandPick	WP_071033502.1		ELE18_RS09255	1740973	1742301	-1	hypothetical protein
1738887	1744163	5276	IslandPick	WP_012695466.1		ELE18_RS09260	1742564	1743487	1	IS5-like element IS903B family transposase
1738887	1744163	5276	IslandPick	WP_127113405.1		ELE18_RS09265	1743533	1744702	-1	hypothetical protein
2045990	2052606	6616	IslandPick	WP_004203106.1		ELE18_RS10795	2045053	2046084	1	methionine synthase
2045990	2052606	6616	IslandPick	WP_094334574.1		ELE18_RS10800	2046149	2047381	-1	MFS transporter
2045990	2052606	6616	IslandPick	WP_094334573.1		ELE18_RS10805	2047393	2048154	-1	ABC transporter ATP-binding protein
2045990	2052606	6616	IslandPick	WP_127113463.1		ELE18_RS10810	2048154	2049191	-1	iron ABC transporter permease
2045990	2052606	6616	IslandPick	WP_004203100.1		ELE18_RS10815	2049191	2050189	-1	iron ABC transporter substrate-binding protein
2045990	2052606	6616	IslandPick	WP_004203099.1		ELE18_RS10820	2050347	2051258	-1	LysR family transcriptional regulator
2045990	2052606	6616	IslandPick	WP_094334572.1		ELE18_RS10825	2051355	2052350	1	NAD-dependent epimerase/dehydratase family protein
2045990	2052606	6616	IslandPick	WP_127113465.1		ELE18_RS10830	2052448	2053062	1	TetR/AcrR family transcriptional regulator
2438525	2446196	7671	IslandPick	WP_032425473.1		ELE18_RS12790	2438604	2439527	1	IS5 family transposase
2438525	2446196	7671	IslandPick			ELE18_RS12795	2439583	2440419	-1	biotin/lipoyl-binding protein
2438525	2446196	7671	IslandPick	WP_127113551.1		ELE18_RS12800	2440435	2440890	-1	MarR family transcriptional regulator
2438525	2446196	7671	IslandPick			ELE18_RS12805	2441035	2441319	-1	ISNCY family transposase
2438525	2446196	7671	IslandPick	WP_049084174.1		ELE18_RS12810	2441729	2442127	-1	helix-turn-helix domain-containing protein
2438525	2446196	7671	IslandPick	WP_127113553.1		ELE18_RS12815	2442176	2443522	-1	ISNCY family transposase
2438525	2446196	7671	IslandPick	WP_004205878.1		ELE18_RS12820	2444049	2444834	-1	MipA/OmpV family protein
2438525	2446196	7671	IslandPick	WP_004205879.1		ELE18_RS12825	2444959	2445654	1	response regulator transcription factor
2438525	2446196	7671	IslandPick	WP_094333840.1		ELE18_RS12830	2445651	2446847	1	two-component sensor histidine kinase
2459936	2465954	6018	IslandPick	WP_017900389.1		ELE18_RS12885	2460184	2461629	1	sugar porter family MFS transporter
2459936	2465954	6018	IslandPick	WP_004205906.1		ELE18_RS12890	2461619	2462062	1	phosphoenolpyruvate-dependent sugar phosphotransferase system, EIIA 2
2459936	2465954	6018	IslandPick	WP_004205908.1		ELE18_RS12895	2462495	2462746	1	hypothetical protein
2459936	2465954	6018	IslandPick	WP_108432960.1		ELE18_RS12900	2463087	2464025	1	alpha/beta hydrolase
2459936	2465954	6018	IslandPick	WP_004205911.1		ELE18_RS12905	2464059	2465714	-1	EAL domain-containing protein
2543663	2550985	7322	IslandPick	WP_127113571.1		ELE18_RS13340	2542535	2543899	1	GntP family transporter
2543663	2550985	7322	IslandPick	WP_127113983.1		ELE18_RS13345	2543926	2544834	-1	helix-turn-helix domain-containing protein
2543663	2550985	7322	IslandPick	WP_001101446.1		ELE18_RS13350	2544945	2545970	1	IS110 family transposase
2543663	2550985	7322	IslandPick	WP_127113142.1		ELE18_RS13355	2546289	2547212	-1	IS5 family transposase
2543663	2550985	7322	IslandPick	WP_060655777.1		ELE18_RS13360	2547474	2548691	1	diguanylate phosphodiesterase
2543663	2550985	7322	IslandPick	WP_094334163.1		ELE18_RS13365	2548712	2549224	-1	2-oxo-tetronate isomerase
2543663	2550985	7322	IslandPick	WP_017900339.1		ELE18_RS13370	2549394	2549867	-1	Hsp20 family protein
2543663	2550985	7322	IslandPick			ELE18_RS13375	2549890	2550085	-1	hypothetical protein
2543663	2550985	7322	IslandPick	WP_065877685.1		ELE18_RS13380	2550804	2551475	1	SOS response-associated peptidase
2628596	2635876	7280	IslandPick	WP_023302605.1		ELE18_RS13750	2628564	2629037	-1	hypothetical protein
2628596	2635876	7280	IslandPick	WP_050849659.1		ELE18_RS13755	2629059	2632445	-1	phage tail tape measure protein
2628596	2635876	7280	IslandPick	WP_016530182.1		ELE18_RS13760	2632506	2632739	-1	hypothetical protein
2628596	2635876	7280	IslandPick	WP_050849660.1		ELE18_RS13765	2632813	2633118	-1	DUF4035 domain-containing protein
2628596	2635876	7280	IslandPick	WP_029497345.1		ELE18_RS13770	2633121	2633525	-1	phage tail protein
2628596	2635876	7280	IslandPick	WP_127113602.1		ELE18_RS13775	2633556	2634260	-1	phage tail protein
2628596	2635876	7280	IslandPick	WP_016530186.1		ELE18_RS13780	2634317	2634664	-1	DUF3168 domain-containing protein
2628596	2635876	7280	IslandPick	WP_019705270.1		ELE18_RS13785	2634661	2635110	-1	HK97 gp10 family phage protein
2628596	2635876	7280	IslandPick	WP_023313061.1		ELE18_RS13790	2635107	2635445	-1	hypothetical protein
2628596	2635876	7280	IslandPick	WP_023316722.1		ELE18_RS13795	2635454	2635771	-1	phage gp6-like head-tail connector protein
2628596	2635876	7280	IslandPick	WP_004104235.1		ELE18_RS13800	2635849	2637087	-1	phage major capsid protein
2783682	2791660	7978	IslandPick	WP_094334584.1		ELE18_RS14595	2783270	2783749	1	Lrp/AsnC family transcriptional regulator
2783682	2791660	7978	IslandPick	WP_040218056.1		ELE18_RS14600	2784001	2784615	1	YitT family protein
2783682	2791660	7978	IslandPick	WP_094334585.1		ELE18_RS14605	2784654	2785853	1	aspartate/tyrosine/aromatic aminotransferase
2783682	2791660	7978	IslandPick	WP_004203975.1		ELE18_RS14610	2785882	2786550	-1	ABC transporter permease
2783682	2791660	7978	IslandPick	WP_004203973.1		ELE18_RS14615	2786543	2787556	-1	ATP-binding cassette domain-containing protein
2783682	2791660	7978	IslandPick	WP_127113643.1		ELE18_RS14620	2787565	2788368	-1	methionine-binding protein
2783682	2791660	7978	IslandPick	WP_069734195.1		ELE18_RS14625	2788589	2789764	1	aminotransferase class I/II-fold pyridoxal phosphate-dependent enzyme
2783682	2791660	7978	IslandPick	WP_048294633.1		ELE18_RS14630	2789784	2790143	-1	hypothetical protein
2783682	2791660	7978	IslandPick	WP_094334586.1		ELE18_RS14635	2790349	2791260	-1	NmrA/HSCARG family protein
2783682	2791660	7978	IslandPick	WP_094334587.1		ELE18_RS14640	2791260	2792120	-1	MBL fold metallo-hydrolase
2827908	2840796	12888	IslandPick	WP_004183775.1		ELE18_RS14800	2827783	2827971	1	hypothetical protein
2827908	2840796	12888	IslandPick	WP_071845755.1		ELE18_RS14805	2828043	2828486	-1	ATP-binding protein
2827908	2840796	12888	IslandPick	WP_017898773.1		ELE18_RS14810	2828506	2828844	-1	anti-sigma factor antagonist
2827908	2840796	12888	IslandPick	WP_065697062.1		ELE18_RS14815	2828834	2830048	-1	response regulator
2827908	2840796	12888	IslandPick	WP_004203934.1		ELE18_RS14820	2830057	2830956	-1	hypothetical protein
2827908	2840796	12888	IslandPick	WP_127113651.1		ELE18_RS14825	2830967	2832184	-1	OpgC protein
2827908	2840796	12888	IslandPick	WP_127113653.1		ELE18_RS14830	2832461	2834278	1	glycosyltransferase
2827908	2840796	12888	IslandPick	WP_040146309.1		ELE18_RS14835	2834275	2835606	1	DUF3131 domain-containing protein
2827908	2840796	12888	IslandPick	WP_004203929.1		ELE18_RS14840	2835603	2837150	1	DUF3131 domain-containing protein
2827908	2840796	12888	IslandPick	WP_004203928.1		ELE18_RS14845	2837135	2838529	1	DUF3131 domain-containing protein
2827908	2840796	12888	IslandPick	WP_004179506.1		ELE18_RS14850	2838526	2838960	1	globin
2827908	2840796	12888	IslandPick	WP_094334605.1		ELE18_RS14855	2838963	2841656	1	response regulator
2982587	2987054	4467	IslandPick	WP_048326304.1	glnQ	ELE18_RS15545	2981956	2982678	-1	glutamine ABC transporter ATP-binding protein GlnQ
2982587	2987054	4467	IslandPick	WP_004203767.1	glnP	ELE18_RS15550	2982681	2983337	-1	glutamine ABC transporter permease GlnP
2982587	2987054	4467	IslandPick	WP_048294509.1	glnH	ELE18_RS15555	2983389	2984141	-1	glutamine ABC transporter substrate-binding protein GlnH
2982587	2987054	4467	IslandPick	WP_023317981.1		ELE18_RS15560	2984269	2984823	-1	hypothetical protein
2982587	2987054	4467	IslandPick	WP_017898604.1		ELE18_RS15565	2984820	2986148	-1	aspartate aminotransferase family protein
2982587	2987054	4467	IslandPick	WP_004203760.1		ELE18_RS15570	2986277	2987134	-1	MurR/RpiR family transcriptional regulator
3023446	3028071	4625	IslandPick	WP_004203710.1		ELE18_RS15795	3023289	3023516	1	DUF1272 domain-containing protein
3023446	3028071	4625	IslandPick	WP_048294493.1		ELE18_RS15800	3023571	3024116	-1	cysteine hydrolase
3023446	3028071	4625	IslandPick	WP_087771623.1		ELE18_RS15805	3024435	3024908	1	OsmC family peroxiredoxin
3023446	3028071	4625	IslandPick	WP_025368242.1		ELE18_RS15810	3025026	3025607	-1	TetR/AcrR family transcriptional regulator
3023446	3028071	4625	IslandPick	WP_023339918.1		ELE18_RS15815	3025741	3026172	1	hypothetical protein
3023446	3028071	4625	IslandPick	WP_004203706.1		ELE18_RS15820	3026427	3026750	1	antibiotic biosynthesis monooxygenase
3023446	3028071	4625	IslandPick	WP_004203705.1		ELE18_RS15825	3026743	3027135	1	amino acid-binding ACT domain-containing protein
3023446	3028071	4625	IslandPick	WP_023317962.1		ELE18_RS15830	3027132	3027845	1	ArsR family transcriptional regulator
3571412	3575705	4293	IslandPick	WP_008805607.1		ELE18_RS18480	3570805	3571413	-1	methylthioribulose 1-phosphate dehydratase
3571412	3575705	4293	IslandPick	WP_017899073.1		ELE18_RS18485	3571865	3573127	1	cytosine permease
3571412	3575705	4293	IslandPick	WP_017899072.1		ELE18_RS18490	3573124	3574359	1	PucR family transcriptional regulator
3571412	3575705	4293	IslandPick	WP_032455710.1		ELE18_RS18495	3574356	3575594	1	cytosine deaminase
3642315	3650726	8411	IslandPick			ELE18_RS18805	3642335	3642610	1	hypothetical protein
3642315	3650726	8411	IslandPick	WP_064150523.1		ELE18_RS18810	3642870	3644207	-1	aspartate aminotransferase family protein
3642315	3650726	8411	IslandPick	WP_127113753.1		ELE18_RS18815	3644388	3645152	1	SDR family NAD(P)-dependent oxidoreductase
3642315	3650726	8411	IslandPick	WP_004885633.1		ELE18_RS18820	3645206	3645967	-1	amino acid ABC transporter ATP-binding protein
3642315	3650726	8411	IslandPick	WP_004885631.1		ELE18_RS18825	3645960	3646625	-1	ABC transporter permease subunit
3642315	3650726	8411	IslandPick	WP_002893187.1		ELE18_RS18830	3646640	3647281	-1	amino acid ABC transporter permease
3642315	3650726	8411	IslandPick	WP_023319919.1		ELE18_RS18835	3647329	3648180	-1	transporter substrate-binding domain-containing protein
3642315	3650726	8411	IslandPick	WP_094334185.1		ELE18_RS18840	3648421	3649884	1	PLP-dependent aminotransferase family protein
3642315	3650726	8411	IslandPick	WP_080841228.1		ELE18_RS18845	3649881	3651215	-1	PLP-dependent aminotransferase family protein
3654036	3659652	5616	IslandPick	WP_017899022.1		ELE18_RS18860	3653718	3654728	-1	ABC transporter ATP-binding protein
3654036	3659652	5616	IslandPick	WP_017899021.1		ELE18_RS18865	3654718	3655755	-1	ABC transporter ATP-binding protein
3654036	3659652	5616	IslandPick	WP_032455678.1		ELE18_RS18870	3655759	3656652	-1	ABC transporter permease
3654036	3659652	5616	IslandPick	WP_017899019.1		ELE18_RS18875	3656655	3657608	-1	ABC transporter permease
3654036	3659652	5616	IslandPick	WP_099441850.1		ELE18_RS18880	3657627	3659294	-1	ABC transporter substrate-binding protein
3654036	3659652	5616	IslandPick	WP_032455676.1		ELE18_RS18885	3659621	3660736	1	glutamate--cysteine ligase
3726161	3733467	7306	IslandPick	WP_002892597.1		ELE18_RS19200	3725482	3726405	-1	sugar ABC transporter substrate-binding protein
3726161	3733467	7306	IslandPick	WP_048294337.1		ELE18_RS19205	3726835	3727854	-1	LacI family transcriptional regulator
3726161	3733467	7306	IslandPick	WP_064178028.1		ELE18_RS19210	3727958	3728965	1	oxidoreductase
3726161	3733467	7306	IslandPick	WP_023319879.1		ELE18_RS19215	3729208	3730239	-1	Gfo/Idh/MocA family oxidoreductase
3726161	3733467	7306	IslandPick	WP_004202397.1		ELE18_RS19220	3730249	3731421	-1	Gfo/Idh/MocA family oxidoreductase
3726161	3733467	7306	IslandPick	WP_023319878.1	iolE	ELE18_RS19225	3731418	3732338	-1	myo-inosose-2 dehydratase
3726161	3733467	7306	IslandPick			ELE18_RS19230	3732337	3732517	1	hypothetical protein
3726161	3733467	7306	IslandPick	WP_064182946.1		ELE18_RS19235	3732912	3733337	1	hypothetical protein
4013514	4021898	8384	IslandPick	WP_094333962.1		ELE18_RS20745	4013750	4016515	-1	helix-turn-helix transcriptional regulator
4013514	4021898	8384	IslandPick	WP_032455609.1		ELE18_RS20750	4016769	4017728	1	thiamine pyrophosphate-dependent dehydrogenase E1 component subunit alpha
4013514	4021898	8384	IslandPick	WP_064167488.1		ELE18_RS20755	4017740	4018759	1	alpha-ketoacid dehydrogenase subunit beta
4013514	4021898	8384	IslandPick	WP_094333963.1		ELE18_RS20760	4018763	4020298	1	diaminohydroxyphosphoribosylaminopyrimidine deaminase
4013514	4021898	8384	IslandPick	WP_094333964.1	lpdA	ELE18_RS20765	4020288	4021685	1	dihydrolipoyl dehydrogenase
4013514	4021898	8384	IslandPick	WP_004204679.1		ELE18_RS20770	4021863	4022114	1	Zn-finger protein
4022106	4027453	5347	IslandPick	WP_004204679.1		ELE18_RS20770	4021863	4022114	1	Zn-finger protein
4022106	4027453	5347	IslandPick			ELE18_RS20775	4022172	4022396	-1	hypothetical protein
4022106	4027453	5347	IslandPick	WP_032455606.1		ELE18_RS20780	4022626	4023417	1	phospho-2-dehydro-3-deoxyheptonate aldolase
4022106	4027453	5347	IslandPick	WP_002889866.1		ELE18_RS20785	4023432	4023983	1	glycerol-3-phosphate responsive antiterminator
4022106	4027453	5347	IslandPick			ELE18_RS20790	4024004	4024609	1	carbohydrate kinase
4022106	4027453	5347	IslandPick	WP_012695466.1		ELE18_RS20795	4024667	4025590	-1	IS5-like element IS903B family transposase
4022106	4027453	5347	IslandPick			ELE18_RS20800	4025669	4026526	1	PTS galactitol transporter subunit IIC
4022106	4027453	5347	IslandPick	WP_042937970.1		ELE18_RS20805	4026744	4027382	1	glutathione S-transferase family protein
4022106	4027453	5347	IslandPick	WP_127113853.1		ELE18_RS20810	4027423	4028172	-1	class I SAM-dependent methyltransferase
4146018	4153081	7063	IslandPick	WP_099441406.1		ELE18_RS21385	4145850	4146158	-1	hypothetical protein
4146018	4153081	7063	IslandPick	WP_023319765.1		ELE18_RS21390	4146244	4146618	1	lipoprotein, PulS/OutS family
4146018	4153081	7063	IslandPick	WP_004204426.1		ELE18_RS21395	4146658	4147215	-1	general secretion pathway protein GspB
4146018	4153081	7063	IslandPick	WP_043521982.1	pulA	ELE18_RS21400	4147276	4150566	-1	pullulanase-type alpha-1,6-glucosidase
4146018	4153081	7063	IslandPick	WP_094334307.1	gspC	ELE18_RS21405	4150873	4151715	1	type II secretion system protein GspC
4146018	4153081	7063	IslandPick	WP_004204420.1	gspD	ELE18_RS21410	4151725	4153698	1	type II secretion system protein GspD
