# Supplementary material for: A Possible Recently Identified Evolutionary Strategy Using Membrane-Bound Vesicle Transfer of Genetic Material to Induce Bacterial Resistance, Virulence and Pathogenicity in Klebsiella oxytoca
Source: Int J Mol Sci. 2026 Jan 19;27(2):988. doi: 10.3390/ijms27020988 (PMC12842022; doi:10.3390/ijms27020988)
Supplement: Supplementary file 1 [file ijms-27-00988-s001.zip › Table supplementary 13..xlsx]

## Sheet: Annotations K. aerogenes
Table S13. Functional and Virulence Annotations of K. aerogenes Genes Identified by RGI, PATRIC, PAG, VFDB, and Victors Databases
RGI, CARD: Identification of microbial resistance genes
BLAST, Victors: Virulence factors
PAG: Genes associated with pathogens
Protein ID	Type	Source
WP_015369714.1	PAG	Pathogen-associated genes analysis (2014)
WP_015369714.1	PAG	Pathogen-associated genes analysis (2014)
WP_015369714.1	PAG	Pathogen-associated genes analysis (2014)
WP_015369714.1	PAG	Pathogen-associated genes analysis (2014)
WP_015369714.1	PAG	Pathogen-associated genes analysis (2014)
WP_015369714.1	PAG	Pathogen-associated genes analysis (2014)
WP_015369714.1	PAG	Pathogen-associated genes analysis (2014)
WP_015369714.1	PAG	Pathogen-associated genes analysis (2014)
WP_015369714.1	PAG	Pathogen-associated genes analysis (2014)
WP_015369714.1	PAG	Pathogen-associated genes analysis (2014)
WP_015369714.1	PAG	Pathogen-associated genes analysis (2014)
WP_015369714.1	PAG	Pathogen-associated genes analysis (2014)
WP_015369714.1	PAG	Pathogen-associated genes analysis (2014)
WP_015369714.1	PAG	Pathogen-associated genes analysis (2014)
WP_015369714.1	PAG	Pathogen-associated genes analysis (2014)
WP_015369714.1	PAG	Pathogen-associated genes analysis (2014)
WP_015369714.1	PAG	Pathogen-associated genes analysis (2014)
WP_015369714.1	PAG	Pathogen-associated genes analysis (2014)
WP_015369714.1	PAG	Pathogen-associated genes analysis (2014)
WP_000242758.1	RGI	https://card.mcmaster.ca/aro/3000518
WP_000242758.1	RGI	https://card.mcmaster.ca/aro/3000518
WP_000242758.1	RGI	https://card.mcmaster.ca/aro/3000518
WP_015704611.1	RGI	https://card.mcmaster.ca/aro/3003373
WP_000242758.1	RGI	https://card.mcmaster.ca/aro/3000518
WP_000242758.1	RGI	https://card.mcmaster.ca/aro/3000518
WP_000242758.1	RGI	https://card.mcmaster.ca/aro/3000518
WP_000242758.1	RGI	https://card.mcmaster.ca/aro/3000518
WP_015367916.1	RGI	https://card.mcmaster.ca/aro/3000778
WP_015369059.1	RGI	https://card.mcmaster.ca/aro/3000309
WP_000242758.1	RGI	https://card.mcmaster.ca/aro/3000518
WP_000242758.1	RGI	https://card.mcmaster.ca/aro/3000518
WP_000242758.1	RGI	https://card.mcmaster.ca/aro/3000518
WP_000242758.1	RGI	https://card.mcmaster.ca/aro/3000518
WP_015704325.1	RGI	https://card.mcmaster.ca/aro/3003986
WP_015369059.1	RGI	https://card.mcmaster.ca/aro/3000309
WP_000242758.1	RGI	https://card.mcmaster.ca/aro/3000518
WP_000242758.1	RGI	https://card.mcmaster.ca/aro/3000518
WP_000242758.1	RGI	https://card.mcmaster.ca/aro/3000518
WP_000242758.1	RGI	https://card.mcmaster.ca/aro/3000518
WP_015369418.1	RGI	https://card.mcmaster.ca/aro/3003359
WP_020077652.1	RGI	https://card.mcmaster.ca/aro/3003055
WP_000242758.1	RGI	https://card.mcmaster.ca/aro/3000518
WP_000242758.1	RGI	https://card.mcmaster.ca/aro/3000518
WP_000242758.1	RGI	https://card.mcmaster.ca/aro/3000518
WP_000242758.1	RGI	https://card.mcmaster.ca/aro/3000518
WP_015369418.1	RGI	https://card.mcmaster.ca/aro/3003359
WP_015369284.1	RGI	https://card.mcmaster.ca/aro/3003578
WP_000242758.1	RGI	https://card.mcmaster.ca/aro/3000518
WP_000242758.1	RGI	https://card.mcmaster.ca/aro/3000518
WP_000242758.1	RGI	https://card.mcmaster.ca/aro/3000518
WP_000242758.1	RGI	https://card.mcmaster.ca/aro/3000518
WP_015368937.1	RGI	https://card.mcmaster.ca/aro/3000831
WP_015369285.1	RGI	https://card.mcmaster.ca/aro/3002985
WP_000242758.1	RGI	https://card.mcmaster.ca/aro/3000518
WP_000242758.1	RGI	https://card.mcmaster.ca/aro/3000518
WP_000242758.1	RGI	https://card.mcmaster.ca/aro/3000518
WP_000242758.1	RGI	https://card.mcmaster.ca/aro/3000518
WP_015368938.1	RGI	https://card.mcmaster.ca/aro/3000830
WP_000242758.1	RGI	https://card.mcmaster.ca/aro/3000518
WP_000242758.1	RGI	https://card.mcmaster.ca/aro/3000518
WP_000242758.1	RGI	https://card.mcmaster.ca/aro/3000518
WP_000242758.1	RGI	https://card.mcmaster.ca/aro/3000518
WP_000242758.1	RGI	https://card.mcmaster.ca/aro/3000518
WP_000242758.1	RGI	https://card.mcmaster.ca/aro/3000518
WP_000242758.1	RGI	https://card.mcmaster.ca/aro/3000518
WP_000242758.1	RGI	https://card.mcmaster.ca/aro/3000518
WP_000242758.1	RGI	https://card.mcmaster.ca/aro/3000518
WP_000242758.1	RGI	https://card.mcmaster.ca/aro/3000518
WP_000242758.1	RGI	https://card.mcmaster.ca/aro/3000518
WP_000242758.1	RGI	https://card.mcmaster.ca/aro/3000518
WP_000242758.1	RGI	https://card.mcmaster.ca/aro/3000518
WP_000242758.1	RGI	https://card.mcmaster.ca/aro/3000518
WP_000242758.1	RGI	https://card.mcmaster.ca/aro/3000518
WP_000242758.1	RGI	https://card.mcmaster.ca/aro/3000518
WP_000242758.1	RGI	https://card.mcmaster.ca/aro/3000518
WP_000242758.1	RGI	https://card.mcmaster.ca/aro/3000518
WP_000242758.1	RGI	https://card.mcmaster.ca/aro/3000518
WP_000242758.1	RGI	https://card.mcmaster.ca/aro/3000518
WP_000242758.1	RGI	https://card.mcmaster.ca/aro/3000518
WP_000242758.1	RGI	https://card.mcmaster.ca/aro/3000518
WP_000242758.1	RGI	https://card.mcmaster.ca/aro/3000518
WP_000242758.1	RGI	https://card.mcmaster.ca/aro/3000518
WP_000242758.1	RGI	https://card.mcmaster.ca/aro/3000518
WP_000242758.1	RGI	https://card.mcmaster.ca/aro/3000518
WP_000242758.1	RGI	https://card.mcmaster.ca/aro/3000518
WP_000242758.1	RGI	https://card.mcmaster.ca/aro/3000518
WP_000242758.1	RGI	https://card.mcmaster.ca/aro/3000518
WP_000242758.1	RGI	https://card.mcmaster.ca/aro/3000518
WP_000242758.1	RGI	https://card.mcmaster.ca/aro/3000518
WP_000242758.1	RGI	https://card.mcmaster.ca/aro/3000518
WP_000242758.1	RGI	https://card.mcmaster.ca/aro/3000518
WP_000242758.1	RGI	https://card.mcmaster.ca/aro/3000518
WP_000242758.1	RGI	https://card.mcmaster.ca/aro/3000518
WP_000242758.1	RGI	https://card.mcmaster.ca/aro/3000518
WP_000242758.1	RGI	https://card.mcmaster.ca/aro/3000518
WP_000242758.1	RGI	https://card.mcmaster.ca/aro/3000518
WP_000242758.1	RGI	https://card.mcmaster.ca/aro/3000518
WP_000242758.1	RGI	https://card.mcmaster.ca/aro/3000518
WP_000242758.1	RGI	https://card.mcmaster.ca/aro/3000518
WP_000242758.1	RGI	https://card.mcmaster.ca/aro/3000518
WP_000242758.1	RGI	https://card.mcmaster.ca/aro/3000518
WP_000242758.1	RGI	https://card.mcmaster.ca/aro/3000518
WP_000242758.1	RGI	https://card.mcmaster.ca/aro/3000518
WP_000242758.1	RGI	https://card.mcmaster.ca/aro/3000518
WP_000242758.1	RGI	https://card.mcmaster.ca/aro/3000518
WP_000242758.1	RGI	https://card.mcmaster.ca/aro/3000518
WP_000242758.1	RGI	https://card.mcmaster.ca/aro/3000518
WP_000242758.1	RGI	https://card.mcmaster.ca/aro/3000518
WP_000242758.1	RGI	https://card.mcmaster.ca/aro/3000518
WP_000242758.1	RGI	https://card.mcmaster.ca/aro/3000518
WP_000242758.1	RGI	https://card.mcmaster.ca/aro/3000518
WP_000242758.1	RGI	https://card.mcmaster.ca/aro/3000518
WP_000242758.1	RGI	https://card.mcmaster.ca/aro/3000518
WP_000242758.1	RGI	https://card.mcmaster.ca/aro/3000518
WP_000242758.1	RGI	https://card.mcmaster.ca/aro/3000518
WP_000242758.1	RGI	https://card.mcmaster.ca/aro/3000518
WP_000242758.1	RGI	https://card.mcmaster.ca/aro/3000518
WP_015369418.1	RGI	https://card.mcmaster.ca/aro/3003359
WP_000242758.1	RGI	https://card.mcmaster.ca/aro/3000518
WP_000242758.1	RGI	https://card.mcmaster.ca/aro/3000518
WP_000242758.1	RGI	https://card.mcmaster.ca/aro/3000518
WP_000242758.1	RGI	https://card.mcmaster.ca/aro/3000518
WP_015703513.1	RGI	https://card.mcmaster.ca/aro/3000237
WP_000242758.1	RGI	https://card.mcmaster.ca/aro/3000518
WP_000242758.1	RGI	https://card.mcmaster.ca/aro/3000518
WP_000242758.1	RGI	https://card.mcmaster.ca/aro/3000518
WP_000242758.1	RGI	https://card.mcmaster.ca/aro/3000518
WP_015705738.1	RGI	https://card.mcmaster.ca/aro/3003840
WP_015703239.1	RGI	https://card.mcmaster.ca/aro/3003830
WP_000242758.1	RGI	https://card.mcmaster.ca/aro/3000518
WP_000242758.1	RGI	https://card.mcmaster.ca/aro/3000518
WP_000242758.1	RGI	https://card.mcmaster.ca/aro/3000518
WP_000242758.1	RGI	https://card.mcmaster.ca/aro/3000518
WP_020078603.1	RGI	https://card.mcmaster.ca/aro/3003967
WP_020078123.1	RGI	https://card.mcmaster.ca/aro/3000074
WP_000242758.1	RGI	https://card.mcmaster.ca/aro/3000518
WP_000242758.1	RGI	https://card.mcmaster.ca/aro/3000518
WP_000242758.1	RGI	https://card.mcmaster.ca/aro/3000518
WP_000242758.1	RGI	https://card.mcmaster.ca/aro/3000518
WP_015366733.1	RGI	https://card.mcmaster.ca/aro/3000263
WP_015370068.1	RGI	https://card.mcmaster.ca/aro/3000027
WP_000242758.1	RGI	https://card.mcmaster.ca/aro/3000518
WP_000242758.1	RGI	https://card.mcmaster.ca/aro/3000518
WP_000242758.1	RGI	https://card.mcmaster.ca/aro/3000518
WP_000242758.1	RGI	https://card.mcmaster.ca/aro/3000518
WP_015366733.1	RGI	https://card.mcmaster.ca/aro/3000263
WP_015370068.1	RGI	https://card.mcmaster.ca/aro/3000027
WP_000242758.1	RGI	https://card.mcmaster.ca/aro/3000518
WP_000242758.1	RGI	https://card.mcmaster.ca/aro/3000518
WP_000242758.1	RGI	https://card.mcmaster.ca/aro/3000518
WP_000242758.1	RGI	https://card.mcmaster.ca/aro/3000518
WP_015366890.1	RGI	https://card.mcmaster.ca/aro/3003953
WP_015370069.1	RGI	https://card.mcmaster.ca/aro/3000516
WP_000242758.1	RGI	https://card.mcmaster.ca/aro/3000518
WP_000242758.1	RGI	https://card.mcmaster.ca/aro/3000518
WP_000242758.1	RGI	https://card.mcmaster.ca/aro/3000518
WP_000242758.1	RGI	https://card.mcmaster.ca/aro/3000518
WP_004103116.1	RGI	https://card.mcmaster.ca/aro/3000676
WP_015365781.1	RGI	https://card.mcmaster.ca/aro/3003066
WP_000242758.1	RGI	https://card.mcmaster.ca/aro/3000518
WP_000242758.1	RGI	https://card.mcmaster.ca/aro/3000518
WP_000242758.1	RGI	https://card.mcmaster.ca/aro/3000518
WP_000242758.1	RGI	https://card.mcmaster.ca/aro/3000518
WP_004103116.1	RGI	https://card.mcmaster.ca/aro/3000676
WP_015365782.1	RGI	https://card.mcmaster.ca/aro/3000829
WP_000242758.1	RGI	https://card.mcmaster.ca/aro/3000518
WP_000242758.1	RGI	https://card.mcmaster.ca/aro/3000518
WP_000242758.1	RGI	https://card.mcmaster.ca/aro/3000518
WP_000242758.1	RGI	https://card.mcmaster.ca/aro/3000518
WP_015367128.1	RGI	https://card.mcmaster.ca/aro/3003922
WP_015365784.1	RGI	https://card.mcmaster.ca/aro/3000794
WP_000242758.1	RGI	https://card.mcmaster.ca/aro/3000518
WP_000242758.1	RGI	https://card.mcmaster.ca/aro/3000518
WP_000242758.1	RGI	https://card.mcmaster.ca/aro/3000518
WP_000242758.1	RGI	https://card.mcmaster.ca/aro/3000518
WP_015367170.1	RGI	https://card.mcmaster.ca/aro/3003844
WP_000242758.1	RGI	https://card.mcmaster.ca/aro/3000518
WP_000242758.1	RGI	https://card.mcmaster.ca/aro/3000518
WP_000242758.1	RGI	https://card.mcmaster.ca/aro/3000518
WP_000242758.1	RGI	https://card.mcmaster.ca/aro/3000518
WP_015367204.1	RGI	https://card.mcmaster.ca/aro/3001216
WP_000242758.1	RGI	https://card.mcmaster.ca/aro/3000518
WP_000242758.1	RGI	https://card.mcmaster.ca/aro/3000518
WP_000242758.1	RGI	https://card.mcmaster.ca/aro/3000518
WP_000242758.1	RGI	https://card.mcmaster.ca/aro/3000518
WP_015367468.1	RGI	https://card.mcmaster.ca/aro/3003950
WP_000242758.1	RGI	https://card.mcmaster.ca/aro/3000518
WP_000242758.1	RGI	https://card.mcmaster.ca/aro/3000518
WP_000242758.1	RGI	https://card.mcmaster.ca/aro/3000518
WP_000242758.1	RGI	https://card.mcmaster.ca/aro/3000518
WP_015367543.1	RGI	https://card.mcmaster.ca/aro/3001328
WP_000242758.1	RGI	https://card.mcmaster.ca/aro/3000518
WP_000242758.1	RGI	https://card.mcmaster.ca/aro/3000518
WP_000242758.1	RGI	https://card.mcmaster.ca/aro/3000518
WP_000242758.1	RGI	https://card.mcmaster.ca/aro/3000518
WP_015367806.1	RGI	https://card.mcmaster.ca/aro/3000823
WP_000242758.1	RGI	https://card.mcmaster.ca/aro/3000518
WP_000242758.1	RGI	https://card.mcmaster.ca/aro/3000518
WP_000242758.1	RGI	https://card.mcmaster.ca/aro/3000518
WP_000242758.1	RGI	https://card.mcmaster.ca/aro/3000518
WP_015367901.1	RGI	https://card.mcmaster.ca/aro/3003049
WP_000242758.1	RGI	https://card.mcmaster.ca/aro/3000518
WP_000242758.1	RGI	https://card.mcmaster.ca/aro/3000518
WP_000242758.1	RGI	https://card.mcmaster.ca/aro/3000518
WP_015367901.1	RGI	https://card.mcmaster.ca/aro/3003049
WP_000242758.1	RGI	https://card.mcmaster.ca/aro/3000518
WP_000242758.1	RGI	https://card.mcmaster.ca/aro/3000518
WP_000242758.1	RGI	https://card.mcmaster.ca/aro/3000518
WP_000242758.1	RGI	https://card.mcmaster.ca/aro/3000518
WP_015704611.1	RGI	https://card.mcmaster.ca/aro/3003373
WP_000242758.1	RGI	https://card.mcmaster.ca/aro/3000518
WP_000242758.1	RGI	https://card.mcmaster.ca/aro/3000518
WP_000242758.1	RGI	https://card.mcmaster.ca/aro/3000518
WP_000242758.1	RGI	https://card.mcmaster.ca/aro/3000518
WP_015367916.1	RGI	https://card.mcmaster.ca/aro/3000778
WP_015369059.1	RGI	https://card.mcmaster.ca/aro/3000309
WP_000242758.1	RGI	https://card.mcmaster.ca/aro/3000518
WP_000242758.1	RGI	https://card.mcmaster.ca/aro/3000518
WP_000242758.1	RGI	https://card.mcmaster.ca/aro/3000518
WP_000242758.1	RGI	https://card.mcmaster.ca/aro/3000518
WP_015369418.1	RGI	https://card.mcmaster.ca/aro/3003359
WP_015369067.1	RGI	https://card.mcmaster.ca/aro/3003890
WP_000242758.1	RGI	https://card.mcmaster.ca/aro/3000518
WP_000242758.1	RGI	https://card.mcmaster.ca/aro/3000518
WP_000242758.1	RGI	https://card.mcmaster.ca/aro/3000518
WP_000242758.1	RGI	https://card.mcmaster.ca/aro/3000518
WP_015369418.1	RGI	https://card.mcmaster.ca/aro/3003359
WP_015369099.1	RGI	https://card.mcmaster.ca/aro/3003811
WP_000242758.1	RGI	https://card.mcmaster.ca/aro/3000518
WP_000242758.1	RGI	https://card.mcmaster.ca/aro/3000518
WP_000242758.1	RGI	https://card.mcmaster.ca/aro/3000518
WP_000242758.1	RGI	https://card.mcmaster.ca/aro/3000518
WP_015368937.1	RGI	https://card.mcmaster.ca/aro/3000831
WP_015369284.1	RGI	https://card.mcmaster.ca/aro/3003578
WP_000242758.1	RGI	https://card.mcmaster.ca/aro/3000518
WP_000242758.1	RGI	https://card.mcmaster.ca/aro/3000518
WP_000242758.1	RGI	https://card.mcmaster.ca/aro/3000518
WP_000242758.1	RGI	https://card.mcmaster.ca/aro/3000518
WP_015368938.1	RGI	https://card.mcmaster.ca/aro/3000830
WP_015369285.1	RGI	https://card.mcmaster.ca/aro/3002985
WP_000242758.1	RGI	https://card.mcmaster.ca/aro/3000518
WP_000242758.1	RGI	https://card.mcmaster.ca/aro/3000518
WP_000242758.1	RGI	https://card.mcmaster.ca/aro/3000518
WP_000242758.1	RGI	https://card.mcmaster.ca/aro/3000518
WP_015368938.1	RGI	https://card.mcmaster.ca/aro/3000830
WP_000242758.1	RGI	https://card.mcmaster.ca/aro/3000518
WP_000242758.1	RGI	https://card.mcmaster.ca/aro/3000518
WP_000242758.1	RGI	https://card.mcmaster.ca/aro/3000518
WP_000242758.1	RGI	https://card.mcmaster.ca/aro/3000518
WP_000242758.1	RGI	https://card.mcmaster.ca/aro/3000518
WP_000242758.1	RGI	https://card.mcmaster.ca/aro/3000518
WP_000242758.1	RGI	https://card.mcmaster.ca/aro/3000518
WP_000242758.1	RGI	https://card.mcmaster.ca/aro/3000518
WP_000242758.1	RGI	https://card.mcmaster.ca/aro/3000518
WP_000242758.1	RGI	https://card.mcmaster.ca/aro/3000518
WP_000242758.1	RGI	https://card.mcmaster.ca/aro/3000518
WP_000242758.1	RGI	https://card.mcmaster.ca/aro/3000518
WP_000242758.1	RGI	https://card.mcmaster.ca/aro/3000518
WP_000242758.1	RGI	https://card.mcmaster.ca/aro/3000518
WP_000242758.1	RGI	https://card.mcmaster.ca/aro/3000518
WP_000242758.1	RGI	https://card.mcmaster.ca/aro/3000518
WP_000242758.1	RGI	https://card.mcmaster.ca/aro/3000518
WP_000242758.1	RGI	https://card.mcmaster.ca/aro/3000518
WP_000242758.1	RGI	https://card.mcmaster.ca/aro/3000518
WP_000242758.1	RGI	https://card.mcmaster.ca/aro/3000518
WP_000242758.1	RGI	https://card.mcmaster.ca/aro/3000518
WP_000242758.1	RGI	https://card.mcmaster.ca/aro/3000518
WP_000242758.1	RGI	https://card.mcmaster.ca/aro/3000518
WP_000242758.1	RGI	https://card.mcmaster.ca/aro/3000518
WP_000242758.1	RGI	https://card.mcmaster.ca/aro/3000518
WP_000242758.1	RGI	https://card.mcmaster.ca/aro/3000518
WP_000242758.1	RGI	https://card.mcmaster.ca/aro/3000518
WP_000242758.1	RGI	https://card.mcmaster.ca/aro/3000518
WP_000242758.1	RGI	https://card.mcmaster.ca/aro/3000518
WP_000242758.1	RGI	https://card.mcmaster.ca/aro/3000518
WP_000242758.1	RGI	https://card.mcmaster.ca/aro/3000518
WP_000242758.1	RGI	https://card.mcmaster.ca/aro/3000518
WP_000242758.1	RGI	https://card.mcmaster.ca/aro/3000518
WP_000242758.1	RGI	https://card.mcmaster.ca/aro/3000518
WP_000242758.1	RGI	https://card.mcmaster.ca/aro/3000518
WP_000242758.1	RGI	https://card.mcmaster.ca/aro/3000518
WP_000242758.1	RGI	https://card.mcmaster.ca/aro/3000518
WP_000242758.1	RGI	https://card.mcmaster.ca/aro/3000518
WP_000242758.1	RGI	https://card.mcmaster.ca/aro/3000518
WP_000242758.1	RGI	https://card.mcmaster.ca/aro/3000518
WP_000242758.1	RGI	https://card.mcmaster.ca/aro/3000518
WP_000242758.1	RGI	https://card.mcmaster.ca/aro/3000518
WP_000242758.1	RGI	https://card.mcmaster.ca/aro/3000518
WP_000242758.1	RGI	https://card.mcmaster.ca/aro/3000518
WP_000242758.1	RGI	https://card.mcmaster.ca/aro/3000518
WP_000242758.1	RGI	https://card.mcmaster.ca/aro/3000518
WP_000242758.1	RGI	https://card.mcmaster.ca/aro/3000518
WP_000242758.1	RGI	https://card.mcmaster.ca/aro/3000518
WP_000242758.1	RGI	https://card.mcmaster.ca/aro/3000518
WP_000242758.1	RGI	https://card.mcmaster.ca/aro/3000518
WP_000242758.1	RGI	https://card.mcmaster.ca/aro/3000518
WP_000242758.1	RGI	https://card.mcmaster.ca/aro/3000518
WP_000242758.1	RGI	https://card.mcmaster.ca/aro/3000518
WP_000242758.1	RGI	https://card.mcmaster.ca/aro/3000518
WP_000242758.1	RGI	https://card.mcmaster.ca/aro/3000518
WP_015369418.1	RGI	https://card.mcmaster.ca/aro/3003359
WP_000242758.1	RGI	https://card.mcmaster.ca/aro/3000518
WP_000242758.1	RGI	https://card.mcmaster.ca/aro/3000518
WP_000242758.1	RGI	https://card.mcmaster.ca/aro/3000518
WP_000242758.1	RGI	https://card.mcmaster.ca/aro/3000518
WP_015703513.1	RGI	https://card.mcmaster.ca/aro/3000237
WP_000242758.1	RGI	https://card.mcmaster.ca/aro/3000518
WP_000242758.1	RGI	https://card.mcmaster.ca/aro/3000518
WP_000242758.1	RGI	https://card.mcmaster.ca/aro/3000518
WP_000242758.1	RGI	https://card.mcmaster.ca/aro/3000518
WP_000242758.1	RGI	https://card.mcmaster.ca/aro/3000518
WP_000242758.1	RGI	https://card.mcmaster.ca/aro/3000518
WP_000242758.1	RGI	https://card.mcmaster.ca/aro/3000518
WP_000242758.1	RGI	https://card.mcmaster.ca/aro/3000518
WP_015705738.1	RGI	https://card.mcmaster.ca/aro/3003840
WP_015703239.1	RGI	https://card.mcmaster.ca/aro/3003830
WP_000242758.1	RGI	https://card.mcmaster.ca/aro/3000518
WP_000242758.1	RGI	https://card.mcmaster.ca/aro/3000518
WP_000242758.1	RGI	https://card.mcmaster.ca/aro/3000518
WP_000242758.1	RGI	https://card.mcmaster.ca/aro/3000518
WP_015366518.1	RGI	https://card.mcmaster.ca/aro/3003392
WP_020078123.1	RGI	https://card.mcmaster.ca/aro/3000074
WP_000242758.1	RGI	https://card.mcmaster.ca/aro/3000518
WP_000242758.1	RGI	https://card.mcmaster.ca/aro/3000518
WP_000242758.1	RGI	https://card.mcmaster.ca/aro/3000518
WP_000242758.1	RGI	https://card.mcmaster.ca/aro/3000518
WP_015366733.1	RGI	https://card.mcmaster.ca/aro/3000263
WP_015370068.1	RGI	https://card.mcmaster.ca/aro/3000027
WP_000242758.1	RGI	https://card.mcmaster.ca/aro/3000518
WP_000242758.1	RGI	https://card.mcmaster.ca/aro/3000518
WP_000242758.1	RGI	https://card.mcmaster.ca/aro/3000518
WP_000242758.1	RGI	https://card.mcmaster.ca/aro/3000518
WP_015366890.1	RGI	https://card.mcmaster.ca/aro/3003953
WP_015370069.1	RGI	https://card.mcmaster.ca/aro/3000516
WP_000242758.1	RGI	https://card.mcmaster.ca/aro/3000518
WP_000242758.1	RGI	https://card.mcmaster.ca/aro/3000518
WP_000242758.1	RGI	https://card.mcmaster.ca/aro/3000518
WP_000242758.1	RGI	https://card.mcmaster.ca/aro/3000518
WP_004103116.1	RGI	https://card.mcmaster.ca/aro/3000676
WP_015365781.1	RGI	https://card.mcmaster.ca/aro/3003066
WP_000242758.1	RGI	https://card.mcmaster.ca/aro/3000518
WP_000242758.1	RGI	https://card.mcmaster.ca/aro/3000518
WP_000242758.1	RGI	https://card.mcmaster.ca/aro/3000518
WP_000242758.1	RGI	https://card.mcmaster.ca/aro/3000518
WP_004103116.1	RGI	https://card.mcmaster.ca/aro/3000676
WP_015365782.1	RGI	https://card.mcmaster.ca/aro/3000829
WP_000242758.1	RGI	https://card.mcmaster.ca/aro/3000518
WP_000242758.1	RGI	https://card.mcmaster.ca/aro/3000518
WP_000242758.1	RGI	https://card.mcmaster.ca/aro/3000518
WP_000242758.1	RGI	https://card.mcmaster.ca/aro/3000518
WP_015367128.1	RGI	https://card.mcmaster.ca/aro/3003922
WP_015365784.1	RGI	https://card.mcmaster.ca/aro/3000794
WP_000242758.1	RGI	https://card.mcmaster.ca/aro/3000518
WP_000242758.1	RGI	https://card.mcmaster.ca/aro/3000518
WP_000242758.1	RGI	https://card.mcmaster.ca/aro/3000518
WP_000242758.1	RGI	https://card.mcmaster.ca/aro/3000518
WP_015367170.1	RGI	https://card.mcmaster.ca/aro/3003844
WP_000242758.1	RGI	https://card.mcmaster.ca/aro/3000518
WP_000242758.1	RGI	https://card.mcmaster.ca/aro/3000518
WP_000242758.1	RGI	https://card.mcmaster.ca/aro/3000518
WP_000242758.1	RGI	https://card.mcmaster.ca/aro/3000518
WP_015367204.1	RGI	https://card.mcmaster.ca/aro/3001216
WP_000242758.1	RGI	https://card.mcmaster.ca/aro/3000518
WP_000242758.1	RGI	https://card.mcmaster.ca/aro/3000518
WP_000242758.1	RGI	https://card.mcmaster.ca/aro/3000518
WP_000242758.1	RGI	https://card.mcmaster.ca/aro/3000518
WP_015367468.1	RGI	https://card.mcmaster.ca/aro/3003950
WP_000242758.1	RGI	https://card.mcmaster.ca/aro/3000518
WP_000242758.1	RGI	https://card.mcmaster.ca/aro/3000518
WP_000242758.1	RGI	https://card.mcmaster.ca/aro/3000518
WP_000242758.1	RGI	https://card.mcmaster.ca/aro/3000518
WP_015367543.1	RGI	https://card.mcmaster.ca/aro/3001328
WP_000242758.1	RGI	https://card.mcmaster.ca/aro/3000518
WP_000242758.1	RGI	https://card.mcmaster.ca/aro/3000518
WP_000242758.1	RGI	https://card.mcmaster.ca/aro/3000518
WP_000242758.1	RGI	https://card.mcmaster.ca/aro/3000518
WP_015367806.1	RGI	https://card.mcmaster.ca/aro/3000823
WP_000242758.1	RGI	https://card.mcmaster.ca/aro/3000518
WP_000242758.1	RGI	https://card.mcmaster.ca/aro/3000518
WP_000242758.1	RGI	https://card.mcmaster.ca/aro/3000518
WP_000242758.1	RGI	https://card.mcmaster.ca/aro/3000518
WP_015367901.1	RGI	https://card.mcmaster.ca/aro/3003049
WP_000242758.1	RGI	https://card.mcmaster.ca/aro/3000518
WP_000242758.1	RGI	https://card.mcmaster.ca/aro/3000518
WP_015367901.1	RGI	https://card.mcmaster.ca/aro/3003049
WP_000242758.1	RGI	https://card.mcmaster.ca/aro/3000518
WP_000242758.1	RGI	https://card.mcmaster.ca/aro/3000518
WP_000242758.1	RGI	https://card.mcmaster.ca/aro/3000518
WP_000242758.1	RGI	https://card.mcmaster.ca/aro/3000518
WP_015704611.1	RGI	https://card.mcmaster.ca/aro/3003373
WP_000242758.1	RGI	https://card.mcmaster.ca/aro/3000518
WP_000242758.1	RGI	https://card.mcmaster.ca/aro/3000518
WP_000242758.1	RGI	https://card.mcmaster.ca/aro/3000518
WP_000242758.1	RGI	https://card.mcmaster.ca/aro/3000518
WP_015367916.1	RGI	https://card.mcmaster.ca/aro/3000778
WP_015369059.1	RGI	https://card.mcmaster.ca/aro/3000309
WP_000242758.1	RGI	https://card.mcmaster.ca/aro/3000518
WP_000242758.1	RGI	https://card.mcmaster.ca/aro/3000518
WP_000242758.1	RGI	https://card.mcmaster.ca/aro/3000518
WP_000242758.1	RGI	https://card.mcmaster.ca/aro/3000518
WP_015704325.1	RGI	https://card.mcmaster.ca/aro/3003986
WP_015369067.1	RGI	https://card.mcmaster.ca/aro/3003890
WP_000242758.1	RGI	https://card.mcmaster.ca/aro/3000518
WP_000242758.1	RGI	https://card.mcmaster.ca/aro/3000518
WP_000242758.1	RGI	https://card.mcmaster.ca/aro/3000518
WP_000242758.1	RGI	https://card.mcmaster.ca/aro/3000518
WP_015369418.1	RGI	https://card.mcmaster.ca/aro/3003359
WP_015369099.1	RGI	https://card.mcmaster.ca/aro/3003811
WP_000242758.1	RGI	https://card.mcmaster.ca/aro/3000518
WP_000242758.1	RGI	https://card.mcmaster.ca/aro/3000518
WP_000242758.1	RGI	https://card.mcmaster.ca/aro/3000518
WP_000242758.1	RGI	https://card.mcmaster.ca/aro/3000518
WP_015368937.1	RGI	https://card.mcmaster.ca/aro/3000831
WP_015369284.1	RGI	https://card.mcmaster.ca/aro/3003578
WP_000242758.1	RGI	https://card.mcmaster.ca/aro/3000518
WP_000242758.1	RGI	https://card.mcmaster.ca/aro/3000518
WP_000242758.1	RGI	https://card.mcmaster.ca/aro/3000518
WP_000242758.1	RGI	https://card.mcmaster.ca/aro/3000518
WP_015368937.1	RGI	https://card.mcmaster.ca/aro/3000831
WP_015369285.1	RGI	https://card.mcmaster.ca/aro/3002985
WP_000242758.1	RGI	https://card.mcmaster.ca/aro/3000518
WP_000242758.1	RGI	https://card.mcmaster.ca/aro/3000518
WP_000242758.1	RGI	https://card.mcmaster.ca/aro/3000518
WP_000242758.1	RGI	https://card.mcmaster.ca/aro/3000518
WP_015368938.1	RGI	https://card.mcmaster.ca/aro/3000830
WP_000242758.1	RGI	https://card.mcmaster.ca/aro/3000518
WP_000242758.1	RGI	https://card.mcmaster.ca/aro/3000518
WP_000242758.1	RGI	https://card.mcmaster.ca/aro/3000518
WP_000242758.1	RGI	https://card.mcmaster.ca/aro/3000518
WP_000242758.1	RGI	https://card.mcmaster.ca/aro/3000518
WP_000242758.1	RGI	https://card.mcmaster.ca/aro/3000518
WP_000242758.1	RGI	https://card.mcmaster.ca/aro/3000518
WP_000242758.1	RGI	https://card.mcmaster.ca/aro/3000518
WP_000242758.1	RGI	https://card.mcmaster.ca/aro/3000518
WP_000242758.1	RGI	https://card.mcmaster.ca/aro/3000518
WP_000242758.1	RGI	https://card.mcmaster.ca/aro/3000518
WP_000242758.1	RGI	https://card.mcmaster.ca/aro/3000518
WP_000242758.1	RGI	https://card.mcmaster.ca/aro/3000518
WP_000242758.1	RGI	https://card.mcmaster.ca/aro/3000518
WP_000242758.1	RGI	https://card.mcmaster.ca/aro/3000518
WP_000242758.1	RGI	https://card.mcmaster.ca/aro/3000518
WP_000242758.1	RGI	https://card.mcmaster.ca/aro/3000518
WP_000242758.1	RGI	https://card.mcmaster.ca/aro/3000518
WP_000242758.1	RGI	https://card.mcmaster.ca/aro/3000518
WP_000242758.1	RGI	https://card.mcmaster.ca/aro/3000518
WP_000242758.1	RGI	https://card.mcmaster.ca/aro/3000518
WP_000242758.1	RGI	https://card.mcmaster.ca/aro/3000518
WP_000242758.1	RGI	https://card.mcmaster.ca/aro/3000518
WP_000242758.1	RGI	https://card.mcmaster.ca/aro/3000518
WP_000242758.1	RGI	https://card.mcmaster.ca/aro/3000518
WP_000242758.1	RGI	https://card.mcmaster.ca/aro/3000518
WP_000242758.1	RGI	https://card.mcmaster.ca/aro/3000518
WP_000242758.1	RGI	https://card.mcmaster.ca/aro/3000518
WP_000242758.1	RGI	https://card.mcmaster.ca/aro/3000518
WP_000242758.1	RGI	https://card.mcmaster.ca/aro/3000518
WP_000242758.1	RGI	https://card.mcmaster.ca/aro/3000518
WP_000242758.1	RGI	https://card.mcmaster.ca/aro/3000518
WP_000242758.1	RGI	https://card.mcmaster.ca/aro/3000518
WP_000242758.1	RGI	https://card.mcmaster.ca/aro/3000518
WP_000242758.1	RGI	https://card.mcmaster.ca/aro/3000518
WP_000242758.1	RGI	https://card.mcmaster.ca/aro/3000518
WP_000242758.1	RGI	https://card.mcmaster.ca/aro/3000518
WP_000242758.1	RGI	https://card.mcmaster.ca/aro/3000518
WP_000242758.1	RGI	https://card.mcmaster.ca/aro/3000518
WP_000242758.1	RGI	https://card.mcmaster.ca/aro/3000518
WP_000242758.1	RGI	https://card.mcmaster.ca/aro/3000518
WP_000242758.1	RGI	https://card.mcmaster.ca/aro/3000518
WP_000242758.1	RGI	https://card.mcmaster.ca/aro/3000518
WP_000242758.1	RGI	https://card.mcmaster.ca/aro/3000518
WP_000242758.1	RGI	https://card.mcmaster.ca/aro/3000518
WP_000242758.1	RGI	https://card.mcmaster.ca/aro/3000518
WP_000242758.1	RGI	https://card.mcmaster.ca/aro/3000518
WP_000242758.1	RGI	https://card.mcmaster.ca/aro/3000518
WP_000242758.1	RGI	https://card.mcmaster.ca/aro/3000518
WP_000242758.1	RGI	https://card.mcmaster.ca/aro/3000518
WP_000242758.1	RGI	https://card.mcmaster.ca/aro/3000518
WP_000242758.1	RGI	https://card.mcmaster.ca/aro/3000518
WP_000242758.1	RGI	https://card.mcmaster.ca/aro/3000518
WP_000242758.1	RGI	https://card.mcmaster.ca/aro/3000518
WP_000242758.1	RGI	https://card.mcmaster.ca/aro/3000518
WP_015369418.1	RGI	https://card.mcmaster.ca/aro/3003359
WP_000242758.1	RGI	https://card.mcmaster.ca/aro/3000518
WP_000242758.1	RGI	https://card.mcmaster.ca/aro/3000518
WP_000242758.1	RGI	https://card.mcmaster.ca/aro/3000518
WP_000242758.1	RGI	https://card.mcmaster.ca/aro/3000518
WP_015369418.1	RGI	https://card.mcmaster.ca/aro/3003359
WP_000242758.1	RGI	https://card.mcmaster.ca/aro/3000518
WP_000242758.1	RGI	https://card.mcmaster.ca/aro/3000518
WP_000242758.1	RGI	https://card.mcmaster.ca/aro/3000518
WP_000242758.1	RGI	https://card.mcmaster.ca/aro/3000518
WP_000242758.1	RGI	https://card.mcmaster.ca/aro/3000518
WP_000242758.1	RGI	https://card.mcmaster.ca/aro/3000518
WP_000242758.1	RGI	https://card.mcmaster.ca/aro/3000518
WP_000242758.1	RGI	https://card.mcmaster.ca/aro/3000518
WP_015705738.1	RGI	https://card.mcmaster.ca/aro/3003840
WP_015703239.1	RGI	https://card.mcmaster.ca/aro/3003830
WP_000242758.1	RGI	https://card.mcmaster.ca/aro/3000518
WP_000242758.1	RGI	https://card.mcmaster.ca/aro/3000518
WP_000242758.1	RGI	https://card.mcmaster.ca/aro/3000518
WP_000242758.1	RGI	https://card.mcmaster.ca/aro/3000518
WP_015366518.1	RGI	https://card.mcmaster.ca/aro/3003392
WP_020078123.1	RGI	https://card.mcmaster.ca/aro/3000074
WP_000242758.1	RGI	https://card.mcmaster.ca/aro/3000518
WP_000242758.1	RGI	https://card.mcmaster.ca/aro/3000518
WP_000242758.1	RGI	https://card.mcmaster.ca/aro/3000518
WP_000242758.1	RGI	https://card.mcmaster.ca/aro/3000518
WP_015366733.1	RGI	https://card.mcmaster.ca/aro/3000263
WP_015370068.1	RGI	https://card.mcmaster.ca/aro/3000027
WP_000242758.1	RGI	https://card.mcmaster.ca/aro/3000518
WP_000242758.1	RGI	https://card.mcmaster.ca/aro/3000518
WP_000242758.1	RGI	https://card.mcmaster.ca/aro/3000518
WP_000242758.1	RGI	https://card.mcmaster.ca/aro/3000518
WP_015366890.1	RGI	https://card.mcmaster.ca/aro/3003953
WP_015370069.1	RGI	https://card.mcmaster.ca/aro/3000516
WP_000242758.1	RGI	https://card.mcmaster.ca/aro/3000518
WP_000242758.1	RGI	https://card.mcmaster.ca/aro/3000518
WP_000242758.1	RGI	https://card.mcmaster.ca/aro/3000518
WP_000242758.1	RGI	https://card.mcmaster.ca/aro/3000518
WP_004103116.1	RGI	https://card.mcmaster.ca/aro/3000676
WP_015365781.1	RGI	https://card.mcmaster.ca/aro/3003066
WP_000242758.1	RGI	https://card.mcmaster.ca/aro/3000518
WP_000242758.1	RGI	https://card.mcmaster.ca/aro/3000518
WP_000242758.1	RGI	https://card.mcmaster.ca/aro/3000518
WP_000242758.1	RGI	https://card.mcmaster.ca/aro/3000518
WP_004103116.1	RGI	https://card.mcmaster.ca/aro/3000676
WP_015365781.1	RGI	https://card.mcmaster.ca/aro/3003066
WP_000242758.1	RGI	https://card.mcmaster.ca/aro/3000518
WP_000242758.1	RGI	https://card.mcmaster.ca/aro/3000518
WP_000242758.1	RGI	https://card.mcmaster.ca/aro/3000518
WP_000242758.1	RGI	https://card.mcmaster.ca/aro/3000518
WP_004103116.1	RGI	https://card.mcmaster.ca/aro/3000676
WP_032706039.1	RGI	https://card.mcmaster.ca/aro/3001330
WP_000242758.1	RGI	https://card.mcmaster.ca/aro/3000518
WP_000242758.1	RGI	https://card.mcmaster.ca/aro/3000518
WP_000242758.1	RGI	https://card.mcmaster.ca/aro/3000518
WP_000242758.1	RGI	https://card.mcmaster.ca/aro/3000518
WP_015367128.1	RGI	https://card.mcmaster.ca/aro/3003922
WP_000242758.1	RGI	https://card.mcmaster.ca/aro/3000518
WP_000242758.1	RGI	https://card.mcmaster.ca/aro/3000518
WP_000242758.1	RGI	https://card.mcmaster.ca/aro/3000518
WP_000242758.1	RGI	https://card.mcmaster.ca/aro/3000518
WP_015367204.1	RGI	https://card.mcmaster.ca/aro/3001216
WP_000242758.1	RGI	https://card.mcmaster.ca/aro/3000518
WP_000242758.1	RGI	https://card.mcmaster.ca/aro/3000518
WP_000242758.1	RGI	https://card.mcmaster.ca/aro/3000518
WP_000242758.1	RGI	https://card.mcmaster.ca/aro/3000518
WP_015705027.1	RGI	https://card.mcmaster.ca/aro/3001329
WP_000242758.1	RGI	https://card.mcmaster.ca/aro/3000518
WP_000242758.1	RGI	https://card.mcmaster.ca/aro/3000518
WP_000242758.1	RGI	https://card.mcmaster.ca/aro/3000518
WP_000242758.1	RGI	https://card.mcmaster.ca/aro/3000518
WP_015367543.1	RGI	https://card.mcmaster.ca/aro/3001328
WP_000242758.1	RGI	https://card.mcmaster.ca/aro/3000518
WP_000242758.1	RGI	https://card.mcmaster.ca/aro/3000518
WP_000242758.1	RGI	https://card.mcmaster.ca/aro/3000518
WP_000242758.1	RGI	https://card.mcmaster.ca/aro/3000518
WP_015367806.1	RGI	https://card.mcmaster.ca/aro/3000823
WP_000242758.1	RGI	https://card.mcmaster.ca/aro/3000518
WP_000242758.1	RGI	https://card.mcmaster.ca/aro/3000518
WP_000242758.1	RGI	https://card.mcmaster.ca/aro/3000518
WP_000242758.1	RGI	https://card.mcmaster.ca/aro/3000518
WP_015367806.1	RGI	https://card.mcmaster.ca/aro/3000823
WP_000242758.1	RGI	https://card.mcmaster.ca/aro/3000518
WP_000242758.1	RGI	https://card.mcmaster.ca/aro/3000518
WP_000242758.1	RGI	https://card.mcmaster.ca/aro/3000518
WP_000242758.1	RGI	https://card.mcmaster.ca/aro/3000518
WP_000242758.1	RGI	https://card.mcmaster.ca/aro/3000518
WP_000242758.1	RGI	https://card.mcmaster.ca/aro/3000518
WP_000242758.1	RGI	https://card.mcmaster.ca/aro/3000518
WP_000242758.1	RGI	https://card.mcmaster.ca/aro/3000518
WP_015704611.1	RGI	https://card.mcmaster.ca/aro/3003373
WP_000242758.1	RGI	https://card.mcmaster.ca/aro/3000518
WP_000242758.1	RGI	https://card.mcmaster.ca/aro/3000518
WP_000242758.1	RGI	https://card.mcmaster.ca/aro/3000518
WP_000242758.1	RGI	https://card.mcmaster.ca/aro/3000518
WP_015367916.1	RGI	https://card.mcmaster.ca/aro/3000778
WP_015369059.1	RGI	https://card.mcmaster.ca/aro/3000309
WP_000242758.1	RGI	https://card.mcmaster.ca/aro/3000518
WP_000242758.1	RGI	https://card.mcmaster.ca/aro/3000518
WP_000242758.1	RGI	https://card.mcmaster.ca/aro/3000518
WP_000242758.1	RGI	https://card.mcmaster.ca/aro/3000518
WP_015704325.1	RGI	https://card.mcmaster.ca/aro/3003986
WP_015369059.1	RGI	https://card.mcmaster.ca/aro/3000309
WP_000242758.1	RGI	https://card.mcmaster.ca/aro/3000518
WP_000242758.1	RGI	https://card.mcmaster.ca/aro/3000518
WP_000242758.1	RGI	https://card.mcmaster.ca/aro/3000518
WP_000242758.1	RGI	https://card.mcmaster.ca/aro/3000518
WP_015369418.1	RGI	https://card.mcmaster.ca/aro/3003359
WP_020077652.1	RGI	https://card.mcmaster.ca/aro/3003055
WP_000242758.1	RGI	https://card.mcmaster.ca/aro/3000518
WP_000242758.1	RGI	https://card.mcmaster.ca/aro/3000518
WP_000242758.1	RGI	https://card.mcmaster.ca/aro/3000518
WP_000242758.1	RGI	https://card.mcmaster.ca/aro/3000518
WP_015368937.1	RGI	https://card.mcmaster.ca/aro/3000831
WP_015369284.1	RGI	https://card.mcmaster.ca/aro/3003578
WP_000242758.1	RGI	https://card.mcmaster.ca/aro/3000518
WP_000242758.1	RGI	https://card.mcmaster.ca/aro/3000518
WP_000242758.1	RGI	https://card.mcmaster.ca/aro/3000518
WP_000242758.1	RGI	https://card.mcmaster.ca/aro/3000518
WP_015368937.1	RGI	https://card.mcmaster.ca/aro/3000831
WP_015369285.1	RGI	https://card.mcmaster.ca/aro/3002985
WP_000242758.1	RGI	https://card.mcmaster.ca/aro/3000518
WP_000242758.1	RGI	https://card.mcmaster.ca/aro/3000518
WP_000242758.1	RGI	https://card.mcmaster.ca/aro/3000518
WP_000242758.1	RGI	https://card.mcmaster.ca/aro/3000518
WP_015368938.1	RGI	https://card.mcmaster.ca/aro/3000830
WP_000242758.1	RGI	https://card.mcmaster.ca/aro/3000518
WP_000242758.1	RGI	https://card.mcmaster.ca/aro/3000518
WP_000242758.1	RGI	https://card.mcmaster.ca/aro/3000518
WP_000242758.1	RGI	https://card.mcmaster.ca/aro/3000518
WP_000242758.1	RGI	https://card.mcmaster.ca/aro/3000518
WP_000242758.1	RGI	https://card.mcmaster.ca/aro/3000518
WP_000242758.1	RGI	https://card.mcmaster.ca/aro/3000518
WP_000242758.1	RGI	https://card.mcmaster.ca/aro/3000518
WP_000242758.1	RGI	https://card.mcmaster.ca/aro/3000518
WP_000242758.1	RGI	https://card.mcmaster.ca/aro/3000518
WP_000242758.1	RGI	https://card.mcmaster.ca/aro/3000518
WP_000242758.1	RGI	https://card.mcmaster.ca/aro/3000518
WP_000242758.1	RGI	https://card.mcmaster.ca/aro/3000518
WP_000242758.1	RGI	https://card.mcmaster.ca/aro/3000518
WP_000242758.1	RGI	https://card.mcmaster.ca/aro/3000518
WP_000242758.1	RGI	https://card.mcmaster.ca/aro/3000518
WP_000242758.1	RGI	https://card.mcmaster.ca/aro/3000518
WP_000242758.1	RGI	https://card.mcmaster.ca/aro/3000518
WP_000242758.1	RGI	https://card.mcmaster.ca/aro/3000518
WP_000242758.1	RGI	https://card.mcmaster.ca/aro/3000518
WP_000242758.1	RGI	https://card.mcmaster.ca/aro/3000518
WP_000242758.1	RGI	https://card.mcmaster.ca/aro/3000518
WP_000242758.1	RGI	https://card.mcmaster.ca/aro/3000518
WP_000242758.1	RGI	https://card.mcmaster.ca/aro/3000518
WP_000242758.1	RGI	https://card.mcmaster.ca/aro/3000518
WP_000242758.1	RGI	https://card.mcmaster.ca/aro/3000518
WP_000242758.1	RGI	https://card.mcmaster.ca/aro/3000518
WP_000242758.1	RGI	https://card.mcmaster.ca/aro/3000518
WP_000242758.1	RGI	https://card.mcmaster.ca/aro/3000518
WP_000242758.1	RGI	https://card.mcmaster.ca/aro/3000518
WP_000242758.1	RGI	https://card.mcmaster.ca/aro/3000518
WP_000242758.1	RGI	https://card.mcmaster.ca/aro/3000518
WP_000242758.1	RGI	https://card.mcmaster.ca/aro/3000518
WP_000242758.1	RGI	https://card.mcmaster.ca/aro/3000518
WP_000242758.1	RGI	https://card.mcmaster.ca/aro/3000518
WP_000242758.1	RGI	https://card.mcmaster.ca/aro/3000518
WP_000242758.1	RGI	https://card.mcmaster.ca/aro/3000518
WP_000242758.1	RGI	https://card.mcmaster.ca/aro/3000518
WP_000242758.1	RGI	https://card.mcmaster.ca/aro/3000518
WP_000242758.1	RGI	https://card.mcmaster.ca/aro/3000518
WP_000242758.1	RGI	https://card.mcmaster.ca/aro/3000518
WP_000242758.1	RGI	https://card.mcmaster.ca/aro/3000518
WP_000242758.1	RGI	https://card.mcmaster.ca/aro/3000518
WP_000242758.1	RGI	https://card.mcmaster.ca/aro/3000518
WP_000242758.1	RGI	https://card.mcmaster.ca/aro/3000518
WP_000242758.1	RGI	https://card.mcmaster.ca/aro/3000518
WP_000242758.1	RGI	https://card.mcmaster.ca/aro/3000518
WP_000242758.1	RGI	https://card.mcmaster.ca/aro/3000518
WP_000242758.1	RGI	https://card.mcmaster.ca/aro/3000518
WP_000242758.1	RGI	https://card.mcmaster.ca/aro/3000518
WP_000242758.1	RGI	https://card.mcmaster.ca/aro/3000518
WP_000242758.1	RGI	https://card.mcmaster.ca/aro/3000518
WP_000242758.1	RGI	https://card.mcmaster.ca/aro/3000518
WP_000242758.1	RGI	https://card.mcmaster.ca/aro/3000518
WP_000242758.1	RGI	https://card.mcmaster.ca/aro/3000518
WP_000242758.1	RGI	https://card.mcmaster.ca/aro/3000518
WP_000242758.1	RGI	https://card.mcmaster.ca/aro/3000518
WP_000242758.1	RGI	https://card.mcmaster.ca/aro/3000518
WP_000242758.1	RGI	https://card.mcmaster.ca/aro/3000518
WP_015369418.1	RGI	https://card.mcmaster.ca/aro/3003359
WP_000242758.1	RGI	https://card.mcmaster.ca/aro/3000518
WP_000242758.1	RGI	https://card.mcmaster.ca/aro/3000518
WP_000242758.1	RGI	https://card.mcmaster.ca/aro/3000518
WP_000242758.1	RGI	https://card.mcmaster.ca/aro/3000518
WP_015703513.1	RGI	https://card.mcmaster.ca/aro/3000237
WP_000242758.1	RGI	https://card.mcmaster.ca/aro/3000518
WP_000242758.1	RGI	https://card.mcmaster.ca/aro/3000518
WP_000242758.1	RGI	https://card.mcmaster.ca/aro/3000518
WP_000242758.1	RGI	https://card.mcmaster.ca/aro/3000518
WP_015705738.1	RGI	https://card.mcmaster.ca/aro/3003840
WP_015703239.1	RGI	https://card.mcmaster.ca/aro/3003830
WP_000242758.1	RGI	https://card.mcmaster.ca/aro/3000518
WP_000242758.1	RGI	https://card.mcmaster.ca/aro/3000518
WP_000242758.1	RGI	https://card.mcmaster.ca/aro/3000518
WP_000242758.1	RGI	https://card.mcmaster.ca/aro/3000518
WP_015366518.1	RGI	https://card.mcmaster.ca/aro/3003392
WP_020078123.1	RGI	https://card.mcmaster.ca/aro/3000074
WP_000242758.1	RGI	https://card.mcmaster.ca/aro/3000518
WP_000242758.1	RGI	https://card.mcmaster.ca/aro/3000518
WP_000242758.1	RGI	https://card.mcmaster.ca/aro/3000518
WP_000242758.1	RGI	https://card.mcmaster.ca/aro/3000518
WP_015366733.1	RGI	https://card.mcmaster.ca/aro/3000263
WP_015370068.1	RGI	https://card.mcmaster.ca/aro/3000027
WP_000242758.1	RGI	https://card.mcmaster.ca/aro/3000518
WP_000242758.1	RGI	https://card.mcmaster.ca/aro/3000518
WP_000242758.1	RGI	https://card.mcmaster.ca/aro/3000518
WP_000242758.1	RGI	https://card.mcmaster.ca/aro/3000518
WP_015366890.1	RGI	https://card.mcmaster.ca/aro/3003953
WP_015370069.1	RGI	https://card.mcmaster.ca/aro/3000516
WP_000242758.1	RGI	https://card.mcmaster.ca/aro/3000518
WP_000242758.1	RGI	https://card.mcmaster.ca/aro/3000518
WP_000242758.1	RGI	https://card.mcmaster.ca/aro/3000518
WP_000242758.1	RGI	https://card.mcmaster.ca/aro/3000518
WP_015366890.1	RGI	https://card.mcmaster.ca/aro/3003953
WP_015370069.1	RGI	https://card.mcmaster.ca/aro/3000516
WP_000242758.1	RGI	https://card.mcmaster.ca/aro/3000518
WP_000242758.1	RGI	https://card.mcmaster.ca/aro/3000518
WP_000242758.1	RGI	https://card.mcmaster.ca/aro/3000518
WP_000242758.1	RGI	https://card.mcmaster.ca/aro/3000518
WP_004103116.1	RGI	https://card.mcmaster.ca/aro/3000676
WP_015365781.1	RGI	https://card.mcmaster.ca/aro/3003066
WP_000242758.1	RGI	https://card.mcmaster.ca/aro/3000518
WP_000242758.1	RGI	https://card.mcmaster.ca/aro/3000518
WP_000242758.1	RGI	https://card.mcmaster.ca/aro/3000518
WP_000242758.1	RGI	https://card.mcmaster.ca/aro/3000518
WP_004103116.1	RGI	https://card.mcmaster.ca/aro/3000676
WP_032706039.1	RGI	https://card.mcmaster.ca/aro/3001330
WP_000242758.1	RGI	https://card.mcmaster.ca/aro/3000518
WP_000242758.1	RGI	https://card.mcmaster.ca/aro/3000518
WP_000242758.1	RGI	https://card.mcmaster.ca/aro/3000518
WP_000242758.1	RGI	https://card.mcmaster.ca/aro/3000518
WP_015367128.1	RGI	https://card.mcmaster.ca/aro/3003922
WP_015365784.1	RGI	https://card.mcmaster.ca/aro/3000794
WP_000242758.1	RGI	https://card.mcmaster.ca/aro/3000518
WP_000242758.1	RGI	https://card.mcmaster.ca/aro/3000518
WP_000242758.1	RGI	https://card.mcmaster.ca/aro/3000518
WP_000242758.1	RGI	https://card.mcmaster.ca/aro/3000518
WP_015367170.1	RGI	https://card.mcmaster.ca/aro/3003844
WP_000242758.1	RGI	https://card.mcmaster.ca/aro/3000518
WP_000242758.1	RGI	https://card.mcmaster.ca/aro/3000518
WP_000242758.1	RGI	https://card.mcmaster.ca/aro/3000518
WP_000242758.1	RGI	https://card.mcmaster.ca/aro/3000518
WP_015705027.1	RGI	https://card.mcmaster.ca/aro/3001329
WP_000242758.1	RGI	https://card.mcmaster.ca/aro/3000518
WP_000242758.1	RGI	https://card.mcmaster.ca/aro/3000518
WP_000242758.1	RGI	https://card.mcmaster.ca/aro/3000518
WP_000242758.1	RGI	https://card.mcmaster.ca/aro/3000518
WP_015367468.1	RGI	https://card.mcmaster.ca/aro/3003950
WP_000242758.1	RGI	https://card.mcmaster.ca/aro/3000518
WP_000242758.1	RGI	https://card.mcmaster.ca/aro/3000518
WP_000242758.1	RGI	https://card.mcmaster.ca/aro/3000518
WP_000242758.1	RGI	https://card.mcmaster.ca/aro/3000518
WP_015367543.1	RGI	https://card.mcmaster.ca/aro/3001328
WP_000242758.1	RGI	https://card.mcmaster.ca/aro/3000518
WP_000242758.1	RGI	https://card.mcmaster.ca/aro/3000518
WP_000242758.1	RGI	https://card.mcmaster.ca/aro/3000518
WP_000242758.1	RGI	https://card.mcmaster.ca/aro/3000518
WP_015367806.1	RGI	https://card.mcmaster.ca/aro/3000823
WP_000242758.1	RGI	https://card.mcmaster.ca/aro/3000518
WP_000242758.1	RGI	https://card.mcmaster.ca/aro/3000518
WP_000242758.1	RGI	https://card.mcmaster.ca/aro/3000518
WP_000242758.1	RGI	https://card.mcmaster.ca/aro/3000518
WP_015367901.1	RGI	https://card.mcmaster.ca/aro/3003049
WP_000242758.1	RGI	https://card.mcmaster.ca/aro/3000518
WP_000242758.1	RGI	https://card.mcmaster.ca/aro/3000518
WP_015704611.1	RGI	https://card.mcmaster.ca/aro/3003373
WP_000242758.1	RGI	https://card.mcmaster.ca/aro/3000518
WP_000242758.1	RGI	https://card.mcmaster.ca/aro/3000518
WP_000242758.1	RGI	https://card.mcmaster.ca/aro/3000518
WP_000242758.1	RGI	https://card.mcmaster.ca/aro/3000518
WP_015367916.1	RGI	https://card.mcmaster.ca/aro/3000778
WP_000242758.1	RGI	https://card.mcmaster.ca/aro/3000518
WP_000242758.1	RGI	https://card.mcmaster.ca/aro/3000518
WP_000242758.1	RGI	https://card.mcmaster.ca/aro/3000518
WP_000242758.1	RGI	https://card.mcmaster.ca/aro/3000518
WP_015704325.1	RGI	https://card.mcmaster.ca/aro/3003986
WP_015369059.1	RGI	https://card.mcmaster.ca/aro/3000309
WP_000242758.1	RGI	https://card.mcmaster.ca/aro/3000518
WP_000242758.1	RGI	https://card.mcmaster.ca/aro/3000518
WP_000242758.1	RGI	https://card.mcmaster.ca/aro/3000518
WP_000242758.1	RGI	https://card.mcmaster.ca/aro/3000518
WP_015369418.1	RGI	https://card.mcmaster.ca/aro/3003359
WP_015369067.1	RGI	https://card.mcmaster.ca/aro/3003890
WP_000242758.1	RGI	https://card.mcmaster.ca/aro/3000518
WP_000242758.1	RGI	https://card.mcmaster.ca/aro/3000518
WP_000242758.1	RGI	https://card.mcmaster.ca/aro/3000518
WP_000242758.1	RGI	https://card.mcmaster.ca/aro/3000518
WP_015369418.1	RGI	https://card.mcmaster.ca/aro/3003359
WP_015369099.1	RGI	https://card.mcmaster.ca/aro/3003811
WP_000242758.1	RGI	https://card.mcmaster.ca/aro/3000518
WP_000242758.1	RGI	https://card.mcmaster.ca/aro/3000518
WP_000242758.1	RGI	https://card.mcmaster.ca/aro/3000518
WP_000242758.1	RGI	https://card.mcmaster.ca/aro/3000518
WP_015368937.1	RGI	https://card.mcmaster.ca/aro/3000831
WP_015369284.1	RGI	https://card.mcmaster.ca/aro/3003578
WP_000242758.1	RGI	https://card.mcmaster.ca/aro/3000518
WP_000242758.1	RGI	https://card.mcmaster.ca/aro/3000518
WP_000242758.1	RGI	https://card.mcmaster.ca/aro/3000518
WP_000242758.1	RGI	https://card.mcmaster.ca/aro/3000518
WP_015368938.1	RGI	https://card.mcmaster.ca/aro/3000830
WP_000242758.1	RGI	https://card.mcmaster.ca/aro/3000518
WP_000242758.1	RGI	https://card.mcmaster.ca/aro/3000518
WP_000242758.1	RGI	https://card.mcmaster.ca/aro/3000518
WP_000242758.1	RGI	https://card.mcmaster.ca/aro/3000518
WP_000242758.1	RGI	https://card.mcmaster.ca/aro/3000518
WP_000242758.1	RGI	https://card.mcmaster.ca/aro/3000518
WP_000242758.1	RGI	https://card.mcmaster.ca/aro/3000518
WP_000242758.1	RGI	https://card.mcmaster.ca/aro/3000518
WP_000242758.1	RGI	https://card.mcmaster.ca/aro/3000518
WP_000242758.1	RGI	https://card.mcmaster.ca/aro/3000518
WP_000242758.1	RGI	https://card.mcmaster.ca/aro/3000518
WP_000242758.1	RGI	https://card.mcmaster.ca/aro/3000518
WP_000242758.1	RGI	https://card.mcmaster.ca/aro/3000518
WP_000242758.1	RGI	https://card.mcmaster.ca/aro/3000518
WP_000242758.1	RGI	https://card.mcmaster.ca/aro/3000518
WP_000242758.1	RGI	https://card.mcmaster.ca/aro/3000518
WP_000242758.1	RGI	https://card.mcmaster.ca/aro/3000518
WP_000242758.1	RGI	https://card.mcmaster.ca/aro/3000518
WP_000242758.1	RGI	https://card.mcmaster.ca/aro/3000518
WP_000242758.1	RGI	https://card.mcmaster.ca/aro/3000518
WP_000242758.1	RGI	https://card.mcmaster.ca/aro/3000518
WP_000242758.1	RGI	https://card.mcmaster.ca/aro/3000518
WP_000242758.1	RGI	https://card.mcmaster.ca/aro/3000518
WP_000242758.1	RGI	https://card.mcmaster.ca/aro/3000518
WP_000242758.1	RGI	https://card.mcmaster.ca/aro/3000518
WP_000242758.1	RGI	https://card.mcmaster.ca/aro/3000518
WP_000242758.1	RGI	https://card.mcmaster.ca/aro/3000518
WP_000242758.1	RGI	https://card.mcmaster.ca/aro/3000518
WP_000242758.1	RGI	https://card.mcmaster.ca/aro/3000518
WP_000242758.1	RGI	https://card.mcmaster.ca/aro/3000518
WP_000242758.1	RGI	https://card.mcmaster.ca/aro/3000518
WP_000242758.1	RGI	https://card.mcmaster.ca/aro/3000518
WP_000242758.1	RGI	https://card.mcmaster.ca/aro/3000518
WP_000242758.1	RGI	https://card.mcmaster.ca/aro/3000518
WP_000242758.1	RGI	https://card.mcmaster.ca/aro/3000518
WP_000242758.1	RGI	https://card.mcmaster.ca/aro/3000518
WP_000242758.1	RGI	https://card.mcmaster.ca/aro/3000518
WP_000242758.1	RGI	https://card.mcmaster.ca/aro/3000518
WP_000242758.1	RGI	https://card.mcmaster.ca/aro/3000518
WP_000242758.1	RGI	https://card.mcmaster.ca/aro/3000518
WP_000242758.1	RGI	https://card.mcmaster.ca/aro/3000518
WP_000242758.1	RGI	https://card.mcmaster.ca/aro/3000518
WP_000242758.1	RGI	https://card.mcmaster.ca/aro/3000518
WP_000242758.1	RGI	https://card.mcmaster.ca/aro/3000518
WP_000242758.1	RGI	https://card.mcmaster.ca/aro/3000518
WP_000242758.1	RGI	https://card.mcmaster.ca/aro/3000518
WP_000242758.1	RGI	https://card.mcmaster.ca/aro/3000518
WP_000242758.1	RGI	https://card.mcmaster.ca/aro/3000518
WP_000242758.1	RGI	https://card.mcmaster.ca/aro/3000518
WP_000242758.1	RGI	https://card.mcmaster.ca/aro/3000518
WP_000242758.1	RGI	https://card.mcmaster.ca/aro/3000518
WP_000242758.1	RGI	https://card.mcmaster.ca/aro/3000518
WP_000242758.1	RGI	https://card.mcmaster.ca/aro/3000518
WP_000242758.1	RGI	https://card.mcmaster.ca/aro/3000518
WP_000242758.1	RGI	https://card.mcmaster.ca/aro/3000518
WP_000242758.1	RGI	https://card.mcmaster.ca/aro/3000518
WP_000242758.1	RGI	https://card.mcmaster.ca/aro/3000518
WP_000242758.1	RGI	https://card.mcmaster.ca/aro/3000518
WP_000242758.1	RGI	https://card.mcmaster.ca/aro/3000518
WP_015369418.1	RGI	https://card.mcmaster.ca/aro/3003359
WP_000242758.1	RGI	https://card.mcmaster.ca/aro/3000518
WP_000242758.1	RGI	https://card.mcmaster.ca/aro/3000518
WP_000242758.1	RGI	https://card.mcmaster.ca/aro/3000518
WP_000242758.1	RGI	https://card.mcmaster.ca/aro/3000518
WP_015703513.1	RGI	https://card.mcmaster.ca/aro/3000237
WP_000242758.1	RGI	https://card.mcmaster.ca/aro/3000518
WP_000242758.1	RGI	https://card.mcmaster.ca/aro/3000518
WP_000242758.1	RGI	https://card.mcmaster.ca/aro/3000518
WP_000242758.1	RGI	https://card.mcmaster.ca/aro/3000518
WP_015705738.1	RGI	https://card.mcmaster.ca/aro/3003840
WP_015703239.1	RGI	https://card.mcmaster.ca/aro/3003830
WP_000242758.1	RGI	https://card.mcmaster.ca/aro/3000518
WP_000242758.1	RGI	https://card.mcmaster.ca/aro/3000518
WP_000242758.1	RGI	https://card.mcmaster.ca/aro/3000518
WP_000242758.1	RGI	https://card.mcmaster.ca/aro/3000518
WP_015705738.1	RGI	https://card.mcmaster.ca/aro/3003840
WP_020078123.1	RGI	https://card.mcmaster.ca/aro/3000074
WP_000242758.1	RGI	https://card.mcmaster.ca/aro/3000518
WP_000242758.1	RGI	https://card.mcmaster.ca/aro/3000518
WP_000242758.1	RGI	https://card.mcmaster.ca/aro/3000518
WP_000242758.1	RGI	https://card.mcmaster.ca/aro/3000518
WP_015366733.1	RGI	https://card.mcmaster.ca/aro/3000263
WP_020078123.1	RGI	https://card.mcmaster.ca/aro/3000074
WP_000242758.1	RGI	https://card.mcmaster.ca/aro/3000518
WP_000242758.1	RGI	https://card.mcmaster.ca/aro/3000518
WP_000242758.1	RGI	https://card.mcmaster.ca/aro/3000518
WP_000242758.1	RGI	https://card.mcmaster.ca/aro/3000518
WP_015366733.1	RGI	https://card.mcmaster.ca/aro/3000263
WP_015370068.1	RGI	https://card.mcmaster.ca/aro/3000027
WP_000242758.1	RGI	https://card.mcmaster.ca/aro/3000518
WP_000242758.1	RGI	https://card.mcmaster.ca/aro/3000518
WP_000242758.1	RGI	https://card.mcmaster.ca/aro/3000518
WP_000242758.1	RGI	https://card.mcmaster.ca/aro/3000518
WP_015366890.1	RGI	https://card.mcmaster.ca/aro/3003953
WP_015370069.1	RGI	https://card.mcmaster.ca/aro/3000516
WP_000242758.1	RGI	https://card.mcmaster.ca/aro/3000518
WP_000242758.1	RGI	https://card.mcmaster.ca/aro/3000518
WP_000242758.1	RGI	https://card.mcmaster.ca/aro/3000518
WP_000242758.1	RGI	https://card.mcmaster.ca/aro/3000518
WP_004103116.1	RGI	https://card.mcmaster.ca/aro/3000676
WP_015365781.1	RGI	https://card.mcmaster.ca/aro/3003066
WP_000242758.1	RGI	https://card.mcmaster.ca/aro/3000518
WP_000242758.1	RGI	https://card.mcmaster.ca/aro/3000518
WP_000242758.1	RGI	https://card.mcmaster.ca/aro/3000518
WP_000242758.1	RGI	https://card.mcmaster.ca/aro/3000518
WP_004103116.1	RGI	https://card.mcmaster.ca/aro/3000676
WP_015365782.1	RGI	https://card.mcmaster.ca/aro/3000829
WP_000242758.1	RGI	https://card.mcmaster.ca/aro/3000518
WP_000242758.1	RGI	https://card.mcmaster.ca/aro/3000518
WP_000242758.1	RGI	https://card.mcmaster.ca/aro/3000518
WP_000242758.1	RGI	https://card.mcmaster.ca/aro/3000518
WP_015367128.1	RGI	https://card.mcmaster.ca/aro/3003922
WP_015365784.1	RGI	https://card.mcmaster.ca/aro/3000794
WP_000242758.1	RGI	https://card.mcmaster.ca/aro/3000518
WP_000242758.1	RGI	https://card.mcmaster.ca/aro/3000518
WP_000242758.1	RGI	https://card.mcmaster.ca/aro/3000518
WP_000242758.1	RGI	https://card.mcmaster.ca/aro/3000518
WP_015367170.1	RGI	https://card.mcmaster.ca/aro/3003844
WP_000242758.1	RGI	https://card.mcmaster.ca/aro/3000518
WP_000242758.1	RGI	https://card.mcmaster.ca/aro/3000518
WP_000242758.1	RGI	https://card.mcmaster.ca/aro/3000518
WP_000242758.1	RGI	https://card.mcmaster.ca/aro/3000518
WP_015367204.1	RGI	https://card.mcmaster.ca/aro/3001216
WP_000242758.1	RGI	https://card.mcmaster.ca/aro/3000518
WP_000242758.1	RGI	https://card.mcmaster.ca/aro/3000518
WP_000242758.1	RGI	https://card.mcmaster.ca/aro/3000518
WP_000242758.1	RGI	https://card.mcmaster.ca/aro/3000518
WP_015367468.1	RGI	https://card.mcmaster.ca/aro/3003950
WP_000242758.1	RGI	https://card.mcmaster.ca/aro/3000518
WP_000242758.1	RGI	https://card.mcmaster.ca/aro/3000518
WP_000242758.1	RGI	https://card.mcmaster.ca/aro/3000518
WP_000242758.1	RGI	https://card.mcmaster.ca/aro/3000518
WP_015367543.1	RGI	https://card.mcmaster.ca/aro/3001328
WP_000242758.1	RGI	https://card.mcmaster.ca/aro/3000518
WP_000242758.1	RGI	https://card.mcmaster.ca/aro/3000518
WP_000242758.1	RGI	https://card.mcmaster.ca/aro/3000518
WP_000242758.1	RGI	https://card.mcmaster.ca/aro/3000518
WP_015367806.1	RGI	https://card.mcmaster.ca/aro/3000823
WP_000242758.1	RGI	https://card.mcmaster.ca/aro/3000518
WP_000242758.1	RGI	https://card.mcmaster.ca/aro/3000518
WP_000242758.1	RGI	https://card.mcmaster.ca/aro/3000518
WP_000242758.1	RGI	https://card.mcmaster.ca/aro/3000518
WP_015367901.1	RGI	https://card.mcmaster.ca/aro/3003049
WP_000242758.1	RGI	https://card.mcmaster.ca/aro/3000518
WP_000242758.1	RGI	https://card.mcmaster.ca/aro/3000518
WP_000242758.1	RGI	https://card.mcmaster.ca/aro/3000518
WP_015367901.1	RGI	https://card.mcmaster.ca/aro/3003049
WP_000242758.1	RGI	https://card.mcmaster.ca/aro/3000518
WP_000242758.1	RGI	https://card.mcmaster.ca/aro/3000518
WP_000242758.1	RGI	https://card.mcmaster.ca/aro/3000518
WP_000242758.1	RGI	https://card.mcmaster.ca/aro/3000518
WP_015704611.1	RGI	https://card.mcmaster.ca/aro/3003373
WP_000242758.1	RGI	https://card.mcmaster.ca/aro/3000518
WP_000242758.1	RGI	https://card.mcmaster.ca/aro/3000518
WP_000242758.1	RGI	https://card.mcmaster.ca/aro/3000518
WP_000242758.1	RGI	https://card.mcmaster.ca/aro/3000518
WP_015367916.1	RGI	https://card.mcmaster.ca/aro/3000778
WP_015369059.1	RGI	https://card.mcmaster.ca/aro/3000309
WP_000242758.1	RGI	https://card.mcmaster.ca/aro/3000518
WP_000242758.1	RGI	https://card.mcmaster.ca/aro/3000518
WP_000242758.1	RGI	https://card.mcmaster.ca/aro/3000518
WP_000242758.1	RGI	https://card.mcmaster.ca/aro/3000518
WP_020079709.1	RGI	https://card.mcmaster.ca/aro/3001214
WP_015369067.1	RGI	https://card.mcmaster.ca/aro/3003890
WP_000242758.1	RGI	https://card.mcmaster.ca/aro/3000518
WP_000242758.1	RGI	https://card.mcmaster.ca/aro/3000518
WP_000242758.1	RGI	https://card.mcmaster.ca/aro/3000518
WP_000242758.1	RGI	https://card.mcmaster.ca/aro/3000518
WP_015369418.1	RGI	https://card.mcmaster.ca/aro/3003359
WP_015369099.1	RGI	https://card.mcmaster.ca/aro/3003811
WP_000242758.1	RGI	https://card.mcmaster.ca/aro/3000518
WP_000242758.1	RGI	https://card.mcmaster.ca/aro/3000518
WP_000242758.1	RGI	https://card.mcmaster.ca/aro/3000518
WP_000242758.1	RGI	https://card.mcmaster.ca/aro/3000518
WP_015368937.1	RGI	https://card.mcmaster.ca/aro/3000831
WP_015369284.1	RGI	https://card.mcmaster.ca/aro/3003578
WP_000242758.1	RGI	https://card.mcmaster.ca/aro/3000518
WP_000242758.1	RGI	https://card.mcmaster.ca/aro/3000518
WP_000242758.1	RGI	https://card.mcmaster.ca/aro/3000518
WP_000242758.1	RGI	https://card.mcmaster.ca/aro/3000518
WP_015368938.1	RGI	https://card.mcmaster.ca/aro/3000830
WP_015369285.1	RGI	https://card.mcmaster.ca/aro/3002985
WP_000242758.1	RGI	https://card.mcmaster.ca/aro/3000518
WP_000242758.1	RGI	https://card.mcmaster.ca/aro/3000518
WP_000242758.1	RGI	https://card.mcmaster.ca/aro/3000518
WP_000242758.1	RGI	https://card.mcmaster.ca/aro/3000518
WP_015368938.1	RGI	https://card.mcmaster.ca/aro/3000830
WP_000242758.1	RGI	https://card.mcmaster.ca/aro/3000518
WP_000242758.1	RGI	https://card.mcmaster.ca/aro/3000518
WP_000242758.1	RGI	https://card.mcmaster.ca/aro/3000518
WP_000242758.1	RGI	https://card.mcmaster.ca/aro/3000518
WP_000242758.1	RGI	https://card.mcmaster.ca/aro/3000518
WP_000242758.1	RGI	https://card.mcmaster.ca/aro/3000518
WP_000242758.1	RGI	https://card.mcmaster.ca/aro/3000518
WP_000242758.1	RGI	https://card.mcmaster.ca/aro/3000518
WP_000242758.1	RGI	https://card.mcmaster.ca/aro/3000518
WP_000242758.1	RGI	https://card.mcmaster.ca/aro/3000518
WP_000242758.1	RGI	https://card.mcmaster.ca/aro/3000518
WP_000242758.1	RGI	https://card.mcmaster.ca/aro/3000518
WP_000242758.1	RGI	https://card.mcmaster.ca/aro/3000518
WP_000242758.1	RGI	https://card.mcmaster.ca/aro/3000518
WP_000242758.1	RGI	https://card.mcmaster.ca/aro/3000518
WP_000242758.1	RGI	https://card.mcmaster.ca/aro/3000518
WP_000242758.1	RGI	https://card.mcmaster.ca/aro/3000518
WP_000242758.1	RGI	https://card.mcmaster.ca/aro/3000518
WP_000242758.1	RGI	https://card.mcmaster.ca/aro/3000518
WP_000242758.1	RGI	https://card.mcmaster.ca/aro/3000518
WP_000242758.1	RGI	https://card.mcmaster.ca/aro/3000518
WP_000242758.1	RGI	https://card.mcmaster.ca/aro/3000518
WP_000242758.1	RGI	https://card.mcmaster.ca/aro/3000518
WP_000242758.1	RGI	https://card.mcmaster.ca/aro/3000518
WP_000242758.1	RGI	https://card.mcmaster.ca/aro/3000518
WP_000242758.1	RGI	https://card.mcmaster.ca/aro/3000518
WP_000242758.1	RGI	https://card.mcmaster.ca/aro/3000518
WP_000242758.1	RGI	https://card.mcmaster.ca/aro/3000518
WP_000242758.1	RGI	https://card.mcmaster.ca/aro/3000518
WP_000242758.1	RGI	https://card.mcmaster.ca/aro/3000518
WP_000242758.1	RGI	https://card.mcmaster.ca/aro/3000518
WP_000242758.1	RGI	https://card.mcmaster.ca/aro/3000518
WP_000242758.1	RGI	https://card.mcmaster.ca/aro/3000518
WP_000242758.1	RGI	https://card.mcmaster.ca/aro/3000518
WP_000242758.1	RGI	https://card.mcmaster.ca/aro/3000518
WP_000242758.1	RGI	https://card.mcmaster.ca/aro/3000518
WP_000242758.1	RGI	https://card.mcmaster.ca/aro/3000518
WP_000242758.1	RGI	https://card.mcmaster.ca/aro/3000518
WP_000242758.1	RGI	https://card.mcmaster.ca/aro/3000518
WP_000242758.1	RGI	https://card.mcmaster.ca/aro/3000518
WP_000242758.1	RGI	https://card.mcmaster.ca/aro/3000518
WP_000242758.1	RGI	https://card.mcmaster.ca/aro/3000518
WP_000242758.1	RGI	https://card.mcmaster.ca/aro/3000518
WP_000242758.1	RGI	https://card.mcmaster.ca/aro/3000518
WP_000242758.1	RGI	https://card.mcmaster.ca/aro/3000518
WP_000242758.1	RGI	https://card.mcmaster.ca/aro/3000518
WP_000242758.1	RGI	https://card.mcmaster.ca/aro/3000518
WP_000242758.1	RGI	https://card.mcmaster.ca/aro/3000518
WP_000242758.1	RGI	https://card.mcmaster.ca/aro/3000518
WP_000242758.1	RGI	https://card.mcmaster.ca/aro/3000518
WP_000242758.1	RGI	https://card.mcmaster.ca/aro/3000518
WP_000242758.1	RGI	https://card.mcmaster.ca/aro/3000518
WP_000242758.1	RGI	https://card.mcmaster.ca/aro/3000518
WP_000242758.1	RGI	https://card.mcmaster.ca/aro/3000518
WP_000242758.1	RGI	https://card.mcmaster.ca/aro/3000518
WP_015369418.1	RGI	https://card.mcmaster.ca/aro/3003359
WP_000242758.1	RGI	https://card.mcmaster.ca/aro/3000518
WP_000242758.1	RGI	https://card.mcmaster.ca/aro/3000518
WP_000242758.1	RGI	https://card.mcmaster.ca/aro/3000518
WP_000242758.1	RGI	https://card.mcmaster.ca/aro/3000518
WP_015369418.1	RGI	https://card.mcmaster.ca/aro/3003359
WP_000242758.1	RGI	https://card.mcmaster.ca/aro/3000518
WP_000242758.1	RGI	https://card.mcmaster.ca/aro/3000518
WP_000242758.1	RGI	https://card.mcmaster.ca/aro/3000518
WP_000242758.1	RGI	https://card.mcmaster.ca/aro/3000518
WP_000242758.1	RGI	https://card.mcmaster.ca/aro/3000518
WP_000242758.1	RGI	https://card.mcmaster.ca/aro/3000518
WP_000242758.1	RGI	https://card.mcmaster.ca/aro/3000518
WP_000242758.1	RGI	https://card.mcmaster.ca/aro/3000518
WP_015705738.1	RGI	https://card.mcmaster.ca/aro/3003840
WP_015703239.1	RGI	https://card.mcmaster.ca/aro/3003830
WP_000242758.1	RGI	https://card.mcmaster.ca/aro/3000518
WP_000242758.1	RGI	https://card.mcmaster.ca/aro/3000518
WP_000242758.1	RGI	https://card.mcmaster.ca/aro/3000518
WP_000242758.1	RGI	https://card.mcmaster.ca/aro/3000518
WP_015366518.1	RGI	https://card.mcmaster.ca/aro/3003392
WP_020078123.1	RGI	https://card.mcmaster.ca/aro/3000074
WP_000242758.1	RGI	https://card.mcmaster.ca/aro/3000518
WP_000242758.1	RGI	https://card.mcmaster.ca/aro/3000518
WP_000242758.1	RGI	https://card.mcmaster.ca/aro/3000518
WP_000242758.1	RGI	https://card.mcmaster.ca/aro/3000518
WP_015366733.1	RGI	https://card.mcmaster.ca/aro/3000263
WP_015370068.1	RGI	https://card.mcmaster.ca/aro/3000027
WP_000242758.1	RGI	https://card.mcmaster.ca/aro/3000518
WP_000242758.1	RGI	https://card.mcmaster.ca/aro/3000518
WP_000242758.1	RGI	https://card.mcmaster.ca/aro/3000518
WP_000242758.1	RGI	https://card.mcmaster.ca/aro/3000518
WP_015366890.1	RGI	https://card.mcmaster.ca/aro/3003953
WP_015370069.1	RGI	https://card.mcmaster.ca/aro/3000516
WP_000242758.1	RGI	https://card.mcmaster.ca/aro/3000518
WP_000242758.1	RGI	https://card.mcmaster.ca/aro/3000518
WP_000242758.1	RGI	https://card.mcmaster.ca/aro/3000518
WP_000242758.1	RGI	https://card.mcmaster.ca/aro/3000518
WP_004103116.1	RGI	https://card.mcmaster.ca/aro/3000676
WP_015365781.1	RGI	https://card.mcmaster.ca/aro/3003066
WP_000242758.1	RGI	https://card.mcmaster.ca/aro/3000518
WP_000242758.1	RGI	https://card.mcmaster.ca/aro/3000518
WP_000242758.1	RGI	https://card.mcmaster.ca/aro/3000518
WP_000242758.1	RGI	https://card.mcmaster.ca/aro/3000518
WP_004103116.1	RGI	https://card.mcmaster.ca/aro/3000676
WP_015365782.1	RGI	https://card.mcmaster.ca/aro/3000829
WP_000242758.1	RGI	https://card.mcmaster.ca/aro/3000518
WP_000242758.1	RGI	https://card.mcmaster.ca/aro/3000518
WP_000242758.1	RGI	https://card.mcmaster.ca/aro/3000518
WP_000242758.1	RGI	https://card.mcmaster.ca/aro/3000518
WP_004103116.1	RGI	https://card.mcmaster.ca/aro/3000676
WP_032706039.1	RGI	https://card.mcmaster.ca/aro/3001330
WP_000242758.1	RGI	https://card.mcmaster.ca/aro/3000518
WP_000242758.1	RGI	https://card.mcmaster.ca/aro/3000518
WP_000242758.1	RGI	https://card.mcmaster.ca/aro/3000518
WP_000242758.1	RGI	https://card.mcmaster.ca/aro/3000518
WP_015367170.1	RGI	https://card.mcmaster.ca/aro/3003844
WP_000242758.1	RGI	https://card.mcmaster.ca/aro/3000518
WP_000242758.1	RGI	https://card.mcmaster.ca/aro/3000518
WP_000242758.1	RGI	https://card.mcmaster.ca/aro/3000518
WP_000242758.1	RGI	https://card.mcmaster.ca/aro/3000518
WP_015367204.1	RGI	https://card.mcmaster.ca/aro/3001216
WP_000242758.1	RGI	https://card.mcmaster.ca/aro/3000518
WP_000242758.1	RGI	https://card.mcmaster.ca/aro/3000518
WP_000242758.1	RGI	https://card.mcmaster.ca/aro/3000518
WP_000242758.1	RGI	https://card.mcmaster.ca/aro/3000518
WP_015705027.1	RGI	https://card.mcmaster.ca/aro/3001329
WP_000242758.1	RGI	https://card.mcmaster.ca/aro/3000518
WP_000242758.1	RGI	https://card.mcmaster.ca/aro/3000518
WP_000242758.1	RGI	https://card.mcmaster.ca/aro/3000518
WP_000242758.1	RGI	https://card.mcmaster.ca/aro/3000518
WP_015367543.1	RGI	https://card.mcmaster.ca/aro/3001328
WP_000242758.1	RGI	https://card.mcmaster.ca/aro/3000518
WP_000242758.1	RGI	https://card.mcmaster.ca/aro/3000518
WP_000242758.1	RGI	https://card.mcmaster.ca/aro/3000518
WP_000242758.1	RGI	https://card.mcmaster.ca/aro/3000518
WP_015367806.1	RGI	https://card.mcmaster.ca/aro/3000823
WP_000242758.1	RGI	https://card.mcmaster.ca/aro/3000518
WP_000242758.1	RGI	https://card.mcmaster.ca/aro/3000518
WP_000242758.1	RGI	https://card.mcmaster.ca/aro/3000518
WP_000242758.1	RGI	https://card.mcmaster.ca/aro/3000518
WP_015367901.1	RGI	https://card.mcmaster.ca/aro/3003049
WP_000242758.1	RGI	https://card.mcmaster.ca/aro/3000518
WP_000242758.1	RGI	https://card.mcmaster.ca/aro/3000518
WP_000242758.1	RGI	https://card.mcmaster.ca/aro/3000518
WP_000242758.1	RGI	https://card.mcmaster.ca/aro/3000518
WP_000242758.1	RGI	https://card.mcmaster.ca/aro/3000518
WP_000242758.1	RGI	https://card.mcmaster.ca/aro/3000518
WP_000242758.1	RGI	https://card.mcmaster.ca/aro/3000518
WP_015704611.1	RGI	https://card.mcmaster.ca/aro/3003373
WP_000242758.1	RGI	https://card.mcmaster.ca/aro/3000518
WP_000242758.1	RGI	https://card.mcmaster.ca/aro/3000518
WP_000242758.1	RGI	https://card.mcmaster.ca/aro/3000518
WP_000242758.1	RGI	https://card.mcmaster.ca/aro/3000518
WP_015367916.1	RGI	https://card.mcmaster.ca/aro/3000778
WP_015369059.1	RGI	https://card.mcmaster.ca/aro/3000309
WP_000242758.1	RGI	https://card.mcmaster.ca/aro/3000518
WP_000242758.1	RGI	https://card.mcmaster.ca/aro/3000518
WP_000242758.1	RGI	https://card.mcmaster.ca/aro/3000518
WP_000242758.1	RGI	https://card.mcmaster.ca/aro/3000518
WP_015704325.1	RGI	https://card.mcmaster.ca/aro/3003986
WP_015369067.1	RGI	https://card.mcmaster.ca/aro/3003890
WP_000242758.1	RGI	https://card.mcmaster.ca/aro/3000518
WP_000242758.1	RGI	https://card.mcmaster.ca/aro/3000518
WP_000242758.1	RGI	https://card.mcmaster.ca/aro/3000518
WP_000242758.1	RGI	https://card.mcmaster.ca/aro/3000518
WP_015369418.1	RGI	https://card.mcmaster.ca/aro/3003359
WP_020077652.1	RGI	https://card.mcmaster.ca/aro/3003055
WP_000242758.1	RGI	https://card.mcmaster.ca/aro/3000518
WP_000242758.1	RGI	https://card.mcmaster.ca/aro/3000518
WP_000242758.1	RGI	https://card.mcmaster.ca/aro/3000518
WP_000242758.1	RGI	https://card.mcmaster.ca/aro/3000518
WP_015368937.1	RGI	https://card.mcmaster.ca/aro/3000831
WP_015369284.1	RGI	https://card.mcmaster.ca/aro/3003578
WP_000242758.1	RGI	https://card.mcmaster.ca/aro/3000518
WP_000242758.1	RGI	https://card.mcmaster.ca/aro/3000518
WP_000242758.1	RGI	https://card.mcmaster.ca/aro/3000518
WP_000242758.1	RGI	https://card.mcmaster.ca/aro/3000518
WP_015368937.1	RGI	https://card.mcmaster.ca/aro/3000831
WP_015369285.1	RGI	https://card.mcmaster.ca/aro/3002985
WP_000242758.1	RGI	https://card.mcmaster.ca/aro/3000518
WP_000242758.1	RGI	https://card.mcmaster.ca/aro/3000518
WP_000242758.1	RGI	https://card.mcmaster.ca/aro/3000518
WP_000242758.1	RGI	https://card.mcmaster.ca/aro/3000518
WP_015368938.1	RGI	https://card.mcmaster.ca/aro/3000830
WP_000242758.1	RGI	https://card.mcmaster.ca/aro/3000518
WP_000242758.1	RGI	https://card.mcmaster.ca/aro/3000518
WP_000242758.1	RGI	https://card.mcmaster.ca/aro/3000518
WP_000242758.1	RGI	https://card.mcmaster.ca/aro/3000518
WP_000242758.1	RGI	https://card.mcmaster.ca/aro/3000518
WP_000242758.1	RGI	https://card.mcmaster.ca/aro/3000518
WP_000242758.1	RGI	https://card.mcmaster.ca/aro/3000518
WP_000242758.1	RGI	https://card.mcmaster.ca/aro/3000518
WP_000242758.1	RGI	https://card.mcmaster.ca/aro/3000518
WP_000242758.1	RGI	https://card.mcmaster.ca/aro/3000518
WP_000242758.1	RGI	https://card.mcmaster.ca/aro/3000518
WP_000242758.1	RGI	https://card.mcmaster.ca/aro/3000518
WP_000242758.1	RGI	https://card.mcmaster.ca/aro/3000518
WP_000242758.1	RGI	https://card.mcmaster.ca/aro/3000518
WP_000242758.1	RGI	https://card.mcmaster.ca/aro/3000518
WP_000242758.1	RGI	https://card.mcmaster.ca/aro/3000518
WP_000242758.1	RGI	https://card.mcmaster.ca/aro/3000518
WP_000242758.1	RGI	https://card.mcmaster.ca/aro/3000518
WP_000242758.1	RGI	https://card.mcmaster.ca/aro/3000518
WP_000242758.1	RGI	https://card.mcmaster.ca/aro/3000518
WP_000242758.1	RGI	https://card.mcmaster.ca/aro/3000518
WP_000242758.1	RGI	https://card.mcmaster.ca/aro/3000518
WP_000242758.1	RGI	https://card.mcmaster.ca/aro/3000518
WP_000242758.1	RGI	https://card.mcmaster.ca/aro/3000518
WP_000242758.1	RGI	https://card.mcmaster.ca/aro/3000518
WP_000242758.1	RGI	https://card.mcmaster.ca/aro/3000518
WP_000242758.1	RGI	https://card.mcmaster.ca/aro/3000518
WP_000242758.1	RGI	https://card.mcmaster.ca/aro/3000518
WP_000242758.1	RGI	https://card.mcmaster.ca/aro/3000518
WP_000242758.1	RGI	https://card.mcmaster.ca/aro/3000518
WP_000242758.1	RGI	https://card.mcmaster.ca/aro/3000518
WP_000242758.1	RGI	https://card.mcmaster.ca/aro/3000518
WP_000242758.1	RGI	https://card.mcmaster.ca/aro/3000518
WP_000242758.1	RGI	https://card.mcmaster.ca/aro/3000518
WP_000242758.1	RGI	https://card.mcmaster.ca/aro/3000518
WP_000242758.1	RGI	https://card.mcmaster.ca/aro/3000518
WP_000242758.1	RGI	https://card.mcmaster.ca/aro/3000518
WP_000242758.1	RGI	https://card.mcmaster.ca/aro/3000518
WP_000242758.1	RGI	https://card.mcmaster.ca/aro/3000518
WP_000242758.1	RGI	https://card.mcmaster.ca/aro/3000518
WP_000242758.1	RGI	https://card.mcmaster.ca/aro/3000518
WP_000242758.1	RGI	https://card.mcmaster.ca/aro/3000518
WP_000242758.1	RGI	https://card.mcmaster.ca/aro/3000518
WP_000242758.1	RGI	https://card.mcmaster.ca/aro/3000518
WP_000242758.1	RGI	https://card.mcmaster.ca/aro/3000518
WP_000242758.1	RGI	https://card.mcmaster.ca/aro/3000518
WP_000242758.1	RGI	https://card.mcmaster.ca/aro/3000518
WP_000242758.1	RGI	https://card.mcmaster.ca/aro/3000518
WP_000242758.1	RGI	https://card.mcmaster.ca/aro/3000518
WP_000242758.1	RGI	https://card.mcmaster.ca/aro/3000518
WP_000242758.1	RGI	https://card.mcmaster.ca/aro/3000518
WP_000242758.1	RGI	https://card.mcmaster.ca/aro/3000518
WP_000242758.1	RGI	https://card.mcmaster.ca/aro/3000518
WP_000242758.1	RGI	https://card.mcmaster.ca/aro/3000518
WP_000242758.1	RGI	https://card.mcmaster.ca/aro/3000518
WP_015369418.1	RGI	https://card.mcmaster.ca/aro/3003359
WP_000242758.1	RGI	https://card.mcmaster.ca/aro/3000518
WP_000242758.1	RGI	https://card.mcmaster.ca/aro/3000518
WP_000242758.1	RGI	https://card.mcmaster.ca/aro/3000518
WP_000242758.1	RGI	https://card.mcmaster.ca/aro/3000518
WP_015369418.1	RGI	https://card.mcmaster.ca/aro/3003359
WP_000242758.1	RGI	https://card.mcmaster.ca/aro/3000518
WP_000242758.1	RGI	https://card.mcmaster.ca/aro/3000518
WP_000242758.1	RGI	https://card.mcmaster.ca/aro/3000518
WP_000242758.1	RGI	https://card.mcmaster.ca/aro/3000518
WP_000242758.1	RGI	https://card.mcmaster.ca/aro/3000518
WP_000242758.1	RGI	https://card.mcmaster.ca/aro/3000518
WP_000242758.1	RGI	https://card.mcmaster.ca/aro/3000518
WP_000242758.1	RGI	https://card.mcmaster.ca/aro/3000518
WP_015705738.1	RGI	https://card.mcmaster.ca/aro/3003840
WP_015703239.1	RGI	https://card.mcmaster.ca/aro/3003830
WP_000242758.1	RGI	https://card.mcmaster.ca/aro/3000518
WP_000242758.1	RGI	https://card.mcmaster.ca/aro/3000518
WP_000242758.1	RGI	https://card.mcmaster.ca/aro/3000518
WP_000242758.1	RGI	https://card.mcmaster.ca/aro/3000518
WP_015366518.1	RGI	https://card.mcmaster.ca/aro/3003392
WP_020078123.1	RGI	https://card.mcmaster.ca/aro/3000074
WP_000242758.1	RGI	https://card.mcmaster.ca/aro/3000518
WP_000242758.1	RGI	https://card.mcmaster.ca/aro/3000518
WP_000242758.1	RGI	https://card.mcmaster.ca/aro/3000518
WP_000242758.1	RGI	https://card.mcmaster.ca/aro/3000518
WP_015366733.1	RGI	https://card.mcmaster.ca/aro/3000263
WP_015370068.1	RGI	https://card.mcmaster.ca/aro/3000027
WP_000242758.1	RGI	https://card.mcmaster.ca/aro/3000518
WP_000242758.1	RGI	https://card.mcmaster.ca/aro/3000518
WP_000242758.1	RGI	https://card.mcmaster.ca/aro/3000518
WP_000242758.1	RGI	https://card.mcmaster.ca/aro/3000518
WP_015366890.1	RGI	https://card.mcmaster.ca/aro/3003953
WP_015370069.1	RGI	https://card.mcmaster.ca/aro/3000516
WP_000242758.1	RGI	https://card.mcmaster.ca/aro/3000518
WP_000242758.1	RGI	https://card.mcmaster.ca/aro/3000518
WP_000242758.1	RGI	https://card.mcmaster.ca/aro/3000518
WP_000242758.1	RGI	https://card.mcmaster.ca/aro/3000518
WP_004103116.1	RGI	https://card.mcmaster.ca/aro/3000676
WP_015370069.1	RGI	https://card.mcmaster.ca/aro/3000516
WP_000242758.1	RGI	https://card.mcmaster.ca/aro/3000518
WP_000242758.1	RGI	https://card.mcmaster.ca/aro/3000518
WP_000242758.1	RGI	https://card.mcmaster.ca/aro/3000518
WP_000242758.1	RGI	https://card.mcmaster.ca/aro/3000518
WP_004103116.1	RGI	https://card.mcmaster.ca/aro/3000676
WP_015365781.1	RGI	https://card.mcmaster.ca/aro/3003066
WP_000242758.1	RGI	https://card.mcmaster.ca/aro/3000518
WP_000242758.1	RGI	https://card.mcmaster.ca/aro/3000518
WP_000242758.1	RGI	https://card.mcmaster.ca/aro/3000518
WP_000242758.1	RGI	https://card.mcmaster.ca/aro/3000518
WP_004103116.1	RGI	https://card.mcmaster.ca/aro/3000676
WP_032706039.1	RGI	https://card.mcmaster.ca/aro/3001330
WP_000242758.1	RGI	https://card.mcmaster.ca/aro/3000518
WP_000242758.1	RGI	https://card.mcmaster.ca/aro/3000518
WP_000242758.1	RGI	https://card.mcmaster.ca/aro/3000518
WP_000242758.1	RGI	https://card.mcmaster.ca/aro/3000518
WP_015367128.1	RGI	https://card.mcmaster.ca/aro/3003922
WP_000242758.1	RGI	https://card.mcmaster.ca/aro/3000518
WP_000242758.1	RGI	https://card.mcmaster.ca/aro/3000518
WP_000242758.1	RGI	https://card.mcmaster.ca/aro/3000518
WP_000242758.1	RGI	https://card.mcmaster.ca/aro/3000518
WP_015367204.1	RGI	https://card.mcmaster.ca/aro/3001216
WP_000242758.1	RGI	https://card.mcmaster.ca/aro/3000518
WP_000242758.1	RGI	https://card.mcmaster.ca/aro/3000518
WP_000242758.1	RGI	https://card.mcmaster.ca/aro/3000518
WP_000242758.1	RGI	https://card.mcmaster.ca/aro/3000518
WP_015705027.1	RGI	https://card.mcmaster.ca/aro/3001329
WP_000242758.1	RGI	https://card.mcmaster.ca/aro/3000518
WP_000242758.1	RGI	https://card.mcmaster.ca/aro/3000518
WP_000242758.1	RGI	https://card.mcmaster.ca/aro/3000518
WP_000242758.1	RGI	https://card.mcmaster.ca/aro/3000518
WP_015367468.1	RGI	https://card.mcmaster.ca/aro/3003950
WP_000242758.1	RGI	https://card.mcmaster.ca/aro/3000518
WP_000242758.1	RGI	https://card.mcmaster.ca/aro/3000518
WP_000242758.1	RGI	https://card.mcmaster.ca/aro/3000518
WP_000242758.1	RGI	https://card.mcmaster.ca/aro/3000518
WP_015367806.1	RGI	https://card.mcmaster.ca/aro/3000823
WP_000242758.1	RGI	https://card.mcmaster.ca/aro/3000518
WP_000242758.1	RGI	https://card.mcmaster.ca/aro/3000518
WP_000242758.1	RGI	https://card.mcmaster.ca/aro/3000518
WP_000242758.1	RGI	https://card.mcmaster.ca/aro/3000518
WP_015367806.1	RGI	https://card.mcmaster.ca/aro/3000823
WP_000242758.1	RGI	https://card.mcmaster.ca/aro/3000518
WP_000242758.1	RGI	https://card.mcmaster.ca/aro/3000518
WP_000242758.1	RGI	https://card.mcmaster.ca/aro/3000518
WP_000242758.1	RGI	https://card.mcmaster.ca/aro/3000518
WP_015367901.1	RGI	https://card.mcmaster.ca/aro/3003049
WP_000242758.1	RGI	https://card.mcmaster.ca/aro/3000518
WP_000242758.1	RGI	https://card.mcmaster.ca/aro/3000518
WP_000242758.1	RGI	https://card.mcmaster.ca/aro/3000518
WP_015704611.1	RGI	https://card.mcmaster.ca/aro/3003373
WP_000242758.1	RGI	https://card.mcmaster.ca/aro/3000518
WP_000242758.1	RGI	https://card.mcmaster.ca/aro/3000518
WP_000242758.1	RGI	https://card.mcmaster.ca/aro/3000518
WP_000242758.1	RGI	https://card.mcmaster.ca/aro/3000518
WP_015367916.1	RGI	https://card.mcmaster.ca/aro/3000778
WP_015369059.1	RGI	https://card.mcmaster.ca/aro/3000309
WP_000242758.1	RGI	https://card.mcmaster.ca/aro/3000518
WP_000242758.1	RGI	https://card.mcmaster.ca/aro/3000518
WP_000242758.1	RGI	https://card.mcmaster.ca/aro/3000518
WP_000242758.1	RGI	https://card.mcmaster.ca/aro/3000518
WP_015704325.1	RGI	https://card.mcmaster.ca/aro/3003986
WP_015369059.1	RGI	https://card.mcmaster.ca/aro/3000309
WP_000242758.1	RGI	https://card.mcmaster.ca/aro/3000518
WP_000242758.1	RGI	https://card.mcmaster.ca/aro/3000518
WP_000242758.1	RGI	https://card.mcmaster.ca/aro/3000518
WP_000242758.1	RGI	https://card.mcmaster.ca/aro/3000518
WP_015369418.1	RGI	https://card.mcmaster.ca/aro/3003359
WP_020077652.1	RGI	https://card.mcmaster.ca/aro/3003055
WP_000242758.1	RGI	https://card.mcmaster.ca/aro/3000518
WP_000242758.1	RGI	https://card.mcmaster.ca/aro/3000518
WP_000242758.1	RGI	https://card.mcmaster.ca/aro/3000518
WP_000242758.1	RGI	https://card.mcmaster.ca/aro/3000518
WP_015369418.1	RGI	https://card.mcmaster.ca/aro/3003359
WP_015369284.1	RGI	https://card.mcmaster.ca/aro/3003578
WP_000242758.1	RGI	https://card.mcmaster.ca/aro/3000518
WP_000242758.1	RGI	https://card.mcmaster.ca/aro/3000518
WP_000242758.1	RGI	https://card.mcmaster.ca/aro/3000518
WP_000242758.1	RGI	https://card.mcmaster.ca/aro/3000518
WP_015368937.1	RGI	https://card.mcmaster.ca/aro/3000831
WP_015369285.1	RGI	https://card.mcmaster.ca/aro/3002985
WP_000242758.1	RGI	https://card.mcmaster.ca/aro/3000518
WP_000242758.1	RGI	https://card.mcmaster.ca/aro/3000518
WP_000242758.1	RGI	https://card.mcmaster.ca/aro/3000518
WP_000242758.1	RGI	https://card.mcmaster.ca/aro/3000518
WP_015368938.1	RGI	https://card.mcmaster.ca/aro/3000830
WP_000242758.1	RGI	https://card.mcmaster.ca/aro/3000518
WP_000242758.1	RGI	https://card.mcmaster.ca/aro/3000518
WP_000242758.1	RGI	https://card.mcmaster.ca/aro/3000518
WP_000242758.1	RGI	https://card.mcmaster.ca/aro/3000518
WP_000242758.1	RGI	https://card.mcmaster.ca/aro/3000518
WP_000242758.1	RGI	https://card.mcmaster.ca/aro/3000518
WP_000242758.1	RGI	https://card.mcmaster.ca/aro/3000518
WP_000242758.1	RGI	https://card.mcmaster.ca/aro/3000518
WP_000242758.1	RGI	https://card.mcmaster.ca/aro/3000518
WP_000242758.1	RGI	https://card.mcmaster.ca/aro/3000518
WP_000242758.1	RGI	https://card.mcmaster.ca/aro/3000518
WP_000242758.1	RGI	https://card.mcmaster.ca/aro/3000518
WP_000242758.1	RGI	https://card.mcmaster.ca/aro/3000518
WP_000242758.1	RGI	https://card.mcmaster.ca/aro/3000518
WP_000242758.1	RGI	https://card.mcmaster.ca/aro/3000518
WP_000242758.1	RGI	https://card.mcmaster.ca/aro/3000518
WP_000242758.1	RGI	https://card.mcmaster.ca/aro/3000518
WP_000242758.1	RGI	https://card.mcmaster.ca/aro/3000518
WP_000242758.1	RGI	https://card.mcmaster.ca/aro/3000518
WP_000242758.1	RGI	https://card.mcmaster.ca/aro/3000518
WP_000242758.1	RGI	https://card.mcmaster.ca/aro/3000518
WP_000242758.1	RGI	https://card.mcmaster.ca/aro/3000518
WP_000242758.1	RGI	https://card.mcmaster.ca/aro/3000518
WP_000242758.1	RGI	https://card.mcmaster.ca/aro/3000518
WP_000242758.1	RGI	https://card.mcmaster.ca/aro/3000518
WP_000242758.1	RGI	https://card.mcmaster.ca/aro/3000518
WP_000242758.1	RGI	https://card.mcmaster.ca/aro/3000518
WP_000242758.1	RGI	https://card.mcmaster.ca/aro/3000518
WP_000242758.1	RGI	https://card.mcmaster.ca/aro/3000518
WP_000242758.1	RGI	https://card.mcmaster.ca/aro/3000518
WP_000242758.1	RGI	https://card.mcmaster.ca/aro/3000518
WP_000242758.1	RGI	https://card.mcmaster.ca/aro/3000518
WP_000242758.1	RGI	https://card.mcmaster.ca/aro/3000518
WP_000242758.1	RGI	https://card.mcmaster.ca/aro/3000518
WP_000242758.1	RGI	https://card.mcmaster.ca/aro/3000518
WP_000242758.1	RGI	https://card.mcmaster.ca/aro/3000518
WP_000242758.1	RGI	https://card.mcmaster.ca/aro/3000518
WP_000242758.1	RGI	https://card.mcmaster.ca/aro/3000518
WP_000242758.1	RGI	https://card.mcmaster.ca/aro/3000518
WP_000242758.1	RGI	https://card.mcmaster.ca/aro/3000518
WP_000242758.1	RGI	https://card.mcmaster.ca/aro/3000518
WP_000242758.1	RGI	https://card.mcmaster.ca/aro/3000518
WP_000242758.1	RGI	https://card.mcmaster.ca/aro/3000518
WP_000242758.1	RGI	https://card.mcmaster.ca/aro/3000518
WP_000242758.1	RGI	https://card.mcmaster.ca/aro/3000518
WP_000242758.1	RGI	https://card.mcmaster.ca/aro/3000518
WP_000242758.1	RGI	https://card.mcmaster.ca/aro/3000518
WP_000242758.1	RGI	https://card.mcmaster.ca/aro/3000518
WP_000242758.1	RGI	https://card.mcmaster.ca/aro/3000518
WP_000242758.1	RGI	https://card.mcmaster.ca/aro/3000518
WP_000242758.1	RGI	https://card.mcmaster.ca/aro/3000518
WP_000242758.1	RGI	https://card.mcmaster.ca/aro/3000518
WP_000242758.1	RGI	https://card.mcmaster.ca/aro/3000518
WP_000242758.1	RGI	https://card.mcmaster.ca/aro/3000518
WP_000242758.1	RGI	https://card.mcmaster.ca/aro/3000518
WP_000242758.1	RGI	https://card.mcmaster.ca/aro/3000518
WP_000242758.1	RGI	https://card.mcmaster.ca/aro/3000518
WP_000242758.1	RGI	https://card.mcmaster.ca/aro/3000518
WP_000242758.1	RGI	https://card.mcmaster.ca/aro/3000518
WP_015369418.1	RGI	https://card.mcmaster.ca/aro/3003359
WP_000242758.1	RGI	https://card.mcmaster.ca/aro/3000518
WP_000242758.1	RGI	https://card.mcmaster.ca/aro/3000518
WP_000242758.1	RGI	https://card.mcmaster.ca/aro/3000518
WP_000242758.1	RGI	https://card.mcmaster.ca/aro/3000518
WP_015703513.1	RGI	https://card.mcmaster.ca/aro/3000237
WP_000242758.1	RGI	https://card.mcmaster.ca/aro/3000518
WP_000242758.1	RGI	https://card.mcmaster.ca/aro/3000518
WP_000242758.1	RGI	https://card.mcmaster.ca/aro/3000518
WP_000242758.1	RGI	https://card.mcmaster.ca/aro/3000518
WP_015705738.1	RGI	https://card.mcmaster.ca/aro/3003840
WP_015703239.1	RGI	https://card.mcmaster.ca/aro/3003830
WP_000242758.1	RGI	https://card.mcmaster.ca/aro/3000518
WP_000242758.1	RGI	https://card.mcmaster.ca/aro/3000518
WP_000242758.1	RGI	https://card.mcmaster.ca/aro/3000518
WP_000242758.1	RGI	https://card.mcmaster.ca/aro/3000518
WP_020078603.1	RGI	https://card.mcmaster.ca/aro/3003967
WP_020078123.1	RGI	https://card.mcmaster.ca/aro/3000074
WP_000242758.1	RGI	https://card.mcmaster.ca/aro/3000518
WP_000242758.1	RGI	https://card.mcmaster.ca/aro/3000518
WP_000242758.1	RGI	https://card.mcmaster.ca/aro/3000518
WP_000242758.1	RGI	https://card.mcmaster.ca/aro/3000518
WP_015366733.1	RGI	https://card.mcmaster.ca/aro/3000263
WP_015370068.1	RGI	https://card.mcmaster.ca/aro/3000027
WP_000242758.1	RGI	https://card.mcmaster.ca/aro/3000518
WP_000242758.1	RGI	https://card.mcmaster.ca/aro/3000518
WP_000242758.1	RGI	https://card.mcmaster.ca/aro/3000518
WP_000242758.1	RGI	https://card.mcmaster.ca/aro/3000518
WP_015366733.1	RGI	https://card.mcmaster.ca/aro/3000263
WP_015370068.1	RGI	https://card.mcmaster.ca/aro/3000027
WP_000242758.1	RGI	https://card.mcmaster.ca/aro/3000518
WP_000242758.1	RGI	https://card.mcmaster.ca/aro/3000518
WP_000242758.1	RGI	https://card.mcmaster.ca/aro/3000518
WP_000242758.1	RGI	https://card.mcmaster.ca/aro/3000518
WP_015366890.1	RGI	https://card.mcmaster.ca/aro/3003953
WP_015370069.1	RGI	https://card.mcmaster.ca/aro/3000516
WP_000242758.1	RGI	https://card.mcmaster.ca/aro/3000518
WP_000242758.1	RGI	https://card.mcmaster.ca/aro/3000518
WP_000242758.1	RGI	https://card.mcmaster.ca/aro/3000518
WP_000242758.1	RGI	https://card.mcmaster.ca/aro/3000518
WP_004103116.1	RGI	https://card.mcmaster.ca/aro/3000676
WP_015365781.1	RGI	https://card.mcmaster.ca/aro/3003066
WP_000242758.1	RGI	https://card.mcmaster.ca/aro/3000518
WP_000242758.1	RGI	https://card.mcmaster.ca/aro/3000518
WP_000242758.1	RGI	https://card.mcmaster.ca/aro/3000518
WP_000242758.1	RGI	https://card.mcmaster.ca/aro/3000518
WP_004103116.1	RGI	https://card.mcmaster.ca/aro/3000676
WP_015365782.1	RGI	https://card.mcmaster.ca/aro/3000829
WP_000242758.1	RGI	https://card.mcmaster.ca/aro/3000518
WP_000242758.1	RGI	https://card.mcmaster.ca/aro/3000518
WP_000242758.1	RGI	https://card.mcmaster.ca/aro/3000518
WP_000242758.1	RGI	https://card.mcmaster.ca/aro/3000518
WP_015367128.1	RGI	https://card.mcmaster.ca/aro/3003922
WP_015365784.1	RGI	https://card.mcmaster.ca/aro/3000794
WP_000242758.1	RGI	https://card.mcmaster.ca/aro/3000518
WP_000242758.1	RGI	https://card.mcmaster.ca/aro/3000518
WP_000242758.1	RGI	https://card.mcmaster.ca/aro/3000518
WP_000242758.1	RGI	https://card.mcmaster.ca/aro/3000518
WP_015367170.1	RGI	https://card.mcmaster.ca/aro/3003844
WP_000242758.1	RGI	https://card.mcmaster.ca/aro/3000518
WP_000242758.1	RGI	https://card.mcmaster.ca/aro/3000518
WP_000242758.1	RGI	https://card.mcmaster.ca/aro/3000518
WP_000242758.1	RGI	https://card.mcmaster.ca/aro/3000518
WP_015367204.1	RGI	https://card.mcmaster.ca/aro/3001216
WP_000242758.1	RGI	https://card.mcmaster.ca/aro/3000518
WP_000242758.1	RGI	https://card.mcmaster.ca/aro/3000518
WP_000242758.1	RGI	https://card.mcmaster.ca/aro/3000518
WP_000242758.1	RGI	https://card.mcmaster.ca/aro/3000518
WP_015367468.1	RGI	https://card.mcmaster.ca/aro/3003950
WP_000242758.1	RGI	https://card.mcmaster.ca/aro/3000518
WP_000242758.1	RGI	https://card.mcmaster.ca/aro/3000518
WP_000242758.1	RGI	https://card.mcmaster.ca/aro/3000518
WP_000242758.1	RGI	https://card.mcmaster.ca/aro/3000518
WP_015367543.1	RGI	https://card.mcmaster.ca/aro/3001328
WP_000242758.1	RGI	https://card.mcmaster.ca/aro/3000518
WP_000242758.1	RGI	https://card.mcmaster.ca/aro/3000518
WP_000242758.1	RGI	https://card.mcmaster.ca/aro/3000518
WP_000242758.1	RGI	https://card.mcmaster.ca/aro/3000518
WP_015367806.1	RGI	https://card.mcmaster.ca/aro/3000823
WP_000242758.1	RGI	https://card.mcmaster.ca/aro/3000518
WP_000242758.1	RGI	https://card.mcmaster.ca/aro/3000518
WP_000242758.1	RGI	https://card.mcmaster.ca/aro/3000518
WP_000242758.1	RGI	https://card.mcmaster.ca/aro/3000518
WP_015367901.1	RGI	https://card.mcmaster.ca/aro/3003049
WP_000242758.1	RGI	https://card.mcmaster.ca/aro/3000518
WP_000242758.1	RGI	https://card.mcmaster.ca/aro/3000518
WP_000242758.1	RGI	https://card.mcmaster.ca/aro/3000518
WP_015367901.1	RGI	https://card.mcmaster.ca/aro/3003049
WP_000242758.1	RGI	https://card.mcmaster.ca/aro/3000518
WP_000242758.1	RGI	https://card.mcmaster.ca/aro/3000518
WP_000242758.1	RGI	https://card.mcmaster.ca/aro/3000518
WP_000242758.1	RGI	https://card.mcmaster.ca/aro/3000518
WP_015704611.1	RGI	https://card.mcmaster.ca/aro/3003373
WP_000242758.1	RGI	https://card.mcmaster.ca/aro/3000518
WP_000242758.1	RGI	https://card.mcmaster.ca/aro/3000518
WP_000242758.1	RGI	https://card.mcmaster.ca/aro/3000518
WP_000242758.1	RGI	https://card.mcmaster.ca/aro/3000518
WP_015367916.1	RGI	https://card.mcmaster.ca/aro/3000778
WP_015369059.1	RGI	https://card.mcmaster.ca/aro/3000309
WP_000242758.1	RGI	https://card.mcmaster.ca/aro/3000518
WP_000242758.1	RGI	https://card.mcmaster.ca/aro/3000518
WP_000242758.1	RGI	https://card.mcmaster.ca/aro/3000518
WP_000242758.1	RGI	https://card.mcmaster.ca/aro/3000518
WP_015369418.1	RGI	https://card.mcmaster.ca/aro/3003359
WP_015369067.1	RGI	https://card.mcmaster.ca/aro/3003890
WP_000242758.1	RGI	https://card.mcmaster.ca/aro/3000518
WP_000242758.1	RGI	https://card.mcmaster.ca/aro/3000518
WP_000242758.1	RGI	https://card.mcmaster.ca/aro/3000518
WP_000242758.1	RGI	https://card.mcmaster.ca/aro/3000518
WP_015369418.1	RGI	https://card.mcmaster.ca/aro/3003359
WP_015369099.1	RGI	https://card.mcmaster.ca/aro/3003811
WP_000242758.1	RGI	https://card.mcmaster.ca/aro/3000518
WP_000242758.1	RGI	https://card.mcmaster.ca/aro/3000518
WP_000242758.1	RGI	https://card.mcmaster.ca/aro/3000518
WP_000242758.1	RGI	https://card.mcmaster.ca/aro/3000518
WP_015368937.1	RGI	https://card.mcmaster.ca/aro/3000831
WP_015369284.1	RGI	https://card.mcmaster.ca/aro/3003578
WP_000242758.1	RGI	https://card.mcmaster.ca/aro/3000518
WP_000242758.1	RGI	https://card.mcmaster.ca/aro/3000518
WP_000242758.1	RGI	https://card.mcmaster.ca/aro/3000518
WP_000242758.1	RGI	https://card.mcmaster.ca/aro/3000518
WP_015368938.1	RGI	https://card.mcmaster.ca/aro/3000830
WP_015369285.1	RGI	https://card.mcmaster.ca/aro/3002985
WP_000242758.1	RGI	https://card.mcmaster.ca/aro/3000518
WP_000242758.1	RGI	https://card.mcmaster.ca/aro/3000518
WP_000242758.1	RGI	https://card.mcmaster.ca/aro/3000518
WP_000242758.1	RGI	https://card.mcmaster.ca/aro/3000518
WP_000242758.1	RGI	https://card.mcmaster.ca/aro/3000518
WP_000242758.1	RGI	https://card.mcmaster.ca/aro/3000518
WP_000242758.1	RGI	https://card.mcmaster.ca/aro/3000518
WP_000242758.1	RGI	https://card.mcmaster.ca/aro/3000518
WP_000242758.1	RGI	https://card.mcmaster.ca/aro/3000518
WP_000242758.1	RGI	https://card.mcmaster.ca/aro/3000518
WP_000242758.1	RGI	https://card.mcmaster.ca/aro/3000518
WP_000242758.1	RGI	https://card.mcmaster.ca/aro/3000518
WP_000242758.1	RGI	https://card.mcmaster.ca/aro/3000518
WP_000242758.1	RGI	https://card.mcmaster.ca/aro/3000518
WP_000242758.1	RGI	https://card.mcmaster.ca/aro/3000518
WP_000242758.1	RGI	https://card.mcmaster.ca/aro/3000518
WP_000242758.1	RGI	https://card.mcmaster.ca/aro/3000518
WP_000242758.1	RGI	https://card.mcmaster.ca/aro/3000518
WP_000242758.1	RGI	https://card.mcmaster.ca/aro/3000518
WP_000242758.1	RGI	https://card.mcmaster.ca/aro/3000518
WP_000242758.1	RGI	https://card.mcmaster.ca/aro/3000518
WP_000242758.1	RGI	https://card.mcmaster.ca/aro/3000518
WP_000242758.1	RGI	https://card.mcmaster.ca/aro/3000518
WP_000242758.1	RGI	https://card.mcmaster.ca/aro/3000518
WP_000242758.1	RGI	https://card.mcmaster.ca/aro/3000518
WP_000242758.1	RGI	https://card.mcmaster.ca/aro/3000518
WP_000242758.1	RGI	https://card.mcmaster.ca/aro/3000518
WP_000242758.1	RGI	https://card.mcmaster.ca/aro/3000518
WP_000242758.1	RGI	https://card.mcmaster.ca/aro/3000518
WP_000242758.1	RGI	https://card.mcmaster.ca/aro/3000518
WP_000242758.1	RGI	https://card.mcmaster.ca/aro/3000518
WP_000242758.1	RGI	https://card.mcmaster.ca/aro/3000518
WP_000242758.1	RGI	https://card.mcmaster.ca/aro/3000518
WP_000242758.1	RGI	https://card.mcmaster.ca/aro/3000518
WP_000242758.1	RGI	https://card.mcmaster.ca/aro/3000518
WP_000242758.1	RGI	https://card.mcmaster.ca/aro/3000518
WP_000242758.1	RGI	https://card.mcmaster.ca/aro/3000518
WP_000242758.1	RGI	https://card.mcmaster.ca/aro/3000518
WP_000242758.1	RGI	https://card.mcmaster.ca/aro/3000518
WP_000242758.1	RGI	https://card.mcmaster.ca/aro/3000518
WP_000242758.1	RGI	https://card.mcmaster.ca/aro/3000518
WP_000242758.1	RGI	https://card.mcmaster.ca/aro/3000518
WP_000242758.1	RGI	https://card.mcmaster.ca/aro/3000518
WP_000242758.1	RGI	https://card.mcmaster.ca/aro/3000518
WP_000242758.1	RGI	https://card.mcmaster.ca/aro/3000518
WP_000242758.1	RGI	https://card.mcmaster.ca/aro/3000518
WP_000242758.1	RGI	https://card.mcmaster.ca/aro/3000518
WP_000242758.1	RGI	https://card.mcmaster.ca/aro/3000518
WP_000242758.1	RGI	https://card.mcmaster.ca/aro/3000518
WP_000242758.1	RGI	https://card.mcmaster.ca/aro/3000518
WP_000242758.1	RGI	https://card.mcmaster.ca/aro/3000518
WP_000242758.1	RGI	https://card.mcmaster.ca/aro/3000518
WP_000242758.1	RGI	https://card.mcmaster.ca/aro/3000518
WP_000242758.1	RGI	https://card.mcmaster.ca/aro/3000518
WP_000242758.1	RGI	https://card.mcmaster.ca/aro/3000518
WP_000242758.1	RGI	https://card.mcmaster.ca/aro/3000518
WP_000242758.1	RGI	https://card.mcmaster.ca/aro/3000518
WP_000242758.1	RGI	https://card.mcmaster.ca/aro/3000518
WP_000242758.1	RGI	https://card.mcmaster.ca/aro/3000518
WP_015369418.1	RGI	https://card.mcmaster.ca/aro/3003359
WP_000242758.1	RGI	https://card.mcmaster.ca/aro/3000518
WP_000242758.1	RGI	https://card.mcmaster.ca/aro/3000518
WP_000242758.1	RGI	https://card.mcmaster.ca/aro/3000518
WP_000242758.1	RGI	https://card.mcmaster.ca/aro/3000518
WP_015703513.1	RGI	https://card.mcmaster.ca/aro/3000237
WP_000242758.1	RGI	https://card.mcmaster.ca/aro/3000518
WP_000242758.1	RGI	https://card.mcmaster.ca/aro/3000518
WP_000242758.1	RGI	https://card.mcmaster.ca/aro/3000518
WP_000242758.1	RGI	https://card.mcmaster.ca/aro/3000518
WP_015705738.1	RGI	https://card.mcmaster.ca/aro/3003840
WP_000242758.1	RGI	https://card.mcmaster.ca/aro/3000518
WP_000242758.1	RGI	https://card.mcmaster.ca/aro/3000518
WP_000242758.1	RGI	https://card.mcmaster.ca/aro/3000518
WP_000242758.1	RGI	https://card.mcmaster.ca/aro/3000518
WP_015705738.1	RGI	https://card.mcmaster.ca/aro/3003840
WP_015703239.1	RGI	https://card.mcmaster.ca/aro/3003830
WP_000242758.1	RGI	https://card.mcmaster.ca/aro/3000518
WP_000242758.1	RGI	https://card.mcmaster.ca/aro/3000518
WP_000242758.1	RGI	https://card.mcmaster.ca/aro/3000518
WP_000242758.1	RGI	https://card.mcmaster.ca/aro/3000518
WP_015366733.1	RGI	https://card.mcmaster.ca/aro/3000263
WP_020078123.1	RGI	https://card.mcmaster.ca/aro/3000074
WP_000242758.1	RGI	https://card.mcmaster.ca/aro/3000518
WP_000242758.1	RGI	https://card.mcmaster.ca/aro/3000518
WP_000242758.1	RGI	https://card.mcmaster.ca/aro/3000518
WP_000242758.1	RGI	https://card.mcmaster.ca/aro/3000518
WP_015366733.1	RGI	https://card.mcmaster.ca/aro/3000263
WP_015370068.1	RGI	https://card.mcmaster.ca/aro/3000027
WP_000242758.1	RGI	https://card.mcmaster.ca/aro/3000518
WP_000242758.1	RGI	https://card.mcmaster.ca/aro/3000518
WP_000242758.1	RGI	https://card.mcmaster.ca/aro/3000518
WP_000242758.1	RGI	https://card.mcmaster.ca/aro/3000518
WP_015366890.1	RGI	https://card.mcmaster.ca/aro/3003953
WP_015370069.1	RGI	https://card.mcmaster.ca/aro/3000516
WP_000242758.1	RGI	https://card.mcmaster.ca/aro/3000518
WP_000242758.1	RGI	https://card.mcmaster.ca/aro/3000518
WP_000242758.1	RGI	https://card.mcmaster.ca/aro/3000518
WP_000242758.1	RGI	https://card.mcmaster.ca/aro/3000518
WP_004103116.1	RGI	https://card.mcmaster.ca/aro/3000676
WP_015365781.1	RGI	https://card.mcmaster.ca/aro/3003066
WP_000242758.1	RGI	https://card.mcmaster.ca/aro/3000518
WP_000242758.1	RGI	https://card.mcmaster.ca/aro/3000518
WP_000242758.1	RGI	https://card.mcmaster.ca/aro/3000518
WP_000242758.1	RGI	https://card.mcmaster.ca/aro/3000518
WP_004103116.1	RGI	https://card.mcmaster.ca/aro/3000676
WP_015365782.1	RGI	https://card.mcmaster.ca/aro/3000829
WP_000242758.1	RGI	https://card.mcmaster.ca/aro/3000518
WP_000242758.1	RGI	https://card.mcmaster.ca/aro/3000518
WP_000242758.1	RGI	https://card.mcmaster.ca/aro/3000518
WP_000242758.1	RGI	https://card.mcmaster.ca/aro/3000518
WP_015367128.1	RGI	https://card.mcmaster.ca/aro/3003922
WP_015365784.1	RGI	https://card.mcmaster.ca/aro/3000794
WP_000242758.1	RGI	https://card.mcmaster.ca/aro/3000518
WP_000242758.1	RGI	https://card.mcmaster.ca/aro/3000518
WP_000242758.1	RGI	https://card.mcmaster.ca/aro/3000518
WP_000242758.1	RGI	https://card.mcmaster.ca/aro/3000518
WP_015367170.1	RGI	https://card.mcmaster.ca/aro/3003844
WP_000242758.1	RGI	https://card.mcmaster.ca/aro/3000518
WP_000242758.1	RGI	https://card.mcmaster.ca/aro/3000518
WP_000242758.1	RGI	https://card.mcmaster.ca/aro/3000518
WP_000242758.1	RGI	https://card.mcmaster.ca/aro/3000518
WP_015367204.1	RGI	https://card.mcmaster.ca/aro/3001216
WP_000242758.1	RGI	https://card.mcmaster.ca/aro/3000518
WP_000242758.1	RGI	https://card.mcmaster.ca/aro/3000518
WP_000242758.1	RGI	https://card.mcmaster.ca/aro/3000518
WP_000242758.1	RGI	https://card.mcmaster.ca/aro/3000518
WP_015367468.1	RGI	https://card.mcmaster.ca/aro/3003950
WP_000242758.1	RGI	https://card.mcmaster.ca/aro/3000518
WP_000242758.1	RGI	https://card.mcmaster.ca/aro/3000518
WP_000242758.1	RGI	https://card.mcmaster.ca/aro/3000518
WP_000242758.1	RGI	https://card.mcmaster.ca/aro/3000518
WP_015367543.1	RGI	https://card.mcmaster.ca/aro/3001328
WP_000242758.1	RGI	https://card.mcmaster.ca/aro/3000518
WP_000242758.1	RGI	https://card.mcmaster.ca/aro/3000518
WP_000242758.1	RGI	https://card.mcmaster.ca/aro/3000518
WP_000242758.1	RGI	https://card.mcmaster.ca/aro/3000518
WP_015367806.1	RGI	https://card.mcmaster.ca/aro/3000823
WP_000242758.1	RGI	https://card.mcmaster.ca/aro/3000518
WP_000242758.1	RGI	https://card.mcmaster.ca/aro/3000518
WP_000242758.1	RGI	https://card.mcmaster.ca/aro/3000518
WP_000242758.1	RGI	https://card.mcmaster.ca/aro/3000518
WP_015367901.1	RGI	https://card.mcmaster.ca/aro/3003049
WP_000242758.1	RGI	https://card.mcmaster.ca/aro/3000518
WP_000242758.1	RGI	https://card.mcmaster.ca/aro/3000518
WP_015367901.1	RGI	https://card.mcmaster.ca/aro/3003049
WP_000242758.1	RGI	https://card.mcmaster.ca/aro/3000518
WP_000242758.1	RGI	https://card.mcmaster.ca/aro/3000518
WP_000242758.1	RGI	https://card.mcmaster.ca/aro/3000518
WP_000242758.1	RGI	https://card.mcmaster.ca/aro/3000518
WP_015704611.1	RGI	https://card.mcmaster.ca/aro/3003373
WP_000242758.1	RGI	https://card.mcmaster.ca/aro/3000518
WP_000242758.1	RGI	https://card.mcmaster.ca/aro/3000518
WP_000242758.1	RGI	https://card.mcmaster.ca/aro/3000518
WP_000242758.1	RGI	https://card.mcmaster.ca/aro/3000518
WP_015367916.1	RGI	https://card.mcmaster.ca/aro/3000778
WP_015369059.1	RGI	https://card.mcmaster.ca/aro/3000309
WP_000242758.1	RGI	https://card.mcmaster.ca/aro/3000518
WP_000242758.1	RGI	https://card.mcmaster.ca/aro/3000518
WP_000242758.1	RGI	https://card.mcmaster.ca/aro/3000518
WP_000242758.1	RGI	https://card.mcmaster.ca/aro/3000518
WP_015704325.1	RGI	https://card.mcmaster.ca/aro/3003986
WP_015369067.1	RGI	https://card.mcmaster.ca/aro/3003890
WP_000242758.1	RGI	https://card.mcmaster.ca/aro/3000518
WP_000242758.1	RGI	https://card.mcmaster.ca/aro/3000518
WP_000242758.1	RGI	https://card.mcmaster.ca/aro/3000518
WP_000242758.1	RGI	https://card.mcmaster.ca/aro/3000518
WP_015369418.1	RGI	https://card.mcmaster.ca/aro/3003359
WP_015369099.1	RGI	https://card.mcmaster.ca/aro/3003811
WP_000242758.1	RGI	https://card.mcmaster.ca/aro/3000518
WP_000242758.1	RGI	https://card.mcmaster.ca/aro/3000518
WP_000242758.1	RGI	https://card.mcmaster.ca/aro/3000518
WP_000242758.1	RGI	https://card.mcmaster.ca/aro/3000518
WP_015368937.1	RGI	https://card.mcmaster.ca/aro/3000831
WP_015369284.1	RGI	https://card.mcmaster.ca/aro/3003578
WP_000242758.1	RGI	https://card.mcmaster.ca/aro/3000518
WP_000242758.1	RGI	https://card.mcmaster.ca/aro/3000518
WP_000242758.1	RGI	https://card.mcmaster.ca/aro/3000518
WP_000242758.1	RGI	https://card.mcmaster.ca/aro/3000518
WP_015368938.1	RGI	https://card.mcmaster.ca/aro/3000830
WP_015369285.1	RGI	https://card.mcmaster.ca/aro/3002985
WP_000242758.1	RGI	https://card.mcmaster.ca/aro/3000518
WP_000242758.1	RGI	https://card.mcmaster.ca/aro/3000518
WP_000242758.1	RGI	https://card.mcmaster.ca/aro/3000518
WP_000242758.1	RGI	https://card.mcmaster.ca/aro/3000518
WP_015368938.1	RGI	https://card.mcmaster.ca/aro/3000830
WP_000242758.1	RGI	https://card.mcmaster.ca/aro/3000518
WP_000242758.1	RGI	https://card.mcmaster.ca/aro/3000518
WP_000242758.1	RGI	https://card.mcmaster.ca/aro/3000518
WP_000242758.1	RGI	https://card.mcmaster.ca/aro/3000518
WP_000242758.1	RGI	https://card.mcmaster.ca/aro/3000518
WP_000242758.1	RGI	https://card.mcmaster.ca/aro/3000518
WP_000242758.1	RGI	https://card.mcmaster.ca/aro/3000518
WP_000242758.1	RGI	https://card.mcmaster.ca/aro/3000518
WP_000242758.1	RGI	https://card.mcmaster.ca/aro/3000518
WP_000242758.1	RGI	https://card.mcmaster.ca/aro/3000518
WP_000242758.1	RGI	https://card.mcmaster.ca/aro/3000518
WP_000242758.1	RGI	https://card.mcmaster.ca/aro/3000518
WP_000242758.1	RGI	https://card.mcmaster.ca/aro/3000518
WP_000242758.1	RGI	https://card.mcmaster.ca/aro/3000518
WP_000242758.1	RGI	https://card.mcmaster.ca/aro/3000518
WP_000242758.1	RGI	https://card.mcmaster.ca/aro/3000518
WP_000242758.1	RGI	https://card.mcmaster.ca/aro/3000518
WP_000242758.1	RGI	https://card.mcmaster.ca/aro/3000518
WP_000242758.1	RGI	https://card.mcmaster.ca/aro/3000518
WP_000242758.1	RGI	https://card.mcmaster.ca/aro/3000518
WP_000242758.1	RGI	https://card.mcmaster.ca/aro/3000518
WP_000242758.1	RGI	https://card.mcmaster.ca/aro/3000518
WP_000242758.1	RGI	https://card.mcmaster.ca/aro/3000518
WP_000242758.1	RGI	https://card.mcmaster.ca/aro/3000518
WP_000242758.1	RGI	https://card.mcmaster.ca/aro/3000518
WP_000242758.1	RGI	https://card.mcmaster.ca/aro/3000518
WP_000242758.1	RGI	https://card.mcmaster.ca/aro/3000518
WP_000242758.1	RGI	https://card.mcmaster.ca/aro/3000518
WP_000242758.1	RGI	https://card.mcmaster.ca/aro/3000518
WP_000242758.1	RGI	https://card.mcmaster.ca/aro/3000518
WP_000242758.1	RGI	https://card.mcmaster.ca/aro/3000518
WP_000242758.1	RGI	https://card.mcmaster.ca/aro/3000518
WP_000242758.1	RGI	https://card.mcmaster.ca/aro/3000518
WP_000242758.1	RGI	https://card.mcmaster.ca/aro/3000518
WP_000242758.1	RGI	https://card.mcmaster.ca/aro/3000518
WP_000242758.1	RGI	https://card.mcmaster.ca/aro/3000518
WP_000242758.1	RGI	https://card.mcmaster.ca/aro/3000518
WP_000242758.1	RGI	https://card.mcmaster.ca/aro/3000518
WP_000242758.1	RGI	https://card.mcmaster.ca/aro/3000518
WP_000242758.1	RGI	https://card.mcmaster.ca/aro/3000518
WP_000242758.1	RGI	https://card.mcmaster.ca/aro/3000518
WP_000242758.1	RGI	https://card.mcmaster.ca/aro/3000518
WP_000242758.1	RGI	https://card.mcmaster.ca/aro/3000518
WP_000242758.1	RGI	https://card.mcmaster.ca/aro/3000518
WP_000242758.1	RGI	https://card.mcmaster.ca/aro/3000518
WP_000242758.1	RGI	https://card.mcmaster.ca/aro/3000518
WP_000242758.1	RGI	https://card.mcmaster.ca/aro/3000518
WP_000242758.1	RGI	https://card.mcmaster.ca/aro/3000518
WP_000242758.1	RGI	https://card.mcmaster.ca/aro/3000518
WP_000242758.1	RGI	https://card.mcmaster.ca/aro/3000518
WP_000242758.1	RGI	https://card.mcmaster.ca/aro/3000518
WP_000242758.1	RGI	https://card.mcmaster.ca/aro/3000518
WP_000242758.1	RGI	https://card.mcmaster.ca/aro/3000518
WP_000242758.1	RGI	https://card.mcmaster.ca/aro/3000518
WP_000242758.1	RGI	https://card.mcmaster.ca/aro/3000518
WP_015369418.1	RGI	https://card.mcmaster.ca/aro/3003359
WP_000242758.1	RGI	https://card.mcmaster.ca/aro/3000518
WP_000242758.1	RGI	https://card.mcmaster.ca/aro/3000518
WP_000242758.1	RGI	https://card.mcmaster.ca/aro/3000518
WP_000242758.1	RGI	https://card.mcmaster.ca/aro/3000518
WP_015369418.1	RGI	https://card.mcmaster.ca/aro/3003359
WP_000242758.1	RGI	https://card.mcmaster.ca/aro/3000518
WP_000242758.1	RGI	https://card.mcmaster.ca/aro/3000518
WP_000242758.1	RGI	https://card.mcmaster.ca/aro/3000518
WP_000242758.1	RGI	https://card.mcmaster.ca/aro/3000518
WP_000242758.1	RGI	https://card.mcmaster.ca/aro/3000518
WP_000242758.1	RGI	https://card.mcmaster.ca/aro/3000518
WP_000242758.1	RGI	https://card.mcmaster.ca/aro/3000518
WP_000242758.1	RGI	https://card.mcmaster.ca/aro/3000518
WP_015705738.1	RGI	https://card.mcmaster.ca/aro/3003840
WP_015703239.1	RGI	https://card.mcmaster.ca/aro/3003830
WP_000242758.1	RGI	https://card.mcmaster.ca/aro/3000518
WP_000242758.1	RGI	https://card.mcmaster.ca/aro/3000518
WP_000242758.1	RGI	https://card.mcmaster.ca/aro/3000518
WP_000242758.1	RGI	https://card.mcmaster.ca/aro/3000518
WP_015366518.1	RGI	https://card.mcmaster.ca/aro/3003392
WP_020078123.1	RGI	https://card.mcmaster.ca/aro/3000074
WP_000242758.1	RGI	https://card.mcmaster.ca/aro/3000518
WP_000242758.1	RGI	https://card.mcmaster.ca/aro/3000518
WP_000242758.1	RGI	https://card.mcmaster.ca/aro/3000518
WP_000242758.1	RGI	https://card.mcmaster.ca/aro/3000518
WP_015366733.1	RGI	https://card.mcmaster.ca/aro/3000263
WP_015370068.1	RGI	https://card.mcmaster.ca/aro/3000027
WP_000242758.1	RGI	https://card.mcmaster.ca/aro/3000518
WP_000242758.1	RGI	https://card.mcmaster.ca/aro/3000518
WP_000242758.1	RGI	https://card.mcmaster.ca/aro/3000518
WP_000242758.1	RGI	https://card.mcmaster.ca/aro/3000518
WP_015366890.1	RGI	https://card.mcmaster.ca/aro/3003953
WP_015370069.1	RGI	https://card.mcmaster.ca/aro/3000516
WP_000242758.1	RGI	https://card.mcmaster.ca/aro/3000518
WP_000242758.1	RGI	https://card.mcmaster.ca/aro/3000518
WP_000242758.1	RGI	https://card.mcmaster.ca/aro/3000518
WP_000242758.1	RGI	https://card.mcmaster.ca/aro/3000518
WP_004103116.1	RGI	https://card.mcmaster.ca/aro/3000676
WP_015365781.1	RGI	https://card.mcmaster.ca/aro/3003066
WP_000242758.1	RGI	https://card.mcmaster.ca/aro/3000518
WP_000242758.1	RGI	https://card.mcmaster.ca/aro/3000518
WP_000242758.1	RGI	https://card.mcmaster.ca/aro/3000518
WP_000242758.1	RGI	https://card.mcmaster.ca/aro/3000518
WP_004103116.1	RGI	https://card.mcmaster.ca/aro/3000676
WP_015365781.1	RGI	https://card.mcmaster.ca/aro/3003066
WP_000242758.1	RGI	https://card.mcmaster.ca/aro/3000518
WP_000242758.1	RGI	https://card.mcmaster.ca/aro/3000518
WP_000242758.1	RGI	https://card.mcmaster.ca/aro/3000518
WP_000242758.1	RGI	https://card.mcmaster.ca/aro/3000518
WP_004103116.1	RGI	https://card.mcmaster.ca/aro/3000676
WP_032706039.1	RGI	https://card.mcmaster.ca/aro/3001330
WP_000242758.1	RGI	https://card.mcmaster.ca/aro/3000518
WP_000242758.1	RGI	https://card.mcmaster.ca/aro/3000518
WP_000242758.1	RGI	https://card.mcmaster.ca/aro/3000518
WP_000242758.1	RGI	https://card.mcmaster.ca/aro/3000518
WP_015367128.1	RGI	https://card.mcmaster.ca/aro/3003922
WP_000242758.1	RGI	https://card.mcmaster.ca/aro/3000518
WP_000242758.1	RGI	https://card.mcmaster.ca/aro/3000518
WP_000242758.1	RGI	https://card.mcmaster.ca/aro/3000518
WP_000242758.1	RGI	https://card.mcmaster.ca/aro/3000518
WP_015367204.1	RGI	https://card.mcmaster.ca/aro/3001216
WP_000242758.1	RGI	https://card.mcmaster.ca/aro/3000518
WP_000242758.1	RGI	https://card.mcmaster.ca/aro/3000518
WP_000242758.1	RGI	https://card.mcmaster.ca/aro/3000518
WP_000242758.1	RGI	https://card.mcmaster.ca/aro/3000518
WP_015705027.1	RGI	https://card.mcmaster.ca/aro/3001329
WP_000242758.1	RGI	https://card.mcmaster.ca/aro/3000518
WP_000242758.1	RGI	https://card.mcmaster.ca/aro/3000518
WP_000242758.1	RGI	https://card.mcmaster.ca/aro/3000518
WP_000242758.1	RGI	https://card.mcmaster.ca/aro/3000518
WP_015367543.1	RGI	https://card.mcmaster.ca/aro/3001328
WP_000242758.1	RGI	https://card.mcmaster.ca/aro/3000518
WP_000242758.1	RGI	https://card.mcmaster.ca/aro/3000518
WP_000242758.1	RGI	https://card.mcmaster.ca/aro/3000518
WP_000242758.1	RGI	https://card.mcmaster.ca/aro/3000518
WP_015367806.1	RGI	https://card.mcmaster.ca/aro/3000823
WP_000242758.1	RGI	https://card.mcmaster.ca/aro/3000518
WP_000242758.1	RGI	https://card.mcmaster.ca/aro/3000518
WP_000242758.1	RGI	https://card.mcmaster.ca/aro/3000518
WP_000242758.1	RGI	https://card.mcmaster.ca/aro/3000518
WP_015367806.1	RGI	https://card.mcmaster.ca/aro/3000823
WP_000242758.1	RGI	https://card.mcmaster.ca/aro/3000518
WP_000242758.1	RGI	https://card.mcmaster.ca/aro/3000518
WP_000242758.1	RGI	https://card.mcmaster.ca/aro/3000518
WP_000242758.1	RGI	https://card.mcmaster.ca/aro/3000518
WP_000242758.1	RGI	https://card.mcmaster.ca/aro/3000518
WP_000242758.1	RGI	https://card.mcmaster.ca/aro/3000518
WP_000242758.1	RGI	https://card.mcmaster.ca/aro/3000518
WP_000242758.1	RGI	https://card.mcmaster.ca/aro/3000518
WP_015704611.1	RGI	https://card.mcmaster.ca/aro/3003373
WP_000242758.1	RGI	https://card.mcmaster.ca/aro/3000518
WP_000242758.1	RGI	https://card.mcmaster.ca/aro/3000518
WP_000242758.1	RGI	https://card.mcmaster.ca/aro/3000518
WP_000242758.1	RGI	https://card.mcmaster.ca/aro/3000518
WP_015367916.1	RGI	https://card.mcmaster.ca/aro/3000778
WP_015369059.1	RGI	https://card.mcmaster.ca/aro/3000309
WP_000242758.1	RGI	https://card.mcmaster.ca/aro/3000518
WP_000242758.1	RGI	https://card.mcmaster.ca/aro/3000518
WP_000242758.1	RGI	https://card.mcmaster.ca/aro/3000518
WP_000242758.1	RGI	https://card.mcmaster.ca/aro/3000518
WP_015704325.1	RGI	https://card.mcmaster.ca/aro/3003986
WP_015369067.1	RGI	https://card.mcmaster.ca/aro/3003890
WP_000242758.1	RGI	https://card.mcmaster.ca/aro/3000518
WP_000242758.1	RGI	https://card.mcmaster.ca/aro/3000518
WP_000242758.1	RGI	https://card.mcmaster.ca/aro/3000518
WP_000242758.1	RGI	https://card.mcmaster.ca/aro/3000518
WP_015369418.1	RGI	https://card.mcmaster.ca/aro/3003359
WP_020077652.1	RGI	https://card.mcmaster.ca/aro/3003055
WP_000242758.1	RGI	https://card.mcmaster.ca/aro/3000518
WP_000242758.1	RGI	https://card.mcmaster.ca/aro/3000518
WP_000242758.1	RGI	https://card.mcmaster.ca/aro/3000518
WP_000242758.1	RGI	https://card.mcmaster.ca/aro/3000518
WP_015368937.1	RGI	https://card.mcmaster.ca/aro/3000831
WP_015369284.1	RGI	https://card.mcmaster.ca/aro/3003578
WP_000242758.1	RGI	https://card.mcmaster.ca/aro/3000518
WP_000242758.1	RGI	https://card.mcmaster.ca/aro/3000518
WP_000242758.1	RGI	https://card.mcmaster.ca/aro/3000518
WP_000242758.1	RGI	https://card.mcmaster.ca/aro/3000518
WP_015368937.1	RGI	https://card.mcmaster.ca/aro/3000831
WP_015369285.1	RGI	https://card.mcmaster.ca/aro/3002985
WP_000242758.1	RGI	https://card.mcmaster.ca/aro/3000518
WP_000242758.1	RGI	https://card.mcmaster.ca/aro/3000518
WP_000242758.1	RGI	https://card.mcmaster.ca/aro/3000518
WP_000242758.1	RGI	https://card.mcmaster.ca/aro/3000518
WP_015368938.1	RGI	https://card.mcmaster.ca/aro/3000830
WP_000242758.1	RGI	https://card.mcmaster.ca/aro/3000518
WP_000242758.1	RGI	https://card.mcmaster.ca/aro/3000518
WP_000242758.1	RGI	https://card.mcmaster.ca/aro/3000518
WP_000242758.1	RGI	https://card.mcmaster.ca/aro/3000518
WP_000242758.1	RGI	https://card.mcmaster.ca/aro/3000518
WP_000242758.1	RGI	https://card.mcmaster.ca/aro/3000518
WP_000242758.1	RGI	https://card.mcmaster.ca/aro/3000518
WP_000242758.1	RGI	https://card.mcmaster.ca/aro/3000518
WP_000242758.1	RGI	https://card.mcmaster.ca/aro/3000518
WP_000242758.1	RGI	https://card.mcmaster.ca/aro/3000518
WP_000242758.1	RGI	https://card.mcmaster.ca/aro/3000518
WP_000242758.1	RGI	https://card.mcmaster.ca/aro/3000518
WP_000242758.1	RGI	https://card.mcmaster.ca/aro/3000518
WP_000242758.1	RGI	https://card.mcmaster.ca/aro/3000518
WP_000242758.1	RGI	https://card.mcmaster.ca/aro/3000518
WP_000242758.1	RGI	https://card.mcmaster.ca/aro/3000518
WP_000242758.1	RGI	https://card.mcmaster.ca/aro/3000518
WP_000242758.1	RGI	https://card.mcmaster.ca/aro/3000518
WP_000242758.1	RGI	https://card.mcmaster.ca/aro/3000518
WP_000242758.1	RGI	https://card.mcmaster.ca/aro/3000518
WP_000242758.1	RGI	https://card.mcmaster.ca/aro/3000518
WP_000242758.1	RGI	https://card.mcmaster.ca/aro/3000518
WP_000242758.1	RGI	https://card.mcmaster.ca/aro/3000518
WP_000242758.1	RGI	https://card.mcmaster.ca/aro/3000518
WP_000242758.1	RGI	https://card.mcmaster.ca/aro/3000518
WP_000242758.1	RGI	https://card.mcmaster.ca/aro/3000518
WP_000242758.1	RGI	https://card.mcmaster.ca/aro/3000518
WP_000242758.1	RGI	https://card.mcmaster.ca/aro/3000518
WP_000242758.1	RGI	https://card.mcmaster.ca/aro/3000518
WP_000242758.1	RGI	https://card.mcmaster.ca/aro/3000518
WP_000242758.1	RGI	https://card.mcmaster.ca/aro/3000518
WP_000242758.1	RGI	https://card.mcmaster.ca/aro/3000518
WP_000242758.1	RGI	https://card.mcmaster.ca/aro/3000518
WP_000242758.1	RGI	https://card.mcmaster.ca/aro/3000518
WP_000242758.1	RGI	https://card.mcmaster.ca/aro/3000518
WP_000242758.1	RGI	https://card.mcmaster.ca/aro/3000518
WP_000242758.1	RGI	https://card.mcmaster.ca/aro/3000518
WP_000242758.1	RGI	https://card.mcmaster.ca/aro/3000518
WP_000242758.1	RGI	https://card.mcmaster.ca/aro/3000518
WP_000242758.1	RGI	https://card.mcmaster.ca/aro/3000518
WP_000242758.1	RGI	https://card.mcmaster.ca/aro/3000518
WP_000242758.1	RGI	https://card.mcmaster.ca/aro/3000518
WP_000242758.1	RGI	https://card.mcmaster.ca/aro/3000518
WP_000242758.1	RGI	https://card.mcmaster.ca/aro/3000518
WP_000242758.1	RGI	https://card.mcmaster.ca/aro/3000518
WP_000242758.1	RGI	https://card.mcmaster.ca/aro/3000518
WP_000242758.1	RGI	https://card.mcmaster.ca/aro/3000518
WP_000242758.1	RGI	https://card.mcmaster.ca/aro/3000518
WP_000242758.1	RGI	https://card.mcmaster.ca/aro/3000518
WP_000242758.1	RGI	https://card.mcmaster.ca/aro/3000518
WP_000242758.1	RGI	https://card.mcmaster.ca/aro/3000518
WP_000242758.1	RGI	https://card.mcmaster.ca/aro/3000518
WP_000242758.1	RGI	https://card.mcmaster.ca/aro/3000518
WP_000242758.1	RGI	https://card.mcmaster.ca/aro/3000518
WP_000242758.1	RGI	https://card.mcmaster.ca/aro/3000518
WP_000242758.1	RGI	https://card.mcmaster.ca/aro/3000518
WP_000242758.1	RGI	https://card.mcmaster.ca/aro/3000518
WP_000242758.1	RGI	https://card.mcmaster.ca/aro/3000518
WP_000242758.1	RGI	https://card.mcmaster.ca/aro/3000518
WP_015369418.1	RGI	https://card.mcmaster.ca/aro/3003359
WP_000242758.1	RGI	https://card.mcmaster.ca/aro/3000518
WP_000242758.1	RGI	https://card.mcmaster.ca/aro/3000518
WP_000242758.1	RGI	https://card.mcmaster.ca/aro/3000518
WP_000242758.1	RGI	https://card.mcmaster.ca/aro/3000518
WP_015703513.1	RGI	https://card.mcmaster.ca/aro/3000237
WP_000242758.1	RGI	https://card.mcmaster.ca/aro/3000518
WP_000242758.1	RGI	https://card.mcmaster.ca/aro/3000518
WP_000242758.1	RGI	https://card.mcmaster.ca/aro/3000518
WP_000242758.1	RGI	https://card.mcmaster.ca/aro/3000518
WP_015705738.1	RGI	https://card.mcmaster.ca/aro/3003840
WP_015703239.1	RGI	https://card.mcmaster.ca/aro/3003830
WP_000242758.1	RGI	https://card.mcmaster.ca/aro/3000518
WP_000242758.1	RGI	https://card.mcmaster.ca/aro/3000518
WP_000242758.1	RGI	https://card.mcmaster.ca/aro/3000518
WP_000242758.1	RGI	https://card.mcmaster.ca/aro/3000518
WP_015366518.1	RGI	https://card.mcmaster.ca/aro/3003392
WP_020078123.1	RGI	https://card.mcmaster.ca/aro/3000074
WP_000242758.1	RGI	https://card.mcmaster.ca/aro/3000518
WP_000242758.1	RGI	https://card.mcmaster.ca/aro/3000518
WP_000242758.1	RGI	https://card.mcmaster.ca/aro/3000518
WP_000242758.1	RGI	https://card.mcmaster.ca/aro/3000518
WP_015366733.1	RGI	https://card.mcmaster.ca/aro/3000263
WP_015370068.1	RGI	https://card.mcmaster.ca/aro/3000027
WP_000242758.1	RGI	https://card.mcmaster.ca/aro/3000518
WP_000242758.1	RGI	https://card.mcmaster.ca/aro/3000518
WP_000242758.1	RGI	https://card.mcmaster.ca/aro/3000518
WP_000242758.1	RGI	https://card.mcmaster.ca/aro/3000518
WP_015366890.1	RGI	https://card.mcmaster.ca/aro/3003953
WP_015370069.1	RGI	https://card.mcmaster.ca/aro/3000516
WP_000242758.1	RGI	https://card.mcmaster.ca/aro/3000518
WP_000242758.1	RGI	https://card.mcmaster.ca/aro/3000518
WP_000242758.1	RGI	https://card.mcmaster.ca/aro/3000518
WP_000242758.1	RGI	https://card.mcmaster.ca/aro/3000518
WP_015366890.1	RGI	https://card.mcmaster.ca/aro/3003953
WP_015370069.1	RGI	https://card.mcmaster.ca/aro/3000516
WP_000242758.1	RGI	https://card.mcmaster.ca/aro/3000518
WP_000242758.1	RGI	https://card.mcmaster.ca/aro/3000518
WP_000242758.1	RGI	https://card.mcmaster.ca/aro/3000518
WP_000242758.1	RGI	https://card.mcmaster.ca/aro/3000518
WP_004103116.1	RGI	https://card.mcmaster.ca/aro/3000676
WP_015365781.1	RGI	https://card.mcmaster.ca/aro/3003066
WP_000242758.1	RGI	https://card.mcmaster.ca/aro/3000518
WP_000242758.1	RGI	https://card.mcmaster.ca/aro/3000518
WP_000242758.1	RGI	https://card.mcmaster.ca/aro/3000518
WP_000242758.1	RGI	https://card.mcmaster.ca/aro/3000518
WP_004103116.1	RGI	https://card.mcmaster.ca/aro/3000676
WP_032706039.1	RGI	https://card.mcmaster.ca/aro/3001330
WP_000242758.1	RGI	https://card.mcmaster.ca/aro/3000518
WP_000242758.1	RGI	https://card.mcmaster.ca/aro/3000518
WP_000242758.1	RGI	https://card.mcmaster.ca/aro/3000518
WP_000242758.1	RGI	https://card.mcmaster.ca/aro/3000518
WP_015367128.1	RGI	https://card.mcmaster.ca/aro/3003922
WP_015365784.1	RGI	https://card.mcmaster.ca/aro/3000794
[truncated: 54,597 more rows]

## Sheet: SIGI-HMM
Table S13.1. SIGI-HMM-Based Prediction of Genomic Islands in K. aerogenes
Island start	Island end	Length	Method	Gene name	Gene ID	Locus	Gene start	Gene end	Strand	Product
1040627	1045552	4925	SIGI-HMM	WP_126027806.1	cas5e	LQ131_RS04950	1040627	1041352	1	type I-E CRISPR-associated protein Cas5/CasD
1040627	1045552	4925	SIGI-HMM	WP_126027807.1	cas6e	LQ131_RS04955	1041352	1042056	1	type I-E CRISPR-associated protein Cas6/Cse3/CasE
1040627	1045552	4925	SIGI-HMM	WP_020078068.1	cas1e	LQ131_RS04960	1042056	1042973	1	type I-E CRISPR-associated endonuclease Cas1e
1040627	1045552	4925	SIGI-HMM	WP_020078069.1	cas2e	LQ131_RS04965	1042976	1043269	1	type I-E CRISPR-associated endoribonuclease Cas2e
1040627	1045552	4925	SIGI-HMM	WP_020078070.1		LQ131_RS04970	1045167	1045343	1	DUF4177 domain-containing protein
1040627	1045552	4925	SIGI-HMM	WP_126027808.1		LQ131_RS04975	1045340	1045552	1	hypothetical protein
1071805	1083070	11265	SIGI-HMM	WP_230133026.1		LQ131_RS05115	1071805	1073256	1	integrase
1071805	1083070	11265	SIGI-HMM	WP_230132751.1		LQ131_RS05120	1073280	1073612	1	hypothetical protein
1071805	1083070	11265	SIGI-HMM	WP_230132752.1		LQ131_RS05125	1073612	1076965	1	hypothetical protein
1071805	1083070	11265	SIGI-HMM	WP_230132753.1		LQ131_RS05130	1076996	1077601	1	hypothetical protein
1071805	1083070	11265	SIGI-HMM	WP_230132754.1		LQ131_RS05135	1077925	1079205	1	site-specific integrase
1071805	1083070	11265	SIGI-HMM	WP_230132756.1		LQ131_RS05140	1079156	1080511	1	site-specific integrase
1071805	1083070	11265	SIGI-HMM	WP_230132758.1		LQ131_RS05145	1080517	1082175	1	hypothetical protein
1071805	1083070	11265	SIGI-HMM	WP_230132760.1		LQ131_RS05150	1082159	1082542	1	hypothetical protein
1071805	1083070	11265	SIGI-HMM	WP_230132762.1		LQ131_RS05155	1082645	1083070	1	hypothetical protein
1083958	1089150	5192	SIGI-HMM	WP_230132766.1		LQ131_RS05165	1083958	1085199	-1	relaxase/mobilization nuclease domain-containing protein
1083958	1089150	5192	SIGI-HMM	WP_230132768.1		LQ131_RS05170	1085208	1085597	-1	hypothetical protein
1083958	1089150	5192	SIGI-HMM	WP_230132770.1		LQ131_RS05175	1085881	1088370	-1	DEAD/DEAH box helicase family protein
1083958	1089150	5192	SIGI-HMM	WP_230132772.1		LQ131_RS05180	1088602	1088835	-1	hypothetical protein
1083958	1089150	5192	SIGI-HMM	WP_139308870.1		LQ131_RS05185	1088944	1089150	-1	hypothetical protein
1203075	1215587	12512	SIGI-HMM	WP_045388964.1		LQ131_RS05775	1203075	1203461	-1	hypothetical protein
1203075	1215587	12512	SIGI-HMM	WP_117025378.1		LQ131_RS05780	1203903	1204130	1	DUF1272 domain-containing protein
1203075	1215587	12512	SIGI-HMM	WP_181937214.1		LQ131_RS05785	1204458	1205276	1	AraC family transcriptional regulator
1203075	1215587	12512	SIGI-HMM	WP_117025376.1		LQ131_RS05790	1205353	1205715	1	cupin domain-containing protein
1203075	1215587	12512	SIGI-HMM	WP_117025375.1		LQ131_RS05795	1205915	1206451	1	dihydrofolate reductase family protein
1203075	1215587	12512	SIGI-HMM	WP_117025374.1		LQ131_RS05800	1206627	1207427	1	nucleotidyltransferase domain-containing protein
1203075	1215587	12512	SIGI-HMM	WP_230132783.1		LQ131_RS05805	1207716	1208390	1	hypothetical protein
1203075	1215587	12512	SIGI-HMM	WP_117026220.1		LQ131_RS05810	1208585	1210519	-1	hypothetical protein
1203075	1215587	12512	SIGI-HMM	WP_117026221.1		LQ131_RS05815	1210590	1212347	-1	hypothetical protein
1203075	1215587	12512	SIGI-HMM	WP_117026222.1		LQ131_RS05820	1212344	1212820	-1	hypothetical protein
1203075	1215587	12512	SIGI-HMM	WP_220378065.1		LQ131_RS05825	1212817	1213992	-1	dsDNA nuclease domain-containing protein
1203075	1215587	12512	SIGI-HMM			LQ131_RS05830	1214344	1215587	-1	integrase domain-containing protein
1682457	1706711	24254	SIGI-HMM	WP_230132852.1		LQ131_RS07955	1682457	1683086	1	phosphatase PAP2 family protein
1682457	1706711	24254	SIGI-HMM	WP_213199925.1		LQ131_RS07960	1684019	1685458	1	capsule assembly Wzi family protein
1682457	1706711	24254	SIGI-HMM	WP_213199926.1		LQ131_RS07965	1685572	1686708	1	polysaccharide export protein
1682457	1706711	24254	SIGI-HMM	WP_126027646.1		LQ131_RS07970	1686712	1687146	1	protein tyrosine phosphatase
1682457	1706711	24254	SIGI-HMM	WP_126027645.1		LQ131_RS07975	1687165	1689333	1	polysaccharide biosynthesis tyrosine autokinase
1682457	1706711	24254	SIGI-HMM	WP_230132853.1	wbaP	LQ131_RS07980	1689424	1690845	1	undecaprenyl-phosphate galactose phosphotransferase WbaP
1682457	1706711	24254	SIGI-HMM	WP_213199928.1		LQ131_RS07985	1690864	1691955	1	glycosyltransferase
1682457	1706711	24254	SIGI-HMM	WP_213199929.1		LQ131_RS07990	1691975	1693246	1	EpsG family protein
1682457	1706711	24254	SIGI-HMM	WP_213199930.1		LQ131_RS07995	1693236	1694042	1	glycoside hydrolase family protein
1682457	1706711	24254	SIGI-HMM	WP_230132854.1		LQ131_RS08000	1694063	1695151	1	glycosyltransferase family 4 protein
1682457	1706711	24254	SIGI-HMM	WP_095033700.1		LQ131_RS08005	1695185	1695882	1	IS1 family transposase
1682457	1706711	24254	SIGI-HMM	WP_126027208.1		LQ131_RS08010	1696083	1697174	1	glycosyltransferase
1682457	1706711	24254	SIGI-HMM	WP_126027209.1		LQ131_RS08015	1697483	1698898	1	mannose-1-phosphate guanylyltransferase/mannose-6-phosphate isomerase
1682457	1706711	24254	SIGI-HMM	WP_126027210.1	cpsG	LQ131_RS08020	1698920	1700290	1	phosphomannomutase CpsG
1682457	1706711	24254	SIGI-HMM	WP_126027211.1		LQ131_RS08025	1700389	1701498	1	DegT/DnrJ/EryC1/StrS family aminotransferase
1682457	1706711	24254	SIGI-HMM	WP_126027212.1		LQ131_RS08030	1701498	1702064	1	acyltransferase
1682457	1706711	24254	SIGI-HMM	WP_126027213.1		LQ131_RS08035	1702064	1703212	1	TDP-N-acetylfucosamine:lipid II N-acetylfucosaminyltransferase
1682457	1706711	24254	SIGI-HMM	WP_213199933.1		LQ131_RS08040	1703223	1704626	1	oligosaccharide flippase family protein
1682457	1706711	24254	SIGI-HMM	WP_213199934.1	rfbB	LQ131_RS08045	1704765	1705829	1	dTDP-glucose 4,6-dehydratase
1682457	1706711	24254	SIGI-HMM	WP_230132855.1	rfbA	LQ131_RS08050	1705842	1706711	1	glucose-1-phosphate thymidylyltransferase RfbA
1767531	1776185	8654	SIGI-HMM	WP_223575817.1		LQ131_RS08335	1767531	1769021	-1	PLP-dependent aminotransferase family protein
1767531	1776185	8654	SIGI-HMM	WP_045360522.1		LQ131_RS08340	1769090	1770238	1	hypothetical protein
1767531	1776185	8654	SIGI-HMM	WP_026612260.1		LQ131_RS08345	1770210	1770488	1	(2Fe-2S)-binding protein
1767531	1776185	8654	SIGI-HMM	WP_020078383.1		LQ131_RS08350	1770492	1771226	1	hypothetical protein
1767531	1776185	8654	SIGI-HMM	WP_020078384.1		LQ131_RS08355	1771313	1772557	1	ATP-grasp domain-containing protein
1767531	1776185	8654	SIGI-HMM	WP_020078385.1		LQ131_RS08360	1772557	1773720	1	hypothetical protein
1767531	1776185	8654	SIGI-HMM	WP_032711957.1		LQ131_RS08365	1773717	1774961	1	biotin carboxylase
1767531	1776185	8654	SIGI-HMM	WP_020078387.1		LQ131_RS08370	1774977	1776185	1	MFS transporter
2498375	2504353	5978	SIGI-HMM	WP_047053664.1		LQ131_RS11850	2498375	2498923	-1	NAD(P)H-dependent oxidoreductase
2498375	2504353	5978	SIGI-HMM	WP_015705393.1		LQ131_RS11855	2499017	2499394	-1	DUF1330 domain-containing protein
2498375	2504353	5978	SIGI-HMM	WP_157195347.1		LQ131_RS11860	2499391	2500452	-1	aldo/keto reductase
2498375	2504353	5978	SIGI-HMM	WP_020078799.1		LQ131_RS11865	2500455	2501027	-1	NAD(P)H-dependent oxidoreductase
2498375	2504353	5978	SIGI-HMM	WP_101739415.1		LQ131_RS11870	2501178	2502212	-1	amidohydrolase family protein
2498375	2504353	5978	SIGI-HMM	WP_101739414.1		LQ131_RS11875	2502315	2503262	-1	aldo/keto reductase
2498375	2504353	5978	SIGI-HMM	WP_072382841.1		LQ131_RS11880	2503347	2504036	-1	type 1 glutamine amidotransferase domain-containing protein
2498375	2504353	5978	SIGI-HMM	WP_032714475.1		LQ131_RS11885	2504045	2504353	-1	hypothetical protein
2524492	2532790	8298	SIGI-HMM			LQ131_RS11980	2524170	2524508	1	ISNCY family transposase
2524492	2532790	8298	SIGI-HMM	WP_227504962.1		LQ131_RS11985	2524492	2525388	1	SDR family oxidoreductase
2524492	2532790	8298	SIGI-HMM	WP_230132897.1		LQ131_RS11990	2525516	2526211	1	alpha/beta hydrolase
2524492	2532790	8298	SIGI-HMM	WP_047038760.1		LQ131_RS11995	2526420	2527310	1	GNAT family N-acetyltransferase
2524492	2532790	8298	SIGI-HMM	WP_047038616.1	leuE	LQ131_RS12000	2527515	2528159	-1	leucine efflux protein LeuE
2524492	2532790	8298	SIGI-HMM	WP_072205713.1		LQ131_RS12005	2528631	2529938	-1	OprD family outer membrane porin
2524492	2532790	8298	SIGI-HMM	WP_015366653.1		LQ131_RS12010	2530000	2530797	-1	phosphoglycerate mutase family protein
2524492	2532790	8298	SIGI-HMM	WP_020078881.1	surE	LQ131_RS12015	2531158	2532027	1	5'/3'-nucleotidase SurE
2524492	2532790	8298	SIGI-HMM	WP_032705775.1		LQ131_RS12020	2532203	2532790	1	hypothetical protein
2524492	2532790	8298	SIGI-HMM	WP_045360842.1		LQ131_RS12025	2532787	2534106	1	ATP-binding protein
2851091	2859144	8053	SIGI-HMM	WP_126027471.1		LQ131_RS13570	2851091	2851780	1	YafY family transcriptional regulator
2851091	2859144	8053	SIGI-HMM	WP_021465434.1		LQ131_RS13575	2851851	2852597	1	SDR family oxidoreductase
2851091	2859144	8053	SIGI-HMM	WP_020079054.1		LQ131_RS13580	2852801	2853376	1	TetR/AcrR family transcriptional regulator
2851091	2859144	8053	SIGI-HMM	WP_230132925.1		LQ131_RS13585	2853618	2854613	1	efflux RND transporter periplasmic adaptor subunit
2851091	2859144	8053	SIGI-HMM	WP_126027472.1		LQ131_RS13590	2854610	2857933	1	efflux RND transporter permease subunit
2851091	2859144	8053	SIGI-HMM	WP_164514923.1		LQ131_RS13595	2858093	2858476	1	AraC family transcriptional regulator
2851091	2859144	8053	SIGI-HMM	WP_020079058.1		LQ131_RS13600	2858653	2859144	-1	DUF523 domain-containing protein
2948308	2954279	5971	SIGI-HMM	WP_020079098.1		LQ131_RS14075	2948308	2948985	1	SOS response-associated peptidase
2948308	2954279	5971	SIGI-HMM	WP_230132929.1		LQ131_RS14080	2949079	2949426	1	nuclear transport factor 2 family protein
2948308	2954279	5971	SIGI-HMM	WP_020079101.1		LQ131_RS14085	2949586	2950122	-1	GNAT family N-acetyltransferase
2948308	2954279	5971	SIGI-HMM	WP_155957954.1		LQ131_RS14090	2950478	2951299	-1	IS3 family transposase
2948308	2954279	5971	SIGI-HMM	WP_064717955.1		LQ131_RS14095	2951371	2951703	1	SMR family transporter
2948308	2954279	5971	SIGI-HMM	WP_020079103.1		LQ131_RS14100	2951725	2952999	1	MASE1 domain-containing protein
2948308	2954279	5971	SIGI-HMM	WP_015367057.1		LQ131_RS14105	2953002	2954279	1	hypothetical protein
3851104	3870292	19188	SIGI-HMM	WP_230132978.1		LQ131_RS18345	3851104	3852090	-1	hypothetical protein
3851104	3870292	19188	SIGI-HMM	WP_042893783.1		LQ131_RS18350	3852092	3853030	-1	ACP S-malonyltransferase
3851104	3870292	19188	SIGI-HMM	WP_052320148.1		LQ131_RS18355	3853044	3854432	-1	hypothetical protein
3851104	3870292	19188	SIGI-HMM	WP_047064193.1		LQ131_RS18360	3854429	3855217	-1	outer membrane lipoprotein-sorting protein
3851104	3870292	19188	SIGI-HMM	WP_042893786.1		LQ131_RS18365	3855226	3856536	-1	ABC transporter permease
3851104	3870292	19188	SIGI-HMM	WP_227503545.1		LQ131_RS18370	3856537	3857139	-1	hypothetical protein
3851104	3870292	19188	SIGI-HMM	WP_230132979.1		LQ131_RS18375	3857171	3857878	-1	ABC transporter ATP-binding protein
3851104	3870292	19188	SIGI-HMM	WP_020079480.1		LQ131_RS18380	3857890	3858840	-1	hypothetical protein
3851104	3870292	19188	SIGI-HMM	WP_157195033.1		LQ131_RS18385	3858854	3860074	-1	beta-ketoacyl synthase
3851104	3870292	19188	SIGI-HMM	WP_020079482.1		LQ131_RS18390	3860076	3862637	-1	beta-ketoacyl-[acyl-carrier-protein] synthase family protein
3851104	3870292	19188	SIGI-HMM	WP_020079483.1		LQ131_RS18395	3862710	3863879	-1	aminomethyltransferase family protein
3851104	3870292	19188	SIGI-HMM	WP_020079484.1		LQ131_RS18400	3863909	3864190	-1	phosphopantetheine-binding protein
3851104	3870292	19188	SIGI-HMM	WP_230132980.1		LQ131_RS18405	3864209	3864757	-1	beta-hydroxyacyl-ACP dehydratase
3851104	3870292	19188	SIGI-HMM	WP_020079486.1		LQ131_RS18410	3864761	3865516	-1	SDR family oxidoreductase
3851104	3870292	19188	SIGI-HMM	WP_020079487.1	acpS	LQ131_RS18415	3865536	3865904	-1	holo-ACP synthase
3851104	3870292	19188	SIGI-HMM	WP_230132981.1		LQ131_RS18420	3865923	3867569	-1	ShlB/FhaC/HecB family hemolysin secretion/activation protein
3851104	3870292	19188	SIGI-HMM	WP_020079489.1		LQ131_RS18425	3867632	3870292	-1	filamentous hemagglutinin N-terminal domain-containing protein
4248179	4253259	5080	SIGI-HMM	WP_015368318.1		LQ131_RS20140	4248179	4249441	-1	SLC13 family permease
4248179	4253259	5080	SIGI-HMM	WP_015368319.1		LQ131_RS20145	4249521	4250954	-1	anion permease
4248179	4253259	5080	SIGI-HMM	WP_101739370.1		LQ131_RS20150	4250999	4252054	-1	4-oxalomesaconate tautomerase
4248179	4253259	5080	SIGI-HMM	WP_015368323.1		LQ131_RS20155	4252321	4253259	1	LysR family transcriptional regulator
4693005	4698567	5562	SIGI-HMM	WP_042894947.1		LQ131_RS22160	4693005	4694096	-1	type 1 fimbrial protein
4693005	4698567	5562	SIGI-HMM	WP_015368722.1		LQ131_RS22165	4694118	4694687	-1	fimbrial protein
4693005	4698567	5562	SIGI-HMM	WP_171824965.1		LQ131_RS22170	4694722	4697307	-1	fimbrial biogenesis outer membrane usher protein
4693005	4698567	5562	SIGI-HMM	WP_045412667.1		LQ131_RS22175	4697261	4697950	-1	fimbrial assembly chaperone
4693005	4698567	5562	SIGI-HMM	WP_162184300.1		LQ131_RS22180	4698007	4698567	-1	fimbrial protein

## Sheet: IslandPath-DIMOB
Table S13.2. Genomic Islands Predicted in K. aerogenes Using IslandPath-DIMOB
Island start	Island end	Length	Method	Gene name	Gene ID	Locus	Gene start	Gene end	Strand	Product	External Annotations
592574	595370	2796	IslandPath-DIMOB	WP_015369570.1		LQ131_RS02900	592574	592771	1	transposase
592574	595370	2796	IslandPath-DIMOB	WP_015703570.1		LQ131_RS02905	592780	593076	-1	YqjK-like family protein
592574	595370	2796	IslandPath-DIMOB	WP_015369572.1		LQ131_RS02910	593073	593471	-1	phage holin family protein
592574	595370	2796	IslandPath-DIMOB	WP_015369573.1		LQ131_RS02915	593474	593779	-1	YqjD family protein
592574	595370	2796	IslandPath-DIMOB	WP_015369574.1		LQ131_RS02920	593805	594173	-1	DUF1090 domain-containing protein
592574	595370	2796	IslandPath-DIMOB	WP_161798763.1	mzrA	LQ131_RS02925	594322	594699	-1	EnvZ/OmpR regulon moderator MzrA
592574	595370	2796	IslandPath-DIMOB	WP_015369576.1		LQ131_RS02930	594708	595370	-1	DedA family protein
862137	871640	9503	IslandPath-DIMOB	WP_015703418.1	idi	LQ131_RS04150	862137	862691	-1	isopentenyl-diphosphate Delta-isomerase
862137	871640	9503	IslandPath-DIMOB	WP_015369803.1	actS	LQ131_RS04155	862923	863642	1	amidase activator ActS
862137	871640	9503	IslandPath-DIMOB	WP_020077982.1		LQ131_RS04165	864313	864855	1	type IV secretion protein Rhs
862137	871640	9503	IslandPath-DIMOB	WP_047039329.1		LQ131_RS04170	864858	865214	1	hypothetical protein
862137	871640	9503	IslandPath-DIMOB	WP_110916187.1		LQ131_RS04175	865301	866448	1	IS3 family transposase
862137	871640	9503	IslandPath-DIMOB	WP_047056776.1		LQ131_RS04180	867314	868492	1	pyrimidine nucleoside transporter NupC
862137	871640	9503	IslandPath-DIMOB	WP_032715782.1		LQ131_RS04185	868527	868769	-1	hypothetical protein
862137	871640	9503	IslandPath-DIMOB	WP_072057860.1		LQ131_RS04190	868663	869949	1	OprD family outer membrane porin
862137	871640	9503	IslandPath-DIMOB	WP_047058897.1	aphA	LQ131_RS04195	869978	870694	1	acid phosphatase AphA
862137	871640	9503	IslandPath-DIMOB			LQ131_RS04200	870819	871088	1	hypothetical protein
862137	871640	9503	IslandPath-DIMOB	WP_045359439.1		LQ131_RS04205	871122	871640	-1	hypothetical protein
1062184	1092176	29992	IslandPath-DIMOB	WP_015369996.1		LQ131_RS05075	1062184	1062420	1	hypothetical protein
1062184	1092176	29992	IslandPath-DIMOB	WP_015703287.1		LQ131_RS05080	1062834	1063370	1	hypothetical protein
1062184	1092176	29992	IslandPath-DIMOB	WP_045367329.1		LQ131_RS05085	1063415	1064101	1	fimbria/pilus periplasmic chaperone
1062184	1092176	29992	IslandPath-DIMOB	WP_015369999.1		LQ131_RS05090	1064140	1066731	1	fimbrial biogenesis outer membrane usher protein
1062184	1092176	29992	IslandPath-DIMOB	WP_015703284.1		LQ131_RS05095	1066731	1067282	1	fimbrial protein
1062184	1092176	29992	IslandPath-DIMOB	WP_015370001.1		LQ131_RS05100	1067306	1067857	1	fimbrial protein
1062184	1092176	29992	IslandPath-DIMOB	WP_015703282.1		LQ131_RS05105	1067879	1069021	1	type 1 fimbrial protein
1062184	1092176	29992	IslandPath-DIMOB	WP_045367324.1	mutS	LQ131_RS05110	1069078	1071645	-1	DNA mismatch repair protein MutS
1062184	1092176	29992	IslandPath-DIMOB	WP_230133026.1		LQ131_RS05115	1071805	1073256	1	integrase
1062184	1092176	29992	IslandPath-DIMOB	WP_230132751.1		LQ131_RS05120	1073280	1073612	1	hypothetical protein
1062184	1092176	29992	IslandPath-DIMOB	WP_230132752.1		LQ131_RS05125	1073612	1076965	1	hypothetical protein
1062184	1092176	29992	IslandPath-DIMOB	WP_230132753.1		LQ131_RS05130	1076996	1077601	1	hypothetical protein
1062184	1092176	29992	IslandPath-DIMOB	WP_230132754.1		LQ131_RS05135	1077925	1079205	1	site-specific integrase
1062184	1092176	29992	IslandPath-DIMOB	WP_230132756.1		LQ131_RS05140	1079156	1080511	1	site-specific integrase
1062184	1092176	29992	IslandPath-DIMOB	WP_230132758.1		LQ131_RS05145	1080517	1082175	1	hypothetical protein
1062184	1092176	29992	IslandPath-DIMOB	WP_230132760.1		LQ131_RS05150	1082159	1082542	1	hypothetical protein
1062184	1092176	29992	IslandPath-DIMOB	WP_230132762.1		LQ131_RS05155	1082645	1083070	1	hypothetical protein
1062184	1092176	29992	IslandPath-DIMOB	WP_230132764.1		LQ131_RS05160	1083120	1083434	-1	cell wall-binding protein
1062184	1092176	29992	IslandPath-DIMOB	WP_230132766.1		LQ131_RS05165	1083958	1085199	-1	relaxase/mobilization nuclease domain-containing protein
1062184	1092176	29992	IslandPath-DIMOB	WP_230132768.1		LQ131_RS05170	1085208	1085597	-1	hypothetical protein
1062184	1092176	29992	IslandPath-DIMOB	WP_230132770.1		LQ131_RS05175	1085881	1088370	-1	DEAD/DEAH box helicase family protein
1062184	1092176	29992	IslandPath-DIMOB	WP_230132772.1		LQ131_RS05180	1088602	1088835	-1	hypothetical protein
1062184	1092176	29992	IslandPath-DIMOB	WP_139308870.1		LQ131_RS05185	1088944	1089150	-1	hypothetical protein
1062184	1092176	29992	IslandPath-DIMOB	WP_058676379.1		LQ131_RS05190	1089591	1090370	-1	heme ABC transporter ATP-binding protein
1062184	1092176	29992	IslandPath-DIMOB	WP_032712413.1		LQ131_RS05195	1090363	1091358	-1	iron ABC transporter permease
1062184	1092176	29992	IslandPath-DIMOB	WP_042895296.1		LQ131_RS05200	1091358	1092176	-1	hemin ABC transporter substrate-binding protein
1062184	1092176	29992	IslandPath-DIMOB	WP_101739297.1		LQ131_RS05205	1092173	1093204	-1	hemin-degrading factor
1678677	1735083	56406	IslandPath-DIMOB	WP_126027650.1		LQ131_RS07945	1678677	1680263	-1	TerC family protein
1678677	1735083	56406	IslandPath-DIMOB	WP_015706060.1	galF	LQ131_RS07950	1681119	1682009	1	UTP--glucose-1-phosphate uridylyltransferase GalF
1678677	1735083	56406	IslandPath-DIMOB	WP_230132852.1		LQ131_RS07955	1682457	1683086	1	phosphatase PAP2 family protein
1678677	1735083	56406	IslandPath-DIMOB	WP_213199925.1		LQ131_RS07960	1684019	1685458	1	capsule assembly Wzi family protein
1678677	1735083	56406	IslandPath-DIMOB	WP_213199926.1		LQ131_RS07965	1685572	1686708	1	polysaccharide export protein
1678677	1735083	56406	IslandPath-DIMOB	WP_126027646.1		LQ131_RS07970	1686712	1687146	1	protein tyrosine phosphatase
1678677	1735083	56406	IslandPath-DIMOB	WP_126027645.1		LQ131_RS07975	1687165	1689333	1	polysaccharide biosynthesis tyrosine autokinase
1678677	1735083	56406	IslandPath-DIMOB	WP_230132853.1	wbaP	LQ131_RS07980	1689424	1690845	1	undecaprenyl-phosphate galactose phosphotransferase WbaP
1678677	1735083	56406	IslandPath-DIMOB	WP_213199928.1		LQ131_RS07985	1690864	1691955	1	glycosyltransferase
1678677	1735083	56406	IslandPath-DIMOB	WP_213199929.1		LQ131_RS07990	1691975	1693246	1	EpsG family protein
1678677	1735083	56406	IslandPath-DIMOB	WP_213199930.1		LQ131_RS07995	1693236	1694042	1	glycoside hydrolase family protein
1678677	1735083	56406	IslandPath-DIMOB	WP_230132854.1		LQ131_RS08000	1694063	1695151	1	glycosyltransferase family 4 protein
1678677	1735083	56406	IslandPath-DIMOB	WP_095033700.1		LQ131_RS08005	1695185	1695882	1	IS1 family transposase
1678677	1735083	56406	IslandPath-DIMOB	WP_126027208.1		LQ131_RS08010	1696083	1697174	1	glycosyltransferase
1678677	1735083	56406	IslandPath-DIMOB	WP_126027209.1		LQ131_RS08015	1697483	1698898	1	mannose-1-phosphate guanylyltransferase/mannose-6-phosphate isomerase
1678677	1735083	56406	IslandPath-DIMOB	WP_126027210.1	cpsG	LQ131_RS08020	1698920	1700290	1	phosphomannomutase CpsG
1678677	1735083	56406	IslandPath-DIMOB	WP_126027211.1		LQ131_RS08025	1700389	1701498	1	DegT/DnrJ/EryC1/StrS family aminotransferase
1678677	1735083	56406	IslandPath-DIMOB	WP_126027212.1		LQ131_RS08030	1701498	1702064	1	acyltransferase
1678677	1735083	56406	IslandPath-DIMOB	WP_126027213.1		LQ131_RS08035	1702064	1703212	1	TDP-N-acetylfucosamine:lipid II N-acetylfucosaminyltransferase
1678677	1735083	56406	IslandPath-DIMOB	WP_213199933.1		LQ131_RS08040	1703223	1704626	1	oligosaccharide flippase family protein
1678677	1735083	56406	IslandPath-DIMOB	WP_213199934.1	rfbB	LQ131_RS08045	1704765	1705829	1	dTDP-glucose 4,6-dehydratase
1678677	1735083	56406	IslandPath-DIMOB	WP_230132855.1	rfbA	LQ131_RS08050	1705842	1706711	1	glucose-1-phosphate thymidylyltransferase RfbA
1678677	1735083	56406	IslandPath-DIMOB	WP_126027217.1	gndA	LQ131_RS08055	1707094	1708500	1	NADP-dependent phosphogluconate dehydrogenase
1678677	1735083	56406	IslandPath-DIMOB	WP_126027218.1	ugd	LQ131_RS08060	1708716	1709882	1	UDP-glucose 6-dehydrogenase
1678677	1735083	56406	IslandPath-DIMOB			LQ131_RS08065	1710226	1711328	-1	IS3 family transposase
1678677	1735083	56406	IslandPath-DIMOB			LQ131_RS08070	1711408	1712133	-1	integrase core domain-containing protein
1678677	1735083	56406	IslandPath-DIMOB	WP_157195246.1		LQ131_RS08075	1712555	1715161	1	DUF4214 domain-containing protein
1678677	1735083	56406	IslandPath-DIMOB	WP_157195247.1		LQ131_RS08080	1715411	1717186	1	type I secretion system permease/ATPase
1678677	1735083	56406	IslandPath-DIMOB	WP_047047459.1		LQ131_RS08085	1717239	1718570	1	HlyD family type I secretion periplasmic adaptor subunit
1678677	1735083	56406	IslandPath-DIMOB	WP_157195380.1		LQ131_RS08090	1718570	1719946	1	TolC family outer membrane protein
1678677	1735083	56406	IslandPath-DIMOB	WP_042896039.1	ugd	LQ131_RS08095	1720165	1721331	1	UDP-glucose 6-dehydrogenase
1678677	1735083	56406	IslandPath-DIMOB	WP_126027220.1		LQ131_RS08100	1721863	1722870	-1	NAD-dependent epimerase
1678677	1735083	56406	IslandPath-DIMOB	WP_126027524.1		LQ131_RS08105	1723915	1724682	1	ABC transporter permease
1678677	1735083	56406	IslandPath-DIMOB	WP_049056271.1		LQ131_RS08110	1724682	1725422	1	ABC transporter ATP-binding protein
1678677	1735083	56406	IslandPath-DIMOB	WP_126027221.1		LQ131_RS08115	1725436	1727328	1	DUF4422 domain-containing protein
1678677	1735083	56406	IslandPath-DIMOB	WP_126027222.1	glf	LQ131_RS08120	1727347	1728501	1	UDP-galactopyranose mutase
1678677	1735083	56406	IslandPath-DIMOB	WP_126027223.1		LQ131_RS08125	1728498	1729391	1	glycosyltransferase
1678677	1735083	56406	IslandPath-DIMOB			LQ131_RS08130	1729392	1730138	1	glycosyltransferase family 1 protein
1678677	1735083	56406	IslandPath-DIMOB	WP_095033700.1		LQ131_RS08135	1730225	1730922	1	IS1 family transposase
1678677	1735083	56406	IslandPath-DIMOB			LQ131_RS08140	1730934	1731311	1	glycosyltransferase
1678677	1735083	56406	IslandPath-DIMOB	WP_157195249.1		LQ131_RS08145	1731443	1732798	1	glycosyltransferase
1678677	1735083	56406	IslandPath-DIMOB	WP_227541706.1		LQ131_RS08150	1733044	1734045	1	acyltransferase
1678677	1735083	56406	IslandPath-DIMOB	WP_126027227.1	hisIE	LQ131_RS08155	1734484	1735083	-1	bifunctional phosphoribosyl-AMP cyclohydrolase/phosphoribosyl-ATP diphosphatase HisIE
1678677	1735083	56406	IslandPath-DIMOB	WP_015365818.1	hisF	LQ131_RS08160	1735077	1735853	-1	imidazole glycerol phosphate synthase subunit HisF
2108872	2115647	6775	IslandPath-DIMOB	WP_230132864.1		LQ131_RS10000	2108872	2110041	1	M20 family metallopeptidase
2108872	2115647	6775	IslandPath-DIMOB	WP_020078603.1		LQ131_RS10005	2110067	2111458	1	MFS transporter	RGI
2108872	2115647	6775	IslandPath-DIMOB	WP_161799847.1	pspF	LQ131_RS10010	2111449	2112435	-1	phage shock protein operon transcriptional activator
2108872	2115647	6775	IslandPath-DIMOB	WP_015366272.1	pspA	LQ131_RS10015	2112588	2113256	1	phage shock protein PspA
2108872	2115647	6775	IslandPath-DIMOB	WP_015366273.1	pspB	LQ131_RS10020	2113312	2113536	1	envelope stress response membrane protein PspB
2108872	2115647	6775	IslandPath-DIMOB	WP_015366274.1	pspC	LQ131_RS10025	2113536	2113895	1	envelope stress response membrane protein PspC
2108872	2115647	6775	IslandPath-DIMOB	WP_015366275.1	pspD	LQ131_RS10030	2113926	2114144	1	phage shock protein PspD
2108872	2115647	6775	IslandPath-DIMOB	WP_042892658.1		LQ131_RS10035	2114250	2115647	1	YcjX family protein
2108872	2115647	6775	IslandPath-DIMOB	WP_032708268.1		LQ131_RS10040	2115644	2116705	1	YcjF family protein
2492308	2532790	40482	IslandPath-DIMOB	WP_020078793.1		LQ131_RS11820	2492308	2492925	-1	TetR/AcrR family transcriptional regulator
2492308	2532790	40482	IslandPath-DIMOB	WP_020078794.1		LQ131_RS11825	2492937	2496044	-1	multidrug efflux RND transporter permease subunit
2492308	2532790	40482	IslandPath-DIMOB	WP_131625406.1		LQ131_RS11830	2496061	2496321	-1	hypothetical protein
2492308	2532790	40482	IslandPath-DIMOB	WP_015705397.1		LQ131_RS11835	2496433	2496885	-1	nuclear transport factor 2 family protein
2492308	2532790	40482	IslandPath-DIMOB			LQ131_RS11840	2497438	2498103	-1	carboxymuconolactone decarboxylase family protein
2492308	2532790	40482	IslandPath-DIMOB			LQ131_RS11845	2498101	2498334	-1	antibiotic biosynthesis monooxygenase
2492308	2532790	40482	IslandPath-DIMOB	WP_047053664.1		LQ131_RS11850	2498375	2498923	-1	NAD(P)H-dependent oxidoreductase
2492308	2532790	40482	IslandPath-DIMOB	WP_015705393.1		LQ131_RS11855	2499017	2499394	-1	DUF1330 domain-containing protein
2492308	2532790	40482	IslandPath-DIMOB	WP_157195347.1		LQ131_RS11860	2499391	2500452	-1	aldo/keto reductase
2492308	2532790	40482	IslandPath-DIMOB	WP_020078799.1		LQ131_RS11865	2500455	2501027	-1	NAD(P)H-dependent oxidoreductase
2492308	2532790	40482	IslandPath-DIMOB	WP_101739415.1		LQ131_RS11870	2501178	2502212	-1	amidohydrolase family protein
2492308	2532790	40482	IslandPath-DIMOB	WP_101739414.1		LQ131_RS11875	2502315	2503262	-1	aldo/keto reductase
2492308	2532790	40482	IslandPath-DIMOB	WP_072382841.1		LQ131_RS11880	2503347	2504036	-1	type 1 glutamine amidotransferase domain-containing protein
2492308	2532790	40482	IslandPath-DIMOB	WP_032714475.1		LQ131_RS11885	2504045	2504353	-1	hypothetical protein
2492308	2532790	40482	IslandPath-DIMOB	WP_020078803.1		LQ131_RS11890	2504493	2505392	1	LysR family transcriptional regulator
2492308	2532790	40482	IslandPath-DIMOB	WP_020078804.1		LQ131_RS11895	2505429	2506337	-1	LysR family transcriptional regulator
2492308	2532790	40482	IslandPath-DIMOB	WP_032708025.1		LQ131_RS11900	2506550	2507536	1	aldo/keto reductase
2492308	2532790	40482	IslandPath-DIMOB	WP_162378686.1		LQ131_RS11905	2507583	2508764	1	aldo/keto reductase
2492308	2532790	40482	IslandPath-DIMOB	WP_015366641.1		LQ131_RS11910	2508882	2509919	-1	aldo/keto reductase
2492308	2532790	40482	IslandPath-DIMOB	WP_020078806.1		LQ131_RS11915	2510084	2510293	-1	hypothetical protein
2492308	2532790	40482	IslandPath-DIMOB	WP_015705382.1		LQ131_RS11920	2510315	2511274	-1	LacI family transcriptional regulator
2492308	2532790	40482	IslandPath-DIMOB	WP_015705381.1		LQ131_RS11925	2511352	2512257	-1	ROK family protein
2492308	2532790	40482	IslandPath-DIMOB	WP_015705380.1		LQ131_RS11930	2512301	2512615	-1	PTS lactose/cellobiose transporter subunit IIA
2492308	2532790	40482	IslandPath-DIMOB	WP_015366646.1		LQ131_RS11935	2512640	2513962	-1	PTS sugar transporter subunit IIC
2492308	2532790	40482	IslandPath-DIMOB	WP_015705379.1		LQ131_RS11940	2513977	2514288	-1	PTS sugar transporter subunit IIB
2492308	2532790	40482	IslandPath-DIMOB	WP_032708022.1		LQ131_RS11945	2514458	2515729	1	PTS transporter subunit EIIC
2492308	2532790	40482	IslandPath-DIMOB	WP_015366649.1		LQ131_RS11950	2515938	2517275	1	carbohydrate porin
2492308	2532790	40482	IslandPath-DIMOB	WP_032708021.1		LQ131_RS11955	2517287	2519482	1	beta-1,4 mannanase
2492308	2532790	40482	IslandPath-DIMOB	WP_015705375.1		LQ131_RS11960	2519531	2520949	1	glycoside hydrolase family 1 protein
2492308	2532790	40482	IslandPath-DIMOB	WP_038991643.1		LQ131_RS11965	2521358	2522767	1	ISNCY family transposase
2492308	2532790	40482	IslandPath-DIMOB	WP_038991646.1		LQ131_RS11970	2522811	2523329	-1	GrpB family protein
2492308	2532790	40482	IslandPath-DIMOB	WP_045420631.1		LQ131_RS11975	2523341	2523955	-1	DJ-1/PfpI family protein
2492308	2532790	40482	IslandPath-DIMOB			LQ131_RS11980	2524170	2524508	1	ISNCY family transposase
2492308	2532790	40482	IslandPath-DIMOB	WP_227504962.1		LQ131_RS11985	2524492	2525388	1	SDR family oxidoreductase
2492308	2532790	40482	IslandPath-DIMOB	WP_230132897.1		LQ131_RS11990	2525516	2526211	1	alpha/beta hydrolase
2492308	2532790	40482	IslandPath-DIMOB	WP_047038760.1		LQ131_RS11995	2526420	2527310	1	GNAT family N-acetyltransferase
2492308	2532790	40482	IslandPath-DIMOB	WP_047038616.1	leuE	LQ131_RS12000	2527515	2528159	-1	leucine efflux protein LeuE
2492308	2532790	40482	IslandPath-DIMOB	WP_072205713.1		LQ131_RS12005	2528631	2529938	-1	OprD family outer membrane porin
2492308	2532790	40482	IslandPath-DIMOB	WP_015366653.1		LQ131_RS12010	2530000	2530797	-1	phosphoglycerate mutase family protein
2492308	2532790	40482	IslandPath-DIMOB	WP_020078881.1	surE	LQ131_RS12015	2531158	2532027	1	5'/3'-nucleotidase SurE
2492308	2532790	40482	IslandPath-DIMOB	WP_032705775.1		LQ131_RS12020	2532203	2532790	1	hypothetical protein
2492308	2532790	40482	IslandPath-DIMOB	WP_045360842.1		LQ131_RS12025	2532787	2534106	1	ATP-binding protein
2833288	2878519	45231	IslandPath-DIMOB	WP_015705178.1		LQ131_RS13475	2833288	2834295	-1	AraC family transcriptional regulator
2833288	2878519	45231	IslandPath-DIMOB	WP_126027467.1		LQ131_RS13480	2834575	2836176	1	aldehyde dehydrogenase family protein
2833288	2878519	45231	IslandPath-DIMOB	WP_045412741.1		LQ131_RS13485	2836533	2836976	1	acetyltransferase
2833288	2878519	45231	IslandPath-DIMOB	WP_157194895.1		LQ131_RS13490	2836995	2837579	-1	helix-turn-helix transcriptional regulator
2833288	2878519	45231	IslandPath-DIMOB	WP_072001148.1		LQ131_RS13495	2837903	2838523	-1	histidine phosphatase family protein
2833288	2878519	45231	IslandPath-DIMOB	WP_015705173.1		LQ131_RS13500	2838776	2839324	-1	GNAT family N-acetyltransferase
2833288	2878519	45231	IslandPath-DIMOB	WP_161798772.1		LQ131_RS13505	2839624	2839980	1	ASCH domain-containing protein
2833288	2878519	45231	IslandPath-DIMOB	WP_015366962.1		LQ131_RS13510	2840183	2840401	1	hypothetical protein
2833288	2878519	45231	IslandPath-DIMOB	WP_015705172.1		LQ131_RS13515	2840717	2841319	-1	TetR/AcrR family transcriptional regulator
2833288	2878519	45231	IslandPath-DIMOB	WP_015705171.1		LQ131_RS13520	2841459	2841860	1	RidA family protein
2833288	2878519	45231	IslandPath-DIMOB	WP_230133034.1		LQ131_RS13525	2842191	2842583	-1	nuclear transport factor 2 family protein
2833288	2878519	45231	IslandPath-DIMOB	WP_042896605.1		LQ131_RS13530	2843001	2843453	1	AraC family transcriptional regulator
2833288	2878519	45231	IslandPath-DIMOB	WP_015705169.1		LQ131_RS13535	2844182	2845414	1	hypothetical protein
2833288	2878519	45231	IslandPath-DIMOB	WP_126027468.1		LQ131_RS13540	2845456	2846055	-1	PgPepO oligopeptidase
2833288	2878519	45231	IslandPath-DIMOB			LQ131_RS13545	2846248	2846469	-1	GNAT family N-acetyltransferase
2833288	2878519	45231	IslandPath-DIMOB	WP_015705166.1		LQ131_RS13550	2846727	2847380	-1	LysE family translocator
2833288	2878519	45231	IslandPath-DIMOB	WP_126027469.1		LQ131_RS13555	2847585	2848613	-1	alpha/beta hydrolase
2833288	2878519	45231	IslandPath-DIMOB	WP_126027470.1		LQ131_RS13560	2848627	2849856	-1	MFS transporter
2833288	2878519	45231	IslandPath-DIMOB	WP_087877262.1		LQ131_RS13565	2850152	2851051	1	LysR family transcriptional regulator
2833288	2878519	45231	IslandPath-DIMOB	WP_126027471.1		LQ131_RS13570	2851091	2851780	1	YafY family transcriptional regulator
2833288	2878519	45231	IslandPath-DIMOB	WP_021465434.1		LQ131_RS13575	2851851	2852597	1	SDR family oxidoreductase
2833288	2878519	45231	IslandPath-DIMOB	WP_020079054.1		LQ131_RS13580	2852801	2853376	1	TetR/AcrR family transcriptional regulator
2833288	2878519	45231	IslandPath-DIMOB	WP_230132925.1		LQ131_RS13585	2853618	2854613	1	efflux RND transporter periplasmic adaptor subunit
2833288	2878519	45231	IslandPath-DIMOB	WP_126027472.1		LQ131_RS13590	2854610	2857933	1	efflux RND transporter permease subunit
2833288	2878519	45231	IslandPath-DIMOB	WP_164514923.1		LQ131_RS13595	2858093	2858476	1	AraC family transcriptional regulator
2833288	2878519	45231	IslandPath-DIMOB	WP_020079058.1		LQ131_RS13600	2858653	2859144	-1	DUF523 domain-containing protein
2833288	2878519	45231	IslandPath-DIMOB	WP_015366979.1		LQ131_RS13605	2859200	2860363	-1	M20 family metallopeptidase
2833288	2878519	45231	IslandPath-DIMOB	WP_032715552.1		LQ131_RS13610	2860621	2861820	1	MFS transporter
2833288	2878519	45231	IslandPath-DIMOB	WP_032715551.1		LQ131_RS13615	2861875	2862597	-1	amino acid ABC transporter ATP-binding protein
2833288	2878519	45231	IslandPath-DIMOB	WP_126027474.1		LQ131_RS13620	2862584	2863300	-1	amino acid ABC transporter permease
2833288	2878519	45231	IslandPath-DIMOB	WP_126027475.1		LQ131_RS13625	2863431	2864180	1	phage integrase SAM-like domain-containing protein
2833288	2878519	45231	IslandPath-DIMOB	WP_126027476.1		LQ131_RS13630	2864196	2865343	-1	IS3 family transposase
2833288	2878519	45231	IslandPath-DIMOB	WP_126027477.1		LQ131_RS13635	2865854	2866573	1	hypothetical protein
2833288	2878519	45231	IslandPath-DIMOB	WP_126027478.1		LQ131_RS13640	2866633	2867559	1	hypothetical protein
2833288	2878519	45231	IslandPath-DIMOB	WP_085846045.1		LQ131_RS13645	2867621	2867866	1	hypothetical protein
2833288	2878519	45231	IslandPath-DIMOB	WP_126027479.1		LQ131_RS13650	2868059	2868355	1	hypothetical protein
2833288	2878519	45231	IslandPath-DIMOB	WP_021466378.1		LQ131_RS13655	2868439	2868762	1	hypothetical protein
2833288	2878519	45231	IslandPath-DIMOB	WP_126027480.1		LQ131_RS13660	2868829	2869323	1	hypothetical protein
2833288	2878519	45231	IslandPath-DIMOB	WP_126027481.1		LQ131_RS13665	2869433	2870167	1	hypothetical protein
2833288	2878519	45231	IslandPath-DIMOB	WP_126027482.1		LQ131_RS13670	2870167	2870382	1	hypothetical protein
2833288	2878519	45231	IslandPath-DIMOB	WP_126027483.1		LQ131_RS13675	2870379	2870762	1	hypothetical protein
2833288	2878519	45231	IslandPath-DIMOB	WP_126027484.1		LQ131_RS13680	2870770	2871165	1	hypothetical protein
2833288	2878519	45231	IslandPath-DIMOB	WP_126027485.1		LQ131_RS13685	2871690	2871881	1	hypothetical protein
2833288	2878519	45231	IslandPath-DIMOB	WP_126027486.1		LQ131_RS13690	2871881	2872618	1	hypothetical protein
2833288	2878519	45231	IslandPath-DIMOB	WP_126027487.1		LQ131_RS13695	2872615	2872932	1	hypothetical protein
2833288	2878519	45231	IslandPath-DIMOB	WP_126027488.1		LQ131_RS13700	2873191	2874492	1	putative Ig domain-containing protein
2833288	2878519	45231	IslandPath-DIMOB	WP_015705157.1		LQ131_RS13705	2874744	2875511	-1	basic amino acid ABC transporter substrate-binding protein
2833288	2878519	45231	IslandPath-DIMOB			LQ131_RS13710	2875607	2876558	-1	MurR/RpiR family transcriptional regulator
2833288	2878519	45231	IslandPath-DIMOB			LQ131_RS13715	2876503	2877455	-1	iron-siderophore ABC transporter substrate-binding protein
2833288	2878519	45231	IslandPath-DIMOB	WP_230132926.1		LQ131_RS13720	2877467	2878519	-1	iron ABC transporter permease
2833288	2878519	45231	IslandPath-DIMOB	WP_032705702.1		LQ131_RS13725	2878516	2879541	-1	iron ABC transporter permease
2935872	2960070	24198	IslandPath-DIMOB	WP_015367042.1	ihfA	LQ131_RS14005	2935872	2936171	-1	integration host factor subunit alpha
2935872	2960070	24198	IslandPath-DIMOB	WP_015705112.1	pheT	LQ131_RS14010	2936176	2938563	-1	phenylalanine--tRNA ligase subunit beta
2935872	2960070	24198	IslandPath-DIMOB	WP_015367044.1	pheS	LQ131_RS14015	2938579	2939562	-1	phenylalanine--tRNA ligase subunit alpha
2935872	2960070	24198	IslandPath-DIMOB	WP_001386830.1	pheM	LQ131_RS14020	2939701	2939745	-1	pheST operon leader peptide PheM
2935872	2960070	24198	IslandPath-DIMOB	WP_004102963.1	rplT	LQ131_RS14025	2939869	2940225	-1	50S ribosomal protein L20
2935872	2960070	24198	IslandPath-DIMOB	WP_001124225.1	rpmI	LQ131_RS14030	2940276	2940473	-1	50S ribosomal protein L35
2935872	2960070	24198	IslandPath-DIMOB	WP_004189469.1	infC	LQ131_RS14035	2940564	2941106	-1	translation initiation factor IF-3
2935872	2960070	24198	IslandPath-DIMOB	WP_015367045.1	thrS	LQ131_RS14040	2941110	2943038	-1	threonine--tRNA ligase
2935872	2960070	24198	IslandPath-DIMOB	WP_015705111.1		LQ131_RS14045	2943471	2944229	-1	YdiY family protein
2935872	2960070	24198	IslandPath-DIMOB	WP_020079097.1	pfkB	LQ131_RS14050	2944587	2945519	1	6-phosphofructokinase II
2935872	2960070	24198	IslandPath-DIMOB	WP_015367048.1	ghoS	LQ131_RS14055	2945606	2945890	1	type V toxin-antitoxin system endoribonuclease antitoxin GhoS
2935872	2960070	24198	IslandPath-DIMOB	WP_015705109.1		LQ131_RS14060	2945996	2946856	1	fructosamine kinase family protein
2935872	2960070	24198	IslandPath-DIMOB	WP_015367050.1	tonB	LQ131_RS14065	2946900	2947640	-1	TonB system transport protein TonB
2935872	2960070	24198	IslandPath-DIMOB	WP_015367051.1		LQ131_RS14070	2947851	2948147	1	YciI family protein
2935872	2960070	24198	IslandPath-DIMOB	WP_020079098.1		LQ131_RS14075	2948308	2948985	1	SOS response-associated peptidase
2935872	2960070	24198	IslandPath-DIMOB	WP_230132929.1		LQ131_RS14080	2949079	2949426	1	nuclear transport factor 2 family protein
2935872	2960070	24198	IslandPath-DIMOB	WP_020079101.1		LQ131_RS14085	2949586	2950122	-1	GNAT family N-acetyltransferase
2935872	2960070	24198	IslandPath-DIMOB	WP_155957954.1		LQ131_RS14090	2950478	2951299	-1	IS3 family transposase
2935872	2960070	24198	IslandPath-DIMOB	WP_064717955.1		LQ131_RS14095	2951371	2951703	1	SMR family transporter
2935872	2960070	24198	IslandPath-DIMOB	WP_020079103.1		LQ131_RS14100	2951725	2952999	1	MASE1 domain-containing protein
2935872	2960070	24198	IslandPath-DIMOB	WP_015367057.1		LQ131_RS14105	2953002	2954279	1	hypothetical protein
2935872	2960070	24198	IslandPath-DIMOB	WP_045413634.1		LQ131_RS14110	2954384	2955937	-1	MFS transporter
2935872	2960070	24198	IslandPath-DIMOB	WP_015367059.1		LQ131_RS14115	2956204	2957385	1	oligogalacturonate lyase
2935872	2960070	24198	IslandPath-DIMOB	WP_047040885.1		LQ131_RS14120	2957388	2957708	1	cupin domain-containing protein
2935872	2960070	24198	IslandPath-DIMOB			LQ131_RS14125	2957935	2958207	-1	transposase
2935872	2960070	24198	IslandPath-DIMOB	WP_086538044.1		LQ131_RS14130	2958292	2958465	-1	YciY family protein
2935872	2960070	24198	IslandPath-DIMOB	WP_015367063.1	cls	LQ131_RS14135	2958610	2960070	1	cardiolipin synthase

## Sheet: IslandPath
Table S13.3. Integrated Results of Genomic Island Prediction Tools in K. aerogenes
Island start	Island end	Length	Method	Gene name	Gene ID	Locus	Gene start	Gene end	Strand	Product	External Annotations
592574	595370	2796	Predicted by at least one method	WP_015369570.1		LQ131_RS02900	592574	592771	1	transposase
592574	595370	2796	Predicted by at least one method	WP_015703570.1		LQ131_RS02905	592780	593076	-1	YqjK-like family protein
592574	595370	2796	Predicted by at least one method	WP_015369572.1		LQ131_RS02910	593073	593471	-1	phage holin family protein
592574	595370	2796	Predicted by at least one method	WP_015369573.1		LQ131_RS02915	593474	593779	-1	YqjD family protein
592574	595370	2796	Predicted by at least one method	WP_015369574.1		LQ131_RS02920	593805	594173	-1	DUF1090 domain-containing protein
592574	595370	2796	Predicted by at least one method	WP_161798763.1	mzrA	LQ131_RS02925	594322	594699	-1	EnvZ/OmpR regulon moderator MzrA
592574	595370	2796	Predicted by at least one method	WP_015369576.1		LQ131_RS02930	594708	595370	-1	DedA family protein
862137	871640	9503	Predicted by at least one method	WP_015703418.1	idi	LQ131_RS04150	862137	862691	-1	isopentenyl-diphosphate Delta-isomerase
862137	871640	9503	Predicted by at least one method	WP_015369803.1	actS	LQ131_RS04155	862923	863642	1	amidase activator ActS
862137	871640	9503	Predicted by at least one method	WP_020077982.1		LQ131_RS04165	864313	864855	1	type IV secretion protein Rhs
862137	871640	9503	Predicted by at least one method	WP_047039329.1		LQ131_RS04170	864858	865214	1	hypothetical protein
862137	871640	9503	Predicted by at least one method	WP_110916187.1		LQ131_RS04175	865301	866448	1	IS3 family transposase
862137	871640	9503	Predicted by at least one method	WP_047056776.1		LQ131_RS04180	867314	868492	1	pyrimidine nucleoside transporter NupC
862137	871640	9503	Predicted by at least one method	WP_032715782.1		LQ131_RS04185	868527	868769	-1	hypothetical protein
862137	871640	9503	Predicted by at least one method	WP_072057860.1		LQ131_RS04190	868663	869949	1	OprD family outer membrane porin
862137	871640	9503	Predicted by at least one method	WP_047058897.1	aphA	LQ131_RS04195	869978	870694	1	acid phosphatase AphA
862137	871640	9503	Predicted by at least one method			LQ131_RS04200	870819	871088	1	hypothetical protein
862137	871640	9503	Predicted by at least one method	WP_045359439.1		LQ131_RS04205	871122	871640	-1	hypothetical protein
1040627	1045552	4925	Predicted by at least one method	WP_126027806.1	cas5e	LQ131_RS04950	1040627	1041352	1	type I-E CRISPR-associated protein Cas5/CasD
1040627	1045552	4925	Predicted by at least one method	WP_126027807.1	cas6e	LQ131_RS04955	1041352	1042056	1	type I-E CRISPR-associated protein Cas6/Cse3/CasE
1040627	1045552	4925	Predicted by at least one method	WP_020078068.1	cas1e	LQ131_RS04960	1042056	1042973	1	type I-E CRISPR-associated endonuclease Cas1e
1040627	1045552	4925	Predicted by at least one method	WP_020078069.1	cas2e	LQ131_RS04965	1042976	1043269	1	type I-E CRISPR-associated endoribonuclease Cas2e
1040627	1045552	4925	Predicted by at least one method	WP_020078070.1		LQ131_RS04970	1045167	1045343	1	DUF4177 domain-containing protein
1040627	1045552	4925	Predicted by at least one method	WP_126027808.1		LQ131_RS04975	1045340	1045552	1	hypothetical protein
1062184	1092176	29992	Predicted by at least one method	WP_015369996.1		LQ131_RS05075	1062184	1062420	1	hypothetical protein
1062184	1092176	29992	Predicted by at least one method	WP_015703287.1		LQ131_RS05080	1062834	1063370	1	hypothetical protein
1062184	1092176	29992	Predicted by at least one method	WP_045367329.1		LQ131_RS05085	1063415	1064101	1	fimbria/pilus periplasmic chaperone
1062184	1092176	29992	Predicted by at least one method	WP_015369999.1		LQ131_RS05090	1064140	1066731	1	fimbrial biogenesis outer membrane usher protein
1062184	1092176	29992	Predicted by at least one method	WP_015703284.1		LQ131_RS05095	1066731	1067282	1	fimbrial protein
1062184	1092176	29992	Predicted by at least one method	WP_015370001.1		LQ131_RS05100	1067306	1067857	1	fimbrial protein
1062184	1092176	29992	Predicted by at least one method	WP_015703282.1		LQ131_RS05105	1067879	1069021	1	type 1 fimbrial protein
1062184	1092176	29992	Predicted by at least one method	WP_045367324.1	mutS	LQ131_RS05110	1069078	1071645	-1	DNA mismatch repair protein MutS
1062184	1092176	29992	Predicted by at least one method	WP_230133026.1		LQ131_RS05115	1071805	1073256	1	integrase
1062184	1092176	29992	Predicted by at least one method	WP_230132751.1		LQ131_RS05120	1073280	1073612	1	hypothetical protein
1062184	1092176	29992	Predicted by at least one method	WP_230132752.1		LQ131_RS05125	1073612	1076965	1	hypothetical protein
1062184	1092176	29992	Predicted by at least one method	WP_230132753.1		LQ131_RS05130	1076996	1077601	1	hypothetical protein
1062184	1092176	29992	Predicted by at least one method	WP_230132754.1		LQ131_RS05135	1077925	1079205	1	site-specific integrase
1062184	1092176	29992	Predicted by at least one method	WP_230132756.1		LQ131_RS05140	1079156	1080511	1	site-specific integrase
1062184	1092176	29992	Predicted by at least one method	WP_230132758.1		LQ131_RS05145	1080517	1082175	1	hypothetical protein
1062184	1092176	29992	Predicted by at least one method	WP_230132760.1		LQ131_RS05150	1082159	1082542	1	hypothetical protein
1062184	1092176	29992	Predicted by at least one method	WP_230132762.1		LQ131_RS05155	1082645	1083070	1	hypothetical protein
1062184	1092176	29992	Predicted by at least one method	WP_230132764.1		LQ131_RS05160	1083120	1083434	-1	cell wall-binding protein
1062184	1092176	29992	Predicted by at least one method	WP_230132766.1		LQ131_RS05165	1083958	1085199	-1	relaxase/mobilization nuclease domain-containing protein
1062184	1092176	29992	Predicted by at least one method	WP_230132768.1		LQ131_RS05170	1085208	1085597	-1	hypothetical protein
1062184	1092176	29992	Predicted by at least one method	WP_230132770.1		LQ131_RS05175	1085881	1088370	-1	DEAD/DEAH box helicase family protein
1062184	1092176	29992	Predicted by at least one method	WP_230132772.1		LQ131_RS05180	1088602	1088835	-1	hypothetical protein
1062184	1092176	29992	Predicted by at least one method	WP_139308870.1		LQ131_RS05185	1088944	1089150	-1	hypothetical protein
1062184	1092176	29992	Predicted by at least one method	WP_058676379.1		LQ131_RS05190	1089591	1090370	-1	heme ABC transporter ATP-binding protein
1062184	1092176	29992	Predicted by at least one method	WP_032712413.1		LQ131_RS05195	1090363	1091358	-1	iron ABC transporter permease
1062184	1092176	29992	Predicted by at least one method	WP_042895296.1		LQ131_RS05200	1091358	1092176	-1	hemin ABC transporter substrate-binding protein
1062184	1092176	29992	Predicted by at least one method	WP_101739297.1		LQ131_RS05205	1092173	1093204	-1	hemin-degrading factor
1071805	1083070	11265	Predicted by at least one method	WP_230133026.1		LQ131_RS05115	1071805	1073256	1	integrase
1071805	1083070	11265	Predicted by at least one method	WP_230132751.1		LQ131_RS05120	1073280	1073612	1	hypothetical protein
1071805	1083070	11265	Predicted by at least one method	WP_230132752.1		LQ131_RS05125	1073612	1076965	1	hypothetical protein
1071805	1083070	11265	Predicted by at least one method	WP_230132753.1		LQ131_RS05130	1076996	1077601	1	hypothetical protein
1071805	1083070	11265	Predicted by at least one method	WP_230132754.1		LQ131_RS05135	1077925	1079205	1	site-specific integrase
1071805	1083070	11265	Predicted by at least one method	WP_230132756.1		LQ131_RS05140	1079156	1080511	1	site-specific integrase
1071805	1083070	11265	Predicted by at least one method	WP_230132758.1		LQ131_RS05145	1080517	1082175	1	hypothetical protein
1071805	1083070	11265	Predicted by at least one method	WP_230132760.1		LQ131_RS05150	1082159	1082542	1	hypothetical protein
1071805	1083070	11265	Predicted by at least one method	WP_230132762.1		LQ131_RS05155	1082645	1083070	1	hypothetical protein
1083958	1089150	5192	Predicted by at least one method	WP_230132766.1		LQ131_RS05165	1083958	1085199	-1	relaxase/mobilization nuclease domain-containing protein
1083958	1089150	5192	Predicted by at least one method	WP_230132768.1		LQ131_RS05170	1085208	1085597	-1	hypothetical protein
1083958	1089150	5192	Predicted by at least one method	WP_230132770.1		LQ131_RS05175	1085881	1088370	-1	DEAD/DEAH box helicase family protein
1083958	1089150	5192	Predicted by at least one method	WP_230132772.1		LQ131_RS05180	1088602	1088835	-1	hypothetical protein
1083958	1089150	5192	Predicted by at least one method	WP_139308870.1		LQ131_RS05185	1088944	1089150	-1	hypothetical protein
1203075	1215587	12512	Predicted by at least one method	WP_045388964.1		LQ131_RS05775	1203075	1203461	-1	hypothetical protein
1203075	1215587	12512	Predicted by at least one method	WP_117025378.1		LQ131_RS05780	1203903	1204130	1	DUF1272 domain-containing protein
1203075	1215587	12512	Predicted by at least one method	WP_181937214.1		LQ131_RS05785	1204458	1205276	1	AraC family transcriptional regulator
1203075	1215587	12512	Predicted by at least one method	WP_117025376.1		LQ131_RS05790	1205353	1205715	1	cupin domain-containing protein
1203075	1215587	12512	Predicted by at least one method	WP_117025375.1		LQ131_RS05795	1205915	1206451	1	dihydrofolate reductase family protein
1203075	1215587	12512	Predicted by at least one method	WP_117025374.1		LQ131_RS05800	1206627	1207427	1	nucleotidyltransferase domain-containing protein
1203075	1215587	12512	Predicted by at least one method	WP_230132783.1		LQ131_RS05805	1207716	1208390	1	hypothetical protein
1203075	1215587	12512	Predicted by at least one method	WP_117026220.1		LQ131_RS05810	1208585	1210519	-1	hypothetical protein
1203075	1215587	12512	Predicted by at least one method	WP_117026221.1		LQ131_RS05815	1210590	1212347	-1	hypothetical protein
1203075	1215587	12512	Predicted by at least one method	WP_117026222.1		LQ131_RS05820	1212344	1212820	-1	hypothetical protein
1203075	1215587	12512	Predicted by at least one method	WP_220378065.1		LQ131_RS05825	1212817	1213992	-1	dsDNA nuclease domain-containing protein
1203075	1215587	12512	Predicted by at least one method			LQ131_RS05830	1214344	1215587	-1	integrase domain-containing protein
1678677	1735083	56406	Predicted by at least one method	WP_126027650.1		LQ131_RS07945	1678677	1680263	-1	TerC family protein
1678677	1735083	56406	Predicted by at least one method	WP_015706060.1	galF	LQ131_RS07950	1681119	1682009	1	UTP--glucose-1-phosphate uridylyltransferase GalF
1678677	1735083	56406	Predicted by at least one method	WP_230132852.1		LQ131_RS07955	1682457	1683086	1	phosphatase PAP2 family protein
1678677	1735083	56406	Predicted by at least one method	WP_213199925.1		LQ131_RS07960	1684019	1685458	1	capsule assembly Wzi family protein
1678677	1735083	56406	Predicted by at least one method	WP_213199926.1		LQ131_RS07965	1685572	1686708	1	polysaccharide export protein
1678677	1735083	56406	Predicted by at least one method	WP_126027646.1		LQ131_RS07970	1686712	1687146	1	protein tyrosine phosphatase
1678677	1735083	56406	Predicted by at least one method	WP_126027645.1		LQ131_RS07975	1687165	1689333	1	polysaccharide biosynthesis tyrosine autokinase
1678677	1735083	56406	Predicted by at least one method	WP_230132853.1	wbaP	LQ131_RS07980	1689424	1690845	1	undecaprenyl-phosphate galactose phosphotransferase WbaP
1678677	1735083	56406	Predicted by at least one method	WP_213199928.1		LQ131_RS07985	1690864	1691955	1	glycosyltransferase
1678677	1735083	56406	Predicted by at least one method	WP_213199929.1		LQ131_RS07990	1691975	1693246	1	EpsG family protein
1678677	1735083	56406	Predicted by at least one method	WP_213199930.1		LQ131_RS07995	1693236	1694042	1	glycoside hydrolase family protein
1678677	1735083	56406	Predicted by at least one method	WP_230132854.1		LQ131_RS08000	1694063	1695151	1	glycosyltransferase family 4 protein
1678677	1735083	56406	Predicted by at least one method	WP_095033700.1		LQ131_RS08005	1695185	1695882	1	IS1 family transposase
1678677	1735083	56406	Predicted by at least one method	WP_126027208.1		LQ131_RS08010	1696083	1697174	1	glycosyltransferase
1678677	1735083	56406	Predicted by at least one method	WP_126027209.1		LQ131_RS08015	1697483	1698898	1	mannose-1-phosphate guanylyltransferase/mannose-6-phosphate isomerase
1678677	1735083	56406	Predicted by at least one method	WP_126027210.1	cpsG	LQ131_RS08020	1698920	1700290	1	phosphomannomutase CpsG
1678677	1735083	56406	Predicted by at least one method	WP_126027211.1		LQ131_RS08025	1700389	1701498	1	DegT/DnrJ/EryC1/StrS family aminotransferase
1678677	1735083	56406	Predicted by at least one method	WP_126027212.1		LQ131_RS08030	1701498	1702064	1	acyltransferase
1678677	1735083	56406	Predicted by at least one method	WP_126027213.1		LQ131_RS08035	1702064	1703212	1	TDP-N-acetylfucosamine:lipid II N-acetylfucosaminyltransferase
1678677	1735083	56406	Predicted by at least one method	WP_213199933.1		LQ131_RS08040	1703223	1704626	1	oligosaccharide flippase family protein
1678677	1735083	56406	Predicted by at least one method	WP_213199934.1	rfbB	LQ131_RS08045	1704765	1705829	1	dTDP-glucose 4,6-dehydratase
1678677	1735083	56406	Predicted by at least one method	WP_230132855.1	rfbA	LQ131_RS08050	1705842	1706711	1	glucose-1-phosphate thymidylyltransferase RfbA
1678677	1735083	56406	Predicted by at least one method	WP_126027217.1	gndA	LQ131_RS08055	1707094	1708500	1	NADP-dependent phosphogluconate dehydrogenase
1678677	1735083	56406	Predicted by at least one method	WP_126027218.1	ugd	LQ131_RS08060	1708716	1709882	1	UDP-glucose 6-dehydrogenase
1678677	1735083	56406	Predicted by at least one method			LQ131_RS08065	1710226	1711328	-1	IS3 family transposase
1678677	1735083	56406	Predicted by at least one method			LQ131_RS08070	1711408	1712133	-1	integrase core domain-containing protein
1678677	1735083	56406	Predicted by at least one method	WP_157195246.1		LQ131_RS08075	1712555	1715161	1	DUF4214 domain-containing protein
1678677	1735083	56406	Predicted by at least one method	WP_157195247.1		LQ131_RS08080	1715411	1717186	1	type I secretion system permease/ATPase
1678677	1735083	56406	Predicted by at least one method	WP_047047459.1		LQ131_RS08085	1717239	1718570	1	HlyD family type I secretion periplasmic adaptor subunit
1678677	1735083	56406	Predicted by at least one method	WP_157195380.1		LQ131_RS08090	1718570	1719946	1	TolC family outer membrane protein
1678677	1735083	56406	Predicted by at least one method	WP_042896039.1	ugd	LQ131_RS08095	1720165	1721331	1	UDP-glucose 6-dehydrogenase
1678677	1735083	56406	Predicted by at least one method	WP_126027220.1		LQ131_RS08100	1721863	1722870	-1	NAD-dependent epimerase
1678677	1735083	56406	Predicted by at least one method	WP_126027524.1		LQ131_RS08105	1723915	1724682	1	ABC transporter permease
1678677	1735083	56406	Predicted by at least one method	WP_049056271.1		LQ131_RS08110	1724682	1725422	1	ABC transporter ATP-binding protein
1678677	1735083	56406	Predicted by at least one method	WP_126027221.1		LQ131_RS08115	1725436	1727328	1	DUF4422 domain-containing protein
1678677	1735083	56406	Predicted by at least one method	WP_126027222.1	glf	LQ131_RS08120	1727347	1728501	1	UDP-galactopyranose mutase
1678677	1735083	56406	Predicted by at least one method	WP_126027223.1		LQ131_RS08125	1728498	1729391	1	glycosyltransferase
1678677	1735083	56406	Predicted by at least one method			LQ131_RS08130	1729392	1730138	1	glycosyltransferase family 1 protein
1678677	1735083	56406	Predicted by at least one method	WP_095033700.1		LQ131_RS08135	1730225	1730922	1	IS1 family transposase
1678677	1735083	56406	Predicted by at least one method			LQ131_RS08140	1730934	1731311	1	glycosyltransferase
1678677	1735083	56406	Predicted by at least one method	WP_157195249.1		LQ131_RS08145	1731443	1732798	1	glycosyltransferase
1678677	1735083	56406	Predicted by at least one method	WP_227541706.1		LQ131_RS08150	1733044	1734045	1	acyltransferase
1678677	1735083	56406	Predicted by at least one method	WP_126027227.1	hisIE	LQ131_RS08155	1734484	1735083	-1	bifunctional phosphoribosyl-AMP cyclohydrolase/phosphoribosyl-ATP diphosphatase HisIE
1678677	1735083	56406	Predicted by at least one method	WP_015365818.1	hisF	LQ131_RS08160	1735077	1735853	-1	imidazole glycerol phosphate synthase subunit HisF
1682457	1706711	24254	Predicted by at least one method	WP_230132852.1		LQ131_RS07955	1682457	1683086	1	phosphatase PAP2 family protein
1682457	1706711	24254	Predicted by at least one method	WP_213199925.1		LQ131_RS07960	1684019	1685458	1	capsule assembly Wzi family protein
1682457	1706711	24254	Predicted by at least one method	WP_213199926.1		LQ131_RS07965	1685572	1686708	1	polysaccharide export protein
1682457	1706711	24254	Predicted by at least one method	WP_126027646.1		LQ131_RS07970	1686712	1687146	1	protein tyrosine phosphatase
1682457	1706711	24254	Predicted by at least one method	WP_126027645.1		LQ131_RS07975	1687165	1689333	1	polysaccharide biosynthesis tyrosine autokinase
1682457	1706711	24254	Predicted by at least one method	WP_230132853.1	wbaP	LQ131_RS07980	1689424	1690845	1	undecaprenyl-phosphate galactose phosphotransferase WbaP
1682457	1706711	24254	Predicted by at least one method	WP_213199928.1		LQ131_RS07985	1690864	1691955	1	glycosyltransferase
1682457	1706711	24254	Predicted by at least one method	WP_213199929.1		LQ131_RS07990	1691975	1693246	1	EpsG family protein
1682457	1706711	24254	Predicted by at least one method	WP_213199930.1		LQ131_RS07995	1693236	1694042	1	glycoside hydrolase family protein
1682457	1706711	24254	Predicted by at least one method	WP_230132854.1		LQ131_RS08000	1694063	1695151	1	glycosyltransferase family 4 protein
1682457	1706711	24254	Predicted by at least one method	WP_095033700.1		LQ131_RS08005	1695185	1695882	1	IS1 family transposase
1682457	1706711	24254	Predicted by at least one method	WP_126027208.1		LQ131_RS08010	1696083	1697174	1	glycosyltransferase
1682457	1706711	24254	Predicted by at least one method	WP_126027209.1		LQ131_RS08015	1697483	1698898	1	mannose-1-phosphate guanylyltransferase/mannose-6-phosphate isomerase
1682457	1706711	24254	Predicted by at least one method	WP_126027210.1	cpsG	LQ131_RS08020	1698920	1700290	1	phosphomannomutase CpsG
1682457	1706711	24254	Predicted by at least one method	WP_126027211.1		LQ131_RS08025	1700389	1701498	1	DegT/DnrJ/EryC1/StrS family aminotransferase
1682457	1706711	24254	Predicted by at least one method	WP_126027212.1		LQ131_RS08030	1701498	1702064	1	acyltransferase
1682457	1706711	24254	Predicted by at least one method	WP_126027213.1		LQ131_RS08035	1702064	1703212	1	TDP-N-acetylfucosamine:lipid II N-acetylfucosaminyltransferase
1682457	1706711	24254	Predicted by at least one method	WP_213199933.1		LQ131_RS08040	1703223	1704626	1	oligosaccharide flippase family protein
1682457	1706711	24254	Predicted by at least one method	WP_213199934.1	rfbB	LQ131_RS08045	1704765	1705829	1	dTDP-glucose 4,6-dehydratase
1682457	1706711	24254	Predicted by at least one method	WP_230132855.1	rfbA	LQ131_RS08050	1705842	1706711	1	glucose-1-phosphate thymidylyltransferase RfbA
1767531	1776185	8654	Predicted by at least one method	WP_223575817.1		LQ131_RS08335	1767531	1769021	-1	PLP-dependent aminotransferase family protein
1767531	1776185	8654	Predicted by at least one method	WP_045360522.1		LQ131_RS08340	1769090	1770238	1	hypothetical protein
1767531	1776185	8654	Predicted by at least one method	WP_026612260.1		LQ131_RS08345	1770210	1770488	1	(2Fe-2S)-binding protein
1767531	1776185	8654	Predicted by at least one method	WP_020078383.1		LQ131_RS08350	1770492	1771226	1	hypothetical protein
1767531	1776185	8654	Predicted by at least one method	WP_020078384.1		LQ131_RS08355	1771313	1772557	1	ATP-grasp domain-containing protein
1767531	1776185	8654	Predicted by at least one method	WP_020078385.1		LQ131_RS08360	1772557	1773720	1	hypothetical protein
1767531	1776185	8654	Predicted by at least one method	WP_032711957.1		LQ131_RS08365	1773717	1774961	1	biotin carboxylase
1767531	1776185	8654	Predicted by at least one method	WP_020078387.1		LQ131_RS08370	1774977	1776185	1	MFS transporter
2108872	2115647	6775	Predicted by at least one method	WP_230132864.1		LQ131_RS10000	2108872	2110041	1	M20 family metallopeptidase
2108872	2115647	6775	Predicted by at least one method	WP_020078603.1		LQ131_RS10005	2110067	2111458	1	MFS transporter	Resistance gene(RGI)
2108872	2115647	6775	Predicted by at least one method	WP_161799847.1	pspF	LQ131_RS10010	2111449	2112435	-1	phage shock protein operon transcriptional activator
2108872	2115647	6775	Predicted by at least one method	WP_015366272.1	pspA	LQ131_RS10015	2112588	2113256	1	phage shock protein PspA
2108872	2115647	6775	Predicted by at least one method	WP_015366273.1	pspB	LQ131_RS10020	2113312	2113536	1	envelope stress response membrane protein PspB
2108872	2115647	6775	Predicted by at least one method	WP_015366274.1	pspC	LQ131_RS10025	2113536	2113895	1	envelope stress response membrane protein PspC
2108872	2115647	6775	Predicted by at least one method	WP_015366275.1	pspD	LQ131_RS10030	2113926	2114144	1	phage shock protein PspD
2108872	2115647	6775	Predicted by at least one method	WP_042892658.1		LQ131_RS10035	2114250	2115647	1	YcjX family protein
2108872	2115647	6775	Predicted by at least one method	WP_032708268.1		LQ131_RS10040	2115644	2116705	1	YcjF family protein
2492308	2532790	40482	Predicted by at least one method	WP_020078793.1		LQ131_RS11820	2492308	2492925	-1	TetR/AcrR family transcriptional regulator
2492308	2532790	40482	Predicted by at least one method	WP_020078794.1		LQ131_RS11825	2492937	2496044	-1	multidrug efflux RND transporter permease subunit
2492308	2532790	40482	Predicted by at least one method	WP_131625406.1		LQ131_RS11830	2496061	2496321	-1	hypothetical protein
2492308	2532790	40482	Predicted by at least one method	WP_015705397.1		LQ131_RS11835	2496433	2496885	-1	nuclear transport factor 2 family protein
2492308	2532790	40482	Predicted by at least one method			LQ131_RS11840	2497438	2498103	-1	carboxymuconolactone decarboxylase family protein
2492308	2532790	40482	Predicted by at least one method			LQ131_RS11845	2498101	2498334	-1	antibiotic biosynthesis monooxygenase
2492308	2532790	40482	Predicted by at least one method	WP_047053664.1		LQ131_RS11850	2498375	2498923	-1	NAD(P)H-dependent oxidoreductase
2492308	2532790	40482	Predicted by at least one method	WP_015705393.1		LQ131_RS11855	2499017	2499394	-1	DUF1330 domain-containing protein
2492308	2532790	40482	Predicted by at least one method	WP_157195347.1		LQ131_RS11860	2499391	2500452	-1	aldo/keto reductase
2492308	2532790	40482	Predicted by at least one method	WP_020078799.1		LQ131_RS11865	2500455	2501027	-1	NAD(P)H-dependent oxidoreductase
2492308	2532790	40482	Predicted by at least one method	WP_101739415.1		LQ131_RS11870	2501178	2502212	-1	amidohydrolase family protein
2492308	2532790	40482	Predicted by at least one method	WP_101739414.1		LQ131_RS11875	2502315	2503262	-1	aldo/keto reductase
2492308	2532790	40482	Predicted by at least one method	WP_072382841.1		LQ131_RS11880	2503347	2504036	-1	type 1 glutamine amidotransferase domain-containing protein
2492308	2532790	40482	Predicted by at least one method	WP_032714475.1		LQ131_RS11885	2504045	2504353	-1	hypothetical protein
2492308	2532790	40482	Predicted by at least one method	WP_020078803.1		LQ131_RS11890	2504493	2505392	1	LysR family transcriptional regulator
2492308	2532790	40482	Predicted by at least one method	WP_020078804.1		LQ131_RS11895	2505429	2506337	-1	LysR family transcriptional regulator
2492308	2532790	40482	Predicted by at least one method	WP_032708025.1		LQ131_RS11900	2506550	2507536	1	aldo/keto reductase
2492308	2532790	40482	Predicted by at least one method	WP_162378686.1		LQ131_RS11905	2507583	2508764	1	aldo/keto reductase
2492308	2532790	40482	Predicted by at least one method	WP_015366641.1		LQ131_RS11910	2508882	2509919	-1	aldo/keto reductase
2492308	2532790	40482	Predicted by at least one method	WP_020078806.1		LQ131_RS11915	2510084	2510293	-1	hypothetical protein
2492308	2532790	40482	Predicted by at least one method	WP_015705382.1		LQ131_RS11920	2510315	2511274	-1	LacI family transcriptional regulator
2492308	2532790	40482	Predicted by at least one method	WP_015705381.1		LQ131_RS11925	2511352	2512257	-1	ROK family protein
2492308	2532790	40482	Predicted by at least one method	WP_015705380.1		LQ131_RS11930	2512301	2512615	-1	PTS lactose/cellobiose transporter subunit IIA
2492308	2532790	40482	Predicted by at least one method	WP_015366646.1		LQ131_RS11935	2512640	2513962	-1	PTS sugar transporter subunit IIC
2492308	2532790	40482	Predicted by at least one method	WP_015705379.1		LQ131_RS11940	2513977	2514288	-1	PTS sugar transporter subunit IIB
2492308	2532790	40482	Predicted by at least one method	WP_032708022.1		LQ131_RS11945	2514458	2515729	1	PTS transporter subunit EIIC
2492308	2532790	40482	Predicted by at least one method	WP_015366649.1		LQ131_RS11950	2515938	2517275	1	carbohydrate porin
2492308	2532790	40482	Predicted by at least one method	WP_032708021.1		LQ131_RS11955	2517287	2519482	1	beta-1,4 mannanase
2492308	2532790	40482	Predicted by at least one method	WP_015705375.1		LQ131_RS11960	2519531	2520949	1	glycoside hydrolase family 1 protein
2492308	2532790	40482	Predicted by at least one method	WP_038991643.1		LQ131_RS11965	2521358	2522767	1	ISNCY family transposase
2492308	2532790	40482	Predicted by at least one method	WP_038991646.1		LQ131_RS11970	2522811	2523329	-1	GrpB family protein
2492308	2532790	40482	Predicted by at least one method	WP_045420631.1		LQ131_RS11975	2523341	2523955	-1	DJ-1/PfpI family protein
2492308	2532790	40482	Predicted by at least one method			LQ131_RS11980	2524170	2524508	1	ISNCY family transposase
2492308	2532790	40482	Predicted by at least one method	WP_227504962.1		LQ131_RS11985	2524492	2525388	1	SDR family oxidoreductase
2492308	2532790	40482	Predicted by at least one method	WP_230132897.1		LQ131_RS11990	2525516	2526211	1	alpha/beta hydrolase
2492308	2532790	40482	Predicted by at least one method	WP_047038760.1		LQ131_RS11995	2526420	2527310	1	GNAT family N-acetyltransferase
2492308	2532790	40482	Predicted by at least one method	WP_047038616.1	leuE	LQ131_RS12000	2527515	2528159	-1	leucine efflux protein LeuE
2492308	2532790	40482	Predicted by at least one method	WP_072205713.1		LQ131_RS12005	2528631	2529938	-1	OprD family outer membrane porin
2492308	2532790	40482	Predicted by at least one method	WP_015366653.1		LQ131_RS12010	2530000	2530797	-1	phosphoglycerate mutase family protein
2492308	2532790	40482	Predicted by at least one method	WP_020078881.1	surE	LQ131_RS12015	2531158	2532027	1	5'/3'-nucleotidase SurE
2492308	2532790	40482	Predicted by at least one method	WP_032705775.1		LQ131_RS12020	2532203	2532790	1	hypothetical protein
2492308	2532790	40482	Predicted by at least one method	WP_045360842.1		LQ131_RS12025	2532787	2534106	1	ATP-binding protein
2498375	2504353	5978	Predicted by at least one method	WP_047053664.1		LQ131_RS11850	2498375	2498923	-1	NAD(P)H-dependent oxidoreductase
2498375	2504353	5978	Predicted by at least one method	WP_015705393.1		LQ131_RS11855	2499017	2499394	-1	DUF1330 domain-containing protein
2498375	2504353	5978	Predicted by at least one method	WP_157195347.1		LQ131_RS11860	2499391	2500452	-1	aldo/keto reductase
2498375	2504353	5978	Predicted by at least one method	WP_020078799.1		LQ131_RS11865	2500455	2501027	-1	NAD(P)H-dependent oxidoreductase
2498375	2504353	5978	Predicted by at least one method	WP_101739415.1		LQ131_RS11870	2501178	2502212	-1	amidohydrolase family protein
2498375	2504353	5978	Predicted by at least one method	WP_101739414.1		LQ131_RS11875	2502315	2503262	-1	aldo/keto reductase
2498375	2504353	5978	Predicted by at least one method	WP_072382841.1		LQ131_RS11880	2503347	2504036	-1	type 1 glutamine amidotransferase domain-containing protein
2498375	2504353	5978	Predicted by at least one method	WP_032714475.1		LQ131_RS11885	2504045	2504353	-1	hypothetical protein
2524492	2532790	8298	Predicted by at least one method			LQ131_RS11980	2524170	2524508	1	ISNCY family transposase
2524492	2532790	8298	Predicted by at least one method	WP_227504962.1		LQ131_RS11985	2524492	2525388	1	SDR family oxidoreductase
2524492	2532790	8298	Predicted by at least one method	WP_230132897.1		LQ131_RS11990	2525516	2526211	1	alpha/beta hydrolase
2524492	2532790	8298	Predicted by at least one method	WP_047038760.1		LQ131_RS11995	2526420	2527310	1	GNAT family N-acetyltransferase
2524492	2532790	8298	Predicted by at least one method	WP_047038616.1	leuE	LQ131_RS12000	2527515	2528159	-1	leucine efflux protein LeuE
2524492	2532790	8298	Predicted by at least one method	WP_072205713.1		LQ131_RS12005	2528631	2529938	-1	OprD family outer membrane porin
2524492	2532790	8298	Predicted by at least one method	WP_015366653.1		LQ131_RS12010	2530000	2530797	-1	phosphoglycerate mutase family protein
2524492	2532790	8298	Predicted by at least one method	WP_020078881.1	surE	LQ131_RS12015	2531158	2532027	1	5'/3'-nucleotidase SurE
2524492	2532790	8298	Predicted by at least one method	WP_032705775.1		LQ131_RS12020	2532203	2532790	1	hypothetical protein
2524492	2532790	8298	Predicted by at least one method	WP_045360842.1		LQ131_RS12025	2532787	2534106	1	ATP-binding protein
2833288	2878519	45231	Predicted by at least one method	WP_015705178.1		LQ131_RS13475	2833288	2834295	-1	AraC family transcriptional regulator
2833288	2878519	45231	Predicted by at least one method	WP_126027467.1		LQ131_RS13480	2834575	2836176	1	aldehyde dehydrogenase family protein
2833288	2878519	45231	Predicted by at least one method	WP_045412741.1		LQ131_RS13485	2836533	2836976	1	acetyltransferase
2833288	2878519	45231	Predicted by at least one method	WP_157194895.1		LQ131_RS13490	2836995	2837579	-1	helix-turn-helix transcriptional regulator
2833288	2878519	45231	Predicted by at least one method	WP_072001148.1		LQ131_RS13495	2837903	2838523	-1	histidine phosphatase family protein
2833288	2878519	45231	Predicted by at least one method	WP_015705173.1		LQ131_RS13500	2838776	2839324	-1	GNAT family N-acetyltransferase
2833288	2878519	45231	Predicted by at least one method	WP_161798772.1		LQ131_RS13505	2839624	2839980	1	ASCH domain-containing protein
2833288	2878519	45231	Predicted by at least one method	WP_015366962.1		LQ131_RS13510	2840183	2840401	1	hypothetical protein
2833288	2878519	45231	Predicted by at least one method	WP_015705172.1		LQ131_RS13515	2840717	2841319	-1	TetR/AcrR family transcriptional regulator
2833288	2878519	45231	Predicted by at least one method	WP_015705171.1		LQ131_RS13520	2841459	2841860	1	RidA family protein
2833288	2878519	45231	Predicted by at least one method	WP_230133034.1		LQ131_RS13525	2842191	2842583	-1	nuclear transport factor 2 family protein
2833288	2878519	45231	Predicted by at least one method	WP_042896605.1		LQ131_RS13530	2843001	2843453	1	AraC family transcriptional regulator
2833288	2878519	45231	Predicted by at least one method	WP_015705169.1		LQ131_RS13535	2844182	2845414	1	hypothetical protein
2833288	2878519	45231	Predicted by at least one method	WP_126027468.1		LQ131_RS13540	2845456	2846055	-1	PgPepO oligopeptidase
2833288	2878519	45231	Predicted by at least one method			LQ131_RS13545	2846248	2846469	-1	GNAT family N-acetyltransferase
2833288	2878519	45231	Predicted by at least one method	WP_015705166.1		LQ131_RS13550	2846727	2847380	-1	LysE family translocator
2833288	2878519	45231	Predicted by at least one method	WP_126027469.1		LQ131_RS13555	2847585	2848613	-1	alpha/beta hydrolase
2833288	2878519	45231	Predicted by at least one method	WP_126027470.1		LQ131_RS13560	2848627	2849856	-1	MFS transporter
2833288	2878519	45231	Predicted by at least one method	WP_087877262.1		LQ131_RS13565	2850152	2851051	1	LysR family transcriptional regulator
2833288	2878519	45231	Predicted by at least one method	WP_126027471.1		LQ131_RS13570	2851091	2851780	1	YafY family transcriptional regulator
2833288	2878519	45231	Predicted by at least one method	WP_021465434.1		LQ131_RS13575	2851851	2852597	1	SDR family oxidoreductase
2833288	2878519	45231	Predicted by at least one method	WP_020079054.1		LQ131_RS13580	2852801	2853376	1	TetR/AcrR family transcriptional regulator
2833288	2878519	45231	Predicted by at least one method	WP_230132925.1		LQ131_RS13585	2853618	2854613	1	efflux RND transporter periplasmic adaptor subunit
2833288	2878519	45231	Predicted by at least one method	WP_126027472.1		LQ131_RS13590	2854610	2857933	1	efflux RND transporter permease subunit
2833288	2878519	45231	Predicted by at least one method	WP_164514923.1		LQ131_RS13595	2858093	2858476	1	AraC family transcriptional regulator
2833288	2878519	45231	Predicted by at least one method	WP_020079058.1		LQ131_RS13600	2858653	2859144	-1	DUF523 domain-containing protein
2833288	2878519	45231	Predicted by at least one method	WP_015366979.1		LQ131_RS13605	2859200	2860363	-1	M20 family metallopeptidase
2833288	2878519	45231	Predicted by at least one method	WP_032715552.1		LQ131_RS13610	2860621	2861820	1	MFS transporter
2833288	2878519	45231	Predicted by at least one method	WP_032715551.1		LQ131_RS13615	2861875	2862597	-1	amino acid ABC transporter ATP-binding protein
2833288	2878519	45231	Predicted by at least one method	WP_126027474.1		LQ131_RS13620	2862584	2863300	-1	amino acid ABC transporter permease
2833288	2878519	45231	Predicted by at least one method	WP_126027475.1		LQ131_RS13625	2863431	2864180	1	phage integrase SAM-like domain-containing protein
2833288	2878519	45231	Predicted by at least one method	WP_126027476.1		LQ131_RS13630	2864196	2865343	-1	IS3 family transposase
2833288	2878519	45231	Predicted by at least one method	WP_126027477.1		LQ131_RS13635	2865854	2866573	1	hypothetical protein
2833288	2878519	45231	Predicted by at least one method	WP_126027478.1		LQ131_RS13640	2866633	2867559	1	hypothetical protein
2833288	2878519	45231	Predicted by at least one method	WP_085846045.1		LQ131_RS13645	2867621	2867866	1	hypothetical protein
2833288	2878519	45231	Predicted by at least one method	WP_126027479.1		LQ131_RS13650	2868059	2868355	1	hypothetical protein
2833288	2878519	45231	Predicted by at least one method	WP_021466378.1		LQ131_RS13655	2868439	2868762	1	hypothetical protein
2833288	2878519	45231	Predicted by at least one method	WP_126027480.1		LQ131_RS13660	2868829	2869323	1	hypothetical protein
2833288	2878519	45231	Predicted by at least one method	WP_126027481.1		LQ131_RS13665	2869433	2870167	1	hypothetical protein
2833288	2878519	45231	Predicted by at least one method	WP_126027482.1		LQ131_RS13670	2870167	2870382	1	hypothetical protein
2833288	2878519	45231	Predicted by at least one method	WP_126027483.1		LQ131_RS13675	2870379	2870762	1	hypothetical protein
2833288	2878519	45231	Predicted by at least one method	WP_126027484.1		LQ131_RS13680	2870770	2871165	1	hypothetical protein
2833288	2878519	45231	Predicted by at least one method	WP_126027485.1		LQ131_RS13685	2871690	2871881	1	hypothetical protein
2833288	2878519	45231	Predicted by at least one method	WP_126027486.1		LQ131_RS13690	2871881	2872618	1	hypothetical protein
2833288	2878519	45231	Predicted by at least one method	WP_126027487.1		LQ131_RS13695	2872615	2872932	1	hypothetical protein
2833288	2878519	45231	Predicted by at least one method	WP_126027488.1		LQ131_RS13700	2873191	2874492	1	putative Ig domain-containing protein
2833288	2878519	45231	Predicted by at least one method	WP_015705157.1		LQ131_RS13705	2874744	2875511	-1	basic amino acid ABC transporter substrate-binding protein
2833288	2878519	45231	Predicted by at least one method			LQ131_RS13710	2875607	2876558	-1	MurR/RpiR family transcriptional regulator
2833288	2878519	45231	Predicted by at least one method			LQ131_RS13715	2876503	2877455	-1	iron-siderophore ABC transporter substrate-binding protein
2833288	2878519	45231	Predicted by at least one method	WP_230132926.1		LQ131_RS13720	2877467	2878519	-1	iron ABC transporter permease
2833288	2878519	45231	Predicted by at least one method	WP_032705702.1		LQ131_RS13725	2878516	2879541	-1	iron ABC transporter permease
2851091	2859144	8053	Predicted by at least one method	WP_126027471.1		LQ131_RS13570	2851091	2851780	1	YafY family transcriptional regulator
2851091	2859144	8053	Predicted by at least one method	WP_021465434.1		LQ131_RS13575	2851851	2852597	1	SDR family oxidoreductase
2851091	2859144	8053	Predicted by at least one method	WP_020079054.1		LQ131_RS13580	2852801	2853376	1	TetR/AcrR family transcriptional regulator
2851091	2859144	8053	Predicted by at least one method	WP_230132925.1		LQ131_RS13585	2853618	2854613	1	efflux RND transporter periplasmic adaptor subunit
2851091	2859144	8053	Predicted by at least one method	WP_126027472.1		LQ131_RS13590	2854610	2857933	1	efflux RND transporter permease subunit
2851091	2859144	8053	Predicted by at least one method	WP_164514923.1		LQ131_RS13595	2858093	2858476	1	AraC family transcriptional regulator
2851091	2859144	8053	Predicted by at least one method	WP_020079058.1		LQ131_RS13600	2858653	2859144	-1	DUF523 domain-containing protein
2935872	2960070	24198	Predicted by at least one method	WP_015367042.1	ihfA	LQ131_RS14005	2935872	2936171	-1	integration host factor subunit alpha
2935872	2960070	24198	Predicted by at least one method	WP_015705112.1	pheT	LQ131_RS14010	2936176	2938563	-1	phenylalanine--tRNA ligase subunit beta
2935872	2960070	24198	Predicted by at least one method	WP_015367044.1	pheS	LQ131_RS14015	2938579	2939562	-1	phenylalanine--tRNA ligase subunit alpha
2935872	2960070	24198	Predicted by at least one method	WP_001386830.1	pheM	LQ131_RS14020	2939701	2939745	-1	pheST operon leader peptide PheM
2935872	2960070	24198	Predicted by at least one method	WP_004102963.1	rplT	LQ131_RS14025	2939869	2940225	-1	50S ribosomal protein L20
2935872	2960070	24198	Predicted by at least one method	WP_001124225.1	rpmI	LQ131_RS14030	2940276	2940473	-1	50S ribosomal protein L35
2935872	2960070	24198	Predicted by at least one method	WP_004189469.1	infC	LQ131_RS14035	2940564	2941106	-1	translation initiation factor IF-3
2935872	2960070	24198	Predicted by at least one method	WP_015367045.1	thrS	LQ131_RS14040	2941110	2943038	-1	threonine--tRNA ligase
2935872	2960070	24198	Predicted by at least one method	WP_015705111.1		LQ131_RS14045	2943471	2944229	-1	YdiY family protein
2935872	2960070	24198	Predicted by at least one method	WP_020079097.1	pfkB	LQ131_RS14050	2944587	2945519	1	6-phosphofructokinase II
2935872	2960070	24198	Predicted by at least one method	WP_015367048.1	ghoS	LQ131_RS14055	2945606	2945890	1	type V toxin-antitoxin system endoribonuclease antitoxin GhoS
2935872	2960070	24198	Predicted by at least one method	WP_015705109.1		LQ131_RS14060	2945996	2946856	1	fructosamine kinase family protein
2935872	2960070	24198	Predicted by at least one method	WP_015367050.1	tonB	LQ131_RS14065	2946900	2947640	-1	TonB system transport protein TonB
2935872	2960070	24198	Predicted by at least one method	WP_015367051.1		LQ131_RS14070	2947851	2948147	1	YciI family protein
2935872	2960070	24198	Predicted by at least one method	WP_020079098.1		LQ131_RS14075	2948308	2948985	1	SOS response-associated peptidase
2935872	2960070	24198	Predicted by at least one method	WP_230132929.1		LQ131_RS14080	2949079	2949426	1	nuclear transport factor 2 family protein
2935872	2960070	24198	Predicted by at least one method	WP_020079101.1		LQ131_RS14085	2949586	2950122	-1	GNAT family N-acetyltransferase
2935872	2960070	24198	Predicted by at least one method	WP_155957954.1		LQ131_RS14090	2950478	2951299	-1	IS3 family transposase
2935872	2960070	24198	Predicted by at least one method	WP_064717955.1		LQ131_RS14095	2951371	2951703	1	SMR family transporter
2935872	2960070	24198	Predicted by at least one method	WP_020079103.1		LQ131_RS14100	2951725	2952999	1	MASE1 domain-containing protein
2935872	2960070	24198	Predicted by at least one method	WP_015367057.1		LQ131_RS14105	2953002	2954279	1	hypothetical protein
2935872	2960070	24198	Predicted by at least one method	WP_045413634.1		LQ131_RS14110	2954384	2955937	-1	MFS transporter
2935872	2960070	24198	Predicted by at least one method	WP_015367059.1		LQ131_RS14115	2956204	2957385	1	oligogalacturonate lyase
2935872	2960070	24198	Predicted by at least one method	WP_047040885.1		LQ131_RS14120	2957388	2957708	1	cupin domain-containing protein
2935872	2960070	24198	Predicted by at least one method			LQ131_RS14125	2957935	2958207	-1	transposase
2935872	2960070	24198	Predicted by at least one method	WP_086538044.1		LQ131_RS14130	2958292	2958465	-1	YciY family protein
2935872	2960070	24198	Predicted by at least one method	WP_015367063.1	cls	LQ131_RS14135	2958610	2960070	1	cardiolipin synthase
2948308	2954279	5971	Predicted by at least one method	WP_020079098.1		LQ131_RS14075	2948308	2948985	1	SOS response-associated peptidase
2948308	2954279	5971	Predicted by at least one method	WP_230132929.1		LQ131_RS14080	2949079	2949426	1	nuclear transport factor 2 family protein
2948308	2954279	5971	Predicted by at least one method	WP_020079101.1		LQ131_RS14085	2949586	2950122	-1	GNAT family N-acetyltransferase
2948308	2954279	5971	Predicted by at least one method	WP_155957954.1		LQ131_RS14090	2950478	2951299	-1	IS3 family transposase
2948308	2954279	5971	Predicted by at least one method	WP_064717955.1		LQ131_RS14095	2951371	2951703	1	SMR family transporter
2948308	2954279	5971	Predicted by at least one method	WP_020079103.1		LQ131_RS14100	2951725	2952999	1	MASE1 domain-containing protein
2948308	2954279	5971	Predicted by at least one method	WP_015367057.1		LQ131_RS14105	2953002	2954279	1	hypothetical protein
3851104	3870292	19188	Predicted by at least one method	WP_230132978.1		LQ131_RS18345	3851104	3852090	-1	hypothetical protein
3851104	3870292	19188	Predicted by at least one method	WP_042893783.1		LQ131_RS18350	3852092	3853030	-1	ACP S-malonyltransferase
3851104	3870292	19188	Predicted by at least one method	WP_052320148.1		LQ131_RS18355	3853044	3854432	-1	hypothetical protein
3851104	3870292	19188	Predicted by at least one method	WP_047064193.1		LQ131_RS18360	3854429	3855217	-1	outer membrane lipoprotein-sorting protein
3851104	3870292	19188	Predicted by at least one method	WP_042893786.1		LQ131_RS18365	3855226	3856536	-1	ABC transporter permease
3851104	3870292	19188	Predicted by at least one method	WP_227503545.1		LQ131_RS18370	3856537	3857139	-1	hypothetical protein
3851104	3870292	19188	Predicted by at least one method	WP_230132979.1		LQ131_RS18375	3857171	3857878	-1	ABC transporter ATP-binding protein
3851104	3870292	19188	Predicted by at least one method	WP_020079480.1		LQ131_RS18380	3857890	3858840	-1	hypothetical protein
3851104	3870292	19188	Predicted by at least one method	WP_157195033.1		LQ131_RS18385	3858854	3860074	-1	beta-ketoacyl synthase
3851104	3870292	19188	Predicted by at least one method	WP_020079482.1		LQ131_RS18390	3860076	3862637	-1	beta-ketoacyl-[acyl-carrier-protein] synthase family protein
3851104	3870292	19188	Predicted by at least one method	WP_020079483.1		LQ131_RS18395	3862710	3863879	-1	aminomethyltransferase family protein
3851104	3870292	19188	Predicted by at least one method	WP_020079484.1		LQ131_RS18400	3863909	3864190	-1	phosphopantetheine-binding protein
3851104	3870292	19188	Predicted by at least one method	WP_230132980.1		LQ131_RS18405	3864209	3864757	-1	beta-hydroxyacyl-ACP dehydratase
3851104	3870292	19188	Predicted by at least one method	WP_020079486.1		LQ131_RS18410	3864761	3865516	-1	SDR family oxidoreductase
3851104	3870292	19188	Predicted by at least one method	WP_020079487.1	acpS	LQ131_RS18415	3865536	3865904	-1	holo-ACP synthase
3851104	3870292	19188	Predicted by at least one method	WP_230132981.1		LQ131_RS18420	3865923	3867569	-1	ShlB/FhaC/HecB family hemolysin secretion/activation protein
3851104	3870292	19188	Predicted by at least one method	WP_020079489.1		LQ131_RS18425	3867632	3870292	-1	filamentous hemagglutinin N-terminal domain-containing protein
4248179	4253259	5080	Predicted by at least one method	WP_015368318.1		LQ131_RS20140	4248179	4249441	-1	SLC13 family permease
4248179	4253259	5080	Predicted by at least one method	WP_015368319.1		LQ131_RS20145	4249521	4250954	-1	anion permease
4248179	4253259	5080	Predicted by at least one method	WP_101739370.1		LQ131_RS20150	4250999	4252054	-1	4-oxalomesaconate tautomerase
4248179	4253259	5080	Predicted by at least one method	WP_015368323.1		LQ131_RS20155	4252321	4253259	1	LysR family transcriptional regulator
4693005	4698567	5562	Predicted by at least one method	WP_042894947.1		LQ131_RS22160	4693005	4694096	-1	type 1 fimbrial protein
4693005	4698567	5562	Predicted by at least one method	WP_015368722.1		LQ131_RS22165	4694118	4694687	-1	fimbrial protein
4693005	4698567	5562	Predicted by at least one method	WP_171824965.1		LQ131_RS22170	4694722	4697307	-1	fimbrial biogenesis outer membrane usher protein
4693005	4698567	5562	Predicted by at least one method	WP_045412667.1		LQ131_RS22175	4697261	4697950	-1	fimbrial assembly chaperone
4693005	4698567	5562	Predicted by at least one method	WP_162184300.1		LQ131_RS22180	4698007	4698567	-1	fimbrial protein
