# Supplementary material for: A Possible Recently Identified Evolutionary Strategy Using Membrane-Bound Vesicle Transfer of Genetic Material to Induce Bacterial Resistance, Virulence and Pathogenicity in Klebsiella oxytoca
Source: Int J Mol Sci. 2026 Jan 19;27(2):988. doi: 10.3390/ijms27020988 (PMC12842022; doi:10.3390/ijms27020988)
Supplement: Supplementary file 1 [file ijms-27-00988-s001.zip › Table supplementary 14..xlsx]

## Sheet: Annotations K. indica
Table S14. Functional and Virulence Annotations of K. indica Genes Identified by RGI, PATRIC, PAG, VFDB, and Victors Databases
RGI, CARD: Identification of microbial resistance genes
BLAST, Victors: Virulence factors
PAG: Genes associated with pathogens
Protein ID	Type	Source
WP_000242758.1	RGI	https://card.mcmaster.ca/aro/3000518
WP_000242758.1	RGI	https://card.mcmaster.ca/aro/3000518
WP_000242758.1	RGI	https://card.mcmaster.ca/aro/3000518
WP_000242758.1	RGI	https://card.mcmaster.ca/aro/3000518
WP_000242758.1	RGI	https://card.mcmaster.ca/aro/3000518
WP_000242758.1	RGI	https://card.mcmaster.ca/aro/3000518
WP_000242758.1	RGI	https://card.mcmaster.ca/aro/3000518
WP_000242758.1	RGI	https://card.mcmaster.ca/aro/3000518
WP_000242758.1	RGI	https://card.mcmaster.ca/aro/3000518
WP_000242758.1	RGI	https://card.mcmaster.ca/aro/3000518
WP_000242758.1	RGI	https://card.mcmaster.ca/aro/3000518
WP_000242758.1	RGI	https://card.mcmaster.ca/aro/3000518
WP_000242758.1	RGI	https://card.mcmaster.ca/aro/3000518
WP_000242758.1	RGI	https://card.mcmaster.ca/aro/3000518
WP_000242758.1	RGI	https://card.mcmaster.ca/aro/3000518
WP_000242758.1	RGI	https://card.mcmaster.ca/aro/3000518
WP_000242758.1	RGI	https://card.mcmaster.ca/aro/3000518
WP_000242758.1	RGI	https://card.mcmaster.ca/aro/3000518
WP_000242758.1	RGI	https://card.mcmaster.ca/aro/3000518
WP_000242758.1	RGI	https://card.mcmaster.ca/aro/3000518
WP_000242758.1	RGI	https://card.mcmaster.ca/aro/3000518
WP_000242758.1	RGI	https://card.mcmaster.ca/aro/3000518
WP_000242758.1	RGI	https://card.mcmaster.ca/aro/3000518
WP_000242758.1	RGI	https://card.mcmaster.ca/aro/3000518
WP_000242758.1	RGI	https://card.mcmaster.ca/aro/3000518
WP_000242758.1	RGI	https://card.mcmaster.ca/aro/3000518
WP_000242758.1	RGI	https://card.mcmaster.ca/aro/3000518
WP_000242758.1	RGI	https://card.mcmaster.ca/aro/3000518
WP_000242758.1	RGI	https://card.mcmaster.ca/aro/3000518
WP_000242758.1	RGI	https://card.mcmaster.ca/aro/3000518
WP_000242758.1	RGI	https://card.mcmaster.ca/aro/3000518
WP_000242758.1	RGI	https://card.mcmaster.ca/aro/3000518
WP_000242758.1	RGI	https://card.mcmaster.ca/aro/3000518
WP_000242758.1	RGI	https://card.mcmaster.ca/aro/3000518
WP_000242758.1	RGI	https://card.mcmaster.ca/aro/3000518
WP_000242758.1	RGI	https://card.mcmaster.ca/aro/3000518
WP_000242758.1	RGI	https://card.mcmaster.ca/aro/3000518
WP_000242758.1	RGI	https://card.mcmaster.ca/aro/3000518
WP_000242758.1	RGI	https://card.mcmaster.ca/aro/3000518
WP_000242758.1	RGI	https://card.mcmaster.ca/aro/3000518
WP_000242758.1	RGI	https://card.mcmaster.ca/aro/3000518
WP_000242758.1	RGI	https://card.mcmaster.ca/aro/3000518
WP_000242758.1	RGI	https://card.mcmaster.ca/aro/3000518
WP_000242758.1	RGI	https://card.mcmaster.ca/aro/3000518
WP_000242758.1	RGI	https://card.mcmaster.ca/aro/3000518
WP_000242758.1	RGI	https://card.mcmaster.ca/aro/3000518
WP_000242758.1	RGI	https://card.mcmaster.ca/aro/3000518
WP_000242758.1	RGI	https://card.mcmaster.ca/aro/3000518
WP_000242758.1	RGI	https://card.mcmaster.ca/aro/3000518
WP_000242758.1	RGI	https://card.mcmaster.ca/aro/3000518
WP_000242758.1	RGI	https://card.mcmaster.ca/aro/3000518
WP_000242758.1	RGI	https://card.mcmaster.ca/aro/3000518
WP_000242758.1	RGI	https://card.mcmaster.ca/aro/3000518
WP_000242758.1	RGI	https://card.mcmaster.ca/aro/3000518
WP_000242758.1	RGI	https://card.mcmaster.ca/aro/3000518
WP_000242758.1	RGI	https://card.mcmaster.ca/aro/3000518
WP_000242758.1	RGI	https://card.mcmaster.ca/aro/3000518
WP_000242758.1	RGI	https://card.mcmaster.ca/aro/3000518
WP_000242758.1	RGI	https://card.mcmaster.ca/aro/3000518
WP_000242758.1	RGI	https://card.mcmaster.ca/aro/3000518
WP_000242758.1	RGI	https://card.mcmaster.ca/aro/3000518
WP_000242758.1	RGI	https://card.mcmaster.ca/aro/3000518
WP_000242758.1	RGI	https://card.mcmaster.ca/aro/3000518
WP_000242758.1	RGI	https://card.mcmaster.ca/aro/3000518
WP_000242758.1	RGI	https://card.mcmaster.ca/aro/3000518
WP_000242758.1	RGI	https://card.mcmaster.ca/aro/3000518
WP_000242758.1	RGI	https://card.mcmaster.ca/aro/3000518
WP_000242758.1	RGI	https://card.mcmaster.ca/aro/3000518
WP_000242758.1	RGI	https://card.mcmaster.ca/aro/3000518
WP_000242758.1	RGI	https://card.mcmaster.ca/aro/3000518
WP_000242758.1	RGI	https://card.mcmaster.ca/aro/3000518
WP_000242758.1	RGI	https://card.mcmaster.ca/aro/3000518
WP_000242758.1	RGI	https://card.mcmaster.ca/aro/3000518
WP_000242758.1	RGI	https://card.mcmaster.ca/aro/3000518
WP_000242758.1	RGI	https://card.mcmaster.ca/aro/3000518
WP_000242758.1	RGI	https://card.mcmaster.ca/aro/3000518
WP_000242758.1	RGI	https://card.mcmaster.ca/aro/3000518
WP_000242758.1	RGI	https://card.mcmaster.ca/aro/3000518
WP_000242758.1	RGI	https://card.mcmaster.ca/aro/3000518
WP_000242758.1	RGI	https://card.mcmaster.ca/aro/3000518
WP_000242758.1	RGI	https://card.mcmaster.ca/aro/3000518
WP_000242758.1	RGI	https://card.mcmaster.ca/aro/3000518
WP_000242758.1	RGI	https://card.mcmaster.ca/aro/3000518
WP_000242758.1	RGI	https://card.mcmaster.ca/aro/3000518
WP_015369418.1	RGI	https://card.mcmaster.ca/aro/3003359
WP_000242758.1	RGI	https://card.mcmaster.ca/aro/3000518
WP_000242758.1	RGI	https://card.mcmaster.ca/aro/3000518
WP_000242758.1	RGI	https://card.mcmaster.ca/aro/3000518
WP_000242758.1	RGI	https://card.mcmaster.ca/aro/3000518
WP_015367901.1	RGI	https://card.mcmaster.ca/aro/3003049
WP_000242758.1	RGI	https://card.mcmaster.ca/aro/3000518
WP_000242758.1	RGI	https://card.mcmaster.ca/aro/3000518
WP_000242758.1	RGI	https://card.mcmaster.ca/aro/3000518
WP_000242758.1	RGI	https://card.mcmaster.ca/aro/3000518
WP_015367901.1	RGI	https://card.mcmaster.ca/aro/3003049
WP_000242758.1	RGI	https://card.mcmaster.ca/aro/3000518
WP_000242758.1	RGI	https://card.mcmaster.ca/aro/3000518
WP_000242758.1	RGI	https://card.mcmaster.ca/aro/3000518
WP_000242758.1	RGI	https://card.mcmaster.ca/aro/3000518
WP_015367806.1	RGI	https://card.mcmaster.ca/aro/3000823
WP_000242758.1	RGI	https://card.mcmaster.ca/aro/3000518
WP_000242758.1	RGI	https://card.mcmaster.ca/aro/3000518
WP_000242758.1	RGI	https://card.mcmaster.ca/aro/3000518
WP_000242758.1	RGI	https://card.mcmaster.ca/aro/3000518
WP_015367543.1	RGI	https://card.mcmaster.ca/aro/3001328
WP_000242758.1	RGI	https://card.mcmaster.ca/aro/3000518
WP_000242758.1	RGI	https://card.mcmaster.ca/aro/3000518
WP_000242758.1	RGI	https://card.mcmaster.ca/aro/3000518
WP_000242758.1	RGI	https://card.mcmaster.ca/aro/3000518
WP_004103116.1	RGI	https://card.mcmaster.ca/aro/3000676
WP_000242758.1	RGI	https://card.mcmaster.ca/aro/3000518
WP_000242758.1	RGI	https://card.mcmaster.ca/aro/3000518
WP_000242758.1	RGI	https://card.mcmaster.ca/aro/3000518
WP_000242758.1	RGI	https://card.mcmaster.ca/aro/3000518
WP_004103116.1	RGI	https://card.mcmaster.ca/aro/3000676
WP_000242758.1	RGI	https://card.mcmaster.ca/aro/3000518
WP_000242758.1	RGI	https://card.mcmaster.ca/aro/3000518
WP_000242758.1	RGI	https://card.mcmaster.ca/aro/3000518
WP_000242758.1	RGI	https://card.mcmaster.ca/aro/3000518
WP_015366733.1	RGI	https://card.mcmaster.ca/aro/3000263
WP_000242758.1	RGI	https://card.mcmaster.ca/aro/3000518
WP_015370069.1	RGI	https://card.mcmaster.ca/aro/3000516
WP_000242758.1	RGI	https://card.mcmaster.ca/aro/3000518
WP_000242758.1	RGI	https://card.mcmaster.ca/aro/3000518
WP_000242758.1	RGI	https://card.mcmaster.ca/aro/3000518
WP_015366733.1	RGI	https://card.mcmaster.ca/aro/3000263
WP_000242758.1	RGI	https://card.mcmaster.ca/aro/3000518
WP_015370069.1	RGI	https://card.mcmaster.ca/aro/3000516
WP_000242758.1	RGI	https://card.mcmaster.ca/aro/3000518
WP_000242758.1	RGI	https://card.mcmaster.ca/aro/3000518
WP_000242758.1	RGI	https://card.mcmaster.ca/aro/3000518
WP_015705738.1	RGI	https://card.mcmaster.ca/aro/3003840
WP_000242758.1	RGI	https://card.mcmaster.ca/aro/3000518
WP_015370068.1	RGI	https://card.mcmaster.ca/aro/3000027
WP_000242758.1	RGI	https://card.mcmaster.ca/aro/3000518
WP_000242758.1	RGI	https://card.mcmaster.ca/aro/3000518
WP_000242758.1	RGI	https://card.mcmaster.ca/aro/3000518
WP_000242758.1	RGI	https://card.mcmaster.ca/aro/3000518
WP_015368828.1	RGI	https://card.mcmaster.ca/aro/3003359
WP_000242758.1	RGI	https://card.mcmaster.ca/aro/3000518
WP_000242758.1	RGI	https://card.mcmaster.ca/aro/3000518
WP_000242758.1	RGI	https://card.mcmaster.ca/aro/3000518
WP_000242758.1	RGI	https://card.mcmaster.ca/aro/3000518
WP_015368937.1	RGI	https://card.mcmaster.ca/aro/3000831
WP_000242758.1	RGI	https://card.mcmaster.ca/aro/3000518
WP_000242758.1	RGI	https://card.mcmaster.ca/aro/3000518
WP_000242758.1	RGI	https://card.mcmaster.ca/aro/3000518
WP_000242758.1	RGI	https://card.mcmaster.ca/aro/3000518
WP_015368938.1	RGI	https://card.mcmaster.ca/aro/3000830
WP_000242758.1	RGI	https://card.mcmaster.ca/aro/3000518
WP_000242758.1	RGI	https://card.mcmaster.ca/aro/3000518
WP_000242758.1	RGI	https://card.mcmaster.ca/aro/3000518
WP_000242758.1	RGI	https://card.mcmaster.ca/aro/3000518
WP_015368938.1	RGI	https://card.mcmaster.ca/aro/3000830
WP_000242758.1	RGI	https://card.mcmaster.ca/aro/3000518
WP_000242758.1	RGI	https://card.mcmaster.ca/aro/3000518
WP_000242758.1	RGI	https://card.mcmaster.ca/aro/3000518
WP_000242758.1	RGI	https://card.mcmaster.ca/aro/3000518
WP_000242758.1	RGI	https://card.mcmaster.ca/aro/3000518
WP_000242758.1	RGI	https://card.mcmaster.ca/aro/3000518
WP_000242758.1	RGI	https://card.mcmaster.ca/aro/3000518
WP_000242758.1	RGI	https://card.mcmaster.ca/aro/3000518
WP_000242758.1	RGI	https://card.mcmaster.ca/aro/3000518
WP_000242758.1	RGI	https://card.mcmaster.ca/aro/3000518
WP_000242758.1	RGI	https://card.mcmaster.ca/aro/3000518
WP_000242758.1	RGI	https://card.mcmaster.ca/aro/3000518
WP_000242758.1	RGI	https://card.mcmaster.ca/aro/3000518
WP_000242758.1	RGI	https://card.mcmaster.ca/aro/3000518
WP_000242758.1	RGI	https://card.mcmaster.ca/aro/3000518
WP_000242758.1	RGI	https://card.mcmaster.ca/aro/3000518
WP_000242758.1	RGI	https://card.mcmaster.ca/aro/3000518
WP_000242758.1	RGI	https://card.mcmaster.ca/aro/3000518
WP_000242758.1	RGI	https://card.mcmaster.ca/aro/3000518
WP_000242758.1	RGI	https://card.mcmaster.ca/aro/3000518
WP_000242758.1	RGI	https://card.mcmaster.ca/aro/3000518
WP_000242758.1	RGI	https://card.mcmaster.ca/aro/3000518
WP_000242758.1	RGI	https://card.mcmaster.ca/aro/3000518
WP_000242758.1	RGI	https://card.mcmaster.ca/aro/3000518
WP_000242758.1	RGI	https://card.mcmaster.ca/aro/3000518
WP_000242758.1	RGI	https://card.mcmaster.ca/aro/3000518
WP_000242758.1	RGI	https://card.mcmaster.ca/aro/3000518
WP_000242758.1	RGI	https://card.mcmaster.ca/aro/3000518
WP_000242758.1	RGI	https://card.mcmaster.ca/aro/3000518
WP_000242758.1	RGI	https://card.mcmaster.ca/aro/3000518
WP_000242758.1	RGI	https://card.mcmaster.ca/aro/3000518
WP_000242758.1	RGI	https://card.mcmaster.ca/aro/3000518
WP_000242758.1	RGI	https://card.mcmaster.ca/aro/3000518
WP_000242758.1	RGI	https://card.mcmaster.ca/aro/3000518
WP_000242758.1	RGI	https://card.mcmaster.ca/aro/3000518
WP_000242758.1	RGI	https://card.mcmaster.ca/aro/3000518
WP_000242758.1	RGI	https://card.mcmaster.ca/aro/3000518
WP_000242758.1	RGI	https://card.mcmaster.ca/aro/3000518
WP_000242758.1	RGI	https://card.mcmaster.ca/aro/3000518
WP_000242758.1	RGI	https://card.mcmaster.ca/aro/3000518
WP_000242758.1	RGI	https://card.mcmaster.ca/aro/3000518
WP_000242758.1	RGI	https://card.mcmaster.ca/aro/3000518
WP_000242758.1	RGI	https://card.mcmaster.ca/aro/3000518
WP_000242758.1	RGI	https://card.mcmaster.ca/aro/3000518
WP_000242758.1	RGI	https://card.mcmaster.ca/aro/3000518
WP_000242758.1	RGI	https://card.mcmaster.ca/aro/3000518
WP_000242758.1	RGI	https://card.mcmaster.ca/aro/3000518
WP_000242758.1	RGI	https://card.mcmaster.ca/aro/3000518
WP_000242758.1	RGI	https://card.mcmaster.ca/aro/3000518
WP_000242758.1	RGI	https://card.mcmaster.ca/aro/3000518
WP_000242758.1	RGI	https://card.mcmaster.ca/aro/3000518
WP_000242758.1	RGI	https://card.mcmaster.ca/aro/3000518
WP_000242758.1	RGI	https://card.mcmaster.ca/aro/3000518
WP_000242758.1	RGI	https://card.mcmaster.ca/aro/3000518
WP_000242758.1	RGI	https://card.mcmaster.ca/aro/3000518
WP_000242758.1	RGI	https://card.mcmaster.ca/aro/3000518
WP_000242758.1	RGI	https://card.mcmaster.ca/aro/3000518
WP_000242758.1	RGI	https://card.mcmaster.ca/aro/3000518
WP_000242758.1	RGI	https://card.mcmaster.ca/aro/3000518
WP_000242758.1	RGI	https://card.mcmaster.ca/aro/3000518
WP_000242758.1	RGI	https://card.mcmaster.ca/aro/3000518
WP_000242758.1	RGI	https://card.mcmaster.ca/aro/3000518
WP_000242758.1	RGI	https://card.mcmaster.ca/aro/3000518
WP_000242758.1	RGI	https://card.mcmaster.ca/aro/3000518
WP_000242758.1	RGI	https://card.mcmaster.ca/aro/3000518
WP_000242758.1	RGI	https://card.mcmaster.ca/aro/3000518
WP_000242758.1	RGI	https://card.mcmaster.ca/aro/3000518
WP_000242758.1	RGI	https://card.mcmaster.ca/aro/3000518
WP_000242758.1	RGI	https://card.mcmaster.ca/aro/3000518
WP_000242758.1	RGI	https://card.mcmaster.ca/aro/3000518
WP_000242758.1	RGI	https://card.mcmaster.ca/aro/3000518
WP_000242758.1	RGI	https://card.mcmaster.ca/aro/3000518
WP_000242758.1	RGI	https://card.mcmaster.ca/aro/3000518
WP_000242758.1	RGI	https://card.mcmaster.ca/aro/3000518
WP_000242758.1	RGI	https://card.mcmaster.ca/aro/3000518
WP_000242758.1	RGI	https://card.mcmaster.ca/aro/3000518
WP_000242758.1	RGI	https://card.mcmaster.ca/aro/3000518
WP_000242758.1	RGI	https://card.mcmaster.ca/aro/3000518
WP_000242758.1	RGI	https://card.mcmaster.ca/aro/3000518
WP_000242758.1	RGI	https://card.mcmaster.ca/aro/3000518
WP_000242758.1	RGI	https://card.mcmaster.ca/aro/3000518
WP_000242758.1	RGI	https://card.mcmaster.ca/aro/3000518
WP_000242758.1	RGI	https://card.mcmaster.ca/aro/3000518
WP_000242758.1	RGI	https://card.mcmaster.ca/aro/3000518
WP_000242758.1	RGI	https://card.mcmaster.ca/aro/3000518
WP_000242758.1	RGI	https://card.mcmaster.ca/aro/3000518
WP_000242758.1	RGI	https://card.mcmaster.ca/aro/3000518
WP_000242758.1	RGI	https://card.mcmaster.ca/aro/3000518
WP_000242758.1	RGI	https://card.mcmaster.ca/aro/3000518
WP_000242758.1	RGI	https://card.mcmaster.ca/aro/3000518
WP_000242758.1	RGI	https://card.mcmaster.ca/aro/3000518
WP_000242758.1	RGI	https://card.mcmaster.ca/aro/3000518
WP_000242758.1	RGI	https://card.mcmaster.ca/aro/3000518
WP_015369418.1	RGI	https://card.mcmaster.ca/aro/3003359
WP_000242758.1	RGI	https://card.mcmaster.ca/aro/3000518
WP_000242758.1	RGI	https://card.mcmaster.ca/aro/3000518
WP_000242758.1	RGI	https://card.mcmaster.ca/aro/3000518
WP_000242758.1	RGI	https://card.mcmaster.ca/aro/3000518
WP_015369418.1	RGI	https://card.mcmaster.ca/aro/3003359
WP_000242758.1	RGI	https://card.mcmaster.ca/aro/3000518
WP_000242758.1	RGI	https://card.mcmaster.ca/aro/3000518
WP_000242758.1	RGI	https://card.mcmaster.ca/aro/3000518
WP_000242758.1	RGI	https://card.mcmaster.ca/aro/3000518
WP_015367901.1	RGI	https://card.mcmaster.ca/aro/3003049
WP_000242758.1	RGI	https://card.mcmaster.ca/aro/3000518
WP_000242758.1	RGI	https://card.mcmaster.ca/aro/3000518
WP_000242758.1	RGI	https://card.mcmaster.ca/aro/3000518
WP_000242758.1	RGI	https://card.mcmaster.ca/aro/3000518
WP_015367806.1	RGI	https://card.mcmaster.ca/aro/3000823
WP_000242758.1	RGI	https://card.mcmaster.ca/aro/3000518
WP_000242758.1	RGI	https://card.mcmaster.ca/aro/3000518
WP_000242758.1	RGI	https://card.mcmaster.ca/aro/3000518
WP_000242758.1	RGI	https://card.mcmaster.ca/aro/3000518
WP_015367543.1	RGI	https://card.mcmaster.ca/aro/3001328
WP_000242758.1	RGI	https://card.mcmaster.ca/aro/3000518
WP_000242758.1	RGI	https://card.mcmaster.ca/aro/3000518
WP_000242758.1	RGI	https://card.mcmaster.ca/aro/3000518
WP_000242758.1	RGI	https://card.mcmaster.ca/aro/3000518
WP_004103116.1	RGI	https://card.mcmaster.ca/aro/3000676
WP_000242758.1	RGI	https://card.mcmaster.ca/aro/3000518
WP_000242758.1	RGI	https://card.mcmaster.ca/aro/3000518
WP_000242758.1	RGI	https://card.mcmaster.ca/aro/3000518
WP_000242758.1	RGI	https://card.mcmaster.ca/aro/3000518
WP_004103116.1	RGI	https://card.mcmaster.ca/aro/3000676
WP_000242758.1	RGI	https://card.mcmaster.ca/aro/3000518
WP_000242758.1	RGI	https://card.mcmaster.ca/aro/3000518
WP_000242758.1	RGI	https://card.mcmaster.ca/aro/3000518
WP_000242758.1	RGI	https://card.mcmaster.ca/aro/3000518
WP_004103116.1	RGI	https://card.mcmaster.ca/aro/3000676
WP_000242758.1	RGI	https://card.mcmaster.ca/aro/3000518
WP_000242758.1	RGI	https://card.mcmaster.ca/aro/3000518
WP_000242758.1	RGI	https://card.mcmaster.ca/aro/3000518
WP_000242758.1	RGI	https://card.mcmaster.ca/aro/3000518
WP_015366733.1	RGI	https://card.mcmaster.ca/aro/3000263
WP_000242758.1	RGI	https://card.mcmaster.ca/aro/3000518
WP_015370069.1	RGI	https://card.mcmaster.ca/aro/3000516
WP_000242758.1	RGI	https://card.mcmaster.ca/aro/3000518
WP_000242758.1	RGI	https://card.mcmaster.ca/aro/3000518
WP_000242758.1	RGI	https://card.mcmaster.ca/aro/3000518
WP_015705738.1	RGI	https://card.mcmaster.ca/aro/3003840
WP_000242758.1	RGI	https://card.mcmaster.ca/aro/3000518
WP_015370068.1	RGI	https://card.mcmaster.ca/aro/3000027
WP_000242758.1	RGI	https://card.mcmaster.ca/aro/3000518
WP_000242758.1	RGI	https://card.mcmaster.ca/aro/3000518
WP_000242758.1	RGI	https://card.mcmaster.ca/aro/3000518
WP_000242758.1	RGI	https://card.mcmaster.ca/aro/3000518
WP_015368828.1	RGI	https://card.mcmaster.ca/aro/3003359
WP_000242758.1	RGI	https://card.mcmaster.ca/aro/3000518
WP_000242758.1	RGI	https://card.mcmaster.ca/aro/3000518
WP_000242758.1	RGI	https://card.mcmaster.ca/aro/3000518
WP_000242758.1	RGI	https://card.mcmaster.ca/aro/3000518
WP_015368937.1	RGI	https://card.mcmaster.ca/aro/3000831
WP_000242758.1	RGI	https://card.mcmaster.ca/aro/3000518
WP_000242758.1	RGI	https://card.mcmaster.ca/aro/3000518
WP_000242758.1	RGI	https://card.mcmaster.ca/aro/3000518
WP_000242758.1	RGI	https://card.mcmaster.ca/aro/3000518
WP_015368937.1	RGI	https://card.mcmaster.ca/aro/3000831
WP_000242758.1	RGI	https://card.mcmaster.ca/aro/3000518
WP_000242758.1	RGI	https://card.mcmaster.ca/aro/3000518
WP_000242758.1	RGI	https://card.mcmaster.ca/aro/3000518
WP_000242758.1	RGI	https://card.mcmaster.ca/aro/3000518
WP_015368938.1	RGI	https://card.mcmaster.ca/aro/3000830
WP_000242758.1	RGI	https://card.mcmaster.ca/aro/3000518
WP_000242758.1	RGI	https://card.mcmaster.ca/aro/3000518
WP_000242758.1	RGI	https://card.mcmaster.ca/aro/3000518
WP_000242758.1	RGI	https://card.mcmaster.ca/aro/3000518
WP_015369067.1	RGI	https://card.mcmaster.ca/aro/3003890
WP_000242758.1	RGI	https://card.mcmaster.ca/aro/3000518
WP_000242758.1	RGI	https://card.mcmaster.ca/aro/3000518
WP_000242758.1	RGI	https://card.mcmaster.ca/aro/3000518
WP_000242758.1	RGI	https://card.mcmaster.ca/aro/3000518
WP_000242758.1	RGI	https://card.mcmaster.ca/aro/3000518
WP_000242758.1	RGI	https://card.mcmaster.ca/aro/3000518
WP_000242758.1	RGI	https://card.mcmaster.ca/aro/3000518
WP_000242758.1	RGI	https://card.mcmaster.ca/aro/3000518
WP_000242758.1	RGI	https://card.mcmaster.ca/aro/3000518
WP_000242758.1	RGI	https://card.mcmaster.ca/aro/3000518
WP_000242758.1	RGI	https://card.mcmaster.ca/aro/3000518
WP_000242758.1	RGI	https://card.mcmaster.ca/aro/3000518
WP_000242758.1	RGI	https://card.mcmaster.ca/aro/3000518
WP_000242758.1	RGI	https://card.mcmaster.ca/aro/3000518
WP_000242758.1	RGI	https://card.mcmaster.ca/aro/3000518
WP_000242758.1	RGI	https://card.mcmaster.ca/aro/3000518
WP_000242758.1	RGI	https://card.mcmaster.ca/aro/3000518
WP_000242758.1	RGI	https://card.mcmaster.ca/aro/3000518
WP_000242758.1	RGI	https://card.mcmaster.ca/aro/3000518
WP_000242758.1	RGI	https://card.mcmaster.ca/aro/3000518
WP_000242758.1	RGI	https://card.mcmaster.ca/aro/3000518
WP_000242758.1	RGI	https://card.mcmaster.ca/aro/3000518
WP_000242758.1	RGI	https://card.mcmaster.ca/aro/3000518
WP_000242758.1	RGI	https://card.mcmaster.ca/aro/3000518
WP_000242758.1	RGI	https://card.mcmaster.ca/aro/3000518
WP_000242758.1	RGI	https://card.mcmaster.ca/aro/3000518
WP_000242758.1	RGI	https://card.mcmaster.ca/aro/3000518
WP_000242758.1	RGI	https://card.mcmaster.ca/aro/3000518
WP_000242758.1	RGI	https://card.mcmaster.ca/aro/3000518
WP_000242758.1	RGI	https://card.mcmaster.ca/aro/3000518
WP_000242758.1	RGI	https://card.mcmaster.ca/aro/3000518
WP_000242758.1	RGI	https://card.mcmaster.ca/aro/3000518
WP_000242758.1	RGI	https://card.mcmaster.ca/aro/3000518
WP_000242758.1	RGI	https://card.mcmaster.ca/aro/3000518
WP_000242758.1	RGI	https://card.mcmaster.ca/aro/3000518
WP_000242758.1	RGI	https://card.mcmaster.ca/aro/3000518
WP_000242758.1	RGI	https://card.mcmaster.ca/aro/3000518
WP_000242758.1	RGI	https://card.mcmaster.ca/aro/3000518
WP_000242758.1	RGI	https://card.mcmaster.ca/aro/3000518
WP_000242758.1	RGI	https://card.mcmaster.ca/aro/3000518
WP_000242758.1	RGI	https://card.mcmaster.ca/aro/3000518
WP_000242758.1	RGI	https://card.mcmaster.ca/aro/3000518
WP_000242758.1	RGI	https://card.mcmaster.ca/aro/3000518
WP_000242758.1	RGI	https://card.mcmaster.ca/aro/3000518
WP_000242758.1	RGI	https://card.mcmaster.ca/aro/3000518
WP_000242758.1	RGI	https://card.mcmaster.ca/aro/3000518
WP_000242758.1	RGI	https://card.mcmaster.ca/aro/3000518
WP_000242758.1	RGI	https://card.mcmaster.ca/aro/3000518
WP_000242758.1	RGI	https://card.mcmaster.ca/aro/3000518
WP_000242758.1	RGI	https://card.mcmaster.ca/aro/3000518
WP_000242758.1	RGI	https://card.mcmaster.ca/aro/3000518
WP_000242758.1	RGI	https://card.mcmaster.ca/aro/3000518
WP_000242758.1	RGI	https://card.mcmaster.ca/aro/3000518
WP_000242758.1	RGI	https://card.mcmaster.ca/aro/3000518
WP_000242758.1	RGI	https://card.mcmaster.ca/aro/3000518
WP_000242758.1	RGI	https://card.mcmaster.ca/aro/3000518
WP_000242758.1	RGI	https://card.mcmaster.ca/aro/3000518
WP_000242758.1	RGI	https://card.mcmaster.ca/aro/3000518
WP_000242758.1	RGI	https://card.mcmaster.ca/aro/3000518
WP_000242758.1	RGI	https://card.mcmaster.ca/aro/3000518
WP_000242758.1	RGI	https://card.mcmaster.ca/aro/3000518
WP_000242758.1	RGI	https://card.mcmaster.ca/aro/3000518
WP_000242758.1	RGI	https://card.mcmaster.ca/aro/3000518
WP_000242758.1	RGI	https://card.mcmaster.ca/aro/3000518
WP_000242758.1	RGI	https://card.mcmaster.ca/aro/3000518
WP_000242758.1	RGI	https://card.mcmaster.ca/aro/3000518
WP_000242758.1	RGI	https://card.mcmaster.ca/aro/3000518
WP_000242758.1	RGI	https://card.mcmaster.ca/aro/3000518
WP_000242758.1	RGI	https://card.mcmaster.ca/aro/3000518
WP_000242758.1	RGI	https://card.mcmaster.ca/aro/3000518
WP_000242758.1	RGI	https://card.mcmaster.ca/aro/3000518
WP_000242758.1	RGI	https://card.mcmaster.ca/aro/3000518
WP_000242758.1	RGI	https://card.mcmaster.ca/aro/3000518
WP_000242758.1	RGI	https://card.mcmaster.ca/aro/3000518
WP_000242758.1	RGI	https://card.mcmaster.ca/aro/3000518
WP_000242758.1	RGI	https://card.mcmaster.ca/aro/3000518
WP_000242758.1	RGI	https://card.mcmaster.ca/aro/3000518
WP_000242758.1	RGI	https://card.mcmaster.ca/aro/3000518
WP_000242758.1	RGI	https://card.mcmaster.ca/aro/3000518
WP_000242758.1	RGI	https://card.mcmaster.ca/aro/3000518
WP_000242758.1	RGI	https://card.mcmaster.ca/aro/3000518
WP_000242758.1	RGI	https://card.mcmaster.ca/aro/3000518
WP_000242758.1	RGI	https://card.mcmaster.ca/aro/3000518
WP_000242758.1	RGI	https://card.mcmaster.ca/aro/3000518
WP_000242758.1	RGI	https://card.mcmaster.ca/aro/3000518
WP_000242758.1	RGI	https://card.mcmaster.ca/aro/3000518
WP_000242758.1	RGI	https://card.mcmaster.ca/aro/3000518
WP_000242758.1	RGI	https://card.mcmaster.ca/aro/3000518
WP_000242758.1	RGI	https://card.mcmaster.ca/aro/3000518
WP_000242758.1	RGI	https://card.mcmaster.ca/aro/3000518
WP_000242758.1	RGI	https://card.mcmaster.ca/aro/3000518
WP_000242758.1	RGI	https://card.mcmaster.ca/aro/3000518
WP_000242758.1	RGI	https://card.mcmaster.ca/aro/3000518
WP_015369418.1	RGI	https://card.mcmaster.ca/aro/3003359
WP_000242758.1	RGI	https://card.mcmaster.ca/aro/3000518
WP_000242758.1	RGI	https://card.mcmaster.ca/aro/3000518
WP_000242758.1	RGI	https://card.mcmaster.ca/aro/3000518
WP_000242758.1	RGI	https://card.mcmaster.ca/aro/3000518
WP_015367901.1	RGI	https://card.mcmaster.ca/aro/3003049
WP_000242758.1	RGI	https://card.mcmaster.ca/aro/3000518
WP_000242758.1	RGI	https://card.mcmaster.ca/aro/3000518
WP_000242758.1	RGI	https://card.mcmaster.ca/aro/3000518
WP_000242758.1	RGI	https://card.mcmaster.ca/aro/3000518
WP_015367806.1	RGI	https://card.mcmaster.ca/aro/3000823
WP_000242758.1	RGI	https://card.mcmaster.ca/aro/3000518
WP_000242758.1	RGI	https://card.mcmaster.ca/aro/3000518
WP_000242758.1	RGI	https://card.mcmaster.ca/aro/3000518
WP_000242758.1	RGI	https://card.mcmaster.ca/aro/3000518
WP_015367806.1	RGI	https://card.mcmaster.ca/aro/3000823
WP_000242758.1	RGI	https://card.mcmaster.ca/aro/3000518
WP_000242758.1	RGI	https://card.mcmaster.ca/aro/3000518
WP_000242758.1	RGI	https://card.mcmaster.ca/aro/3000518
WP_000242758.1	RGI	https://card.mcmaster.ca/aro/3000518
WP_004103116.1	RGI	https://card.mcmaster.ca/aro/3000676
WP_000242758.1	RGI	https://card.mcmaster.ca/aro/3000518
WP_000242758.1	RGI	https://card.mcmaster.ca/aro/3000518
WP_000242758.1	RGI	https://card.mcmaster.ca/aro/3000518
WP_000242758.1	RGI	https://card.mcmaster.ca/aro/3000518
WP_004103116.1	RGI	https://card.mcmaster.ca/aro/3000676
WP_000242758.1	RGI	https://card.mcmaster.ca/aro/3000518
WP_000242758.1	RGI	https://card.mcmaster.ca/aro/3000518
WP_000242758.1	RGI	https://card.mcmaster.ca/aro/3000518
WP_000242758.1	RGI	https://card.mcmaster.ca/aro/3000518
WP_004103116.1	RGI	https://card.mcmaster.ca/aro/3000676
WP_000242758.1	RGI	https://card.mcmaster.ca/aro/3000518
WP_000242758.1	RGI	https://card.mcmaster.ca/aro/3000518
WP_000242758.1	RGI	https://card.mcmaster.ca/aro/3000518
WP_000242758.1	RGI	https://card.mcmaster.ca/aro/3000518
WP_015366733.1	RGI	https://card.mcmaster.ca/aro/3000263
WP_000242758.1	RGI	https://card.mcmaster.ca/aro/3000518
WP_015370069.1	RGI	https://card.mcmaster.ca/aro/3000516
WP_000242758.1	RGI	https://card.mcmaster.ca/aro/3000518
WP_000242758.1	RGI	https://card.mcmaster.ca/aro/3000518
WP_000242758.1	RGI	https://card.mcmaster.ca/aro/3000518
WP_015705738.1	RGI	https://card.mcmaster.ca/aro/3003840
WP_000242758.1	RGI	https://card.mcmaster.ca/aro/3000518
WP_015370068.1	RGI	https://card.mcmaster.ca/aro/3000027
WP_000242758.1	RGI	https://card.mcmaster.ca/aro/3000518
WP_000242758.1	RGI	https://card.mcmaster.ca/aro/3000518
WP_000242758.1	RGI	https://card.mcmaster.ca/aro/3000518
WP_000242758.1	RGI	https://card.mcmaster.ca/aro/3000518
WP_015368828.1	RGI	https://card.mcmaster.ca/aro/3003359
WP_000242758.1	RGI	https://card.mcmaster.ca/aro/3000518
WP_000242758.1	RGI	https://card.mcmaster.ca/aro/3000518
WP_000242758.1	RGI	https://card.mcmaster.ca/aro/3000518
WP_000242758.1	RGI	https://card.mcmaster.ca/aro/3000518
WP_015368937.1	RGI	https://card.mcmaster.ca/aro/3000831
WP_000242758.1	RGI	https://card.mcmaster.ca/aro/3000518
WP_000242758.1	RGI	https://card.mcmaster.ca/aro/3000518
WP_000242758.1	RGI	https://card.mcmaster.ca/aro/3000518
WP_000242758.1	RGI	https://card.mcmaster.ca/aro/3000518
WP_015368937.1	RGI	https://card.mcmaster.ca/aro/3000831
WP_000242758.1	RGI	https://card.mcmaster.ca/aro/3000518
WP_000242758.1	RGI	https://card.mcmaster.ca/aro/3000518
WP_000242758.1	RGI	https://card.mcmaster.ca/aro/3000518
WP_000242758.1	RGI	https://card.mcmaster.ca/aro/3000518
WP_015368938.1	RGI	https://card.mcmaster.ca/aro/3000830
WP_000242758.1	RGI	https://card.mcmaster.ca/aro/3000518
WP_000242758.1	RGI	https://card.mcmaster.ca/aro/3000518
WP_000242758.1	RGI	https://card.mcmaster.ca/aro/3000518
WP_000242758.1	RGI	https://card.mcmaster.ca/aro/3000518
WP_015369067.1	RGI	https://card.mcmaster.ca/aro/3003890
WP_000242758.1	RGI	https://card.mcmaster.ca/aro/3000518
WP_000242758.1	RGI	https://card.mcmaster.ca/aro/3000518
WP_000242758.1	RGI	https://card.mcmaster.ca/aro/3000518
WP_000242758.1	RGI	https://card.mcmaster.ca/aro/3000518
WP_000242758.1	RGI	https://card.mcmaster.ca/aro/3000518
WP_000242758.1	RGI	https://card.mcmaster.ca/aro/3000518
WP_000242758.1	RGI	https://card.mcmaster.ca/aro/3000518
WP_000242758.1	RGI	https://card.mcmaster.ca/aro/3000518
WP_000242758.1	RGI	https://card.mcmaster.ca/aro/3000518
WP_000242758.1	RGI	https://card.mcmaster.ca/aro/3000518
WP_000242758.1	RGI	https://card.mcmaster.ca/aro/3000518
WP_000242758.1	RGI	https://card.mcmaster.ca/aro/3000518
WP_000242758.1	RGI	https://card.mcmaster.ca/aro/3000518
WP_000242758.1	RGI	https://card.mcmaster.ca/aro/3000518
WP_000242758.1	RGI	https://card.mcmaster.ca/aro/3000518
WP_000242758.1	RGI	https://card.mcmaster.ca/aro/3000518
WP_000242758.1	RGI	https://card.mcmaster.ca/aro/3000518
WP_000242758.1	RGI	https://card.mcmaster.ca/aro/3000518
WP_000242758.1	RGI	https://card.mcmaster.ca/aro/3000518
WP_000242758.1	RGI	https://card.mcmaster.ca/aro/3000518
WP_000242758.1	RGI	https://card.mcmaster.ca/aro/3000518
WP_000242758.1	RGI	https://card.mcmaster.ca/aro/3000518
WP_000242758.1	RGI	https://card.mcmaster.ca/aro/3000518
WP_000242758.1	RGI	https://card.mcmaster.ca/aro/3000518
WP_000242758.1	RGI	https://card.mcmaster.ca/aro/3000518
WP_000242758.1	RGI	https://card.mcmaster.ca/aro/3000518
WP_000242758.1	RGI	https://card.mcmaster.ca/aro/3000518
WP_000242758.1	RGI	https://card.mcmaster.ca/aro/3000518
WP_000242758.1	RGI	https://card.mcmaster.ca/aro/3000518
WP_000242758.1	RGI	https://card.mcmaster.ca/aro/3000518
WP_000242758.1	RGI	https://card.mcmaster.ca/aro/3000518
WP_000242758.1	RGI	https://card.mcmaster.ca/aro/3000518
WP_000242758.1	RGI	https://card.mcmaster.ca/aro/3000518
WP_000242758.1	RGI	https://card.mcmaster.ca/aro/3000518
WP_000242758.1	RGI	https://card.mcmaster.ca/aro/3000518
WP_000242758.1	RGI	https://card.mcmaster.ca/aro/3000518
WP_000242758.1	RGI	https://card.mcmaster.ca/aro/3000518
WP_000242758.1	RGI	https://card.mcmaster.ca/aro/3000518
WP_000242758.1	RGI	https://card.mcmaster.ca/aro/3000518
WP_000242758.1	RGI	https://card.mcmaster.ca/aro/3000518
WP_000242758.1	RGI	https://card.mcmaster.ca/aro/3000518
WP_000242758.1	RGI	https://card.mcmaster.ca/aro/3000518
WP_000242758.1	RGI	https://card.mcmaster.ca/aro/3000518
WP_000242758.1	RGI	https://card.mcmaster.ca/aro/3000518
WP_000242758.1	RGI	https://card.mcmaster.ca/aro/3000518
WP_000242758.1	RGI	https://card.mcmaster.ca/aro/3000518
WP_000242758.1	RGI	https://card.mcmaster.ca/aro/3000518
WP_000242758.1	RGI	https://card.mcmaster.ca/aro/3000518
WP_000242758.1	RGI	https://card.mcmaster.ca/aro/3000518
WP_000242758.1	RGI	https://card.mcmaster.ca/aro/3000518
WP_000242758.1	RGI	https://card.mcmaster.ca/aro/3000518
WP_000242758.1	RGI	https://card.mcmaster.ca/aro/3000518
WP_000242758.1	RGI	https://card.mcmaster.ca/aro/3000518
WP_000242758.1	RGI	https://card.mcmaster.ca/aro/3000518
WP_000242758.1	RGI	https://card.mcmaster.ca/aro/3000518
WP_000242758.1	RGI	https://card.mcmaster.ca/aro/3000518
WP_000242758.1	RGI	https://card.mcmaster.ca/aro/3000518
WP_000242758.1	RGI	https://card.mcmaster.ca/aro/3000518
WP_000242758.1	RGI	https://card.mcmaster.ca/aro/3000518
WP_000242758.1	RGI	https://card.mcmaster.ca/aro/3000518
WP_000242758.1	RGI	https://card.mcmaster.ca/aro/3000518
WP_000242758.1	RGI	https://card.mcmaster.ca/aro/3000518
WP_000242758.1	RGI	https://card.mcmaster.ca/aro/3000518
WP_000242758.1	RGI	https://card.mcmaster.ca/aro/3000518
WP_000242758.1	RGI	https://card.mcmaster.ca/aro/3000518
WP_000242758.1	RGI	https://card.mcmaster.ca/aro/3000518
WP_000242758.1	RGI	https://card.mcmaster.ca/aro/3000518
WP_000242758.1	RGI	https://card.mcmaster.ca/aro/3000518
WP_000242758.1	RGI	https://card.mcmaster.ca/aro/3000518
WP_000242758.1	RGI	https://card.mcmaster.ca/aro/3000518
WP_000242758.1	RGI	https://card.mcmaster.ca/aro/3000518
WP_000242758.1	RGI	https://card.mcmaster.ca/aro/3000518
WP_000242758.1	RGI	https://card.mcmaster.ca/aro/3000518
WP_000242758.1	RGI	https://card.mcmaster.ca/aro/3000518
WP_000242758.1	RGI	https://card.mcmaster.ca/aro/3000518
WP_000242758.1	RGI	https://card.mcmaster.ca/aro/3000518
WP_000242758.1	RGI	https://card.mcmaster.ca/aro/3000518
WP_000242758.1	RGI	https://card.mcmaster.ca/aro/3000518
WP_000242758.1	RGI	https://card.mcmaster.ca/aro/3000518
WP_000242758.1	RGI	https://card.mcmaster.ca/aro/3000518
WP_000242758.1	RGI	https://card.mcmaster.ca/aro/3000518
WP_000242758.1	RGI	https://card.mcmaster.ca/aro/3000518
WP_000242758.1	RGI	https://card.mcmaster.ca/aro/3000518
WP_000242758.1	RGI	https://card.mcmaster.ca/aro/3000518
WP_000242758.1	RGI	https://card.mcmaster.ca/aro/3000518
WP_000242758.1	RGI	https://card.mcmaster.ca/aro/3000518
WP_000242758.1	RGI	https://card.mcmaster.ca/aro/3000518
WP_000242758.1	RGI	https://card.mcmaster.ca/aro/3000518
WP_000242758.1	RGI	https://card.mcmaster.ca/aro/3000518
WP_000242758.1	RGI	https://card.mcmaster.ca/aro/3000518
WP_000242758.1	RGI	https://card.mcmaster.ca/aro/3000518
WP_000242758.1	RGI	https://card.mcmaster.ca/aro/3000518
WP_000242758.1	RGI	https://card.mcmaster.ca/aro/3000518
WP_015369418.1	RGI	https://card.mcmaster.ca/aro/3003359
WP_000242758.1	RGI	https://card.mcmaster.ca/aro/3000518
WP_000242758.1	RGI	https://card.mcmaster.ca/aro/3000518
WP_000242758.1	RGI	https://card.mcmaster.ca/aro/3000518
WP_000242758.1	RGI	https://card.mcmaster.ca/aro/3000518
WP_015367901.1	RGI	https://card.mcmaster.ca/aro/3003049
WP_000242758.1	RGI	https://card.mcmaster.ca/aro/3000518
WP_000242758.1	RGI	https://card.mcmaster.ca/aro/3000518
WP_000242758.1	RGI	https://card.mcmaster.ca/aro/3000518
WP_000242758.1	RGI	https://card.mcmaster.ca/aro/3000518
WP_015367901.1	RGI	https://card.mcmaster.ca/aro/3003049
WP_000242758.1	RGI	https://card.mcmaster.ca/aro/3000518
WP_000242758.1	RGI	https://card.mcmaster.ca/aro/3000518
WP_000242758.1	RGI	https://card.mcmaster.ca/aro/3000518
WP_000242758.1	RGI	https://card.mcmaster.ca/aro/3000518
WP_015367806.1	RGI	https://card.mcmaster.ca/aro/3000823
WP_000242758.1	RGI	https://card.mcmaster.ca/aro/3000518
WP_000242758.1	RGI	https://card.mcmaster.ca/aro/3000518
WP_000242758.1	RGI	https://card.mcmaster.ca/aro/3000518
WP_000242758.1	RGI	https://card.mcmaster.ca/aro/3000518
WP_015367543.1	RGI	https://card.mcmaster.ca/aro/3001328
WP_000242758.1	RGI	https://card.mcmaster.ca/aro/3000518
WP_000242758.1	RGI	https://card.mcmaster.ca/aro/3000518
WP_000242758.1	RGI	https://card.mcmaster.ca/aro/3000518
WP_000242758.1	RGI	https://card.mcmaster.ca/aro/3000518
WP_004103116.1	RGI	https://card.mcmaster.ca/aro/3000676
WP_000242758.1	RGI	https://card.mcmaster.ca/aro/3000518
WP_000242758.1	RGI	https://card.mcmaster.ca/aro/3000518
WP_000242758.1	RGI	https://card.mcmaster.ca/aro/3000518
WP_000242758.1	RGI	https://card.mcmaster.ca/aro/3000518
WP_004103116.1	RGI	https://card.mcmaster.ca/aro/3000676
WP_000242758.1	RGI	https://card.mcmaster.ca/aro/3000518
WP_000242758.1	RGI	https://card.mcmaster.ca/aro/3000518
WP_000242758.1	RGI	https://card.mcmaster.ca/aro/3000518
WP_000242758.1	RGI	https://card.mcmaster.ca/aro/3000518
WP_015366733.1	RGI	https://card.mcmaster.ca/aro/3000263
WP_000242758.1	RGI	https://card.mcmaster.ca/aro/3000518
WP_015370069.1	RGI	https://card.mcmaster.ca/aro/3000516
WP_000242758.1	RGI	https://card.mcmaster.ca/aro/3000518
WP_000242758.1	RGI	https://card.mcmaster.ca/aro/3000518
WP_000242758.1	RGI	https://card.mcmaster.ca/aro/3000518
WP_015705738.1	RGI	https://card.mcmaster.ca/aro/3003840
WP_000242758.1	RGI	https://card.mcmaster.ca/aro/3000518
WP_015370068.1	RGI	https://card.mcmaster.ca/aro/3000027
WP_000242758.1	RGI	https://card.mcmaster.ca/aro/3000518
WP_000242758.1	RGI	https://card.mcmaster.ca/aro/3000518
WP_000242758.1	RGI	https://card.mcmaster.ca/aro/3000518
WP_015705738.1	RGI	https://card.mcmaster.ca/aro/3003840
WP_000242758.1	RGI	https://card.mcmaster.ca/aro/3000518
WP_015370068.1	RGI	https://card.mcmaster.ca/aro/3000027
WP_000242758.1	RGI	https://card.mcmaster.ca/aro/3000518
WP_000242758.1	RGI	https://card.mcmaster.ca/aro/3000518
WP_000242758.1	RGI	https://card.mcmaster.ca/aro/3000518
WP_000242758.1	RGI	https://card.mcmaster.ca/aro/3000518
WP_015368828.1	RGI	https://card.mcmaster.ca/aro/3003359
WP_000242758.1	RGI	https://card.mcmaster.ca/aro/3000518
WP_000242758.1	RGI	https://card.mcmaster.ca/aro/3000518
WP_000242758.1	RGI	https://card.mcmaster.ca/aro/3000518
WP_000242758.1	RGI	https://card.mcmaster.ca/aro/3000518
WP_015368937.1	RGI	https://card.mcmaster.ca/aro/3000831
WP_000242758.1	RGI	https://card.mcmaster.ca/aro/3000518
WP_000242758.1	RGI	https://card.mcmaster.ca/aro/3000518
WP_000242758.1	RGI	https://card.mcmaster.ca/aro/3000518
WP_000242758.1	RGI	https://card.mcmaster.ca/aro/3000518
WP_015368938.1	RGI	https://card.mcmaster.ca/aro/3000830
WP_000242758.1	RGI	https://card.mcmaster.ca/aro/3000518
WP_000242758.1	RGI	https://card.mcmaster.ca/aro/3000518
WP_000242758.1	RGI	https://card.mcmaster.ca/aro/3000518
WP_000242758.1	RGI	https://card.mcmaster.ca/aro/3000518
WP_015369067.1	RGI	https://card.mcmaster.ca/aro/3003890
WP_000242758.1	RGI	https://card.mcmaster.ca/aro/3000518
WP_000242758.1	RGI	https://card.mcmaster.ca/aro/3000518
WP_000242758.1	RGI	https://card.mcmaster.ca/aro/3000518
WP_000242758.1	RGI	https://card.mcmaster.ca/aro/3000518
WP_000242758.1	RGI	https://card.mcmaster.ca/aro/3000518
WP_000242758.1	RGI	https://card.mcmaster.ca/aro/3000518
WP_000242758.1	RGI	https://card.mcmaster.ca/aro/3000518
WP_000242758.1	RGI	https://card.mcmaster.ca/aro/3000518
WP_000242758.1	RGI	https://card.mcmaster.ca/aro/3000518
WP_000242758.1	RGI	https://card.mcmaster.ca/aro/3000518
WP_000242758.1	RGI	https://card.mcmaster.ca/aro/3000518
WP_000242758.1	RGI	https://card.mcmaster.ca/aro/3000518
WP_000242758.1	RGI	https://card.mcmaster.ca/aro/3000518
WP_000242758.1	RGI	https://card.mcmaster.ca/aro/3000518
WP_000242758.1	RGI	https://card.mcmaster.ca/aro/3000518
WP_000242758.1	RGI	https://card.mcmaster.ca/aro/3000518
WP_000242758.1	RGI	https://card.mcmaster.ca/aro/3000518
WP_000242758.1	RGI	https://card.mcmaster.ca/aro/3000518
WP_000242758.1	RGI	https://card.mcmaster.ca/aro/3000518
WP_000242758.1	RGI	https://card.mcmaster.ca/aro/3000518
WP_000242758.1	RGI	https://card.mcmaster.ca/aro/3000518
WP_000242758.1	RGI	https://card.mcmaster.ca/aro/3000518
WP_000242758.1	RGI	https://card.mcmaster.ca/aro/3000518
WP_000242758.1	RGI	https://card.mcmaster.ca/aro/3000518
WP_000242758.1	RGI	https://card.mcmaster.ca/aro/3000518
WP_000242758.1	RGI	https://card.mcmaster.ca/aro/3000518
WP_000242758.1	RGI	https://card.mcmaster.ca/aro/3000518
WP_000242758.1	RGI	https://card.mcmaster.ca/aro/3000518
WP_000242758.1	RGI	https://card.mcmaster.ca/aro/3000518
WP_000242758.1	RGI	https://card.mcmaster.ca/aro/3000518
WP_000242758.1	RGI	https://card.mcmaster.ca/aro/3000518
WP_000242758.1	RGI	https://card.mcmaster.ca/aro/3000518
WP_000242758.1	RGI	https://card.mcmaster.ca/aro/3000518
WP_000242758.1	RGI	https://card.mcmaster.ca/aro/3000518
WP_000242758.1	RGI	https://card.mcmaster.ca/aro/3000518
WP_000242758.1	RGI	https://card.mcmaster.ca/aro/3000518
WP_000242758.1	RGI	https://card.mcmaster.ca/aro/3000518
WP_000242758.1	RGI	https://card.mcmaster.ca/aro/3000518
WP_000242758.1	RGI	https://card.mcmaster.ca/aro/3000518
WP_000242758.1	RGI	https://card.mcmaster.ca/aro/3000518
WP_000242758.1	RGI	https://card.mcmaster.ca/aro/3000518
WP_000242758.1	RGI	https://card.mcmaster.ca/aro/3000518
WP_000242758.1	RGI	https://card.mcmaster.ca/aro/3000518
WP_000242758.1	RGI	https://card.mcmaster.ca/aro/3000518
WP_000242758.1	RGI	https://card.mcmaster.ca/aro/3000518
WP_000242758.1	RGI	https://card.mcmaster.ca/aro/3000518
WP_000242758.1	RGI	https://card.mcmaster.ca/aro/3000518
WP_000242758.1	RGI	https://card.mcmaster.ca/aro/3000518
WP_000242758.1	RGI	https://card.mcmaster.ca/aro/3000518
WP_000242758.1	RGI	https://card.mcmaster.ca/aro/3000518
WP_000242758.1	RGI	https://card.mcmaster.ca/aro/3000518
WP_000242758.1	RGI	https://card.mcmaster.ca/aro/3000518
WP_000242758.1	RGI	https://card.mcmaster.ca/aro/3000518
WP_000242758.1	RGI	https://card.mcmaster.ca/aro/3000518
WP_000242758.1	RGI	https://card.mcmaster.ca/aro/3000518
WP_000242758.1	RGI	https://card.mcmaster.ca/aro/3000518
WP_000242758.1	RGI	https://card.mcmaster.ca/aro/3000518
WP_000242758.1	RGI	https://card.mcmaster.ca/aro/3000518
WP_000242758.1	RGI	https://card.mcmaster.ca/aro/3000518
WP_000242758.1	RGI	https://card.mcmaster.ca/aro/3000518
WP_000242758.1	RGI	https://card.mcmaster.ca/aro/3000518
WP_000242758.1	RGI	https://card.mcmaster.ca/aro/3000518
WP_000242758.1	RGI	https://card.mcmaster.ca/aro/3000518
WP_000242758.1	RGI	https://card.mcmaster.ca/aro/3000518
WP_000242758.1	RGI	https://card.mcmaster.ca/aro/3000518
WP_000242758.1	RGI	https://card.mcmaster.ca/aro/3000518
WP_000242758.1	RGI	https://card.mcmaster.ca/aro/3000518
WP_000242758.1	RGI	https://card.mcmaster.ca/aro/3000518
WP_000242758.1	RGI	https://card.mcmaster.ca/aro/3000518
WP_000242758.1	RGI	https://card.mcmaster.ca/aro/3000518
WP_000242758.1	RGI	https://card.mcmaster.ca/aro/3000518
WP_000242758.1	RGI	https://card.mcmaster.ca/aro/3000518
WP_000242758.1	RGI	https://card.mcmaster.ca/aro/3000518
WP_000242758.1	RGI	https://card.mcmaster.ca/aro/3000518
WP_000242758.1	RGI	https://card.mcmaster.ca/aro/3000518
WP_000242758.1	RGI	https://card.mcmaster.ca/aro/3000518
WP_000242758.1	RGI	https://card.mcmaster.ca/aro/3000518
WP_000242758.1	RGI	https://card.mcmaster.ca/aro/3000518
WP_000242758.1	RGI	https://card.mcmaster.ca/aro/3000518
WP_000242758.1	RGI	https://card.mcmaster.ca/aro/3000518
WP_000242758.1	RGI	https://card.mcmaster.ca/aro/3000518
WP_000242758.1	RGI	https://card.mcmaster.ca/aro/3000518
WP_000242758.1	RGI	https://card.mcmaster.ca/aro/3000518
WP_000242758.1	RGI	https://card.mcmaster.ca/aro/3000518
WP_000242758.1	RGI	https://card.mcmaster.ca/aro/3000518
WP_000242758.1	RGI	https://card.mcmaster.ca/aro/3000518
WP_000242758.1	RGI	https://card.mcmaster.ca/aro/3000518
WP_000242758.1	RGI	https://card.mcmaster.ca/aro/3000518
WP_000242758.1	RGI	https://card.mcmaster.ca/aro/3000518
WP_000242758.1	RGI	https://card.mcmaster.ca/aro/3000518
WP_000242758.1	RGI	https://card.mcmaster.ca/aro/3000518
WP_000242758.1	RGI	https://card.mcmaster.ca/aro/3000518
WP_015369418.1	RGI	https://card.mcmaster.ca/aro/3003359
WP_000242758.1	RGI	https://card.mcmaster.ca/aro/3000518
WP_000242758.1	RGI	https://card.mcmaster.ca/aro/3000518
WP_000242758.1	RGI	https://card.mcmaster.ca/aro/3000518
WP_000242758.1	RGI	https://card.mcmaster.ca/aro/3000518
WP_015369418.1	RGI	https://card.mcmaster.ca/aro/3003359
WP_000242758.1	RGI	https://card.mcmaster.ca/aro/3000518
WP_000242758.1	RGI	https://card.mcmaster.ca/aro/3000518
WP_000242758.1	RGI	https://card.mcmaster.ca/aro/3000518
WP_000242758.1	RGI	https://card.mcmaster.ca/aro/3000518
WP_015367901.1	RGI	https://card.mcmaster.ca/aro/3003049
WP_000242758.1	RGI	https://card.mcmaster.ca/aro/3000518
WP_000242758.1	RGI	https://card.mcmaster.ca/aro/3000518
WP_000242758.1	RGI	https://card.mcmaster.ca/aro/3000518
WP_000242758.1	RGI	https://card.mcmaster.ca/aro/3000518
WP_015367806.1	RGI	https://card.mcmaster.ca/aro/3000823
WP_000242758.1	RGI	https://card.mcmaster.ca/aro/3000518
WP_000242758.1	RGI	https://card.mcmaster.ca/aro/3000518
WP_000242758.1	RGI	https://card.mcmaster.ca/aro/3000518
WP_000242758.1	RGI	https://card.mcmaster.ca/aro/3000518
WP_015367543.1	RGI	https://card.mcmaster.ca/aro/3001328
WP_000242758.1	RGI	https://card.mcmaster.ca/aro/3000518
WP_000242758.1	RGI	https://card.mcmaster.ca/aro/3000518
WP_000242758.1	RGI	https://card.mcmaster.ca/aro/3000518
WP_000242758.1	RGI	https://card.mcmaster.ca/aro/3000518
WP_004103116.1	RGI	https://card.mcmaster.ca/aro/3000676
WP_000242758.1	RGI	https://card.mcmaster.ca/aro/3000518
WP_000242758.1	RGI	https://card.mcmaster.ca/aro/3000518
WP_000242758.1	RGI	https://card.mcmaster.ca/aro/3000518
WP_000242758.1	RGI	https://card.mcmaster.ca/aro/3000518
WP_004103116.1	RGI	https://card.mcmaster.ca/aro/3000676
WP_000242758.1	RGI	https://card.mcmaster.ca/aro/3000518
WP_000242758.1	RGI	https://card.mcmaster.ca/aro/3000518
WP_000242758.1	RGI	https://card.mcmaster.ca/aro/3000518
WP_000242758.1	RGI	https://card.mcmaster.ca/aro/3000518
WP_015366733.1	RGI	https://card.mcmaster.ca/aro/3000263
WP_000242758.1	RGI	https://card.mcmaster.ca/aro/3000518
WP_015370069.1	RGI	https://card.mcmaster.ca/aro/3000516
WP_000242758.1	RGI	https://card.mcmaster.ca/aro/3000518
WP_000242758.1	RGI	https://card.mcmaster.ca/aro/3000518
WP_000242758.1	RGI	https://card.mcmaster.ca/aro/3000518
WP_015366733.1	RGI	https://card.mcmaster.ca/aro/3000263
WP_000242758.1	RGI	https://card.mcmaster.ca/aro/3000518
WP_015370069.1	RGI	https://card.mcmaster.ca/aro/3000516
WP_000242758.1	RGI	https://card.mcmaster.ca/aro/3000518
WP_000242758.1	RGI	https://card.mcmaster.ca/aro/3000518
WP_000242758.1	RGI	https://card.mcmaster.ca/aro/3000518
WP_015705738.1	RGI	https://card.mcmaster.ca/aro/3003840
WP_000242758.1	RGI	https://card.mcmaster.ca/aro/3000518
WP_015370068.1	RGI	https://card.mcmaster.ca/aro/3000027
WP_000242758.1	RGI	https://card.mcmaster.ca/aro/3000518
WP_000242758.1	RGI	https://card.mcmaster.ca/aro/3000518
WP_000242758.1	RGI	https://card.mcmaster.ca/aro/3000518
WP_000242758.1	RGI	https://card.mcmaster.ca/aro/3000518
WP_015368828.1	RGI	https://card.mcmaster.ca/aro/3003359
WP_000242758.1	RGI	https://card.mcmaster.ca/aro/3000518
WP_000242758.1	RGI	https://card.mcmaster.ca/aro/3000518
WP_000242758.1	RGI	https://card.mcmaster.ca/aro/3000518
WP_000242758.1	RGI	https://card.mcmaster.ca/aro/3000518
WP_015368937.1	RGI	https://card.mcmaster.ca/aro/3000831
WP_000242758.1	RGI	https://card.mcmaster.ca/aro/3000518
WP_000242758.1	RGI	https://card.mcmaster.ca/aro/3000518
WP_000242758.1	RGI	https://card.mcmaster.ca/aro/3000518
WP_000242758.1	RGI	https://card.mcmaster.ca/aro/3000518
WP_015368938.1	RGI	https://card.mcmaster.ca/aro/3000830
WP_000242758.1	RGI	https://card.mcmaster.ca/aro/3000518
WP_000242758.1	RGI	https://card.mcmaster.ca/aro/3000518
WP_000242758.1	RGI	https://card.mcmaster.ca/aro/3000518
WP_000242758.1	RGI	https://card.mcmaster.ca/aro/3000518
WP_015368938.1	RGI	https://card.mcmaster.ca/aro/3000830
WP_000242758.1	RGI	https://card.mcmaster.ca/aro/3000518
WP_000242758.1	RGI	https://card.mcmaster.ca/aro/3000518
WP_000242758.1	RGI	https://card.mcmaster.ca/aro/3000518
WP_000242758.1	RGI	https://card.mcmaster.ca/aro/3000518
WP_000242758.1	RGI	https://card.mcmaster.ca/aro/3000518
WP_000242758.1	RGI	https://card.mcmaster.ca/aro/3000518
WP_000242758.1	RGI	https://card.mcmaster.ca/aro/3000518
WP_000242758.1	RGI	https://card.mcmaster.ca/aro/3000518
WP_000242758.1	RGI	https://card.mcmaster.ca/aro/3000518
WP_000242758.1	RGI	https://card.mcmaster.ca/aro/3000518
WP_000242758.1	RGI	https://card.mcmaster.ca/aro/3000518
WP_000242758.1	RGI	https://card.mcmaster.ca/aro/3000518
WP_000242758.1	RGI	https://card.mcmaster.ca/aro/3000518
WP_000242758.1	RGI	https://card.mcmaster.ca/aro/3000518
WP_000242758.1	RGI	https://card.mcmaster.ca/aro/3000518
WP_000242758.1	RGI	https://card.mcmaster.ca/aro/3000518
WP_000242758.1	RGI	https://card.mcmaster.ca/aro/3000518
WP_000242758.1	RGI	https://card.mcmaster.ca/aro/3000518
WP_000242758.1	RGI	https://card.mcmaster.ca/aro/3000518
WP_000242758.1	RGI	https://card.mcmaster.ca/aro/3000518
WP_000242758.1	RGI	https://card.mcmaster.ca/aro/3000518
WP_000242758.1	RGI	https://card.mcmaster.ca/aro/3000518
WP_000242758.1	RGI	https://card.mcmaster.ca/aro/3000518
WP_000242758.1	RGI	https://card.mcmaster.ca/aro/3000518
WP_000242758.1	RGI	https://card.mcmaster.ca/aro/3000518
WP_000242758.1	RGI	https://card.mcmaster.ca/aro/3000518
WP_000242758.1	RGI	https://card.mcmaster.ca/aro/3000518
WP_000242758.1	RGI	https://card.mcmaster.ca/aro/3000518
WP_000242758.1	RGI	https://card.mcmaster.ca/aro/3000518
WP_000242758.1	RGI	https://card.mcmaster.ca/aro/3000518
WP_000242758.1	RGI	https://card.mcmaster.ca/aro/3000518
WP_000242758.1	RGI	https://card.mcmaster.ca/aro/3000518
WP_000242758.1	RGI	https://card.mcmaster.ca/aro/3000518
WP_000242758.1	RGI	https://card.mcmaster.ca/aro/3000518
WP_000242758.1	RGI	https://card.mcmaster.ca/aro/3000518
WP_000242758.1	RGI	https://card.mcmaster.ca/aro/3000518
WP_000242758.1	RGI	https://card.mcmaster.ca/aro/3000518
WP_000242758.1	RGI	https://card.mcmaster.ca/aro/3000518
WP_000242758.1	RGI	https://card.mcmaster.ca/aro/3000518
WP_000242758.1	RGI	https://card.mcmaster.ca/aro/3000518
WP_000242758.1	RGI	https://card.mcmaster.ca/aro/3000518
WP_000242758.1	RGI	https://card.mcmaster.ca/aro/3000518
WP_000242758.1	RGI	https://card.mcmaster.ca/aro/3000518
WP_000242758.1	RGI	https://card.mcmaster.ca/aro/3000518
WP_000242758.1	RGI	https://card.mcmaster.ca/aro/3000518
WP_000242758.1	RGI	https://card.mcmaster.ca/aro/3000518
WP_000242758.1	RGI	https://card.mcmaster.ca/aro/3000518
WP_000242758.1	RGI	https://card.mcmaster.ca/aro/3000518
WP_000242758.1	RGI	https://card.mcmaster.ca/aro/3000518
WP_000242758.1	RGI	https://card.mcmaster.ca/aro/3000518
WP_000242758.1	RGI	https://card.mcmaster.ca/aro/3000518
WP_000242758.1	RGI	https://card.mcmaster.ca/aro/3000518
WP_000242758.1	RGI	https://card.mcmaster.ca/aro/3000518
WP_000242758.1	RGI	https://card.mcmaster.ca/aro/3000518
WP_000242758.1	RGI	https://card.mcmaster.ca/aro/3000518
WP_000242758.1	RGI	https://card.mcmaster.ca/aro/3000518
WP_000242758.1	RGI	https://card.mcmaster.ca/aro/3000518
WP_000242758.1	RGI	https://card.mcmaster.ca/aro/3000518
WP_000242758.1	RGI	https://card.mcmaster.ca/aro/3000518
WP_000242758.1	RGI	https://card.mcmaster.ca/aro/3000518
WP_000242758.1	RGI	https://card.mcmaster.ca/aro/3000518
WP_000242758.1	RGI	https://card.mcmaster.ca/aro/3000518
WP_000242758.1	RGI	https://card.mcmaster.ca/aro/3000518
WP_000242758.1	RGI	https://card.mcmaster.ca/aro/3000518
WP_000242758.1	RGI	https://card.mcmaster.ca/aro/3000518
WP_000242758.1	RGI	https://card.mcmaster.ca/aro/3000518
WP_000242758.1	RGI	https://card.mcmaster.ca/aro/3000518
WP_000242758.1	RGI	https://card.mcmaster.ca/aro/3000518
WP_000242758.1	RGI	https://card.mcmaster.ca/aro/3000518
WP_000242758.1	RGI	https://card.mcmaster.ca/aro/3000518
WP_000242758.1	RGI	https://card.mcmaster.ca/aro/3000518
WP_000242758.1	RGI	https://card.mcmaster.ca/aro/3000518
WP_000242758.1	RGI	https://card.mcmaster.ca/aro/3000518
WP_000242758.1	RGI	https://card.mcmaster.ca/aro/3000518
WP_000242758.1	RGI	https://card.mcmaster.ca/aro/3000518
WP_000242758.1	RGI	https://card.mcmaster.ca/aro/3000518
WP_000242758.1	RGI	https://card.mcmaster.ca/aro/3000518
WP_000242758.1	RGI	https://card.mcmaster.ca/aro/3000518
WP_000242758.1	RGI	https://card.mcmaster.ca/aro/3000518
WP_000242758.1	RGI	https://card.mcmaster.ca/aro/3000518
WP_000242758.1	RGI	https://card.mcmaster.ca/aro/3000518
WP_000242758.1	RGI	https://card.mcmaster.ca/aro/3000518
WP_000242758.1	RGI	https://card.mcmaster.ca/aro/3000518
WP_000242758.1	RGI	https://card.mcmaster.ca/aro/3000518
WP_000242758.1	RGI	https://card.mcmaster.ca/aro/3000518
WP_000242758.1	RGI	https://card.mcmaster.ca/aro/3000518
WP_000242758.1	RGI	https://card.mcmaster.ca/aro/3000518
WP_000242758.1	RGI	https://card.mcmaster.ca/aro/3000518
WP_000242758.1	RGI	https://card.mcmaster.ca/aro/3000518
WP_000242758.1	RGI	https://card.mcmaster.ca/aro/3000518
WP_000242758.1	RGI	https://card.mcmaster.ca/aro/3000518
WP_000242758.1	RGI	https://card.mcmaster.ca/aro/3000518
WP_000242758.1	RGI	https://card.mcmaster.ca/aro/3000518
WP_000242758.1	RGI	https://card.mcmaster.ca/aro/3000518
WP_015369418.1	RGI	https://card.mcmaster.ca/aro/3003359
WP_000242758.1	RGI	https://card.mcmaster.ca/aro/3000518
WP_000242758.1	RGI	https://card.mcmaster.ca/aro/3000518
WP_000242758.1	RGI	https://card.mcmaster.ca/aro/3000518
WP_000242758.1	RGI	https://card.mcmaster.ca/aro/3000518
WP_015369418.1	RGI	https://card.mcmaster.ca/aro/3003359
WP_000242758.1	RGI	https://card.mcmaster.ca/aro/3000518
WP_000242758.1	RGI	https://card.mcmaster.ca/aro/3000518
WP_000242758.1	RGI	https://card.mcmaster.ca/aro/3000518
WP_000242758.1	RGI	https://card.mcmaster.ca/aro/3000518
WP_015367901.1	RGI	https://card.mcmaster.ca/aro/3003049
WP_000242758.1	RGI	https://card.mcmaster.ca/aro/3000518
WP_000242758.1	RGI	https://card.mcmaster.ca/aro/3000518
WP_000242758.1	RGI	https://card.mcmaster.ca/aro/3000518
WP_000242758.1	RGI	https://card.mcmaster.ca/aro/3000518
WP_015367806.1	RGI	https://card.mcmaster.ca/aro/3000823
WP_000242758.1	RGI	https://card.mcmaster.ca/aro/3000518
WP_000242758.1	RGI	https://card.mcmaster.ca/aro/3000518
WP_000242758.1	RGI	https://card.mcmaster.ca/aro/3000518
WP_000242758.1	RGI	https://card.mcmaster.ca/aro/3000518
WP_015367543.1	RGI	https://card.mcmaster.ca/aro/3001328
WP_000242758.1	RGI	https://card.mcmaster.ca/aro/3000518
WP_000242758.1	RGI	https://card.mcmaster.ca/aro/3000518
WP_000242758.1	RGI	https://card.mcmaster.ca/aro/3000518
WP_000242758.1	RGI	https://card.mcmaster.ca/aro/3000518
WP_004103116.1	RGI	https://card.mcmaster.ca/aro/3000676
WP_000242758.1	RGI	https://card.mcmaster.ca/aro/3000518
WP_000242758.1	RGI	https://card.mcmaster.ca/aro/3000518
WP_000242758.1	RGI	https://card.mcmaster.ca/aro/3000518
WP_000242758.1	RGI	https://card.mcmaster.ca/aro/3000518
WP_004103116.1	RGI	https://card.mcmaster.ca/aro/3000676
WP_000242758.1	RGI	https://card.mcmaster.ca/aro/3000518
WP_000242758.1	RGI	https://card.mcmaster.ca/aro/3000518
WP_000242758.1	RGI	https://card.mcmaster.ca/aro/3000518
WP_000242758.1	RGI	https://card.mcmaster.ca/aro/3000518
WP_004103116.1	RGI	https://card.mcmaster.ca/aro/3000676
WP_000242758.1	RGI	https://card.mcmaster.ca/aro/3000518
WP_000242758.1	RGI	https://card.mcmaster.ca/aro/3000518
WP_000242758.1	RGI	https://card.mcmaster.ca/aro/3000518
WP_000242758.1	RGI	https://card.mcmaster.ca/aro/3000518
WP_015366733.1	RGI	https://card.mcmaster.ca/aro/3000263
WP_000242758.1	RGI	https://card.mcmaster.ca/aro/3000518
WP_015370069.1	RGI	https://card.mcmaster.ca/aro/3000516
WP_000242758.1	RGI	https://card.mcmaster.ca/aro/3000518
WP_000242758.1	RGI	https://card.mcmaster.ca/aro/3000518
WP_000242758.1	RGI	https://card.mcmaster.ca/aro/3000518
WP_015705738.1	RGI	https://card.mcmaster.ca/aro/3003840
WP_000242758.1	RGI	https://card.mcmaster.ca/aro/3000518
WP_015370068.1	RGI	https://card.mcmaster.ca/aro/3000027
WP_000242758.1	RGI	https://card.mcmaster.ca/aro/3000518
WP_000242758.1	RGI	https://card.mcmaster.ca/aro/3000518
WP_000242758.1	RGI	https://card.mcmaster.ca/aro/3000518
WP_000242758.1	RGI	https://card.mcmaster.ca/aro/3000518
WP_015368828.1	RGI	https://card.mcmaster.ca/aro/3003359
WP_000242758.1	RGI	https://card.mcmaster.ca/aro/3000518
WP_000242758.1	RGI	https://card.mcmaster.ca/aro/3000518
WP_000242758.1	RGI	https://card.mcmaster.ca/aro/3000518
WP_000242758.1	RGI	https://card.mcmaster.ca/aro/3000518
WP_015368937.1	RGI	https://card.mcmaster.ca/aro/3000831
WP_000242758.1	RGI	https://card.mcmaster.ca/aro/3000518
WP_000242758.1	RGI	https://card.mcmaster.ca/aro/3000518
WP_000242758.1	RGI	https://card.mcmaster.ca/aro/3000518
WP_000242758.1	RGI	https://card.mcmaster.ca/aro/3000518
WP_015368937.1	RGI	https://card.mcmaster.ca/aro/3000831
WP_000242758.1	RGI	https://card.mcmaster.ca/aro/3000518
WP_000242758.1	RGI	https://card.mcmaster.ca/aro/3000518
WP_000242758.1	RGI	https://card.mcmaster.ca/aro/3000518
WP_000242758.1	RGI	https://card.mcmaster.ca/aro/3000518
WP_015368938.1	RGI	https://card.mcmaster.ca/aro/3000830
WP_000242758.1	RGI	https://card.mcmaster.ca/aro/3000518
WP_000242758.1	RGI	https://card.mcmaster.ca/aro/3000518
WP_000242758.1	RGI	https://card.mcmaster.ca/aro/3000518
WP_000242758.1	RGI	https://card.mcmaster.ca/aro/3000518
WP_015369067.1	RGI	https://card.mcmaster.ca/aro/3003890
WP_000242758.1	RGI	https://card.mcmaster.ca/aro/3000518
WP_000242758.1	RGI	https://card.mcmaster.ca/aro/3000518
WP_000242758.1	RGI	https://card.mcmaster.ca/aro/3000518
WP_000242758.1	RGI	https://card.mcmaster.ca/aro/3000518
WP_000242758.1	RGI	https://card.mcmaster.ca/aro/3000518
WP_000242758.1	RGI	https://card.mcmaster.ca/aro/3000518
WP_000242758.1	RGI	https://card.mcmaster.ca/aro/3000518
WP_000242758.1	RGI	https://card.mcmaster.ca/aro/3000518
WP_000242758.1	RGI	https://card.mcmaster.ca/aro/3000518
WP_000242758.1	RGI	https://card.mcmaster.ca/aro/3000518
WP_000242758.1	RGI	https://card.mcmaster.ca/aro/3000518
WP_000242758.1	RGI	https://card.mcmaster.ca/aro/3000518
WP_000242758.1	RGI	https://card.mcmaster.ca/aro/3000518
WP_000242758.1	RGI	https://card.mcmaster.ca/aro/3000518
WP_000242758.1	RGI	https://card.mcmaster.ca/aro/3000518
WP_000242758.1	RGI	https://card.mcmaster.ca/aro/3000518
WP_000242758.1	RGI	https://card.mcmaster.ca/aro/3000518
WP_000242758.1	RGI	https://card.mcmaster.ca/aro/3000518
WP_000242758.1	RGI	https://card.mcmaster.ca/aro/3000518
WP_000242758.1	RGI	https://card.mcmaster.ca/aro/3000518
WP_000242758.1	RGI	https://card.mcmaster.ca/aro/3000518
WP_000242758.1	RGI	https://card.mcmaster.ca/aro/3000518
WP_000242758.1	RGI	https://card.mcmaster.ca/aro/3000518
WP_000242758.1	RGI	https://card.mcmaster.ca/aro/3000518
WP_000242758.1	RGI	https://card.mcmaster.ca/aro/3000518
WP_000242758.1	RGI	https://card.mcmaster.ca/aro/3000518
WP_000242758.1	RGI	https://card.mcmaster.ca/aro/3000518
WP_000242758.1	RGI	https://card.mcmaster.ca/aro/3000518
WP_000242758.1	RGI	https://card.mcmaster.ca/aro/3000518
WP_000242758.1	RGI	https://card.mcmaster.ca/aro/3000518
WP_000242758.1	RGI	https://card.mcmaster.ca/aro/3000518
WP_000242758.1	RGI	https://card.mcmaster.ca/aro/3000518
WP_000242758.1	RGI	https://card.mcmaster.ca/aro/3000518
WP_000242758.1	RGI	https://card.mcmaster.ca/aro/3000518
WP_000242758.1	RGI	https://card.mcmaster.ca/aro/3000518
WP_000242758.1	RGI	https://card.mcmaster.ca/aro/3000518
WP_000242758.1	RGI	https://card.mcmaster.ca/aro/3000518
WP_000242758.1	RGI	https://card.mcmaster.ca/aro/3000518
WP_000242758.1	RGI	https://card.mcmaster.ca/aro/3000518
WP_000242758.1	RGI	https://card.mcmaster.ca/aro/3000518
WP_000242758.1	RGI	https://card.mcmaster.ca/aro/3000518
WP_000242758.1	RGI	https://card.mcmaster.ca/aro/3000518
WP_000242758.1	RGI	https://card.mcmaster.ca/aro/3000518
WP_000242758.1	RGI	https://card.mcmaster.ca/aro/3000518
WP_000242758.1	RGI	https://card.mcmaster.ca/aro/3000518
WP_000242758.1	RGI	https://card.mcmaster.ca/aro/3000518
WP_000242758.1	RGI	https://card.mcmaster.ca/aro/3000518
WP_000242758.1	RGI	https://card.mcmaster.ca/aro/3000518
WP_000242758.1	RGI	https://card.mcmaster.ca/aro/3000518
WP_000242758.1	RGI	https://card.mcmaster.ca/aro/3000518
WP_000242758.1	RGI	https://card.mcmaster.ca/aro/3000518
WP_000242758.1	RGI	https://card.mcmaster.ca/aro/3000518
WP_000242758.1	RGI	https://card.mcmaster.ca/aro/3000518
WP_000242758.1	RGI	https://card.mcmaster.ca/aro/3000518
WP_000242758.1	RGI	https://card.mcmaster.ca/aro/3000518
WP_000242758.1	RGI	https://card.mcmaster.ca/aro/3000518
WP_000242758.1	RGI	https://card.mcmaster.ca/aro/3000518
WP_000242758.1	RGI	https://card.mcmaster.ca/aro/3000518
WP_000242758.1	RGI	https://card.mcmaster.ca/aro/3000518
WP_000242758.1	RGI	https://card.mcmaster.ca/aro/3000518
WP_000242758.1	RGI	https://card.mcmaster.ca/aro/3000518
WP_000242758.1	RGI	https://card.mcmaster.ca/aro/3000518
WP_000242758.1	RGI	https://card.mcmaster.ca/aro/3000518
WP_000242758.1	RGI	https://card.mcmaster.ca/aro/3000518
WP_000242758.1	RGI	https://card.mcmaster.ca/aro/3000518
WP_000242758.1	RGI	https://card.mcmaster.ca/aro/3000518
WP_000242758.1	RGI	https://card.mcmaster.ca/aro/3000518
WP_000242758.1	RGI	https://card.mcmaster.ca/aro/3000518
WP_000242758.1	RGI	https://card.mcmaster.ca/aro/3000518
WP_000242758.1	RGI	https://card.mcmaster.ca/aro/3000518
WP_000242758.1	RGI	https://card.mcmaster.ca/aro/3000518
WP_000242758.1	RGI	https://card.mcmaster.ca/aro/3000518
WP_000242758.1	RGI	https://card.mcmaster.ca/aro/3000518
WP_000242758.1	RGI	https://card.mcmaster.ca/aro/3000518
WP_000242758.1	RGI	https://card.mcmaster.ca/aro/3000518
WP_000242758.1	RGI	https://card.mcmaster.ca/aro/3000518
WP_000242758.1	RGI	https://card.mcmaster.ca/aro/3000518
WP_000242758.1	RGI	https://card.mcmaster.ca/aro/3000518
WP_000242758.1	RGI	https://card.mcmaster.ca/aro/3000518
WP_000242758.1	RGI	https://card.mcmaster.ca/aro/3000518
WP_000242758.1	RGI	https://card.mcmaster.ca/aro/3000518
WP_000242758.1	RGI	https://card.mcmaster.ca/aro/3000518
WP_000242758.1	RGI	https://card.mcmaster.ca/aro/3000518
WP_000242758.1	RGI	https://card.mcmaster.ca/aro/3000518
WP_000242758.1	RGI	https://card.mcmaster.ca/aro/3000518
WP_000242758.1	RGI	https://card.mcmaster.ca/aro/3000518
WP_000242758.1	RGI	https://card.mcmaster.ca/aro/3000518
WP_000242758.1	RGI	https://card.mcmaster.ca/aro/3000518
WP_000242758.1	RGI	https://card.mcmaster.ca/aro/3000518
WP_000242758.1	RGI	https://card.mcmaster.ca/aro/3000518
WP_000242758.1	RGI	https://card.mcmaster.ca/aro/3000518
WP_000242758.1	RGI	https://card.mcmaster.ca/aro/3000518
WP_015369418.1	RGI	https://card.mcmaster.ca/aro/3003359
WP_000242758.1	RGI	https://card.mcmaster.ca/aro/3000518
WP_000242758.1	RGI	https://card.mcmaster.ca/aro/3000518
WP_000242758.1	RGI	https://card.mcmaster.ca/aro/3000518
WP_000242758.1	RGI	https://card.mcmaster.ca/aro/3000518
WP_015367901.1	RGI	https://card.mcmaster.ca/aro/3003049
WP_000242758.1	RGI	https://card.mcmaster.ca/aro/3000518
WP_000242758.1	RGI	https://card.mcmaster.ca/aro/3000518
WP_000242758.1	RGI	https://card.mcmaster.ca/aro/3000518
WP_000242758.1	RGI	https://card.mcmaster.ca/aro/3000518
WP_015367806.1	RGI	https://card.mcmaster.ca/aro/3000823
WP_000242758.1	RGI	https://card.mcmaster.ca/aro/3000518
WP_000242758.1	RGI	https://card.mcmaster.ca/aro/3000518
WP_000242758.1	RGI	https://card.mcmaster.ca/aro/3000518
WP_000242758.1	RGI	https://card.mcmaster.ca/aro/3000518
WP_015367806.1	RGI	https://card.mcmaster.ca/aro/3000823
WP_000242758.1	RGI	https://card.mcmaster.ca/aro/3000518
WP_000242758.1	RGI	https://card.mcmaster.ca/aro/3000518
WP_000242758.1	RGI	https://card.mcmaster.ca/aro/3000518
WP_000242758.1	RGI	https://card.mcmaster.ca/aro/3000518
WP_004103116.1	RGI	https://card.mcmaster.ca/aro/3000676
WP_000242758.1	RGI	https://card.mcmaster.ca/aro/3000518
WP_000242758.1	RGI	https://card.mcmaster.ca/aro/3000518
WP_000242758.1	RGI	https://card.mcmaster.ca/aro/3000518
WP_000242758.1	RGI	https://card.mcmaster.ca/aro/3000518
WP_004103116.1	RGI	https://card.mcmaster.ca/aro/3000676
WP_000242758.1	RGI	https://card.mcmaster.ca/aro/3000518
WP_000242758.1	RGI	https://card.mcmaster.ca/aro/3000518
WP_000242758.1	RGI	https://card.mcmaster.ca/aro/3000518
WP_000242758.1	RGI	https://card.mcmaster.ca/aro/3000518
WP_004103116.1	RGI	https://card.mcmaster.ca/aro/3000676
WP_000242758.1	RGI	https://card.mcmaster.ca/aro/3000518
WP_000242758.1	RGI	https://card.mcmaster.ca/aro/3000518
WP_000242758.1	RGI	https://card.mcmaster.ca/aro/3000518
WP_000242758.1	RGI	https://card.mcmaster.ca/aro/3000518
WP_015366733.1	RGI	https://card.mcmaster.ca/aro/3000263
WP_000242758.1	RGI	https://card.mcmaster.ca/aro/3000518
WP_015370069.1	RGI	https://card.mcmaster.ca/aro/3000516
WP_000242758.1	RGI	https://card.mcmaster.ca/aro/3000518
WP_000242758.1	RGI	https://card.mcmaster.ca/aro/3000518
WP_000242758.1	RGI	https://card.mcmaster.ca/aro/3000518
WP_015705738.1	RGI	https://card.mcmaster.ca/aro/3003840
WP_000242758.1	RGI	https://card.mcmaster.ca/aro/3000518
WP_015370068.1	RGI	https://card.mcmaster.ca/aro/3000027
WP_000242758.1	RGI	https://card.mcmaster.ca/aro/3000518
WP_000242758.1	RGI	https://card.mcmaster.ca/aro/3000518
WP_000242758.1	RGI	https://card.mcmaster.ca/aro/3000518
WP_000242758.1	RGI	https://card.mcmaster.ca/aro/3000518
WP_015368828.1	RGI	https://card.mcmaster.ca/aro/3003359
WP_000242758.1	RGI	https://card.mcmaster.ca/aro/3000518
WP_000242758.1	RGI	https://card.mcmaster.ca/aro/3000518
WP_000242758.1	RGI	https://card.mcmaster.ca/aro/3000518
WP_000242758.1	RGI	https://card.mcmaster.ca/aro/3000518
WP_015368828.1	RGI	https://card.mcmaster.ca/aro/3003359
WP_000242758.1	RGI	https://card.mcmaster.ca/aro/3000518
WP_000242758.1	RGI	https://card.mcmaster.ca/aro/3000518
WP_000242758.1	RGI	https://card.mcmaster.ca/aro/3000518
WP_000242758.1	RGI	https://card.mcmaster.ca/aro/3000518
WP_015368937.1	RGI	https://card.mcmaster.ca/aro/3000831
WP_000242758.1	RGI	https://card.mcmaster.ca/aro/3000518
WP_000242758.1	RGI	https://card.mcmaster.ca/aro/3000518
WP_000242758.1	RGI	https://card.mcmaster.ca/aro/3000518
WP_000242758.1	RGI	https://card.mcmaster.ca/aro/3000518
WP_015368938.1	RGI	https://card.mcmaster.ca/aro/3000830
WP_000242758.1	RGI	https://card.mcmaster.ca/aro/3000518
WP_000242758.1	RGI	https://card.mcmaster.ca/aro/3000518
WP_000242758.1	RGI	https://card.mcmaster.ca/aro/3000518
WP_000242758.1	RGI	https://card.mcmaster.ca/aro/3000518
WP_015369067.1	RGI	https://card.mcmaster.ca/aro/3003890
WP_000242758.1	RGI	https://card.mcmaster.ca/aro/3000518
WP_000242758.1	RGI	https://card.mcmaster.ca/aro/3000518
WP_000242758.1	RGI	https://card.mcmaster.ca/aro/3000518
WP_000242758.1	RGI	https://card.mcmaster.ca/aro/3000518
WP_000242758.1	RGI	https://card.mcmaster.ca/aro/3000518
WP_000242758.1	RGI	https://card.mcmaster.ca/aro/3000518
WP_000242758.1	RGI	https://card.mcmaster.ca/aro/3000518
WP_000242758.1	RGI	https://card.mcmaster.ca/aro/3000518
WP_000242758.1	RGI	https://card.mcmaster.ca/aro/3000518
WP_000242758.1	RGI	https://card.mcmaster.ca/aro/3000518
WP_000242758.1	RGI	https://card.mcmaster.ca/aro/3000518
WP_000242758.1	RGI	https://card.mcmaster.ca/aro/3000518
WP_000242758.1	RGI	https://card.mcmaster.ca/aro/3000518
WP_000242758.1	RGI	https://card.mcmaster.ca/aro/3000518
WP_000242758.1	RGI	https://card.mcmaster.ca/aro/3000518
WP_000242758.1	RGI	https://card.mcmaster.ca/aro/3000518
WP_000242758.1	RGI	https://card.mcmaster.ca/aro/3000518
WP_000242758.1	RGI	https://card.mcmaster.ca/aro/3000518
WP_000242758.1	RGI	https://card.mcmaster.ca/aro/3000518
WP_000242758.1	RGI	https://card.mcmaster.ca/aro/3000518
WP_000242758.1	RGI	https://card.mcmaster.ca/aro/3000518
WP_000242758.1	RGI	https://card.mcmaster.ca/aro/3000518
WP_000242758.1	RGI	https://card.mcmaster.ca/aro/3000518
WP_000242758.1	RGI	https://card.mcmaster.ca/aro/3000518
WP_000242758.1	RGI	https://card.mcmaster.ca/aro/3000518
WP_000242758.1	RGI	https://card.mcmaster.ca/aro/3000518
WP_000242758.1	RGI	https://card.mcmaster.ca/aro/3000518
WP_000242758.1	RGI	https://card.mcmaster.ca/aro/3000518
WP_000242758.1	RGI	https://card.mcmaster.ca/aro/3000518
WP_000242758.1	RGI	https://card.mcmaster.ca/aro/3000518
WP_000242758.1	RGI	https://card.mcmaster.ca/aro/3000518
WP_000242758.1	RGI	https://card.mcmaster.ca/aro/3000518
WP_000242758.1	RGI	https://card.mcmaster.ca/aro/3000518
WP_000242758.1	RGI	https://card.mcmaster.ca/aro/3000518
WP_000242758.1	RGI	https://card.mcmaster.ca/aro/3000518
WP_000242758.1	RGI	https://card.mcmaster.ca/aro/3000518
WP_000242758.1	RGI	https://card.mcmaster.ca/aro/3000518
WP_000242758.1	RGI	https://card.mcmaster.ca/aro/3000518
WP_000242758.1	RGI	https://card.mcmaster.ca/aro/3000518
WP_000242758.1	RGI	https://card.mcmaster.ca/aro/3000518
WP_000242758.1	RGI	https://card.mcmaster.ca/aro/3000518
WP_000242758.1	RGI	https://card.mcmaster.ca/aro/3000518
WP_000242758.1	RGI	https://card.mcmaster.ca/aro/3000518
WP_000242758.1	RGI	https://card.mcmaster.ca/aro/3000518
WP_000242758.1	RGI	https://card.mcmaster.ca/aro/3000518
WP_000242758.1	RGI	https://card.mcmaster.ca/aro/3000518
WP_000242758.1	RGI	https://card.mcmaster.ca/aro/3000518
WP_000242758.1	RGI	https://card.mcmaster.ca/aro/3000518
WP_000242758.1	RGI	https://card.mcmaster.ca/aro/3000518
WP_000242758.1	RGI	https://card.mcmaster.ca/aro/3000518
WP_000242758.1	RGI	https://card.mcmaster.ca/aro/3000518
WP_000242758.1	RGI	https://card.mcmaster.ca/aro/3000518
WP_000242758.1	RGI	https://card.mcmaster.ca/aro/3000518
WP_000242758.1	RGI	https://card.mcmaster.ca/aro/3000518
WP_000242758.1	RGI	https://card.mcmaster.ca/aro/3000518
WP_000242758.1	RGI	https://card.mcmaster.ca/aro/3000518
WP_000242758.1	RGI	https://card.mcmaster.ca/aro/3000518
WP_000242758.1	RGI	https://card.mcmaster.ca/aro/3000518
WP_000242758.1	RGI	https://card.mcmaster.ca/aro/3000518
WP_000242758.1	RGI	https://card.mcmaster.ca/aro/3000518
WP_000242758.1	RGI	https://card.mcmaster.ca/aro/3000518
WP_000242758.1	RGI	https://card.mcmaster.ca/aro/3000518
WP_000242758.1	RGI	https://card.mcmaster.ca/aro/3000518
WP_000242758.1	RGI	https://card.mcmaster.ca/aro/3000518
WP_000242758.1	RGI	https://card.mcmaster.ca/aro/3000518
WP_000242758.1	RGI	https://card.mcmaster.ca/aro/3000518
WP_000242758.1	RGI	https://card.mcmaster.ca/aro/3000518
WP_000242758.1	RGI	https://card.mcmaster.ca/aro/3000518
WP_000242758.1	RGI	https://card.mcmaster.ca/aro/3000518
WP_000242758.1	RGI	https://card.mcmaster.ca/aro/3000518
WP_000242758.1	RGI	https://card.mcmaster.ca/aro/3000518
WP_000242758.1	RGI	https://card.mcmaster.ca/aro/3000518
WP_000242758.1	RGI	https://card.mcmaster.ca/aro/3000518
WP_000242758.1	RGI	https://card.mcmaster.ca/aro/3000518
WP_000242758.1	RGI	https://card.mcmaster.ca/aro/3000518
WP_000242758.1	RGI	https://card.mcmaster.ca/aro/3000518
WP_000242758.1	RGI	https://card.mcmaster.ca/aro/3000518
WP_000242758.1	RGI	https://card.mcmaster.ca/aro/3000518
WP_000242758.1	RGI	https://card.mcmaster.ca/aro/3000518
WP_000242758.1	RGI	https://card.mcmaster.ca/aro/3000518
WP_000242758.1	RGI	https://card.mcmaster.ca/aro/3000518
WP_000242758.1	RGI	https://card.mcmaster.ca/aro/3000518
WP_000242758.1	RGI	https://card.mcmaster.ca/aro/3000518
WP_000242758.1	RGI	https://card.mcmaster.ca/aro/3000518
WP_000242758.1	RGI	https://card.mcmaster.ca/aro/3000518
WP_000242758.1	RGI	https://card.mcmaster.ca/aro/3000518
WP_000242758.1	RGI	https://card.mcmaster.ca/aro/3000518
WP_000242758.1	RGI	https://card.mcmaster.ca/aro/3000518
WP_000242758.1	RGI	https://card.mcmaster.ca/aro/3000518
WP_000242758.1	RGI	https://card.mcmaster.ca/aro/3000518
WP_000242758.1	RGI	https://card.mcmaster.ca/aro/3000518
WP_000242758.1	RGI	https://card.mcmaster.ca/aro/3000518
WP_000242758.1	RGI	https://card.mcmaster.ca/aro/3000518
WP_015369418.1	RGI	https://card.mcmaster.ca/aro/3003359
WP_000242758.1	RGI	https://card.mcmaster.ca/aro/3000518
WP_000242758.1	RGI	https://card.mcmaster.ca/aro/3000518
WP_000242758.1	RGI	https://card.mcmaster.ca/aro/3000518
WP_000242758.1	RGI	https://card.mcmaster.ca/aro/3000518
WP_015367901.1	RGI	https://card.mcmaster.ca/aro/3003049
WP_000242758.1	RGI	https://card.mcmaster.ca/aro/3000518
WP_000242758.1	RGI	https://card.mcmaster.ca/aro/3000518
WP_000242758.1	RGI	https://card.mcmaster.ca/aro/3000518
WP_000242758.1	RGI	https://card.mcmaster.ca/aro/3000518
WP_015367901.1	RGI	https://card.mcmaster.ca/aro/3003049
WP_000242758.1	RGI	https://card.mcmaster.ca/aro/3000518
WP_000242758.1	RGI	https://card.mcmaster.ca/aro/3000518
WP_000242758.1	RGI	https://card.mcmaster.ca/aro/3000518
WP_000242758.1	RGI	https://card.mcmaster.ca/aro/3000518
WP_015367806.1	RGI	https://card.mcmaster.ca/aro/3000823
WP_000242758.1	RGI	https://card.mcmaster.ca/aro/3000518
WP_000242758.1	RGI	https://card.mcmaster.ca/aro/3000518
WP_000242758.1	RGI	https://card.mcmaster.ca/aro/3000518
WP_000242758.1	RGI	https://card.mcmaster.ca/aro/3000518
WP_015367543.1	RGI	https://card.mcmaster.ca/aro/3001328
WP_000242758.1	RGI	https://card.mcmaster.ca/aro/3000518
WP_000242758.1	RGI	https://card.mcmaster.ca/aro/3000518
WP_000242758.1	RGI	https://card.mcmaster.ca/aro/3000518
WP_000242758.1	RGI	https://card.mcmaster.ca/aro/3000518
WP_004103116.1	RGI	https://card.mcmaster.ca/aro/3000676
WP_000242758.1	RGI	https://card.mcmaster.ca/aro/3000518
WP_000242758.1	RGI	https://card.mcmaster.ca/aro/3000518
WP_000242758.1	RGI	https://card.mcmaster.ca/aro/3000518
WP_000242758.1	RGI	https://card.mcmaster.ca/aro/3000518
WP_004103116.1	RGI	https://card.mcmaster.ca/aro/3000676
WP_000242758.1	RGI	https://card.mcmaster.ca/aro/3000518
WP_000242758.1	RGI	https://card.mcmaster.ca/aro/3000518
WP_000242758.1	RGI	https://card.mcmaster.ca/aro/3000518
WP_000242758.1	RGI	https://card.mcmaster.ca/aro/3000518
WP_015366733.1	RGI	https://card.mcmaster.ca/aro/3000263
WP_000242758.1	RGI	https://card.mcmaster.ca/aro/3000518
WP_015370069.1	RGI	https://card.mcmaster.ca/aro/3000516
WP_000242758.1	RGI	https://card.mcmaster.ca/aro/3000518
WP_000242758.1	RGI	https://card.mcmaster.ca/aro/3000518
WP_000242758.1	RGI	https://card.mcmaster.ca/aro/3000518
WP_015366733.1	RGI	https://card.mcmaster.ca/aro/3000263
WP_000242758.1	RGI	https://card.mcmaster.ca/aro/3000518
WP_015370069.1	RGI	https://card.mcmaster.ca/aro/3000516
WP_000242758.1	RGI	https://card.mcmaster.ca/aro/3000518
WP_000242758.1	RGI	https://card.mcmaster.ca/aro/3000518
WP_000242758.1	RGI	https://card.mcmaster.ca/aro/3000518
WP_015705738.1	RGI	https://card.mcmaster.ca/aro/3003840
WP_000242758.1	RGI	https://card.mcmaster.ca/aro/3000518
WP_015370068.1	RGI	https://card.mcmaster.ca/aro/3000027
WP_000242758.1	RGI	https://card.mcmaster.ca/aro/3000518
WP_000242758.1	RGI	https://card.mcmaster.ca/aro/3000518
WP_000242758.1	RGI	https://card.mcmaster.ca/aro/3000518
WP_000242758.1	RGI	https://card.mcmaster.ca/aro/3000518
WP_015368828.1	RGI	https://card.mcmaster.ca/aro/3003359
WP_000242758.1	RGI	https://card.mcmaster.ca/aro/3000518
WP_000242758.1	RGI	https://card.mcmaster.ca/aro/3000518
WP_000242758.1	RGI	https://card.mcmaster.ca/aro/3000518
WP_000242758.1	RGI	https://card.mcmaster.ca/aro/3000518
WP_015368937.1	RGI	https://card.mcmaster.ca/aro/3000831
WP_000242758.1	RGI	https://card.mcmaster.ca/aro/3000518
WP_000242758.1	RGI	https://card.mcmaster.ca/aro/3000518
WP_000242758.1	RGI	https://card.mcmaster.ca/aro/3000518
WP_000242758.1	RGI	https://card.mcmaster.ca/aro/3000518
WP_015368938.1	RGI	https://card.mcmaster.ca/aro/3000830
WP_000242758.1	RGI	https://card.mcmaster.ca/aro/3000518
WP_000242758.1	RGI	https://card.mcmaster.ca/aro/3000518
WP_000242758.1	RGI	https://card.mcmaster.ca/aro/3000518
WP_000242758.1	RGI	https://card.mcmaster.ca/aro/3000518
WP_015369067.1	RGI	https://card.mcmaster.ca/aro/3003890
WP_000242758.1	RGI	https://card.mcmaster.ca/aro/3000518
WP_000242758.1	RGI	https://card.mcmaster.ca/aro/3000518
WP_000242758.1	RGI	https://card.mcmaster.ca/aro/3000518
WP_000242758.1	RGI	https://card.mcmaster.ca/aro/3000518
WP_000242758.1	RGI	https://card.mcmaster.ca/aro/3000518
WP_000242758.1	RGI	https://card.mcmaster.ca/aro/3000518
WP_000242758.1	RGI	https://card.mcmaster.ca/aro/3000518
WP_000242758.1	RGI	https://card.mcmaster.ca/aro/3000518
WP_000242758.1	RGI	https://card.mcmaster.ca/aro/3000518
WP_000242758.1	RGI	https://card.mcmaster.ca/aro/3000518
WP_000242758.1	RGI	https://card.mcmaster.ca/aro/3000518
WP_000242758.1	RGI	https://card.mcmaster.ca/aro/3000518
WP_000242758.1	RGI	https://card.mcmaster.ca/aro/3000518
WP_000242758.1	RGI	https://card.mcmaster.ca/aro/3000518
WP_000242758.1	RGI	https://card.mcmaster.ca/aro/3000518
WP_000242758.1	RGI	https://card.mcmaster.ca/aro/3000518
WP_000242758.1	RGI	https://card.mcmaster.ca/aro/3000518
WP_000242758.1	RGI	https://card.mcmaster.ca/aro/3000518
WP_000242758.1	RGI	https://card.mcmaster.ca/aro/3000518
WP_000242758.1	RGI	https://card.mcmaster.ca/aro/3000518
WP_000242758.1	RGI	https://card.mcmaster.ca/aro/3000518
WP_000242758.1	RGI	https://card.mcmaster.ca/aro/3000518
WP_000242758.1	RGI	https://card.mcmaster.ca/aro/3000518
WP_000242758.1	RGI	https://card.mcmaster.ca/aro/3000518
WP_000242758.1	RGI	https://card.mcmaster.ca/aro/3000518
WP_000242758.1	RGI	https://card.mcmaster.ca/aro/3000518
WP_000242758.1	RGI	https://card.mcmaster.ca/aro/3000518
WP_000242758.1	RGI	https://card.mcmaster.ca/aro/3000518
WP_000242758.1	RGI	https://card.mcmaster.ca/aro/3000518
WP_000242758.1	RGI	https://card.mcmaster.ca/aro/3000518
WP_000242758.1	RGI	https://card.mcmaster.ca/aro/3000518
WP_000242758.1	RGI	https://card.mcmaster.ca/aro/3000518
WP_000242758.1	RGI	https://card.mcmaster.ca/aro/3000518
WP_000242758.1	RGI	https://card.mcmaster.ca/aro/3000518
WP_000242758.1	RGI	https://card.mcmaster.ca/aro/3000518
WP_000242758.1	RGI	https://card.mcmaster.ca/aro/3000518
WP_000242758.1	RGI	https://card.mcmaster.ca/aro/3000518
WP_000242758.1	RGI	https://card.mcmaster.ca/aro/3000518
WP_000242758.1	RGI	https://card.mcmaster.ca/aro/3000518
WP_000242758.1	RGI	https://card.mcmaster.ca/aro/3000518
WP_000242758.1	RGI	https://card.mcmaster.ca/aro/3000518
WP_000242758.1	RGI	https://card.mcmaster.ca/aro/3000518
WP_000242758.1	RGI	https://card.mcmaster.ca/aro/3000518
WP_000242758.1	RGI	https://card.mcmaster.ca/aro/3000518
WP_000242758.1	RGI	https://card.mcmaster.ca/aro/3000518
WP_000242758.1	RGI	https://card.mcmaster.ca/aro/3000518
WP_000242758.1	RGI	https://card.mcmaster.ca/aro/3000518
WP_000242758.1	RGI	https://card.mcmaster.ca/aro/3000518
WP_000242758.1	RGI	https://card.mcmaster.ca/aro/3000518
WP_000242758.1	RGI	https://card.mcmaster.ca/aro/3000518
WP_000242758.1	RGI	https://card.mcmaster.ca/aro/3000518
WP_000242758.1	RGI	https://card.mcmaster.ca/aro/3000518
WP_000242758.1	RGI	https://card.mcmaster.ca/aro/3000518
WP_000242758.1	RGI	https://card.mcmaster.ca/aro/3000518
WP_000242758.1	RGI	https://card.mcmaster.ca/aro/3000518
WP_000242758.1	RGI	https://card.mcmaster.ca/aro/3000518
WP_000242758.1	RGI	https://card.mcmaster.ca/aro/3000518
WP_000242758.1	RGI	https://card.mcmaster.ca/aro/3000518
WP_000242758.1	RGI	https://card.mcmaster.ca/aro/3000518
WP_000242758.1	RGI	https://card.mcmaster.ca/aro/3000518
WP_000242758.1	RGI	https://card.mcmaster.ca/aro/3000518
WP_000242758.1	RGI	https://card.mcmaster.ca/aro/3000518
WP_000242758.1	RGI	https://card.mcmaster.ca/aro/3000518
WP_000242758.1	RGI	https://card.mcmaster.ca/aro/3000518
WP_000242758.1	RGI	https://card.mcmaster.ca/aro/3000518
WP_000242758.1	RGI	https://card.mcmaster.ca/aro/3000518
WP_000242758.1	RGI	https://card.mcmaster.ca/aro/3000518
WP_000242758.1	RGI	https://card.mcmaster.ca/aro/3000518
WP_000242758.1	RGI	https://card.mcmaster.ca/aro/3000518
WP_000242758.1	RGI	https://card.mcmaster.ca/aro/3000518
WP_000242758.1	RGI	https://card.mcmaster.ca/aro/3000518
WP_000242758.1	RGI	https://card.mcmaster.ca/aro/3000518
WP_000242758.1	RGI	https://card.mcmaster.ca/aro/3000518
WP_000242758.1	RGI	https://card.mcmaster.ca/aro/3000518
WP_000242758.1	RGI	https://card.mcmaster.ca/aro/3000518
WP_000242758.1	RGI	https://card.mcmaster.ca/aro/3000518
WP_000242758.1	RGI	https://card.mcmaster.ca/aro/3000518
WP_000242758.1	RGI	https://card.mcmaster.ca/aro/3000518
WP_000242758.1	RGI	https://card.mcmaster.ca/aro/3000518
WP_000242758.1	RGI	https://card.mcmaster.ca/aro/3000518
WP_000242758.1	RGI	https://card.mcmaster.ca/aro/3000518
WP_000242758.1	RGI	https://card.mcmaster.ca/aro/3000518
WP_000242758.1	RGI	https://card.mcmaster.ca/aro/3000518
WP_000242758.1	RGI	https://card.mcmaster.ca/aro/3000518
WP_000242758.1	RGI	https://card.mcmaster.ca/aro/3000518
WP_000242758.1	RGI	https://card.mcmaster.ca/aro/3000518
WP_000242758.1	RGI	https://card.mcmaster.ca/aro/3000518
WP_000242758.1	RGI	https://card.mcmaster.ca/aro/3000518
WP_000242758.1	RGI	https://card.mcmaster.ca/aro/3000518
WP_000242758.1	RGI	https://card.mcmaster.ca/aro/3000518
WP_000242758.1	RGI	https://card.mcmaster.ca/aro/3000518
WP_000242758.1	RGI	https://card.mcmaster.ca/aro/3000518
WP_000242758.1	RGI	https://card.mcmaster.ca/aro/3000518
WP_015369418.1	RGI	https://card.mcmaster.ca/aro/3003359
WP_000242758.1	RGI	https://card.mcmaster.ca/aro/3000518
WP_000242758.1	RGI	https://card.mcmaster.ca/aro/3000518
WP_000242758.1	RGI	https://card.mcmaster.ca/aro/3000518
WP_000242758.1	RGI	https://card.mcmaster.ca/aro/3000518
WP_015369418.1	RGI	https://card.mcmaster.ca/aro/3003359
WP_000242758.1	RGI	https://card.mcmaster.ca/aro/3000518
WP_000242758.1	RGI	https://card.mcmaster.ca/aro/3000518
WP_000242758.1	RGI	https://card.mcmaster.ca/aro/3000518
WP_000242758.1	RGI	https://card.mcmaster.ca/aro/3000518
WP_015367901.1	RGI	https://card.mcmaster.ca/aro/3003049
WP_000242758.1	RGI	https://card.mcmaster.ca/aro/3000518
WP_000242758.1	RGI	https://card.mcmaster.ca/aro/3000518
WP_000242758.1	RGI	https://card.mcmaster.ca/aro/3000518
WP_000242758.1	RGI	https://card.mcmaster.ca/aro/3000518
WP_015367806.1	RGI	https://card.mcmaster.ca/aro/3000823
WP_000242758.1	RGI	https://card.mcmaster.ca/aro/3000518
WP_000242758.1	RGI	https://card.mcmaster.ca/aro/3000518
WP_000242758.1	RGI	https://card.mcmaster.ca/aro/3000518
WP_000242758.1	RGI	https://card.mcmaster.ca/aro/3000518
WP_015367543.1	RGI	https://card.mcmaster.ca/aro/3001328
WP_000242758.1	RGI	https://card.mcmaster.ca/aro/3000518
WP_000242758.1	RGI	https://card.mcmaster.ca/aro/3000518
WP_000242758.1	RGI	https://card.mcmaster.ca/aro/3000518
WP_000242758.1	RGI	https://card.mcmaster.ca/aro/3000518
WP_004103116.1	RGI	https://card.mcmaster.ca/aro/3000676
WP_000242758.1	RGI	https://card.mcmaster.ca/aro/3000518
WP_000242758.1	RGI	https://card.mcmaster.ca/aro/3000518
WP_000242758.1	RGI	https://card.mcmaster.ca/aro/3000518
WP_000242758.1	RGI	https://card.mcmaster.ca/aro/3000518
WP_004103116.1	RGI	https://card.mcmaster.ca/aro/3000676
WP_000242758.1	RGI	https://card.mcmaster.ca/aro/3000518
WP_000242758.1	RGI	https://card.mcmaster.ca/aro/3000518
WP_000242758.1	RGI	https://card.mcmaster.ca/aro/3000518
WP_000242758.1	RGI	https://card.mcmaster.ca/aro/3000518
WP_004103116.1	RGI	https://card.mcmaster.ca/aro/3000676
WP_000242758.1	RGI	https://card.mcmaster.ca/aro/3000518
WP_000242758.1	RGI	https://card.mcmaster.ca/aro/3000518
WP_000242758.1	RGI	https://card.mcmaster.ca/aro/3000518
WP_000242758.1	RGI	https://card.mcmaster.ca/aro/3000518
WP_015366733.1	RGI	https://card.mcmaster.ca/aro/3000263
WP_000242758.1	RGI	https://card.mcmaster.ca/aro/3000518
WP_015370069.1	RGI	https://card.mcmaster.ca/aro/3000516
WP_000242758.1	RGI	https://card.mcmaster.ca/aro/3000518
WP_000242758.1	RGI	https://card.mcmaster.ca/aro/3000518
WP_000242758.1	RGI	https://card.mcmaster.ca/aro/3000518
WP_015705738.1	RGI	https://card.mcmaster.ca/aro/3003840
WP_000242758.1	RGI	https://card.mcmaster.ca/aro/3000518
WP_015370068.1	RGI	https://card.mcmaster.ca/aro/3000027
WP_000242758.1	RGI	https://card.mcmaster.ca/aro/3000518
WP_000242758.1	RGI	https://card.mcmaster.ca/aro/3000518
WP_000242758.1	RGI	https://card.mcmaster.ca/aro/3000518
WP_000242758.1	RGI	https://card.mcmaster.ca/aro/3000518
WP_015368828.1	RGI	https://card.mcmaster.ca/aro/3003359
WP_000242758.1	RGI	https://card.mcmaster.ca/aro/3000518
WP_000242758.1	RGI	https://card.mcmaster.ca/aro/3000518
WP_000242758.1	RGI	https://card.mcmaster.ca/aro/3000518
WP_000242758.1	RGI	https://card.mcmaster.ca/aro/3000518
WP_015368937.1	RGI	https://card.mcmaster.ca/aro/3000831
WP_000242758.1	RGI	https://card.mcmaster.ca/aro/3000518
WP_000242758.1	RGI	https://card.mcmaster.ca/aro/3000518
WP_000242758.1	RGI	https://card.mcmaster.ca/aro/3000518
WP_000242758.1	RGI	https://card.mcmaster.ca/aro/3000518
WP_015368938.1	RGI	https://card.mcmaster.ca/aro/3000830
WP_000242758.1	RGI	https://card.mcmaster.ca/aro/3000518
WP_000242758.1	RGI	https://card.mcmaster.ca/aro/3000518
WP_000242758.1	RGI	https://card.mcmaster.ca/aro/3000518
WP_000242758.1	RGI	https://card.mcmaster.ca/aro/3000518
WP_015368938.1	RGI	https://card.mcmaster.ca/aro/3000830
WP_000242758.1	RGI	https://card.mcmaster.ca/aro/3000518
WP_000242758.1	RGI	https://card.mcmaster.ca/aro/3000518
WP_000242758.1	RGI	https://card.mcmaster.ca/aro/3000518
WP_000242758.1	RGI	https://card.mcmaster.ca/aro/3000518
WP_015369067.1	RGI	https://card.mcmaster.ca/aro/3003890
WP_000242758.1	RGI	https://card.mcmaster.ca/aro/3000518
WP_000242758.1	RGI	https://card.mcmaster.ca/aro/3000518
WP_000242758.1	RGI	https://card.mcmaster.ca/aro/3000518
WP_000242758.1	RGI	https://card.mcmaster.ca/aro/3000518
WP_000242758.1	RGI	https://card.mcmaster.ca/aro/3000518
WP_000242758.1	RGI	https://card.mcmaster.ca/aro/3000518
WP_000242758.1	RGI	https://card.mcmaster.ca/aro/3000518
WP_000242758.1	RGI	https://card.mcmaster.ca/aro/3000518
WP_000242758.1	RGI	https://card.mcmaster.ca/aro/3000518
WP_000242758.1	RGI	https://card.mcmaster.ca/aro/3000518
WP_000242758.1	RGI	https://card.mcmaster.ca/aro/3000518
WP_000242758.1	RGI	https://card.mcmaster.ca/aro/3000518
WP_000242758.1	RGI	https://card.mcmaster.ca/aro/3000518
WP_000242758.1	RGI	https://card.mcmaster.ca/aro/3000518
WP_000242758.1	RGI	https://card.mcmaster.ca/aro/3000518
WP_000242758.1	RGI	https://card.mcmaster.ca/aro/3000518
WP_000242758.1	RGI	https://card.mcmaster.ca/aro/3000518
WP_000242758.1	RGI	https://card.mcmaster.ca/aro/3000518
WP_000242758.1	RGI	https://card.mcmaster.ca/aro/3000518
WP_000242758.1	RGI	https://card.mcmaster.ca/aro/3000518
WP_000242758.1	RGI	https://card.mcmaster.ca/aro/3000518
WP_000242758.1	RGI	https://card.mcmaster.ca/aro/3000518
WP_000242758.1	RGI	https://card.mcmaster.ca/aro/3000518
WP_000242758.1	RGI	https://card.mcmaster.ca/aro/3000518
WP_000242758.1	RGI	https://card.mcmaster.ca/aro/3000518
WP_000242758.1	RGI	https://card.mcmaster.ca/aro/3000518
WP_000242758.1	RGI	https://card.mcmaster.ca/aro/3000518
WP_000242758.1	RGI	https://card.mcmaster.ca/aro/3000518
WP_000242758.1	RGI	https://card.mcmaster.ca/aro/3000518
WP_000242758.1	RGI	https://card.mcmaster.ca/aro/3000518
WP_000242758.1	RGI	https://card.mcmaster.ca/aro/3000518
WP_000242758.1	RGI	https://card.mcmaster.ca/aro/3000518
WP_000242758.1	RGI	https://card.mcmaster.ca/aro/3000518
WP_000242758.1	RGI	https://card.mcmaster.ca/aro/3000518
WP_000242758.1	RGI	https://card.mcmaster.ca/aro/3000518
WP_000242758.1	RGI	https://card.mcmaster.ca/aro/3000518
WP_000242758.1	RGI	https://card.mcmaster.ca/aro/3000518
WP_000242758.1	RGI	https://card.mcmaster.ca/aro/3000518
WP_000242758.1	RGI	https://card.mcmaster.ca/aro/3000518
WP_000242758.1	RGI	https://card.mcmaster.ca/aro/3000518
WP_000242758.1	RGI	https://card.mcmaster.ca/aro/3000518
WP_000242758.1	RGI	https://card.mcmaster.ca/aro/3000518
WP_000242758.1	RGI	https://card.mcmaster.ca/aro/3000518
WP_000242758.1	RGI	https://card.mcmaster.ca/aro/3000518
WP_000242758.1	RGI	https://card.mcmaster.ca/aro/3000518
WP_000242758.1	RGI	https://card.mcmaster.ca/aro/3000518
WP_000242758.1	RGI	https://card.mcmaster.ca/aro/3000518
WP_000242758.1	RGI	https://card.mcmaster.ca/aro/3000518
WP_000242758.1	RGI	https://card.mcmaster.ca/aro/3000518
WP_000242758.1	RGI	https://card.mcmaster.ca/aro/3000518
WP_000242758.1	RGI	https://card.mcmaster.ca/aro/3000518
WP_000242758.1	RGI	https://card.mcmaster.ca/aro/3000518
WP_000242758.1	RGI	https://card.mcmaster.ca/aro/3000518
WP_000242758.1	RGI	https://card.mcmaster.ca/aro/3000518
WP_000242758.1	RGI	https://card.mcmaster.ca/aro/3000518
WP_000242758.1	RGI	https://card.mcmaster.ca/aro/3000518
WP_000242758.1	RGI	https://card.mcmaster.ca/aro/3000518
WP_000242758.1	RGI	https://card.mcmaster.ca/aro/3000518
WP_000242758.1	RGI	https://card.mcmaster.ca/aro/3000518
WP_000242758.1	RGI	https://card.mcmaster.ca/aro/3000518
WP_000242758.1	RGI	https://card.mcmaster.ca/aro/3000518
WP_000242758.1	RGI	https://card.mcmaster.ca/aro/3000518
WP_000242758.1	RGI	https://card.mcmaster.ca/aro/3000518
WP_000242758.1	RGI	https://card.mcmaster.ca/aro/3000518
WP_000242758.1	RGI	https://card.mcmaster.ca/aro/3000518
WP_000242758.1	RGI	https://card.mcmaster.ca/aro/3000518
WP_000242758.1	RGI	https://card.mcmaster.ca/aro/3000518
WP_000242758.1	RGI	https://card.mcmaster.ca/aro/3000518
WP_000242758.1	RGI	https://card.mcmaster.ca/aro/3000518
WP_000242758.1	RGI	https://card.mcmaster.ca/aro/3000518
WP_000242758.1	RGI	https://card.mcmaster.ca/aro/3000518
WP_000242758.1	RGI	https://card.mcmaster.ca/aro/3000518
WP_000242758.1	RGI	https://card.mcmaster.ca/aro/3000518
WP_000242758.1	RGI	https://card.mcmaster.ca/aro/3000518
WP_000242758.1	RGI	https://card.mcmaster.ca/aro/3000518
WP_000242758.1	RGI	https://card.mcmaster.ca/aro/3000518
WP_000242758.1	RGI	https://card.mcmaster.ca/aro/3000518
WP_000242758.1	RGI	https://card.mcmaster.ca/aro/3000518
WP_000242758.1	RGI	https://card.mcmaster.ca/aro/3000518
WP_000242758.1	RGI	https://card.mcmaster.ca/aro/3000518
WP_000242758.1	RGI	https://card.mcmaster.ca/aro/3000518
WP_000242758.1	RGI	https://card.mcmaster.ca/aro/3000518
WP_000242758.1	RGI	https://card.mcmaster.ca/aro/3000518
WP_000242758.1	RGI	https://card.mcmaster.ca/aro/3000518
WP_000242758.1	RGI	https://card.mcmaster.ca/aro/3000518
WP_000242758.1	RGI	https://card.mcmaster.ca/aro/3000518
WP_000242758.1	RGI	https://card.mcmaster.ca/aro/3000518
WP_000242758.1	RGI	https://card.mcmaster.ca/aro/3000518
WP_015369418.1	RGI	https://card.mcmaster.ca/aro/3003359
WP_000242758.1	RGI	https://card.mcmaster.ca/aro/3000518
WP_000242758.1	RGI	https://card.mcmaster.ca/aro/3000518
WP_000242758.1	RGI	https://card.mcmaster.ca/aro/3000518
WP_000242758.1	RGI	https://card.mcmaster.ca/aro/3000518
WP_015369418.1	RGI	https://card.mcmaster.ca/aro/3003359
WP_000242758.1	RGI	https://card.mcmaster.ca/aro/3000518
WP_000242758.1	RGI	https://card.mcmaster.ca/aro/3000518
WP_000242758.1	RGI	https://card.mcmaster.ca/aro/3000518
WP_000242758.1	RGI	https://card.mcmaster.ca/aro/3000518
WP_015367901.1	RGI	https://card.mcmaster.ca/aro/3003049
WP_000242758.1	RGI	https://card.mcmaster.ca/aro/3000518
WP_000242758.1	RGI	https://card.mcmaster.ca/aro/3000518
WP_000242758.1	RGI	https://card.mcmaster.ca/aro/3000518
WP_000242758.1	RGI	https://card.mcmaster.ca/aro/3000518
WP_015367806.1	RGI	https://card.mcmaster.ca/aro/3000823
WP_000242758.1	RGI	https://card.mcmaster.ca/aro/3000518
WP_000242758.1	RGI	https://card.mcmaster.ca/aro/3000518
WP_000242758.1	RGI	https://card.mcmaster.ca/aro/3000518
WP_000242758.1	RGI	https://card.mcmaster.ca/aro/3000518
WP_015367806.1	RGI	https://card.mcmaster.ca/aro/3000823
WP_000242758.1	RGI	https://card.mcmaster.ca/aro/3000518
WP_000242758.1	RGI	https://card.mcmaster.ca/aro/3000518
WP_000242758.1	RGI	https://card.mcmaster.ca/aro/3000518
WP_000242758.1	RGI	https://card.mcmaster.ca/aro/3000518
WP_004103116.1	RGI	https://card.mcmaster.ca/aro/3000676
WP_000242758.1	RGI	https://card.mcmaster.ca/aro/3000518
WP_000242758.1	RGI	https://card.mcmaster.ca/aro/3000518
WP_000242758.1	RGI	https://card.mcmaster.ca/aro/3000518
WP_000242758.1	RGI	https://card.mcmaster.ca/aro/3000518
WP_004103116.1	RGI	https://card.mcmaster.ca/aro/3000676
WP_000242758.1	RGI	https://card.mcmaster.ca/aro/3000518
WP_000242758.1	RGI	https://card.mcmaster.ca/aro/3000518
WP_000242758.1	RGI	https://card.mcmaster.ca/aro/3000518
WP_000242758.1	RGI	https://card.mcmaster.ca/aro/3000518
WP_004103116.1	RGI	https://card.mcmaster.ca/aro/3000676
WP_000242758.1	RGI	https://card.mcmaster.ca/aro/3000518
WP_000242758.1	RGI	https://card.mcmaster.ca/aro/3000518
WP_000242758.1	RGI	https://card.mcmaster.ca/aro/3000518
WP_000242758.1	RGI	https://card.mcmaster.ca/aro/3000518
WP_015366733.1	RGI	https://card.mcmaster.ca/aro/3000263
WP_000242758.1	RGI	https://card.mcmaster.ca/aro/3000518
WP_015370069.1	RGI	https://card.mcmaster.ca/aro/3000516
WP_000242758.1	RGI	https://card.mcmaster.ca/aro/3000518
WP_000242758.1	RGI	https://card.mcmaster.ca/aro/3000518
WP_000242758.1	RGI	https://card.mcmaster.ca/aro/3000518
WP_015705738.1	RGI	https://card.mcmaster.ca/aro/3003840
WP_000242758.1	RGI	https://card.mcmaster.ca/aro/3000518
WP_015370068.1	RGI	https://card.mcmaster.ca/aro/3000027
WP_000242758.1	RGI	https://card.mcmaster.ca/aro/3000518
WP_000242758.1	RGI	https://card.mcmaster.ca/aro/3000518
WP_000242758.1	RGI	https://card.mcmaster.ca/aro/3000518
WP_000242758.1	RGI	https://card.mcmaster.ca/aro/3000518
WP_015368828.1	RGI	https://card.mcmaster.ca/aro/3003359
WP_000242758.1	RGI	https://card.mcmaster.ca/aro/3000518
WP_000242758.1	RGI	https://card.mcmaster.ca/aro/3000518
WP_000242758.1	RGI	https://card.mcmaster.ca/aro/3000518
WP_000242758.1	RGI	https://card.mcmaster.ca/aro/3000518
WP_015368937.1	RGI	https://card.mcmaster.ca/aro/3000831
WP_000242758.1	RGI	https://card.mcmaster.ca/aro/3000518
WP_000242758.1	RGI	https://card.mcmaster.ca/aro/3000518
WP_000242758.1	RGI	https://card.mcmaster.ca/aro/3000518
WP_000242758.1	RGI	https://card.mcmaster.ca/aro/3000518
WP_015368937.1	RGI	https://card.mcmaster.ca/aro/3000831
WP_000242758.1	RGI	https://card.mcmaster.ca/aro/3000518
WP_000242758.1	RGI	https://card.mcmaster.ca/aro/3000518
WP_000242758.1	RGI	https://card.mcmaster.ca/aro/3000518
WP_000242758.1	RGI	https://card.mcmaster.ca/aro/3000518
WP_015368938.1	RGI	https://card.mcmaster.ca/aro/3000830
WP_000242758.1	RGI	https://card.mcmaster.ca/aro/3000518
WP_000242758.1	RGI	https://card.mcmaster.ca/aro/3000518
WP_000242758.1	RGI	https://card.mcmaster.ca/aro/3000518
WP_000242758.1	RGI	https://card.mcmaster.ca/aro/3000518
WP_015369067.1	RGI	https://card.mcmaster.ca/aro/3003890
WP_000242758.1	RGI	https://card.mcmaster.ca/aro/3000518
WP_000242758.1	RGI	https://card.mcmaster.ca/aro/3000518
WP_000242758.1	RGI	https://card.mcmaster.ca/aro/3000518
WP_000242758.1	RGI	https://card.mcmaster.ca/aro/3000518
WP_000242758.1	RGI	https://card.mcmaster.ca/aro/3000518
WP_000242758.1	RGI	https://card.mcmaster.ca/aro/3000518
WP_000242758.1	RGI	https://card.mcmaster.ca/aro/3000518
WP_000242758.1	RGI	https://card.mcmaster.ca/aro/3000518
WP_000242758.1	RGI	https://card.mcmaster.ca/aro/3000518
WP_000242758.1	RGI	https://card.mcmaster.ca/aro/3000518
WP_000242758.1	RGI	https://card.mcmaster.ca/aro/3000518
WP_000242758.1	RGI	https://card.mcmaster.ca/aro/3000518
WP_000242758.1	RGI	https://card.mcmaster.ca/aro/3000518
WP_000242758.1	RGI	https://card.mcmaster.ca/aro/3000518
WP_000242758.1	RGI	https://card.mcmaster.ca/aro/3000518
WP_000242758.1	RGI	https://card.mcmaster.ca/aro/3000518
WP_000242758.1	RGI	https://card.mcmaster.ca/aro/3000518
WP_000242758.1	RGI	https://card.mcmaster.ca/aro/3000518
WP_000242758.1	RGI	https://card.mcmaster.ca/aro/3000518
WP_000242758.1	RGI	https://card.mcmaster.ca/aro/3000518
WP_000242758.1	RGI	https://card.mcmaster.ca/aro/3000518
WP_000242758.1	RGI	https://card.mcmaster.ca/aro/3000518
WP_000242758.1	RGI	https://card.mcmaster.ca/aro/3000518
WP_000242758.1	RGI	https://card.mcmaster.ca/aro/3000518
WP_000242758.1	RGI	https://card.mcmaster.ca/aro/3000518
WP_000242758.1	RGI	https://card.mcmaster.ca/aro/3000518
WP_000242758.1	RGI	https://card.mcmaster.ca/aro/3000518
WP_000242758.1	RGI	https://card.mcmaster.ca/aro/3000518
WP_000242758.1	RGI	https://card.mcmaster.ca/aro/3000518
WP_000242758.1	RGI	https://card.mcmaster.ca/aro/3000518
WP_000242758.1	RGI	https://card.mcmaster.ca/aro/3000518
WP_000242758.1	RGI	https://card.mcmaster.ca/aro/3000518
WP_000242758.1	RGI	https://card.mcmaster.ca/aro/3000518
WP_000242758.1	RGI	https://card.mcmaster.ca/aro/3000518
WP_000242758.1	RGI	https://card.mcmaster.ca/aro/3000518
WP_000242758.1	RGI	https://card.mcmaster.ca/aro/3000518
WP_000242758.1	RGI	https://card.mcmaster.ca/aro/3000518
WP_000242758.1	RGI	https://card.mcmaster.ca/aro/3000518
WP_000242758.1	RGI	https://card.mcmaster.ca/aro/3000518
WP_000242758.1	RGI	https://card.mcmaster.ca/aro/3000518
WP_000242758.1	RGI	https://card.mcmaster.ca/aro/3000518
WP_000242758.1	RGI	https://card.mcmaster.ca/aro/3000518
WP_000242758.1	RGI	https://card.mcmaster.ca/aro/3000518
WP_000242758.1	RGI	https://card.mcmaster.ca/aro/3000518
WP_000242758.1	RGI	https://card.mcmaster.ca/aro/3000518
WP_000242758.1	RGI	https://card.mcmaster.ca/aro/3000518
WP_000242758.1	RGI	https://card.mcmaster.ca/aro/3000518
WP_000242758.1	RGI	https://card.mcmaster.ca/aro/3000518
WP_000242758.1	RGI	https://card.mcmaster.ca/aro/3000518
WP_000242758.1	RGI	https://card.mcmaster.ca/aro/3000518
WP_000242758.1	RGI	https://card.mcmaster.ca/aro/3000518
WP_000242758.1	RGI	https://card.mcmaster.ca/aro/3000518
WP_000242758.1	RGI	https://card.mcmaster.ca/aro/3000518
WP_000242758.1	RGI	https://card.mcmaster.ca/aro/3000518
WP_000242758.1	RGI	https://card.mcmaster.ca/aro/3000518
WP_000242758.1	RGI	https://card.mcmaster.ca/aro/3000518
WP_000242758.1	RGI	https://card.mcmaster.ca/aro/3000518
WP_000242758.1	RGI	https://card.mcmaster.ca/aro/3000518
WP_000242758.1	RGI	https://card.mcmaster.ca/aro/3000518
WP_000242758.1	RGI	https://card.mcmaster.ca/aro/3000518
WP_000242758.1	RGI	https://card.mcmaster.ca/aro/3000518
WP_000242758.1	RGI	https://card.mcmaster.ca/aro/3000518
WP_000242758.1	RGI	https://card.mcmaster.ca/aro/3000518
WP_000242758.1	RGI	https://card.mcmaster.ca/aro/3000518
WP_000242758.1	RGI	https://card.mcmaster.ca/aro/3000518
WP_000242758.1	RGI	https://card.mcmaster.ca/aro/3000518
WP_000242758.1	RGI	https://card.mcmaster.ca/aro/3000518
WP_000242758.1	RGI	https://card.mcmaster.ca/aro/3000518
WP_000242758.1	RGI	https://card.mcmaster.ca/aro/3000518
WP_000242758.1	RGI	https://card.mcmaster.ca/aro/3000518
WP_000242758.1	RGI	https://card.mcmaster.ca/aro/3000518
WP_000242758.1	RGI	https://card.mcmaster.ca/aro/3000518
WP_000242758.1	RGI	https://card.mcmaster.ca/aro/3000518
WP_000242758.1	RGI	https://card.mcmaster.ca/aro/3000518
WP_000242758.1	RGI	https://card.mcmaster.ca/aro/3000518
WP_000242758.1	RGI	https://card.mcmaster.ca/aro/3000518
WP_000242758.1	RGI	https://card.mcmaster.ca/aro/3000518
WP_000242758.1	RGI	https://card.mcmaster.ca/aro/3000518
WP_000242758.1	RGI	https://card.mcmaster.ca/aro/3000518
WP_000242758.1	RGI	https://card.mcmaster.ca/aro/3000518
WP_000242758.1	RGI	https://card.mcmaster.ca/aro/3000518
WP_000242758.1	RGI	https://card.mcmaster.ca/aro/3000518
WP_000242758.1	RGI	https://card.mcmaster.ca/aro/3000518
WP_000242758.1	RGI	https://card.mcmaster.ca/aro/3000518
WP_000242758.1	RGI	https://card.mcmaster.ca/aro/3000518
WP_000242758.1	RGI	https://card.mcmaster.ca/aro/3000518
WP_000242758.1	RGI	https://card.mcmaster.ca/aro/3000518
WP_000242758.1	RGI	https://card.mcmaster.ca/aro/3000518
WP_000242758.1	RGI	https://card.mcmaster.ca/aro/3000518
WP_000242758.1	RGI	https://card.mcmaster.ca/aro/3000518
WP_000242758.1	RGI	https://card.mcmaster.ca/aro/3000518
WP_000242758.1	RGI	https://card.mcmaster.ca/aro/3000518
WP_000242758.1	RGI	https://card.mcmaster.ca/aro/3000518
WP_015369418.1	RGI	https://card.mcmaster.ca/aro/3003359
WP_000242758.1	RGI	https://card.mcmaster.ca/aro/3000518
WP_000242758.1	RGI	https://card.mcmaster.ca/aro/3000518
WP_000242758.1	RGI	https://card.mcmaster.ca/aro/3000518
WP_000242758.1	RGI	https://card.mcmaster.ca/aro/3000518
WP_015367901.1	RGI	https://card.mcmaster.ca/aro/3003049
WP_000242758.1	RGI	https://card.mcmaster.ca/aro/3000518
WP_000242758.1	RGI	https://card.mcmaster.ca/aro/3000518
WP_000242758.1	RGI	https://card.mcmaster.ca/aro/3000518
WP_000242758.1	RGI	https://card.mcmaster.ca/aro/3000518
WP_015367901.1	RGI	https://card.mcmaster.ca/aro/3003049
WP_000242758.1	RGI	https://card.mcmaster.ca/aro/3000518
WP_000242758.1	RGI	https://card.mcmaster.ca/aro/3000518
WP_000242758.1	RGI	https://card.mcmaster.ca/aro/3000518
WP_000242758.1	RGI	https://card.mcmaster.ca/aro/3000518
WP_015367806.1	RGI	https://card.mcmaster.ca/aro/3000823
WP_000242758.1	RGI	https://card.mcmaster.ca/aro/3000518
WP_000242758.1	RGI	https://card.mcmaster.ca/aro/3000518
WP_000242758.1	RGI	https://card.mcmaster.ca/aro/3000518
WP_000242758.1	RGI	https://card.mcmaster.ca/aro/3000518
WP_015367543.1	RGI	https://card.mcmaster.ca/aro/3001328
WP_000242758.1	RGI	https://card.mcmaster.ca/aro/3000518
WP_000242758.1	RGI	https://card.mcmaster.ca/aro/3000518
WP_000242758.1	RGI	https://card.mcmaster.ca/aro/3000518
WP_000242758.1	RGI	https://card.mcmaster.ca/aro/3000518
WP_004103116.1	RGI	https://card.mcmaster.ca/aro/3000676
WP_000242758.1	RGI	https://card.mcmaster.ca/aro/3000518
WP_000242758.1	RGI	https://card.mcmaster.ca/aro/3000518
WP_000242758.1	RGI	https://card.mcmaster.ca/aro/3000518
WP_000242758.1	RGI	https://card.mcmaster.ca/aro/3000518
WP_004103116.1	RGI	https://card.mcmaster.ca/aro/3000676
WP_000242758.1	RGI	https://card.mcmaster.ca/aro/3000518
WP_000242758.1	RGI	https://card.mcmaster.ca/aro/3000518
WP_000242758.1	RGI	https://card.mcmaster.ca/aro/3000518
WP_000242758.1	RGI	https://card.mcmaster.ca/aro/3000518
WP_015366733.1	RGI	https://card.mcmaster.ca/aro/3000263
WP_000242758.1	RGI	https://card.mcmaster.ca/aro/3000518
WP_015370069.1	RGI	https://card.mcmaster.ca/aro/3000516
WP_000242758.1	RGI	https://card.mcmaster.ca/aro/3000518
WP_000242758.1	RGI	https://card.mcmaster.ca/aro/3000518
WP_000242758.1	RGI	https://card.mcmaster.ca/aro/3000518
WP_015705738.1	RGI	https://card.mcmaster.ca/aro/3003840
WP_000242758.1	RGI	https://card.mcmaster.ca/aro/3000518
WP_015370068.1	RGI	https://card.mcmaster.ca/aro/3000027
WP_000242758.1	RGI	https://card.mcmaster.ca/aro/3000518
WP_000242758.1	RGI	https://card.mcmaster.ca/aro/3000518
WP_000242758.1	RGI	https://card.mcmaster.ca/aro/3000518
WP_015705738.1	RGI	https://card.mcmaster.ca/aro/3003840
WP_000242758.1	RGI	https://card.mcmaster.ca/aro/3000518
WP_015370068.1	RGI	https://card.mcmaster.ca/aro/3000027
WP_000242758.1	RGI	https://card.mcmaster.ca/aro/3000518
WP_000242758.1	RGI	https://card.mcmaster.ca/aro/3000518
WP_000242758.1	RGI	https://card.mcmaster.ca/aro/3000518
WP_000242758.1	RGI	https://card.mcmaster.ca/aro/3000518
WP_015368828.1	RGI	https://card.mcmaster.ca/aro/3003359
WP_000242758.1	RGI	https://card.mcmaster.ca/aro/3000518
WP_000242758.1	RGI	https://card.mcmaster.ca/aro/3000518
WP_000242758.1	RGI	https://card.mcmaster.ca/aro/3000518
WP_000242758.1	RGI	https://card.mcmaster.ca/aro/3000518
WP_015368937.1	RGI	https://card.mcmaster.ca/aro/3000831
WP_000242758.1	RGI	https://card.mcmaster.ca/aro/3000518
WP_000242758.1	RGI	https://card.mcmaster.ca/aro/3000518
WP_000242758.1	RGI	https://card.mcmaster.ca/aro/3000518
WP_000242758.1	RGI	https://card.mcmaster.ca/aro/3000518
WP_015368938.1	RGI	https://card.mcmaster.ca/aro/3000830
WP_000242758.1	RGI	https://card.mcmaster.ca/aro/3000518
WP_000242758.1	RGI	https://card.mcmaster.ca/aro/3000518
WP_000242758.1	RGI	https://card.mcmaster.ca/aro/3000518
WP_000242758.1	RGI	https://card.mcmaster.ca/aro/3000518
WP_015369067.1	RGI	https://card.mcmaster.ca/aro/3003890
WP_000242758.1	RGI	https://card.mcmaster.ca/aro/3000518
WP_000242758.1	RGI	https://card.mcmaster.ca/aro/3000518
WP_000242758.1	RGI	https://card.mcmaster.ca/aro/3000518
WP_000242758.1	RGI	https://card.mcmaster.ca/aro/3000518
WP_000242758.1	RGI	https://card.mcmaster.ca/aro/3000518
WP_000242758.1	RGI	https://card.mcmaster.ca/aro/3000518
WP_000242758.1	RGI	https://card.mcmaster.ca/aro/3000518
WP_000242758.1	RGI	https://card.mcmaster.ca/aro/3000518
WP_000242758.1	RGI	https://card.mcmaster.ca/aro/3000518
WP_000242758.1	RGI	https://card.mcmaster.ca/aro/3000518
WP_000242758.1	RGI	https://card.mcmaster.ca/aro/3000518
WP_000242758.1	RGI	https://card.mcmaster.ca/aro/3000518
WP_000242758.1	RGI	https://card.mcmaster.ca/aro/3000518
WP_000242758.1	RGI	https://card.mcmaster.ca/aro/3000518
WP_000242758.1	RGI	https://card.mcmaster.ca/aro/3000518
WP_000242758.1	RGI	https://card.mcmaster.ca/aro/3000518
WP_000242758.1	RGI	https://card.mcmaster.ca/aro/3000518
WP_000242758.1	RGI	https://card.mcmaster.ca/aro/3000518
WP_000242758.1	RGI	https://card.mcmaster.ca/aro/3000518
WP_000242758.1	RGI	https://card.mcmaster.ca/aro/3000518
WP_000242758.1	RGI	https://card.mcmaster.ca/aro/3000518
WP_000242758.1	RGI	https://card.mcmaster.ca/aro/3000518
WP_000242758.1	RGI	https://card.mcmaster.ca/aro/3000518
WP_000242758.1	RGI	https://card.mcmaster.ca/aro/3000518
WP_000242758.1	RGI	https://card.mcmaster.ca/aro/3000518
WP_000242758.1	RGI	https://card.mcmaster.ca/aro/3000518
WP_000242758.1	RGI	https://card.mcmaster.ca/aro/3000518
WP_000242758.1	RGI	https://card.mcmaster.ca/aro/3000518
WP_000242758.1	RGI	https://card.mcmaster.ca/aro/3000518
WP_000242758.1	RGI	https://card.mcmaster.ca/aro/3000518
WP_000242758.1	RGI	https://card.mcmaster.ca/aro/3000518
WP_000242758.1	RGI	https://card.mcmaster.ca/aro/3000518
WP_000242758.1	RGI	https://card.mcmaster.ca/aro/3000518
WP_000242758.1	RGI	https://card.mcmaster.ca/aro/3000518
WP_000242758.1	RGI	https://card.mcmaster.ca/aro/3000518
WP_000242758.1	RGI	https://card.mcmaster.ca/aro/3000518
WP_000242758.1	RGI	https://card.mcmaster.ca/aro/3000518
WP_000242758.1	RGI	https://card.mcmaster.ca/aro/3000518
WP_000242758.1	RGI	https://card.mcmaster.ca/aro/3000518
WP_000242758.1	RGI	https://card.mcmaster.ca/aro/3000518
WP_000242758.1	RGI	https://card.mcmaster.ca/aro/3000518
WP_000242758.1	RGI	https://card.mcmaster.ca/aro/3000518
WP_000242758.1	RGI	https://card.mcmaster.ca/aro/3000518
WP_000242758.1	RGI	https://card.mcmaster.ca/aro/3000518
WP_000242758.1	RGI	https://card.mcmaster.ca/aro/3000518
WP_000242758.1	RGI	https://card.mcmaster.ca/aro/3000518
WP_000242758.1	RGI	https://card.mcmaster.ca/aro/3000518
WP_000242758.1	RGI	https://card.mcmaster.ca/aro/3000518
WP_000242758.1	RGI	https://card.mcmaster.ca/aro/3000518
WP_000242758.1	RGI	https://card.mcmaster.ca/aro/3000518
WP_000242758.1	RGI	https://card.mcmaster.ca/aro/3000518
WP_000242758.1	RGI	https://card.mcmaster.ca/aro/3000518
WP_000242758.1	RGI	https://card.mcmaster.ca/aro/3000518
WP_000242758.1	RGI	https://card.mcmaster.ca/aro/3000518
WP_000242758.1	RGI	https://card.mcmaster.ca/aro/3000518
WP_000242758.1	RGI	https://card.mcmaster.ca/aro/3000518
WP_000242758.1	RGI	https://card.mcmaster.ca/aro/3000518
WP_000242758.1	RGI	https://card.mcmaster.ca/aro/3000518
WP_000242758.1	RGI	https://card.mcmaster.ca/aro/3000518
WP_000242758.1	RGI	https://card.mcmaster.ca/aro/3000518
WP_000242758.1	RGI	https://card.mcmaster.ca/aro/3000518
WP_000242758.1	RGI	https://card.mcmaster.ca/aro/3000518
WP_000242758.1	RGI	https://card.mcmaster.ca/aro/3000518
WP_000242758.1	RGI	https://card.mcmaster.ca/aro/3000518
WP_000242758.1	RGI	https://card.mcmaster.ca/aro/3000518
WP_000242758.1	RGI	https://card.mcmaster.ca/aro/3000518
WP_000242758.1	RGI	https://card.mcmaster.ca/aro/3000518
WP_000242758.1	RGI	https://card.mcmaster.ca/aro/3000518
WP_000242758.1	RGI	https://card.mcmaster.ca/aro/3000518
WP_000242758.1	RGI	https://card.mcmaster.ca/aro/3000518
WP_000242758.1	RGI	https://card.mcmaster.ca/aro/3000518
WP_000242758.1	RGI	https://card.mcmaster.ca/aro/3000518
WP_000242758.1	RGI	https://card.mcmaster.ca/aro/3000518
WP_000242758.1	RGI	https://card.mcmaster.ca/aro/3000518
WP_000242758.1	RGI	https://card.mcmaster.ca/aro/3000518
WP_000242758.1	RGI	https://card.mcmaster.ca/aro/3000518
WP_000242758.1	RGI	https://card.mcmaster.ca/aro/3000518
WP_000242758.1	RGI	https://card.mcmaster.ca/aro/3000518
WP_000242758.1	RGI	https://card.mcmaster.ca/aro/3000518
WP_000242758.1	RGI	https://card.mcmaster.ca/aro/3000518
WP_000242758.1	RGI	https://card.mcmaster.ca/aro/3000518
WP_000242758.1	RGI	https://card.mcmaster.ca/aro/3000518
WP_000242758.1	RGI	https://card.mcmaster.ca/aro/3000518
WP_000242758.1	RGI	https://card.mcmaster.ca/aro/3000518
WP_000242758.1	RGI	https://card.mcmaster.ca/aro/3000518
WP_000242758.1	RGI	https://card.mcmaster.ca/aro/3000518
WP_000242758.1	RGI	https://card.mcmaster.ca/aro/3000518
WP_000242758.1	RGI	https://card.mcmaster.ca/aro/3000518
WP_000242758.1	RGI	https://card.mcmaster.ca/aro/3000518
WP_000242758.1	RGI	https://card.mcmaster.ca/aro/3000518
WP_000242758.1	RGI	https://card.mcmaster.ca/aro/3000518
WP_000242758.1	RGI	https://card.mcmaster.ca/aro/3000518
WP_015369418.1	RGI	https://card.mcmaster.ca/aro/3003359
WP_000242758.1	RGI	https://card.mcmaster.ca/aro/3000518
WP_000242758.1	RGI	https://card.mcmaster.ca/aro/3000518
WP_000242758.1	RGI	https://card.mcmaster.ca/aro/3000518
WP_000242758.1	RGI	https://card.mcmaster.ca/aro/3000518
WP_015367901.1	RGI	https://card.mcmaster.ca/aro/3003049
WP_000242758.1	RGI	https://card.mcmaster.ca/aro/3000518
WP_000242758.1	RGI	https://card.mcmaster.ca/aro/3000518
WP_000242758.1	RGI	https://card.mcmaster.ca/aro/3000518
WP_000242758.1	RGI	https://card.mcmaster.ca/aro/3000518
WP_015367901.1	RGI	https://card.mcmaster.ca/aro/3003049
WP_000242758.1	RGI	https://card.mcmaster.ca/aro/3000518
WP_000242758.1	RGI	https://card.mcmaster.ca/aro/3000518
WP_000242758.1	RGI	https://card.mcmaster.ca/aro/3000518
WP_000242758.1	RGI	https://card.mcmaster.ca/aro/3000518
WP_015367806.1	RGI	https://card.mcmaster.ca/aro/3000823
WP_000242758.1	RGI	https://card.mcmaster.ca/aro/3000518
WP_000242758.1	RGI	https://card.mcmaster.ca/aro/3000518
WP_000242758.1	RGI	https://card.mcmaster.ca/aro/3000518
WP_000242758.1	RGI	https://card.mcmaster.ca/aro/3000518
WP_015367543.1	RGI	https://card.mcmaster.ca/aro/3001328
WP_000242758.1	RGI	https://card.mcmaster.ca/aro/3000518
WP_000242758.1	RGI	https://card.mcmaster.ca/aro/3000518
WP_000242758.1	RGI	https://card.mcmaster.ca/aro/3000518
WP_000242758.1	RGI	https://card.mcmaster.ca/aro/3000518
WP_004103116.1	RGI	https://card.mcmaster.ca/aro/3000676
WP_000242758.1	RGI	https://card.mcmaster.ca/aro/3000518
WP_000242758.1	RGI	https://card.mcmaster.ca/aro/3000518
WP_000242758.1	RGI	https://card.mcmaster.ca/aro/3000518
WP_000242758.1	RGI	https://card.mcmaster.ca/aro/3000518
WP_004103116.1	RGI	https://card.mcmaster.ca/aro/3000676
WP_000242758.1	RGI	https://card.mcmaster.ca/aro/3000518
WP_000242758.1	RGI	https://card.mcmaster.ca/aro/3000518
WP_000242758.1	RGI	https://card.mcmaster.ca/aro/3000518
WP_000242758.1	RGI	https://card.mcmaster.ca/aro/3000518
WP_015366733.1	RGI	https://card.mcmaster.ca/aro/3000263
WP_000242758.1	RGI	https://card.mcmaster.ca/aro/3000518
WP_015370069.1	RGI	https://card.mcmaster.ca/aro/3000516
WP_000242758.1	RGI	https://card.mcmaster.ca/aro/3000518
WP_000242758.1	RGI	https://card.mcmaster.ca/aro/3000518
WP_000242758.1	RGI	https://card.mcmaster.ca/aro/3000518
WP_015366733.1	RGI	https://card.mcmaster.ca/aro/3000263
WP_000242758.1	RGI	https://card.mcmaster.ca/aro/3000518
WP_015370069.1	RGI	https://card.mcmaster.ca/aro/3000516
WP_000242758.1	RGI	https://card.mcmaster.ca/aro/3000518
WP_000242758.1	RGI	https://card.mcmaster.ca/aro/3000518
WP_000242758.1	RGI	https://card.mcmaster.ca/aro/3000518
WP_015705738.1	RGI	https://card.mcmaster.ca/aro/3003840
WP_000242758.1	RGI	https://card.mcmaster.ca/aro/3000518
WP_015370068.1	RGI	https://card.mcmaster.ca/aro/3000027
WP_000242758.1	RGI	https://card.mcmaster.ca/aro/3000518
WP_000242758.1	RGI	https://card.mcmaster.ca/aro/3000518
WP_000242758.1	RGI	https://card.mcmaster.ca/aro/3000518
WP_000242758.1	RGI	https://card.mcmaster.ca/aro/3000518
WP_015368828.1	RGI	https://card.mcmaster.ca/aro/3003359
WP_000242758.1	RGI	https://card.mcmaster.ca/aro/3000518
WP_000242758.1	RGI	https://card.mcmaster.ca/aro/3000518
WP_000242758.1	RGI	https://card.mcmaster.ca/aro/3000518
WP_000242758.1	RGI	https://card.mcmaster.ca/aro/3000518
WP_015368937.1	RGI	https://card.mcmaster.ca/aro/3000831
WP_000242758.1	RGI	https://card.mcmaster.ca/aro/3000518
WP_000242758.1	RGI	https://card.mcmaster.ca/aro/3000518
WP_000242758.1	RGI	https://card.mcmaster.ca/aro/3000518
WP_000242758.1	RGI	https://card.mcmaster.ca/aro/3000518
WP_015368938.1	RGI	https://card.mcmaster.ca/aro/3000830
WP_000242758.1	RGI	https://card.mcmaster.ca/aro/3000518
WP_000242758.1	RGI	https://card.mcmaster.ca/aro/3000518
WP_000242758.1	RGI	https://card.mcmaster.ca/aro/3000518
WP_000242758.1	RGI	https://card.mcmaster.ca/aro/3000518
WP_015368938.1	RGI	https://card.mcmaster.ca/aro/3000830
WP_000242758.1	RGI	https://card.mcmaster.ca/aro/3000518
WP_000242758.1	RGI	https://card.mcmaster.ca/aro/3000518
WP_000242758.1	RGI	https://card.mcmaster.ca/aro/3000518
WP_000242758.1	RGI	https://card.mcmaster.ca/aro/3000518
WP_000242758.1	RGI	https://card.mcmaster.ca/aro/3000518
WP_000242758.1	RGI	https://card.mcmaster.ca/aro/3000518
WP_000242758.1	RGI	https://card.mcmaster.ca/aro/3000518
WP_000242758.1	RGI	https://card.mcmaster.ca/aro/3000518
WP_000242758.1	RGI	https://card.mcmaster.ca/aro/3000518
WP_000242758.1	RGI	https://card.mcmaster.ca/aro/3000518
WP_000242758.1	RGI	https://card.mcmaster.ca/aro/3000518
WP_000242758.1	RGI	https://card.mcmaster.ca/aro/3000518
WP_000242758.1	RGI	https://card.mcmaster.ca/aro/3000518
WP_000242758.1	RGI	https://card.mcmaster.ca/aro/3000518
WP_000242758.1	RGI	https://card.mcmaster.ca/aro/3000518
WP_000242758.1	RGI	https://card.mcmaster.ca/aro/3000518
WP_000242758.1	RGI	https://card.mcmaster.ca/aro/3000518
WP_000242758.1	RGI	https://card.mcmaster.ca/aro/3000518
WP_000242758.1	RGI	https://card.mcmaster.ca/aro/3000518
WP_000242758.1	RGI	https://card.mcmaster.ca/aro/3000518
WP_000242758.1	RGI	https://card.mcmaster.ca/aro/3000518
WP_000242758.1	RGI	https://card.mcmaster.ca/aro/3000518
WP_000242758.1	RGI	https://card.mcmaster.ca/aro/3000518
WP_000242758.1	RGI	https://card.mcmaster.ca/aro/3000518
WP_000242758.1	RGI	https://card.mcmaster.ca/aro/3000518
WP_000242758.1	RGI	https://card.mcmaster.ca/aro/3000518
WP_000242758.1	RGI	https://card.mcmaster.ca/aro/3000518
WP_000242758.1	RGI	https://card.mcmaster.ca/aro/3000518
WP_000242758.1	RGI	https://card.mcmaster.ca/aro/3000518
WP_000242758.1	RGI	https://card.mcmaster.ca/aro/3000518
WP_000242758.1	RGI	https://card.mcmaster.ca/aro/3000518
WP_000242758.1	RGI	https://card.mcmaster.ca/aro/3000518
WP_000242758.1	RGI	https://card.mcmaster.ca/aro/3000518
WP_000242758.1	RGI	https://card.mcmaster.ca/aro/3000518
WP_000242758.1	RGI	https://card.mcmaster.ca/aro/3000518
WP_000242758.1	RGI	https://card.mcmaster.ca/aro/3000518
WP_000242758.1	RGI	https://card.mcmaster.ca/aro/3000518
WP_000242758.1	RGI	https://card.mcmaster.ca/aro/3000518
WP_000242758.1	RGI	https://card.mcmaster.ca/aro/3000518
WP_000242758.1	RGI	https://card.mcmaster.ca/aro/3000518
WP_000242758.1	RGI	https://card.mcmaster.ca/aro/3000518
[truncated: 53,986 more rows]

## Sheet: SIGI-HMM
Table S14.1. SIGI-HMM-Based Prediction of Genomic Islands in K. indica
Island start	Island end	Length	Method	Gene name	Gene ID	Locus	Gene start	Gene end	Strand	Product
78319	83358	5039	SIGI-HMM	WP_045390321.1	zwf	G7033_RS00005	1	5241093	-1	glucose-6-phosphate dehydrogenase
78319	83358	5039	SIGI-HMM	WP_047045889.1		G7033_RS00420	78319	78960	1	hypothetical protein
78319	83358	5039	SIGI-HMM	WP_088389867.1		G7033_RS00430	79355	80710	-1	fructotransferase
78319	83358	5039	SIGI-HMM	WP_165430569.1		G7033_RS00435	80820	82253	-1	MFS transporter
78319	83358	5039	SIGI-HMM	WP_045391623.1		G7033_RS00440	82348	83358	-1	LacI family transcriptional regulator
115808	140804	24996	SIGI-HMM	WP_045390321.1	zwf	G7033_RS00005	1	5241093	-1	glucose-6-phosphate dehydrogenase
115808	140804	24996	SIGI-HMM	WP_047045948.1		G7033_RS00615	115808	117412	-1	sulfatase-like hydrolase/transferase
115808	140804	24996	SIGI-HMM	WP_072058220.1		G7033_RS00620	117708	118886	1	acyltransferase
115808	140804	24996	SIGI-HMM	WP_052766190.1		G7033_RS00625	118937	120421	-1	glycosyltransferase
115808	140804	24996	SIGI-HMM	WP_047045955.1		G7033_RS00630	120426	121595	-1	glycosyltransferase
115808	140804	24996	SIGI-HMM	WP_047045958.1		G7033_RS00635	121761	123515	-1	glycosyltransferase
115808	140804	24996	SIGI-HMM	WP_047045961.1		G7033_RS00640	123538	124674	-1	glycosyltransferase family 4 protein
115808	140804	24996	SIGI-HMM	WP_047045964.1		G7033_RS00645	124681	125571	-1	glycosyltransferase
115808	140804	24996	SIGI-HMM	WP_047045968.1	glf	G7033_RS00650	125568	126719	-1	UDP-galactopyranose mutase
115808	140804	24996	SIGI-HMM	WP_045391802.1		G7033_RS00655	126731	127471	-1	ABC transporter ATP-binding protein
115808	140804	24996	SIGI-HMM	WP_045391805.1		G7033_RS00660	127471	128238	-1	ABC transporter permease
115808	140804	24996	SIGI-HMM	WP_045391808.1		G7033_RS00665	129190	130194	1	NAD-dependent epimerase
115808	140804	24996	SIGI-HMM	WP_045391811.1	ugd	G7033_RS00670	130451	131617	-1	UDP-glucose 6-dehydrogenase
115808	140804	24996	SIGI-HMM	WP_045391814.1		G7033_RS00675	131841	133214	-1	TolC family outer membrane protein
115808	140804	24996	SIGI-HMM	WP_047078091.1		G7033_RS00680	133217	134548	-1	HlyD family type I secretion periplasmic adaptor subunit
115808	140804	24996	SIGI-HMM	WP_045391820.1		G7033_RS00685	134601	136376	-1	type I secretion system permease/ATPase
115808	140804	24996	SIGI-HMM	WP_047078093.1		G7033_RS00690	136632	139235	-1	DUF4214 domain-containing protein
115808	140804	24996	SIGI-HMM	WP_047046493.1		G7033_RS00695	139743	140804	-1	glycosyltransferase family 4 protein
142586	162333	19747	SIGI-HMM	WP_045390321.1	zwf	G7033_RS00005	1	5241093	-1	glucose-6-phosphate dehydrogenase
142586	162333	19747	SIGI-HMM	WP_047046491.1		G7033_RS00705	142586	143737	-1	glycosyltransferase family 4 protein
142586	162333	19747	SIGI-HMM	WP_047046488.1	cpsG	G7033_RS00710	143820	145196	-1	phosphomannomutase CpsG
142586	162333	19747	SIGI-HMM	WP_047046485.1		G7033_RS00715	145210	146631	-1	mannose-1-phosphate guanylyltransferase/mannose-6-phosphate isomerase
142586	162333	19747	SIGI-HMM	WP_045391841.1		G7033_RS00720	146687	147676	-1	polysaccharide pyruvyl transferase family protein
142586	162333	19747	SIGI-HMM	WP_047046505.1		G7033_RS00725	147678	149219	-1	membrane protein
142586	162333	19747	SIGI-HMM	WP_059342077.1		G7033_RS00730	149281	150264	-1	glycosyltransferase family 4 protein
142586	162333	19747	SIGI-HMM	WP_047046479.1		G7033_RS00735	150278	151324	-1	glycosyltransferase family 4 protein
142586	162333	19747	SIGI-HMM	WP_047046476.1		G7033_RS00740	151317	152543	-1	hypothetical protein
142586	162333	19747	SIGI-HMM	WP_047046473.1		G7033_RS00745	152581	153945	-1	right-handed parallel beta-helix repeat-containing protein
142586	162333	19747	SIGI-HMM	WP_165430570.1	wbaP	G7033_RS00750	153966	155396	-1	undecaprenyl-phosphate galactose phosphotransferase WbaP
142586	162333	19747	SIGI-HMM	WP_047046468.1		G7033_RS00755	155489	157642	-1	polysaccharide biosynthesis tyrosine autokinase
142586	162333	19747	SIGI-HMM	WP_141097068.1		G7033_RS00760	157659	158105	-1	protein tyrosine phosphatase
142586	162333	19747	SIGI-HMM	WP_047046465.1		G7033_RS00765	158096	159232	-1	polysaccharide export protein
142586	162333	19747	SIGI-HMM	WP_047046462.1		G7033_RS00770	159343	160782	-1	capsule assembly Wzi family protein
142586	162333	19747	SIGI-HMM	WP_045391862.1		G7033_RS00775	161704	162333	-1	phosphatase PAP2 family protein
425339	431151	5812	SIGI-HMM	WP_045390321.1	zwf	G7033_RS00005	1	5241093	-1	glucose-6-phosphate dehydrogenase
425339	431151	5812	SIGI-HMM			G7033_RS01945	424552	425352	-1	type VI secretion protein VasK
425339	431151	5812	SIGI-HMM	WP_088389890.1		G7033_RS01950	425339	426493	-1	hypothetical protein
425339	431151	5812	SIGI-HMM	WP_061276910.1		G7033_RS01955	426497	426763	-1	PAAR domain-containing protein
425339	431151	5812	SIGI-HMM	WP_165430575.1		G7033_RS01960	426818	427384	-1	sel1 repeat family protein
425339	431151	5812	SIGI-HMM	WP_088389889.1		G7033_RS01965	427463	428110	-1	DUF2931 family protein
425339	431151	5812	SIGI-HMM	WP_088389888.1		G7033_RS01970	428208	428855	-1	DUF2931 family protein
425339	431151	5812	SIGI-HMM	WP_088389887.1		G7033_RS01975	428924	429571	-1	DUF2931 family protein
425339	431151	5812	SIGI-HMM	WP_088389886.1		G7033_RS01980	429568	431151	-1	DUF2235 domain-containing protein
670707	675797	5090	SIGI-HMM	WP_045390321.1	zwf	G7033_RS00005	1	5241093	-1	glucose-6-phosphate dehydrogenase
670707	675797	5090	SIGI-HMM	WP_047044392.1		G7033_RS03145	670707	671594	1	LysR family transcriptional regulator
670707	675797	5090	SIGI-HMM	WP_047044390.1		G7033_RS03150	671813	673027	-1	acyltransferase
670707	675797	5090	SIGI-HMM	WP_047044388.1		G7033_RS03155	673142	673978	-1	MBL fold metallo-hydrolase
670707	675797	5090	SIGI-HMM	WP_045395158.1		G7033_RS03160	673989	674315	-1	hypothetical protein
670707	675797	5090	SIGI-HMM	WP_047044385.1		G7033_RS03165	674357	674920	-1	peptidylprolyl isomerase
670707	675797	5090	SIGI-HMM	WP_047044382.1		G7033_RS03170	675015	675797	-1	alpha/beta fold hydrolase
953951	958492	4541	SIGI-HMM	WP_045390321.1	zwf	G7033_RS00005	1	5241093	-1	glucose-6-phosphate dehydrogenase
953951	958492	4541	SIGI-HMM	WP_015369853.1	rcnR	G7033_RS04480	953951	954223	-1	Ni(II)/Co(II)-binding transcriptional repressor RcnR
953951	958492	4541	SIGI-HMM	WP_047044144.1		G7033_RS04485	954557	956023	-1	C69 family dipeptidase
953951	958492	4541	SIGI-HMM	WP_047044142.1		G7033_RS04490	956467	957033	-1	disulfide bond formation protein B
953951	958492	4541	SIGI-HMM	WP_072058204.1		G7033_RS04495	957530	957940	1	protease inhibitor I42 family protein
953951	958492	4541	SIGI-HMM	WP_052766960.1		G7033_RS04500	958139	958492	1	hypothetical protein
1085844	1093199	7355	SIGI-HMM	WP_045390321.1	zwf	G7033_RS00005	1	5241093	-1	glucose-6-phosphate dehydrogenase
1085844	1093199	7355	SIGI-HMM	WP_047042948.1		G7033_RS05135	1085844	1086407	-1	hypothetical protein
1085844	1093199	7355	SIGI-HMM	WP_165430586.1		G7033_RS05140	1086659	1087468	1	hypothetical protein
1085844	1093199	7355	SIGI-HMM	WP_080957272.1		G7033_RS05145	1087551	1088021	1	hypothetical protein
1085844	1093199	7355	SIGI-HMM	WP_047042957.1		G7033_RS05150	1088261	1089541	-1	HlyD family efflux transporter periplasmic adaptor subunit
1085844	1093199	7355	SIGI-HMM	WP_052766958.1		G7033_RS05155	1089605	1091740	-1	type I secretion system permease/ATPase
1085844	1093199	7355	SIGI-HMM	WP_165430587.1		G7033_RS05160	1091754	1093199	-1	TolC family protein
2501172	2514211	13039	SIGI-HMM	WP_045390321.1	zwf	G7033_RS00005	1	5241093	-1	glucose-6-phosphate dehydrogenase
2501172	2514211	13039	SIGI-HMM	WP_047046169.1		G7033_RS11900	2501172	2502065	-1	WYL domain-containing protein
2501172	2514211	13039	SIGI-HMM	WP_047046167.1		G7033_RS11905	2502241	2503707	1	hypothetical protein
2501172	2514211	13039	SIGI-HMM	WP_047046164.1		G7033_RS11910	2503710	2504606	1	hypothetical protein
2501172	2514211	13039	SIGI-HMM	WP_047046162.1		G7033_RS11915	2504609	2509045	1	hypothetical protein
2501172	2514211	13039	SIGI-HMM	WP_047046159.1		G7033_RS11920	2509070	2510113	1	hypothetical protein
2501172	2514211	13039	SIGI-HMM	WP_047046156.1		G7033_RS11925	2510546	2510851	-1	hypothetical protein
2501172	2514211	13039	SIGI-HMM	WP_047046152.1		G7033_RS11930	2510910	2512232	-1	McrC family protein
2501172	2514211	13039	SIGI-HMM	WP_047046149.1		G7033_RS11935	2512229	2514211	-1	AAA domain-containing protein
2521415	2529630	8215	SIGI-HMM	WP_045390321.1	zwf	G7033_RS00005	1	5241093	-1	glucose-6-phosphate dehydrogenase
2521415	2529630	8215	SIGI-HMM			G7033_RS11955	2521415	2522379	-1	5'-nucleotidase
2521415	2529630	8215	SIGI-HMM	WP_047046140.1		G7033_RS11960	2522488	2524224	-1	hypothetical protein
2521415	2529630	8215	SIGI-HMM	WP_047046135.1		G7033_RS11965	2524775	2526469	-1	serine/threonine protein kinase
2521415	2529630	8215	SIGI-HMM	WP_047046132.1		G7033_RS11970	2526483	2527202	-1	hypothetical protein
2521415	2529630	8215	SIGI-HMM	WP_047046130.1		G7033_RS11975	2527209	2528042	-1	VWA domain-containing protein
2521415	2529630	8215	SIGI-HMM	WP_047046127.1		G7033_RS11980	2528732	2529292	1	hypothetical protein
2521415	2529630	8215	SIGI-HMM	WP_047046125.1		G7033_RS11985	2529289	2529630	1	hypothetical protein
3123069	3142251	19182	SIGI-HMM	WP_045390321.1	zwf	G7033_RS00005	1	5241093	-1	glucose-6-phosphate dehydrogenase
3123069	3142251	19182	SIGI-HMM	WP_047044502.1		G7033_RS14725	3123069	3125729	1	filamentous hemagglutinin N-terminal domain-containing protein
3123069	3142251	19182	SIGI-HMM	WP_047044499.1		G7033_RS14730	3125788	3127434	1	ShlB/FhaC/HecB family hemolysin secretion/activation protein
3123069	3142251	19182	SIGI-HMM	WP_088389819.1	acpS	G7033_RS14735	3127453	3127821	1	holo-[acyl-carrier-protein] synthase
3123069	3142251	19182	SIGI-HMM	WP_088389820.1		G7033_RS14740	3127840	3128595	1	SDR family oxidoreductase
3123069	3142251	19182	SIGI-HMM	WP_047044488.1		G7033_RS14745	3128599	3129147	1	beta-hydroxyacyl-ACP dehydratase
3123069	3142251	19182	SIGI-HMM	WP_045390881.1		G7033_RS14750	3129166	3129447	1	acyl carrier protein
3123069	3142251	19182	SIGI-HMM	WP_047044485.1		G7033_RS14755	3129477	3130646	1	aminomethyl transferase family protein
3123069	3142251	19182	SIGI-HMM	WP_072056480.1		G7033_RS14760	3130718	3133276	1	beta-ketoacyl-ACP synthase
3123069	3142251	19182	SIGI-HMM	WP_047044482.1		G7033_RS14765	3133281	3134501	1	beta-ketoacyl synthase
3123069	3142251	19182	SIGI-HMM	WP_072058210.1		G7033_RS14770	3134503	3135468	1	ATP-binding protein
3123069	3142251	19182	SIGI-HMM	WP_047044478.1		G7033_RS14775	3135477	3136193	1	ABC transporter ATP-binding protein
3123069	3142251	19182	SIGI-HMM	WP_052766197.1		G7033_RS14780	3136387	3136818	1	hypothetical protein
3123069	3142251	19182	SIGI-HMM	WP_045390866.1		G7033_RS14785	3136819	3138129	1	ABC transporter permease
3123069	3142251	19182	SIGI-HMM	WP_047044472.1		G7033_RS14790	3138138	3138926	1	outer membrane lipoprotein-sorting protein
3123069	3142251	19182	SIGI-HMM	WP_047044556.1		G7033_RS14795	3138980	3140311	1	hypothetical protein
3123069	3142251	19182	SIGI-HMM	WP_047044468.1		G7033_RS14800	3140325	3141254	1	ACP S-malonyltransferase
3123069	3142251	19182	SIGI-HMM	WP_047044465.1		G7033_RS14805	3141265	3142251	1	hypothetical protein
3982795	3993195	10400	SIGI-HMM	WP_045390321.1	zwf	G7033_RS00005	1	5241093	-1	glucose-6-phosphate dehydrogenase
3982795	3993195	10400	SIGI-HMM	WP_047046800.1		G7033_RS18835	3982795	3984777	1	hypothetical protein
3982795	3993195	10400	SIGI-HMM			G7033_RS18840	3985056	3985715	1	transposase
3982795	3993195	10400	SIGI-HMM			G7033_RS18845	3985878	3986350	1	GNAT family N-acetyltransferase
3982795	3993195	10400	SIGI-HMM	WP_047046791.1		G7033_RS18850	3986519	3987604	1	DNA cytosine methyltransferase
3982795	3993195	10400	SIGI-HMM	WP_047046789.1		G7033_RS18855	3987614	3990379	1	hypothetical protein
3982795	3993195	10400	SIGI-HMM	WP_047046787.1		G7033_RS18860	3990415	3993195	1	kinetochore protein
4563963	4568343	4380	SIGI-HMM	WP_045390321.1	zwf	G7033_RS00005	1	5241093	-1	glucose-6-phosphate dehydrogenase
4563963	4568343	4380	SIGI-HMM	WP_045394322.1		G7033_RS21610	4563963	4564334	-1	hypothetical protein
4563963	4568343	4380	SIGI-HMM	WP_047048427.1		G7033_RS21615	4564354	4564734	-1	DUF3592 domain-containing protein
4563963	4568343	4380	SIGI-HMM	WP_047048430.1		G7033_RS21620	4564741	4565139	-1	hypothetical protein
4563963	4568343	4380	SIGI-HMM	WP_047048433.1		G7033_RS21625	4565232	4565579	-1	DUF3592 domain-containing protein
4563963	4568343	4380	SIGI-HMM	WP_015705440.1		G7033_RS21630	4565685	4566074	-1	hypothetical protein
4563963	4568343	4380	SIGI-HMM	WP_042897410.1		G7033_RS21635	4566115	4566501	-1	hypothetical protein
4563963	4568343	4380	SIGI-HMM	WP_047048436.1		G7033_RS21640	4566570	4566947	-1	hypothetical protein
4563963	4568343	4380	SIGI-HMM	WP_045360887.1		G7033_RS21645	4566990	4567322	-1	hypothetical protein
4563963	4568343	4380	SIGI-HMM	WP_015705444.1		G7033_RS21650	4567538	4567867	-1	hypothetical protein
4563963	4568343	4380	SIGI-HMM	WP_045360889.1		G7033_RS21655	4567945	4568343	-1	hypothetical protein
5142887	5147167	4280	SIGI-HMM	WP_045390321.1	zwf	G7033_RS00005	1	5241093	-1	glucose-6-phosphate dehydrogenase
5142887	5147167	4280	SIGI-HMM	WP_059355791.1		G7033_RS24235	5139855	5142890	-1	kinase
5142887	5147167	4280	SIGI-HMM	WP_047047189.1		G7033_RS24240	5142887	5143267	-1	hypothetical protein
5142887	5147167	4280	SIGI-HMM	WP_015705684.1		G7033_RS24245	5143277	5143759	-1	DUF1833 family protein
5142887	5147167	4280	SIGI-HMM	WP_015705685.1		G7033_RS24250	5143746	5144219	-1	membrane protein
5142887	5147167	4280	SIGI-HMM	WP_047047186.1		G7033_RS24255	5144219	5147167	-1	tail protein
5158981	5171978	12997	SIGI-HMM	WP_045390321.1	zwf	G7033_RS00005	1	5241093	-1	glucose-6-phosphate dehydrogenase
5158981	5171978	12997	SIGI-HMM	WP_165430661.1		G7033_RS24335	5158981	5159208	1	hypothetical protein
5158981	5171978	12997	SIGI-HMM	WP_165430662.1		G7033_RS24340	5160233	5160508	-1	hypothetical protein
5158981	5171978	12997	SIGI-HMM	WP_165430663.1		G7033_RS24345	5160516	5161145	-1	glycoside hydrolase family 19 protein
5158981	5171978	12997	SIGI-HMM	WP_047047338.1		G7033_RS24350	5161145	5161426	-1	phage holin family protein
5158981	5171978	12997	SIGI-HMM	WP_023282495.1		G7033_RS24355	5161413	5161808	-1	hypothetical protein
5158981	5171978	12997	SIGI-HMM	WP_165430664.1		G7033_RS24360	5163097	5163261	-1	hypothetical protein
5158981	5171978	12997	SIGI-HMM	WP_165430665.1		G7033_RS24365	5163314	5164135	-1	antitermination protein
5158981	5171978	12997	SIGI-HMM	WP_047063145.1		G7033_RS24370	5164132	5164272	-1	YlcG family protein
5158981	5171978	12997	SIGI-HMM	WP_165430666.1		G7033_RS24375	5164269	5164850	-1	recombination protein NinG
5158981	5171978	12997	SIGI-HMM	WP_165430667.1		G7033_RS24380	5164843	5165013	-1	hypothetical protein
5158981	5171978	12997	SIGI-HMM	WP_058674576.1		G7033_RS24385	5165006	5165455	-1	recombination protein NinB
5158981	5171978	12997	SIGI-HMM	WP_165430701.1		G7033_RS24390	5165644	5165856	-1	transcription factor
5158981	5171978	12997	SIGI-HMM	WP_165430668.1		G7033_RS24395	5166018	5166200	-1	hypothetical protein
5158981	5171978	12997	SIGI-HMM	WP_165430669.1		G7033_RS24400	5166214	5166528	-1	TonB family protein
5158981	5171978	12997	SIGI-HMM	WP_165430670.1		G7033_RS24405	5166659	5166853	-1	hypothetical protein
5158981	5171978	12997	SIGI-HMM	WP_165430671.1		G7033_RS24410	5167145	5167402	-1	DNA polymerase III subunit theta
5158981	5171978	12997	SIGI-HMM	WP_165430672.1		G7033_RS24415	5167438	5167704	-1	hypothetical protein
5158981	5171978	12997	SIGI-HMM	WP_165430673.1		G7033_RS24420	5167756	5168064	-1	hypothetical protein
5158981	5171978	12997	SIGI-HMM			G7033_RS24425	5168187	5168459	-1	protein ren
5158981	5171978	12997	SIGI-HMM	WP_165430674.1		G7033_RS24430	5168456	5169157	-1	Replication protein P
5158981	5171978	12997	SIGI-HMM	WP_165430675.1		G7033_RS24435	5169154	5170086	-1	replication protein
5158981	5171978	12997	SIGI-HMM	WP_165430676.1		G7033_RS24440	5170271	5170813	-1	regulator
5158981	5171978	12997	SIGI-HMM	WP_165430677.1		G7033_RS24445	5170910	5171158	-1	helix-turn-helix domain-containing protein
5158981	5171978	12997	SIGI-HMM	WP_165430702.1		G7033_RS24450	5171286	5171978	1	helix-turn-helix transcriptional regulator
5175190	5180829	5639	SIGI-HMM	WP_045390321.1	zwf	G7033_RS00005	1	5241093	-1	glucose-6-phosphate dehydrogenase
5175190	5180829	5639	SIGI-HMM	WP_165430679.1	bet	G7033_RS24475	5174348	5175193	1	phage recombination protein Bet
5175190	5180829	5639	SIGI-HMM	WP_165430680.1		G7033_RS24480	5175190	5175870	1	YqaJ viral recombinase family protein
5175190	5180829	5639	SIGI-HMM	WP_015705914.1		G7033_RS24485	5175867	5176295	1	hypothetical protein
5175190	5180829	5639	SIGI-HMM	WP_165430681.1		G7033_RS24490	5176292	5176948	1	DNA methyltransferase
5175190	5180829	5639	SIGI-HMM	WP_049061482.1		G7033_RS24495	5176945	5178114	1	DNA cytosine methyltransferase
5175190	5180829	5639	SIGI-HMM	WP_049061483.1		G7033_RS24500	5178111	5178329	1	hypothetical protein
5175190	5180829	5639	SIGI-HMM	WP_049061484.1		G7033_RS24505	5178331	5178549	1	TraR/DksA family transcriptional regulator
5175190	5180829	5639	SIGI-HMM	WP_165430682.1		G7033_RS24510	5178552	5178893	1	hypothetical protein
5175190	5180829	5639	SIGI-HMM	WP_165430683.1		G7033_RS24515	5179269	5179517	1	excisionase family protein
5175190	5180829	5639	SIGI-HMM	WP_165430684.1		G7033_RS24520	5179549	5180829	1	site-specific integrase

## Sheet: IslandPath-DIMOB
Table S14.2. Genomic Islands Predicted in K. indica Using IslandPath-DIMOB
Island start	Island end	Length	Method	Gene name	Gene ID	Locus	Gene start	Gene end	Strand	Product	External Annotations
1180130	1209749	29619	IslandPath-DIMOB	WP_045390321.1	zwf	G7033_RS00005	1	5241093	-1	glucose-6-phosphate dehydrogenase
1180130	1209749	29619	IslandPath-DIMOB	WP_165430592.1		G7033_RS05555	1180130	1180465	-1	phage tail assembly protein
1180130	1209749	29619	IslandPath-DIMOB	WP_165430593.1		G7033_RS05560	1180528	1181046	-1	phage major tail tube protein
1180130	1209749	29619	IslandPath-DIMOB	WP_165430594.1		G7033_RS05565	1181062	1182240	-1	phage tail sheath protein
1180130	1209749	29619	IslandPath-DIMOB	WP_165430595.1		G7033_RS05570	1182372	1182989	-1	tail fiber assembly protein
1180130	1209749	29619	IslandPath-DIMOB	WP_165430688.1		G7033_RS05575	1182989	1183927	-1	tail fiber protein
1180130	1209749	29619	IslandPath-DIMOB			G7033_RS05580	1184318	1184863	-1	phage tail protein
1180130	1209749	29619	IslandPath-DIMOB	WP_165430596.1		G7033_RS05585	1184860	1185468	-1	phage tail protein I
1180130	1209749	29619	IslandPath-DIMOB	WP_165430597.1		G7033_RS05590	1185461	1186369	-1	baseplate assembly protein
1180130	1209749	29619	IslandPath-DIMOB	WP_165430598.1		G7033_RS05595	1186376	1186723	-1	baseplate assembly protein
1180130	1209749	29619	IslandPath-DIMOB	WP_165430599.1		G7033_RS05600	1186720	1187361	-1	phage baseplate assembly protein V
1180130	1209749	29619	IslandPath-DIMOB	WP_126033243.1		G7033_RS05605	1187430	1187879	-1	phage virion morphogenesis protein
1180130	1209749	29619	IslandPath-DIMOB	WP_047045389.1		G7033_RS05610	1187872	1188339	-1	phage tail protein
1180130	1209749	29619	IslandPath-DIMOB	WP_001384078.1		G7033_RS05615	1188302	1188475	-1	hypothetical protein
1180130	1209749	29619	IslandPath-DIMOB	WP_165430600.1		G7033_RS05620	1188447	1188860	-1	LysB family phage lysis regulatory protein
1180130	1209749	29619	IslandPath-DIMOB	WP_165430601.1		G7033_RS05625	1188857	1189354	-1	glycoside hydrolase family 104 protein
1180130	1209749	29619	IslandPath-DIMOB	WP_032413163.1		G7033_RS05630	1189341	1189637	-1	holin
1180130	1209749	29619	IslandPath-DIMOB	WP_015370176.1		G7033_RS05635	1189640	1189843	-1	tail protein
1180130	1209749	29619	IslandPath-DIMOB	WP_165430602.1		G7033_RS05640	1189843	1190352	-1	head completion/stabilization protein
1180130	1209749	29619	IslandPath-DIMOB	WP_165430603.1		G7033_RS05645	1190446	1191195	-1	terminase endonuclease subunit
1180130	1209749	29619	IslandPath-DIMOB	WP_101705473.1		G7033_RS05650	1191200	1192267	-1	phage major capsid protein, P2 family
1180130	1209749	29619	IslandPath-DIMOB	WP_165430604.1		G7033_RS05655	1192344	1193198	-1	GPO family capsid scaffolding protein
1180130	1209749	29619	IslandPath-DIMOB	WP_032723321.1		G7033_RS05660	1193364	1195133	1	terminase ATPase subunit family protein
1180130	1209749	29619	IslandPath-DIMOB	WP_135717576.1		G7033_RS05665	1195135	1196181	1	phage portal protein
1180130	1209749	29619	IslandPath-DIMOB	WP_032618970.1		G7033_RS05670	1196619	1198577	1	histidine kinase-, DNA gyrase B-, and HSP90-like ATPase
1180130	1209749	29619	IslandPath-DIMOB	WP_165430605.1		G7033_RS05675	1198621	1199670	-1	DNA cytosine methyltransferase
1180130	1209749	29619	IslandPath-DIMOB	WP_165430606.1		G7033_RS05680	1199795	1199992	-1	Tum protein
1180130	1209749	29619	IslandPath-DIMOB			G7033_RS05685	1200115	1202180	-1	replication endonuclease
1180130	1209749	29619	IslandPath-DIMOB	WP_165430607.1		G7033_RS05690	1202356	1202949	1	hypothetical protein
1180130	1209749	29619	IslandPath-DIMOB	WP_165430608.1		G7033_RS05695	1202971	1203195	-1	TraR/DksA family transcriptional regulator
1180130	1209749	29619	IslandPath-DIMOB	WP_114456361.1		G7033_RS05700	1203195	1203428	-1	DUF2732 family protein
1180130	1209749	29619	IslandPath-DIMOB	WP_015959029.1		G7033_RS05705	1203496	1203834	-1	DUF5347 domain-containing protein
1180130	1209749	29619	IslandPath-DIMOB	WP_165430609.1		G7033_RS05710	1203798	1203998	-1	DUF2724 domain-containing protein
1180130	1209749	29619	IslandPath-DIMOB	WP_142472839.1		G7033_RS05715	1204006	1204515	-1	phage regulatory CII family protein
1180130	1209749	29619	IslandPath-DIMOB	WP_023327785.1		G7033_RS05720	1204536	1204811	-1	hypothetical protein
1180130	1209749	29619	IslandPath-DIMOB	WP_142472859.1		G7033_RS05725	1204942	1205514	1	phage repressor protein CI
1180130	1209749	29619	IslandPath-DIMOB	WP_142472838.1		G7033_RS05730	1205514	1206515	1	tyrosine-type recombinase/integrase
1180130	1209749	29619	IslandPath-DIMOB	WP_165430610.1		G7033_RS05735	1206532	1207467	1	hypothetical protein
1180130	1209749	29619	IslandPath-DIMOB	WP_015369626.1		G7033_RS05740	1207799	1208098	-1	DUF1889 family protein
1180130	1209749	29619	IslandPath-DIMOB	WP_047043085.1		G7033_RS05745	1208460	1209749	-1	anaerobic C4-dicarboxylate transporter
4048128	4066478	18350	IslandPath-DIMOB	WP_045390321.1	zwf	G7033_RS00005	1	5241093	-1	glucose-6-phosphate dehydrogenase
4048128	4066478	18350	IslandPath-DIMOB	WP_045397559.1	rssB	G7033_RS19095	4048128	4049141	1	two-component system response regulator RssB
4048128	4066478	18350	IslandPath-DIMOB	WP_045397556.1	galU	G7033_RS19100	4049340	4050242	1	UTP--glucose-1-phosphate uridylyltransferase GalU
4048128	4066478	18350	IslandPath-DIMOB	WP_004103116.1	hns	G7033_RS19105	4050368	4050775	-1	DNA-binding transcriptional regulator H-NS	RGI
4048128	4066478	18350	IslandPath-DIMOB	WP_004152345.1		G7033_RS19110	4051155	4053182	1	SAM-dependent DNA methyltransferase
4048128	4066478	18350	IslandPath-DIMOB	WP_004152344.1		G7033_RS19115	4053179	4054495	1	restriction endonuclease subunit S
4048128	4066478	18350	IslandPath-DIMOB	WP_004152343.1		G7033_RS19120	4054496	4057753	1	type I restriction endonuclease subunit R
4048128	4066478	18350	IslandPath-DIMOB	WP_004152342.1		G7033_RS19125	4057758	4059026	1	ISL3-like element ISKpn25 family transposase
4048128	4066478	18350	IslandPath-DIMOB	WP_045397553.1	tdk	G7033_RS19130	4059484	4060104	1	thymidine kinase
4048128	4066478	18350	IslandPath-DIMOB	WP_045397551.1	adhE	G7033_RS19135	4060289	4062967	-1	bifunctional acetaldehyde-CoA/alcohol dehydrogenase
4048128	4066478	18350	IslandPath-DIMOB	WP_045397549.1		G7033_RS19140	4063446	4064093	1	YchE family NAAT transporter
4048128	4066478	18350	IslandPath-DIMOB	WP_045397547.1	oppA	G7033_RS19145	4064847	4066478	1	oligopeptide ABC transporter substrate-binding protein OppA
5120925	5181317	60392	IslandPath-DIMOB	WP_045390321.1	zwf	G7033_RS00005	1	5241093	-1	glucose-6-phosphate dehydrogenase
5120925	5181317	60392	IslandPath-DIMOB	WP_047045263.1		G7033_RS24170	5120925	5121269	1	DUF1971 domain-containing protein
5120925	5181317	60392	IslandPath-DIMOB			G7033_RS24175	5122157	5122682	1	SOS response-associated peptidase
5120925	5181317	60392	IslandPath-DIMOB	WP_072051401.1		G7033_RS24180	5123247	5123474	-1	hypothetical protein
5120925	5181317	60392	IslandPath-DIMOB	WP_023279058.1		G7033_RS24185	5123837	5124055	-1	cold shock domain-containing protein
5120925	5181317	60392	IslandPath-DIMOB	WP_165430654.1	cspF	G7033_RS24190	5124336	5124548	1	cold shock-like protein CspF
5120925	5181317	60392	IslandPath-DIMOB	WP_165430655.1		G7033_RS24195	5124951	5133533	1	cyclic beta 1-2 glucan synthetase
5120925	5181317	60392	IslandPath-DIMOB	WP_004132711.1		G7033_RS24200	5133553	5133786	-1	hypothetical protein
5120925	5181317	60392	IslandPath-DIMOB	WP_047046410.1		G7033_RS24205	5134298	5134486	1	hypothetical protein
5120925	5181317	60392	IslandPath-DIMOB	WP_047046413.1	lpxP	G7033_RS24210	5134668	5135576	1	kdo(2)-lipid IV(A) palmitoleoyltransferase
5120925	5181317	60392	IslandPath-DIMOB	WP_080958028.1		G7033_RS24215	5136008	5136328	-1	recombinase family protein
5120925	5181317	60392	IslandPath-DIMOB	WP_165430656.1		G7033_RS24220	5136294	5137277	1	hypothetical protein
5120925	5181317	60392	IslandPath-DIMOB	WP_047046423.1		G7033_RS24225	5137317	5138015	-1	hypothetical protein
5120925	5181317	60392	IslandPath-DIMOB	WP_047046425.1		G7033_RS24230	5138012	5139778	-1	tail fiber protein
5120925	5181317	60392	IslandPath-DIMOB	WP_059355791.1		G7033_RS24235	5139855	5142890	-1	kinase
5120925	5181317	60392	IslandPath-DIMOB	WP_047047189.1		G7033_RS24240	5142887	5143267	-1	hypothetical protein
5120925	5181317	60392	IslandPath-DIMOB	WP_015705684.1		G7033_RS24245	5143277	5143759	-1	DUF1833 family protein
5120925	5181317	60392	IslandPath-DIMOB	WP_015705685.1		G7033_RS24250	5143746	5144219	-1	membrane protein
5120925	5181317	60392	IslandPath-DIMOB	WP_047047186.1		G7033_RS24255	5144219	5147167	-1	tail protein
5120925	5181317	60392	IslandPath-DIMOB	WP_015705687.1		G7033_RS24260	5147287	5147619	-1	lipoprotein
5120925	5181317	60392	IslandPath-DIMOB	WP_123273243.1		G7033_RS24265	5147686	5147883	-1	hypothetical protein
5120925	5181317	60392	IslandPath-DIMOB	WP_015705689.1		G7033_RS24270	5148021	5148503	-1	hypothetical protein
5120925	5181317	60392	IslandPath-DIMOB	WP_087877415.1		G7033_RS24275	5148558	5149730	-1	Ig domain-containing protein
5120925	5181317	60392	IslandPath-DIMOB	WP_015705691.1		G7033_RS24280	5149754	5150146	-1	hypothetical protein
5120925	5181317	60392	IslandPath-DIMOB	WP_015705692.1		G7033_RS24285	5150143	5150694	-1	hypothetical protein
5120925	5181317	60392	IslandPath-DIMOB	WP_015705693.1		G7033_RS24290	5150696	5151079	-1	hypothetical protein
5120925	5181317	60392	IslandPath-DIMOB	WP_015705694.1		G7033_RS24295	5151081	5151491	-1	hypothetical protein
5120925	5181317	60392	IslandPath-DIMOB	WP_015705695.1		G7033_RS24300	5151495	5151707	-1	hypothetical protein
5120925	5181317	60392	IslandPath-DIMOB	WP_015705696.1		G7033_RS24305	5151747	5152883	-1	hypothetical protein
5120925	5181317	60392	IslandPath-DIMOB	WP_047041399.1		G7033_RS24310	5152971	5153735	-1	hypothetical protein
5120925	5181317	60392	IslandPath-DIMOB	WP_165430657.1		G7033_RS24315	5153842	5154954	-1	hypothetical protein
5120925	5181317	60392	IslandPath-DIMOB	WP_165430658.1		G7033_RS24320	5154938	5156362	-1	DUF4055 domain-containing protein
5120925	5181317	60392	IslandPath-DIMOB	WP_165430659.1		G7033_RS24325	5156367	5157671	-1	terminase
5120925	5181317	60392	IslandPath-DIMOB	WP_165430660.1		G7033_RS24330	5157649	5158641	-1	terminase small subunit
5120925	5181317	60392	IslandPath-DIMOB	WP_165430661.1		G7033_RS24335	5158981	5159208	1	hypothetical protein
5120925	5181317	60392	IslandPath-DIMOB	WP_165430662.1		G7033_RS24340	5160233	5160508	-1	hypothetical protein
5120925	5181317	60392	IslandPath-DIMOB	WP_165430663.1		G7033_RS24345	5160516	5161145	-1	glycoside hydrolase family 19 protein
5120925	5181317	60392	IslandPath-DIMOB	WP_047047338.1		G7033_RS24350	5161145	5161426	-1	phage holin family protein
5120925	5181317	60392	IslandPath-DIMOB	WP_023282495.1		G7033_RS24355	5161413	5161808	-1	hypothetical protein
5120925	5181317	60392	IslandPath-DIMOB	WP_165430664.1		G7033_RS24360	5163097	5163261	-1	hypothetical protein
5120925	5181317	60392	IslandPath-DIMOB	WP_165430665.1		G7033_RS24365	5163314	5164135	-1	antitermination protein
5120925	5181317	60392	IslandPath-DIMOB	WP_047063145.1		G7033_RS24370	5164132	5164272	-1	YlcG family protein
5120925	5181317	60392	IslandPath-DIMOB	WP_165430666.1		G7033_RS24375	5164269	5164850	-1	recombination protein NinG
5120925	5181317	60392	IslandPath-DIMOB	WP_165430667.1		G7033_RS24380	5164843	5165013	-1	hypothetical protein
5120925	5181317	60392	IslandPath-DIMOB	WP_058674576.1		G7033_RS24385	5165006	5165455	-1	recombination protein NinB
5120925	5181317	60392	IslandPath-DIMOB	WP_165430701.1		G7033_RS24390	5165644	5165856	-1	transcription factor
5120925	5181317	60392	IslandPath-DIMOB	WP_165430668.1		G7033_RS24395	5166018	5166200	-1	hypothetical protein
5120925	5181317	60392	IslandPath-DIMOB	WP_165430669.1		G7033_RS24400	5166214	5166528	-1	TonB family protein
5120925	5181317	60392	IslandPath-DIMOB	WP_165430670.1		G7033_RS24405	5166659	5166853	-1	hypothetical protein
5120925	5181317	60392	IslandPath-DIMOB	WP_165430671.1		G7033_RS24410	5167145	5167402	-1	DNA polymerase III subunit theta
5120925	5181317	60392	IslandPath-DIMOB	WP_165430672.1		G7033_RS24415	5167438	5167704	-1	hypothetical protein
5120925	5181317	60392	IslandPath-DIMOB	WP_165430673.1		G7033_RS24420	5167756	5168064	-1	hypothetical protein
5120925	5181317	60392	IslandPath-DIMOB			G7033_RS24425	5168187	5168459	-1	protein ren
5120925	5181317	60392	IslandPath-DIMOB	WP_165430674.1		G7033_RS24430	5168456	5169157	-1	Replication protein P
5120925	5181317	60392	IslandPath-DIMOB	WP_165430675.1		G7033_RS24435	5169154	5170086	-1	replication protein
5120925	5181317	60392	IslandPath-DIMOB	WP_165430676.1		G7033_RS24440	5170271	5170813	-1	regulator
5120925	5181317	60392	IslandPath-DIMOB	WP_165430677.1		G7033_RS24445	5170910	5171158	-1	helix-turn-helix domain-containing protein
5120925	5181317	60392	IslandPath-DIMOB	WP_165430702.1		G7033_RS24450	5171286	5171978	1	helix-turn-helix transcriptional regulator
5120925	5181317	60392	IslandPath-DIMOB	WP_165430678.1		G7033_RS24455	5172721	5173101	1	hypothetical protein
5120925	5181317	60392	IslandPath-DIMOB	WP_015705909.1		G7033_RS24460	5173385	5173591	1	phage encoded cell division inhibitor protein
5120925	5181317	60392	IslandPath-DIMOB	WP_015705910.1		G7033_RS24465	5173596	5173910	-1	hypothetical protein
5120925	5181317	60392	IslandPath-DIMOB	WP_015705911.1	gamL	G7033_RS24470	5174045	5174329	1	host nuclease inhibitor GamL
5120925	5181317	60392	IslandPath-DIMOB	WP_165430679.1	bet	G7033_RS24475	5174348	5175193	1	phage recombination protein Bet
5120925	5181317	60392	IslandPath-DIMOB	WP_165430680.1		G7033_RS24480	5175190	5175870	1	YqaJ viral recombinase family protein
5120925	5181317	60392	IslandPath-DIMOB	WP_015705914.1		G7033_RS24485	5175867	5176295	1	hypothetical protein
5120925	5181317	60392	IslandPath-DIMOB	WP_165430681.1		G7033_RS24490	5176292	5176948	1	DNA methyltransferase
5120925	5181317	60392	IslandPath-DIMOB	WP_049061482.1		G7033_RS24495	5176945	5178114	1	DNA cytosine methyltransferase
5120925	5181317	60392	IslandPath-DIMOB	WP_049061483.1		G7033_RS24500	5178111	5178329	1	hypothetical protein
5120925	5181317	60392	IslandPath-DIMOB	WP_049061484.1		G7033_RS24505	5178331	5178549	1	TraR/DksA family transcriptional regulator
5120925	5181317	60392	IslandPath-DIMOB	WP_165430682.1		G7033_RS24510	5178552	5178893	1	hypothetical protein
5120925	5181317	60392	IslandPath-DIMOB	WP_165430683.1		G7033_RS24515	5179269	5179517	1	excisionase family protein
5120925	5181317	60392	IslandPath-DIMOB	WP_165430684.1		G7033_RS24520	5179549	5180829	1	site-specific integrase
5120925	5181317	60392	IslandPath-DIMOB	WP_088389870.1		G7033_RS24525	5180856	5181317	-1	YcgN family cysteine cluster protein

## Sheet: IslandPick
Table S14.3. Summary of Genomic Islands Detected by IslandPick in K. indica
Island start	Island end	Length	Method	Gene name	Gene ID	Locus	Gene start	Gene end	Strand	Product
954223	959165	4942	IslandPick	WP_045390321.1	zwf	G7033_RS00005	1	5241093	-1	glucose-6-phosphate dehydrogenase
954223	959165	4942	IslandPick	WP_047044144.1		G7033_RS04485	954557	956023	-1	C69 family dipeptidase
954223	959165	4942	IslandPick	WP_047044142.1		G7033_RS04490	956467	957033	-1	disulfide bond formation protein B
954223	959165	4942	IslandPick	WP_072058204.1		G7033_RS04495	957530	957940	1	protease inhibitor I42 family protein
954223	959165	4942	IslandPick	WP_052766960.1		G7033_RS04500	958139	958492	1	hypothetical protein
954223	959165	4942	IslandPick	WP_047044140.1		G7033_RS04505	959048	960313	-1	histidine-type phosphatase
967528	976291	8763	IslandPick	WP_045390321.1	zwf	G7033_RS00005	1	5241093	-1	glucose-6-phosphate dehydrogenase
967528	976291	8763	IslandPick	WP_015369839.1		G7033_RS04540	967561	968697	1	histidine decarboxylase
967528	976291	8763	IslandPick	WP_045373961.1	hisS	G7033_RS04545	968814	970082	1	histidine--tRNA ligase
967528	976291	8763	IslandPick	WP_047043997.1		G7033_RS04550	970195	972018	1	hypothetical protein
967528	976291	8763	IslandPick	WP_047043998.1		G7033_RS04555	972051	973718	-1	O-antigen ligase family protein
967528	976291	8763	IslandPick	WP_047044000.1		G7033_RS04560	973720	974259	-1	type 1 fimbrial protein
967528	976291	8763	IslandPick	WP_045391956.1		G7033_RS04565	974269	975333	-1	fimbrial protein
967528	976291	8763	IslandPick	WP_045391958.1		G7033_RS04570	975330	975935	-1	type 1 fimbrial protein
967528	976291	8763	IslandPick	WP_163351401.1		G7033_RS04575	975947	976735	-1	fimbria/pilus periplasmic chaperone
1175487	1180084	4597	IslandPick	WP_045390321.1	zwf	G7033_RS00005	1	5241093	-1	glucose-6-phosphate dehydrogenase
1175487	1180084	4597	IslandPick	WP_072059347.1		G7033_RS05530	1175590	1175808	-1	DNA-binding transcriptional regulator
1175487	1180084	4597	IslandPick	WP_165430589.1		G7033_RS05535	1175878	1177047	-1	phage late control D family protein
1175487	1180084	4597	IslandPick	WP_165430590.1		G7033_RS05540	1177044	1177529	-1	phage tail protein
1175487	1180084	4597	IslandPick	WP_165430591.1		G7033_RS05545	1177544	1179985	-1	phage tail tape measure protein
1175487	1180084	4597	IslandPick	WP_015370160.1		G7033_RS05550	1179978	1180097	-1	GpE family phage tail protein
1214395	1222497	8102	IslandPick	WP_045390321.1	zwf	G7033_RS00005	1	5241093	-1	glucose-6-phosphate dehydrogenase
1214395	1222497	8102	IslandPick	WP_047043095.1		G7033_RS05765	1214104	1215444	1	porin
1214395	1222497	8102	IslandPick	WP_141097052.1		G7033_RS05770	1215496	1215804	1	hypothetical protein
1214395	1222497	8102	IslandPick	WP_047043098.1		G7033_RS05775	1215814	1216896	1	glycosyl hydrolase family 88
1214395	1222497	8102	IslandPick	WP_047043101.1		G7033_RS05780	1216929	1219412	1	hypothetical protein
1214395	1222497	8102	IslandPick	WP_032715920.1		G7033_RS05785	1219539	1220795	1	MFS transporter
1214395	1222497	8102	IslandPick	WP_045392243.1		G7033_RS05790	1220822	1221862	-1	LacI family transcriptional regulator
1905217	1909727	4510	IslandPick	WP_045390321.1	zwf	G7033_RS00005	1	5241093	-1	glucose-6-phosphate dehydrogenase
1905217	1909727	4510	IslandPick	WP_045359266.1	yiaY	G7033_RS09030	1904068	1905219	1	L-threonine dehydrogenase
1905217	1909727	4510	IslandPick	WP_047047694.1		G7033_RS09035	1905269	1907227	-1	glycoside hydrolase family 127 protein
1905217	1909727	4510	IslandPick	WP_047047697.1		G7033_RS09040	1907240	1908640	-1	MFS transporter
1905217	1909727	4510	IslandPick	WP_047047699.1		G7033_RS09045	1908893	1909708	1	helix-turn-helix transcriptional regulator
1905217	1909727	4510	IslandPick	WP_047047702.1	araD	G7033_RS09050	1909695	1910411	-1	L-ribulose-5-phosphate 4-epimerase
2500727	2514255	13528	IslandPick	WP_045390321.1	zwf	G7033_RS00005	1	5241093	-1	glucose-6-phosphate dehydrogenase
2500727	2514255	13528	IslandPick			G7033_RS11895	2499696	2500777	1	integrase arm-type DNA-binding domain-containing protein
2500727	2514255	13528	IslandPick	WP_047046169.1		G7033_RS11900	2501172	2502065	-1	WYL domain-containing protein
2500727	2514255	13528	IslandPick	WP_047046167.1		G7033_RS11905	2502241	2503707	1	hypothetical protein
2500727	2514255	13528	IslandPick	WP_047046164.1		G7033_RS11910	2503710	2504606	1	hypothetical protein
2500727	2514255	13528	IslandPick	WP_047046162.1		G7033_RS11915	2504609	2509045	1	hypothetical protein
2500727	2514255	13528	IslandPick	WP_047046159.1		G7033_RS11920	2509070	2510113	1	hypothetical protein
2500727	2514255	13528	IslandPick	WP_047046156.1		G7033_RS11925	2510546	2510851	-1	hypothetical protein
2500727	2514255	13528	IslandPick	WP_047046152.1		G7033_RS11930	2510910	2512232	-1	McrC family protein
2500727	2514255	13528	IslandPick	WP_047046149.1		G7033_RS11935	2512229	2514211	-1	AAA domain-containing protein
2500727	2514255	13528	IslandPick	WP_047046146.1		G7033_RS11940	2514240	2517488	-1	type I restriction endonuclease subunit R
2516080	2530560	14480	IslandPick	WP_045390321.1	zwf	G7033_RS00005	1	5241093	-1	glucose-6-phosphate dehydrogenase
2516080	2530560	14480	IslandPick	WP_047046146.1		G7033_RS11940	2514240	2517488	-1	type I restriction endonuclease subunit R
2516080	2530560	14480	IslandPick	WP_088389908.1		G7033_RS11945	2517485	2518804	-1	restriction endonuclease subunit S
2516080	2530560	14480	IslandPick	WP_047046390.1		G7033_RS11950	2518801	2521161	-1	SAM-dependent DNA methyltransferase
2516080	2530560	14480	IslandPick			G7033_RS11955	2521415	2522379	-1	5'-nucleotidase
2516080	2530560	14480	IslandPick	WP_047046140.1		G7033_RS11960	2522488	2524224	-1	hypothetical protein
2516080	2530560	14480	IslandPick	WP_047046135.1		G7033_RS11965	2524775	2526469	-1	serine/threonine protein kinase
2516080	2530560	14480	IslandPick	WP_047046132.1		G7033_RS11970	2526483	2527202	-1	hypothetical protein
2516080	2530560	14480	IslandPick	WP_047046130.1		G7033_RS11975	2527209	2528042	-1	VWA domain-containing protein
2516080	2530560	14480	IslandPick	WP_047046127.1		G7033_RS11980	2528732	2529292	1	hypothetical protein
2516080	2530560	14480	IslandPick	WP_047046125.1		G7033_RS11985	2529289	2529630	1	hypothetical protein
2516080	2530560	14480	IslandPick	WP_047046122.1		G7033_RS11990	2529671	2530540	-1	HNH endonuclease
2693359	2708994	15635	IslandPick	WP_045390321.1	zwf	G7033_RS00005	1	5241093	-1	glucose-6-phosphate dehydrogenase
2693359	2708994	15635	IslandPick	WP_020079653.1	dnaJ	G7033_RS12800	2692236	2693378	1	molecular chaperone DnaJ
2693359	2708994	15635	IslandPick	WP_047043928.1		G7033_RS12805	2693547	2694491	1	LysR family transcriptional regulator
2693359	2708994	15635	IslandPick	WP_047043930.1		G7033_RS12810	2694617	2694961	1	phage protein
2693359	2708994	15635	IslandPick	WP_047043932.1		G7033_RS12815	2695022	2695555	-1	glycoside hydrolase family 108 protein
2693359	2708994	15635	IslandPick	WP_047043934.1		G7033_RS12820	2695571	2696014	-1	transcriptional regulator
2693359	2708994	15635	IslandPick	WP_047043936.1		G7033_RS12825	2696405	2698516	1	chitinase
2693359	2708994	15635	IslandPick	WP_047043938.1		G7033_RS12830	2698605	2701628	1	hypothetical protein
2693359	2708994	15635	IslandPick	WP_047043940.1		G7033_RS12835	2701949	2702641	1	winged helix-turn-helix transcriptional regulator
2693359	2708994	15635	IslandPick	WP_047043942.1		G7033_RS12840	2702956	2703498	1	fimbrial protein BcfA
2693359	2708994	15635	IslandPick	WP_045395831.1		G7033_RS12845	2703569	2704255	1	fimbria/pilus periplasmic chaperone
2693359	2708994	15635	IslandPick	WP_165430691.1		G7033_RS12850	2704263	2706866	1	fimbrial biogenesis usher protein
2693359	2708994	15635	IslandPick	WP_047043947.1		G7033_RS12855	2706867	2707874	1	fimbrial protein BcfD
2693359	2708994	15635	IslandPick	WP_047043949.1		G7033_RS12860	2707874	2708410	1	fimbrial protein BcfE
2693359	2708994	15635	IslandPick	WP_047043951.1		G7033_RS12865	2708421	2708939	1	fimbrial protein BcfF
2693359	2708994	15635	IslandPick	WP_047043953.1		G7033_RS12870	2708932	2709630	1	pili/flagellar-assembly chaperone
2990898	2995872	4974	IslandPick	WP_045390321.1	zwf	G7033_RS00005	1	5241093	-1	glucose-6-phosphate dehydrogenase
2990898	2995872	4974	IslandPick	WP_045380819.1		G7033_RS14070	2990506	2990904	1	sigma factor-binding protein Crl
2990898	2995872	4974	IslandPick	WP_045391132.1		G7033_RS14075	2990992	2991513	-1	serine acetyltransferase
2990898	2995872	4974	IslandPick	WP_047047371.1		G7033_RS14080	2991525	2992940	-1	DUF4832 domain-containing protein
2990898	2995872	4974	IslandPick	WP_047047368.1		G7033_RS14085	2992948	2993361	-1	hypothetical protein
2990898	2995872	4974	IslandPick	WP_059342122.1		G7033_RS14090	2993373	2994473	-1	glycosyltransferase family 4 protein
2990898	2995872	4974	IslandPick	WP_045391124.1		G7033_RS14095	2994470	2995684	-1	glycosyltransferase family 4 protein
2990898	2995872	4974	IslandPick	WP_045391122.1		G7033_RS14100	2995665	2996690	-1	glycosyltransferase
2997375	3003374	5999	IslandPick	WP_045390321.1	zwf	G7033_RS00005	1	5241093	-1	glucose-6-phosphate dehydrogenase
2997375	3003374	5999	IslandPick	WP_047046091.1		G7033_RS14105	2996683	2998065	-1	hypothetical protein
2997375	3003374	5999	IslandPick	WP_047046087.1		G7033_RS14110	2998056	2999273	-1	capsular biosynthesis protein
2997375	3003374	5999	IslandPick	WP_047046085.1		G7033_RS14115	2999279	3001366	-1	capsular biosynthesis protein
2997375	3003374	5999	IslandPick	WP_047046082.1		G7033_RS14120	3001368	3001922	-1	polysaccharide export protein
2997375	3003374	5999	IslandPick	WP_047046079.1		G7033_RS14125	3001919	3003205	-1	outer membrane beta-barrel protein
2997375	3003374	5999	IslandPick	WP_047046076.1		G7033_RS14130	3003195	3004598	-1	undecaprenyl-phosphate glucose phosphotransferase
3016551	3021449	4898	IslandPick	WP_045390321.1	zwf	G7033_RS00005	1	5241093	-1	glucose-6-phosphate dehydrogenase
3016551	3021449	4898	IslandPick	WP_047046057.1		G7033_RS14195	3016721	3017425	-1	EAL domain-containing protein
3016551	3021449	4898	IslandPick	WP_015368067.1		G7033_RS14200	3017435	3018475	-1	fimbrial protein
3016551	3021449	4898	IslandPick	WP_049059518.1		G7033_RS14205	3018495	3021020	-1	fimbrial biogenesis outer membrane usher protein
3016551	3021449	4898	IslandPick	WP_045391067.1		G7033_RS14210	3021111	3021794	-1	molecular chaperone
3122295	3140871	18576	IslandPick	WP_045390321.1	zwf	G7033_RS00005	1	5241093	-1	glucose-6-phosphate dehydrogenase
3122295	3140871	18576	IslandPick	WP_047044502.1		G7033_RS14725	3123069	3125729	1	filamentous hemagglutinin N-terminal domain-containing protein
3122295	3140871	18576	IslandPick	WP_047044499.1		G7033_RS14730	3125788	3127434	1	ShlB/FhaC/HecB family hemolysin secretion/activation protein
3122295	3140871	18576	IslandPick	WP_088389819.1	acpS	G7033_RS14735	3127453	3127821	1	holo-[acyl-carrier-protein] synthase
3122295	3140871	18576	IslandPick	WP_088389820.1		G7033_RS14740	3127840	3128595	1	SDR family oxidoreductase
3122295	3140871	18576	IslandPick	WP_047044488.1		G7033_RS14745	3128599	3129147	1	beta-hydroxyacyl-ACP dehydratase
3122295	3140871	18576	IslandPick	WP_045390881.1		G7033_RS14750	3129166	3129447	1	acyl carrier protein
3122295	3140871	18576	IslandPick	WP_047044485.1		G7033_RS14755	3129477	3130646	1	aminomethyl transferase family protein
3122295	3140871	18576	IslandPick	WP_072056480.1		G7033_RS14760	3130718	3133276	1	beta-ketoacyl-ACP synthase
3122295	3140871	18576	IslandPick	WP_047044482.1		G7033_RS14765	3133281	3134501	1	beta-ketoacyl synthase
3122295	3140871	18576	IslandPick	WP_072058210.1		G7033_RS14770	3134503	3135468	1	ATP-binding protein
3122295	3140871	18576	IslandPick	WP_047044478.1		G7033_RS14775	3135477	3136193	1	ABC transporter ATP-binding protein
3122295	3140871	18576	IslandPick	WP_052766197.1		G7033_RS14780	3136387	3136818	1	hypothetical protein
3122295	3140871	18576	IslandPick	WP_045390866.1		G7033_RS14785	3136819	3138129	1	ABC transporter permease
3122295	3140871	18576	IslandPick	WP_047044472.1		G7033_RS14790	3138138	3138926	1	outer membrane lipoprotein-sorting protein
3122295	3140871	18576	IslandPick	WP_047044556.1		G7033_RS14795	3138980	3140311	1	hypothetical protein
3122295	3140871	18576	IslandPick	WP_047044468.1		G7033_RS14800	3140325	3141254	1	ACP S-malonyltransferase
3289699	3295477	5778	IslandPick	WP_045390321.1	zwf	G7033_RS00005	1	5241093	-1	glucose-6-phosphate dehydrogenase
3289699	3295477	5778	IslandPick	WP_047049427.1		G7033_RS15515	3289098	3290582	1	aldehyde dehydrogenase family protein
3289699	3295477	5778	IslandPick	WP_047049425.1		G7033_RS15520	3290906	3292210	1	NAD(P)/FAD-dependent oxidoreductase
3289699	3295477	5778	IslandPick	WP_047049423.1		G7033_RS15525	3292579	3293661	1	periplasmic protein
3289699	3295477	5778	IslandPick	WP_047049420.1		G7033_RS15530	3293721	3295919	1	TonB-dependent siderophore receptor
3739904	3745009	5105	IslandPick	WP_045390321.1	zwf	G7033_RS00005	1	5241093	-1	glucose-6-phosphate dehydrogenase
3739904	3745009	5105	IslandPick	WP_080941167.1		G7033_RS17610	3740288	3740533	-1	integrase
3739904	3745009	5105	IslandPick			G7033_RS17615	3740541	3740687	1	tail fiber domain-containing protein
3739904	3745009	5105	IslandPick	WP_130942411.1		G7033_RS17620	3741349	3742155	1	hypothetical protein
3739904	3745009	5105	IslandPick	WP_165430634.1		G7033_RS17625	3742589	3743029	1	hypothetical protein
3739904	3745009	5105	IslandPick	WP_047043717.1		G7033_RS17630	3743684	3744616	-1	LysR family transcriptional regulator
3739904	3745009	5105	IslandPick	WP_047043714.1		G7033_RS17635	3744812	3746116	-1	sorbosone dehydrogenase family protein
3786512	3793357	6845	IslandPick	WP_045390321.1	zwf	G7033_RS00005	1	5241093	-1	glucose-6-phosphate dehydrogenase
3786512	3793357	6845	IslandPick	WP_047043673.1		G7033_RS17845	3785431	3786621	1	MFS transporter
3786512	3793357	6845	IslandPick	WP_047043671.1		G7033_RS17850	3786919	3787974	1	amidohydrolase
3786512	3793357	6845	IslandPick	WP_047043669.1		G7033_RS17855	3787964	3789232	1	MFS transporter
3786512	3793357	6845	IslandPick	WP_047043667.1		G7033_RS17860	3789291	3790625	1	MFS transporter
3786512	3793357	6845	IslandPick	WP_045397874.1		G7033_RS17865	3790665	3791381	-1	IclR family transcriptional regulator
3786512	3793357	6845	IslandPick	WP_047043665.1		G7033_RS17870	3791548	3792243	1	diguanylate cyclase
3786512	3793357	6845	IslandPick	WP_047043663.1		G7033_RS17875	3792240	3793187	1	hydroxyacid dehydrogenase
3786512	3793357	6845	IslandPick	WP_045397879.1		G7033_RS17880	3793267	3793746	-1	GNAT family N-acetyltransferase
3981152	3998329	17177	IslandPick	WP_045390321.1	zwf	G7033_RS00005	1	5241093	-1	glucose-6-phosphate dehydrogenase
3981152	3998329	17177	IslandPick	WP_045393782.1		G7033_RS18820	3980194	3981219	1	LLM class flavin-dependent oxidoreductase
3981152	3998329	17177	IslandPick	WP_045393784.1		G7033_RS18825	3981380	3981943	1	DUF1440 domain-containing protein
3981152	3998329	17177	IslandPick			G7033_RS18830	3982341	3982707	1	DUF4102 domain-containing protein
3981152	3998329	17177	IslandPick	WP_047046800.1		G7033_RS18835	3982795	3984777	1	hypothetical protein
3981152	3998329	17177	IslandPick			G7033_RS18840	3985056	3985715	1	transposase
3981152	3998329	17177	IslandPick			G7033_RS18845	3985878	3986350	1	GNAT family N-acetyltransferase
3981152	3998329	17177	IslandPick	WP_047046791.1		G7033_RS18850	3986519	3987604	1	DNA cytosine methyltransferase
3981152	3998329	17177	IslandPick	WP_047046789.1		G7033_RS18855	3987614	3990379	1	hypothetical protein
3981152	3998329	17177	IslandPick	WP_047046787.1		G7033_RS18860	3990415	3993195	1	kinetochore protein
3981152	3998329	17177	IslandPick	WP_047046776.1		G7033_RS18865	3993210	3999158	1	DEAD/DEAH box helicase
3998579	4003684	5105	IslandPick	WP_045390321.1	zwf	G7033_RS00005	1	5241093	-1	glucose-6-phosphate dehydrogenase
3998579	4003684	5105	IslandPick	WP_047046776.1		G7033_RS18865	3993210	3999158	1	DEAD/DEAH box helicase
3998579	4003684	5105	IslandPick	WP_047046774.1		G7033_RS18870	3999166	4000314	1	hypothetical protein
3998579	4003684	5105	IslandPick			G7033_RS18875	4000396	4000515	1	IS3 family transposase
3998579	4003684	5105	IslandPick	WP_064572228.1		G7033_RS18880	4001141	4002157	1	ATP-binding protein
3998579	4003684	5105	IslandPick			G7033_RS18885	4002400	4003572	-1	integrase arm-type DNA-binding domain-containing protein
4155944	4160741	4797	IslandPick	WP_045390321.1	zwf	G7033_RS00005	1	5241093	-1	glucose-6-phosphate dehydrogenase
4155944	4160741	4797	IslandPick	WP_047046611.1		G7033_RS19610	4155396	4156625	1	MFS transporter
4155944	4160741	4797	IslandPick	WP_047046608.1		G7033_RS19615	4156639	4157667	1	alpha/beta hydrolase
4155944	4160741	4797	IslandPick	WP_045396209.1		G7033_RS19620	4157934	4158440	-1	polyketide cyclase
4155944	4160741	4797	IslandPick	WP_032711470.1		G7033_RS19625	4158574	4159482	-1	LysR family transcriptional regulator
4155944	4160741	4797	IslandPick	WP_032709936.1		G7033_RS19630	4159682	4160581	-1	LysR family transcriptional regulator
4155944	4160741	4797	IslandPick	WP_047046604.1		G7033_RS19635	4160711	4161283	1	flavin reductase
4166234	4171170	4936	IslandPick	WP_045390321.1	zwf	G7033_RS00005	1	5241093	-1	glucose-6-phosphate dehydrogenase
4166234	4171170	4936	IslandPick	WP_015705175.1		G7033_RS19670	4166558	4167142	1	helix-turn-helix transcriptional regulator
4166234	4171170	4936	IslandPick	WP_047046600.1		G7033_RS19675	4167162	4167605	-1	acetyltransferase
4166234	4171170	4936	IslandPick	WP_047046597.1		G7033_RS19680	4167963	4169564	-1	aldehyde dehydrogenase
4166234	4171170	4936	IslandPick	WP_072251460.1		G7033_RS19685	4169843	4170850	1	AraC family transcriptional regulator
4166234	4171170	4936	IslandPick			G7033_RS19690	4170864	4170956	1	nucleoside-diphosphate sugar epimerase
4166234	4171170	4936	IslandPick	WP_047046592.1	fdhF	G7033_RS19695	4171071	4173221	-1	formate dehydrogenase subunit alpha
4181543	4186162	4619	IslandPick	WP_045390321.1	zwf	G7033_RS00005	1	5241093	-1	glucose-6-phosphate dehydrogenase
4181543	4186162	4619	IslandPick	WP_047046579.1		G7033_RS19735	4181898	4184513	1	CRISPR-associated helicase/endonuclease Cas3
4181543	4186162	4619	IslandPick	WP_059355861.1	casA	G7033_RS19740	4184517	4186040	1	type I-E CRISPR-associated protein Cse1/CasA
4181543	4186162	4619	IslandPick	WP_047046572.1	casB	G7033_RS19745	4186052	4186618	1	type I-E CRISPR-associated protein Cse2/CasB
4223357	4228217	4860	IslandPick	WP_045390321.1	zwf	G7033_RS00005	1	5241093	-1	glucose-6-phosphate dehydrogenase
4223357	4228217	4860	IslandPick	WP_045397662.1		G7033_RS19915	4222732	4223502	1	DeoR/GlpR transcriptional regulator
4223357	4228217	4860	IslandPick	WP_047046508.1		G7033_RS19920	4223792	4227007	1	molybdopterin-dependent oxidoreductase
4223357	4228217	4860	IslandPick	WP_015366918.1		G7033_RS19925	4227051	4227509	1	(2Fe-2S)-binding protein
4223357	4228217	4860	IslandPick			G7033_RS19930	4227745	4227924	-1	sel1 repeat family protein
4223357	4228217	4860	IslandPick			G7033_RS19935	4227955	4228059	-1	sel1 repeat family protein
4485788	4494032	8244	IslandPick	WP_045390321.1	zwf	G7033_RS00005	1	5241093	-1	glucose-6-phosphate dehydrogenase
4485788	4494032	8244	IslandPick	WP_047048260.1		G7033_RS21225	4484656	4485891	1	MFS transporter
4485788	4494032	8244	IslandPick	WP_047048263.1		G7033_RS21230	4485937	4486434	-1	heme-binding protein
4485788	4494032	8244	IslandPick	WP_047048266.1		G7033_RS21235	4486530	4487147	-1	response regulator transcription factor
4485788	4494032	8244	IslandPick	WP_047048269.1		G7033_RS21240	4487147	4488466	-1	two-component sensor histidine kinase
4485788	4494032	8244	IslandPick	WP_047048272.1		G7033_RS21245	4488463	4489050	-1	hypothetical protein
4485788	4494032	8244	IslandPick	WP_047048276.1		G7033_RS21250	4489072	4490025	-1	hypothetical protein
4485788	4494032	8244	IslandPick	WP_045394414.1	surE	G7033_RS21255	4490302	4491171	-1	5'/3'-nucleotidase SurE
4485788	4494032	8244	IslandPick	WP_049060921.1		G7033_RS21260	4491532	4492326	1	histidine phosphatase family protein
4485788	4494032	8244	IslandPick	WP_072251423.1		G7033_RS21265	4492388	4493695	1	outer membrane porin, OprD family
5077490	5082276	4786	IslandPick	WP_045390321.1	zwf	G7033_RS00005	1	5241093	-1	glucose-6-phosphate dehydrogenase
5077490	5082276	4786	IslandPick	WP_088389871.1		G7033_RS23995	5076820	5079264	-1	hypothetical protein
5077490	5082276	4786	IslandPick	WP_047045190.1		G7033_RS24000	5079237	5079806	-1	DUF3304 domain-containing protein
5077490	5082276	4786	IslandPick	WP_047045193.1		G7033_RS24005	5079863	5080621	-1	DUF4123 domain-containing protein
5077490	5082276	4786	IslandPick	WP_047045196.1		G7033_RS24010	5080624	5081784	-1	hypothetical protein
5077490	5082276	4786	IslandPick	WP_047045199.1		G7033_RS24015	5081781	5082038	-1	PAAR domain-containing protein
5077490	5082276	4786	IslandPick	WP_047045202.1	vgrG	G7033_RS24020	5082078	5084456	-1	type VI secretion system tip protein VgrG
5124367	5131624	7257	IslandPick	WP_045390321.1	zwf	G7033_RS00005	1	5241093	-1	glucose-6-phosphate dehydrogenase
5124367	5131624	7257	IslandPick	WP_165430654.1	cspF	G7033_RS24190	5124336	5124548	1	cold shock-like protein CspF
5124367	5131624	7257	IslandPick	WP_165430655.1		G7033_RS24195	5124951	5133533	1	cyclic beta 1-2 glucan synthetase
5131797	5136042	4245	IslandPick	WP_045390321.1	zwf	G7033_RS00005	1	5241093	-1	glucose-6-phosphate dehydrogenase
5131797	5136042	4245	IslandPick	WP_165430655.1		G7033_RS24195	5124951	5133533	1	cyclic beta 1-2 glucan synthetase
5131797	5136042	4245	IslandPick	WP_004132711.1		G7033_RS24200	5133553	5133786	-1	hypothetical protein
5131797	5136042	4245	IslandPick	WP_047046410.1		G7033_RS24205	5134298	5134486	1	hypothetical protein
5131797	5136042	4245	IslandPick	WP_047046413.1	lpxP	G7033_RS24210	5134668	5135576	1	kdo(2)-lipid IV(A) palmitoleoyltransferase
5131797	5136042	4245	IslandPick	WP_080958028.1		G7033_RS24215	5136008	5136328	-1	recombinase family protein
