# Supplementary material for: A Possible Recently Identified Evolutionary Strategy Using Membrane-Bound Vesicle Transfer of Genetic Material to Induce Bacterial Resistance, Virulence and Pathogenicity in Klebsiella oxytoca
Source: Int J Mol Sci. 2026 Jan 19;27(2):988. doi: 10.3390/ijms27020988 (PMC12842022; doi:10.3390/ijms27020988)
Supplement: Supplementary file 1 [file ijms-27-00988-s001.zip › Table supplementary 3..xlsx]

## Sheet: Annotacion K. oxytoca
Table S3. Identification of proteins related to vesicle formation, outer membrane biogenesis and vesicular membrane porin proteins in K. oxytoca
Family	Function	Protein Coding Gene Count
Vesicle formation
Omp family and interactions
SP68_RS00985	OmpA family lipoprotein	11
SP68_RS14390	OmpA family protein	15
SP68_RS06015	OmpA family protein	12
SP68_RS16960	porin OmpA	12
SP68_RS21365	pyruvate dehydrogenase complex dihydrolipoyllysine-residue acetyltransferase	12
SP68_RS15155	outer membrane protein OmpW	12
SP68_RS14150	porin OmpK37	65
SP68_RS15095	bifunctional anthranilate synthase glutamate amidotransferase component TrpG/anthranilate phosphoribosyltransferase TrpD	12
SP68_RS18195	2-oxoglutarate dehydrogenase complex dihydrolipoyllysine-residue succinyltransferase	13
SP68_RS15090	anthranilate synthase component 1	12
SP68_RS10000	two-component system response regulator NarL	12
SP68_RS22005	two-component system response regulator CreB	11
SP68_RS11370	electron transport complex subunit RsxC	12
SP68_RS02935	EnvZ/OmpR regulon moderator MzrA	12
SP68_RS09165	two-component system response regulator DcuR	16
SP68_RS01905	sulfurtransferase complex subunit TusD	12
SP68_RS24410	two-component system sensor histidine kinase ZraS	11
SP68_RS18290	two-component system sensor histidine kinase KdbD	12
SP68_RS06730	ethanolamine utilization microcompartment protein EutK	9
SP68_RS04570	propanediol utilization microcompartment protein PduB	12
SP68_RS02455	aerobic respiration two-component sensor histidine kinase ArcB	12
SP68_RS11360	electron transport complex subunit RsxG	12
P68_RS23240	autotransporter assembly complex protein TamB	12
SP68_RS06655	ethanolamine utilization microcompartment protein EutS	9
SP68_RS01685	two-component system sensor histidine kinase EnvZ	12
SP68_RS16170	two-component system response regulator PhoP	12
SP68_RS09415	tRNA (adenosine(37)-N6)-threonylcarbamoyltransferase complex dimerization subunit type 1 TsaB	12
SP68_RS06255	two-component system response regulator GlrR	12
P68_RS18200	2-oxoglutarate dehydrogenase E1 component	13
SP68_RS09395	aminodeoxychorismate synthase component 1	12
SP68_RS22000	two-component system sensor histidine kinase CreC	11
P68_RS07475	two-component system sensor histidine kinase RcsC	12
P68_RS08115	two-component system sensor histidine kinase BaeS	12
SP68_RS04525	microcompartment protein PduM	4
SP68_RS03290	tRNA (adenosine(37)-N6)-threonylcarbamoyltransferase complex transferase subunit TsaD	12
SP68_RS23845	carbon-phosphorus lyase complex subunit PhnI	12
P68_RS11365	electron transport complex subunit RsxD	12
SP68_RS01910	sulfurtransferase complex subunit TusC	12
SP68_RS08110	two-component system response regulator BaeR	12
SP68_RS15425	MipA/OmpV family protein	12
SP68_RS21375	pyruvate dehydrogenase complex transcriptional repressor PdhR	12
SP68_RS01915	sulfurtransferase complex subunit TusB	12
SP68_RS07035	fatty acid oxidation complex subunit alpha FadJ	12
SP68_RS03455	two-component system response regulator QseB	12
SP68_RS10005	nitrate/nitrite two-component system sensor histidine kinase NarX	12
SP68_RS11355	electron transport complex subunit E	12
SP68_RS01825	aminodeoxychorismate synthase component 2	12
SP68_RS04250	KdgM family porin OmpK26	10
SP68_RS18295	two-component system response regulator KdpE	12
SP68_RS12700	MipA/OmpV family protein	6
SP68_RS10090	two-component system response regulator RssB	12
SP68_RS11375	electron transport complex subunit RsxB	12
SP68_RS17835	two-component system response regulator PmrA	12
SP68_RS16175	two-component system sensor histidine kinase PhoQ	12
P68_RS01715	ADP compounds hydrolase NudE	12
SP68_RS23245	autotransporter assembly complex protein TamA	12
SP68_RS13570	two-component system sensor histidine kinase DcuS	11
SP68_RS13735	two-component system sensor histidine kinase RstB	12
SP68_RS05235	respiratory chain complex I subunit 1 family protein	12
SP68_RS06250	two-component system QseEF-associated lipoprotein QseG	12
SP68_RS17645	outer membrane protein OmpX	12
SP68_RS23605	quaternary ammonium compound efflux SMR transporter SugE	12
SP68_RS13720	two-component system response regulator RstA	12
SP68_RS04490	propanediol utilization microcompartment protein PduU	11
SP68_RS23515	tRNA (adenosine(37)-N6)-threonylcarbamoyltransferase complex ATPase subunit type 1 TsaE	12
SP68_RS25715	phosphate signaling complex protein PhoU	12
SP68_RS01680	two-component system response regulator OmpR	12
SP68_RS27195	ribonuclease P protein component	12
SP68_RS05815	head completion/stabilization protein	1
SP68_RS17840	two-component system sensor histidine kinase PmrB	12
SP68_RS17985	two-component-system connector protein AriR	11
SP68_RS22610	EutN/CcmL family microcompartment protein	8
SP68_RS07965	two-component system response regulator BtsR	12
SP68_RS04520	EutN/CcmL family microcompartment protein	11
SP68_RS17975	two-component-system connector protein YcgZ	11
P68_RS03375	cell surface composition regulator GlgS	12
AKG92_RS12890	2-aminoethylphosphonate ABC transport system, membrane component PhnV	9
AKG92_RS08835	microcompartment protein PduM	7
B8P98_RS28765	TraT complement resistance protein	7
B8P98_RS06625	head completion/stabilization protein	4
H1X61_RS12660	two-component system sensor histidine kinase PgtB	3
AM394_RS13555	ECF transporter S component	4
AM394_RS30940	DNA partition complex ParG	1
AM394_RS31155	quaternary ammonium compound efflux SMR transporter QacE delta 1	8
AM394_RS30640	omptin family outer membrane protease	5
AM394_RS29470	head completion/stabilization protein	5
AM394_RS03090	two-component system response regulator TtrR	3
DR72_RS15885	MipA/OmpV family protein	1
DR72_RS07890	flagellar hook-basal body complex protein FliE	1
E839_RS14625	RnfABCDGE type electron transport complex subunit D	1
FE839_RS12510	respiratory chain complex I subunit 1 family protein	1
FE839_RS24240	OmpA family protein	1
FE839_RS12990	EutN/CcmL family microcompartment protein	1
DA718_RS26905	MipA/OmpV family protein	1
DA718_RS29195	porin OmpL	1
AB181_RS11880	outer membrane protein OmpK	1
PMK1_RS13610	OmpA family protein	1
SP68_RS06680	ethanolamine utilization microcompartment protein EutM	9
SP68_RS04575	propanediol utilization microcompartment protein PduA	23
SP68_RS06685	ethanolamine utilization microcompartment protein EutN	9
SP68_RS04495	propanediol utilization microcompartment protein PduT	11
SP68_RS06725	ethanolamine utilization microcompartment protein EutL	9
SP68_RS06730	ethanolamine utilization microcompartment protein EutK	9
SP68_RS04570	propanediol utilization microcompartment protein PduB	12
SP68_RS06655	ethanolamine utilization microcompartment protein EutS	9
SP68_RS04525	microcompartment protein PduM	4
SP68_RS04490	propanediol utilization microcompartment protein PduU	11
SP68_RS22610	EutN/CcmL family microcompartment protein	8
SP68_RS04520	EutN/CcmL family microcompartment protein	11
AKG92_RS08835	microcompartment protein PduM	7
tol family and interactions
SP68_RS18145	cell envelope integrity protein TolA	12
SP68_RS19420	cell envelope integrity/translocation protein TolA	2
SP68_RS18140	Tol-Pal system protein TolB	12
SP68_RS18150	colicin uptake protein TolR	12
SP68_RS18880	transketolase	12
SP68_RS12025	YdeI family stress tolerance OB fold protein	11
SP68_RS17720	transketolase family protein	10
SP68_RS18730	inositol monophosphatase	11
SP68_RS04990	2-C-methyl-D-erythritol 2,4-cyclodiphosphate synthase	12
SP68_RS15190	hexitol phosphatase HxpB	12
SP68_RS00815	mannitol-1-phosphate 5-dehydrogenase	12
SP68_RS00130	acetolactate synthase large subunit	24
SP68_RS05365	PTS glucitol/sorbitol-specific IIC subunit	12
SP68_RS24975	ketol-acid reductoisomerase	12
SP68_RS16725	bifunctional glucose-1-phosphatase/inositol phosphatase	12
SP68_RS10830	acetolactate synthase AlsS	10
SP68_RS23715	divalent cation tolerance protein CutA	12
SP68_RS05360	PTS glucitol/sorbitol transporter subunit IIB	12
SP68_RS08050	mannitol dehydrogenase family protein	11
SP68_RS18140	Tol-Pal system protein TolB	12
SP68_RS03410	outer membrane channel protein TolC	12
SP68_RS19455	LpxL/LpxP family Kdo(2)-lipid IV(A) lauroyl/palmitoleoyl acyltransferasee	18
SP68_RS06305	inositol-1-monophosphatase	12
SP68_RS02810	PTS galactitol transporter subunit IIB	7
SP68_RS16220	transketolase	37
SP68_RS05350	sorbitol-6-phosphate dehydrogenase	12
SP68_RS03460	YgiW/YdeI family stress tolerance OB fold protein	12
SP68_RS09900	4-(cytidine 5'-diphospho)-2-C-methyl-D-erythritol kinase	12
SP68_RS02805	PTS galactitol-specific IIC subunit	7
SP68_RS04985	2-C-methyl-D-erythritol 4-phosphate cytidylyltransferase	12
SP68_RS00820	PTS mannitol transporter subunit IICBA	13
SP68_RS02800	galactitol-1-phosphate 5-dehydrogenase	7
SP68_RS24070	inositol monophosphatase	6
SP68_RS15725	kdo(2)-lipid IV(A) palmitoleoyltransferase	13
SP68_RS12610	cell envelope integrity protein TolA	4
SP68_RS18155	Tol-Pal system protein TolQ	26
SP68_RS21550	acetolactate synthase 3 large subunit	12
SP68_RS02815	PTS galactitol transporter subunit IIA	7
SP68_RS07865	CidB/LrgB family autolysis modulator	12
SP68_RS05355	PTS glucitol/sorbitol transporter subunit IIA	12
SP68_RS25000	acetolactate synthase 2 small subunit	12
SP68_RS10835	acetolactate decarboxylase	10
SP68_RS16235	PTS glucitol/sorbitol transporter subunit IIA	9
SP68_RS14665	toll/interleukin-1 receptor domain-containing protein	1
SP68_RS18150	colicin uptake protein TolR	12
SP68_RS18160	tol-pal system-associated acyl-CoA thioesterase	12
SP68_RS21545	acetolactate synthase small subunit	12
SP68_RS00135	acetolactate synthase small subunit	12
AKG92_RS17880	PTS galactitol transporter subunit IIC	8
B8P98_RS04345	PTS glucitol transporter subunit IIA	3
B8P98_RS29310	cell envelope integrity protein TolA	2
H1X61_RS16070	TolC family outer membrane protein	6
AM394_RS11275	cell envelope integrity/translocation protein TolA	4
AM394_RS11985	TolC family protein	6
AM394_RS10170	cell envelope biogenesis protein TolA	4
AM394_RS03660	TolC family protein	6
AM394_RS09150	transketolase family protein	6
DR72_RS19585	oxygen tolerance domain protein	1
DR72_RS14660	TolC family outer membrane protein	1
DR72_RS12180	cell envelope integrity protein TolA	1
DR72_RS07900	cell envelope integrity protein TolA	1
FE839_RS22855	inositol monophosphatase	1
FE839_RS18365	tolA family protein	1
FE839_RS23710	inositol 2-dehydrogenase	1
HV046_RS29550	TolC family protein	2
HV046_RS21475	MotA/TolQ/ExbB proton channel family protein	3
DA718_RS07545	tolA family protein	1
DA718_RS01520	PTS galactitol transporter subunit IIC	1
DA718_RS04515	PTS mannitol transporter subunit IIA	1
DA718_RS01550	galactitol-1-phosphate 5-dehydrogenase	1
DA718_RS21005	cell envelope biogenesis protein TolA	1
AB181_RS06430	PTS galactitol transporter subunit IIC	1
AB181_RS24140	PTS galactitol transporter subunit IIA	1
PMK1_RS28205	divalent-cation tolerance protein CutA	3
Vac family and interactions
SP68_RS07675	Bcr/CflA family multidrug efflux MFS transporter	12
SP68_RS05290	carbamoyltransferase HypF	12
SP68_RS16695	pyrimidine utilization transport protein G	11
SP68_RS00925	glycine--tRNA ligase subunit beta	12
SP68_RS11975	LysR family transcriptional regulator	12
SP68_RS00850	4Fe-4S binding protein	24
SP68_RS13615	3-carboxy-cis,cis-muconate cycloisomerase	12
SP68_RS00750	2,3-bisphosphoglycerate-independent phosphoglycerate mutase	12
SP68_RS03780	phosphoglycerate kinase	12
SP68_RS15320	ABC transporter permease subunit	11
SP68_RS01150	biofilm formation regulator HmsP	12
SP68_RS09620	ABC transporter permease	5
SP68_RS11895	VOC family protein	6
SP68_RS18355	lipoprotein	11
SP68_RS12560	fimbrial protein	2
AKG92_RS06440	GGDEF domain-containing protein	1
B8P98_RS05520	electron transfer flavoprotein subunit alpha/FixB family protein	2
AM394_RS01355	malto-oligosyltrehalose trehalohydrolase	4
AM394_RS28245	[citrate (pro-3S)-lyase] ligase	1
AM394_RS05855	4Fe-4S dicluster domain-containing protein	5
DR72_RS18385	type 1 fimbrial protein	1
DR72_RS04100	MFS transporter	1
FE839_RS19070	thymidylate kinase	1
FE839_RS01505	aspartate aminotransferase family protein	1
DA718_RS25250	TRAP transporter large permease subunit	2
DA718_RS09785	glycosyltransferase	1
PMK1_RS29115	VWA domain-containing protein	2
SP68_RS03015	autoinducer-2 kinase	11
B8P98_RS28050	aquaporin	2
AM394_RS01970	prepilin peptidase	1
DR72_RS06880	DUF535 domain-containing protein	1
FE839_RS01475	iron chelate uptake ABC transporter family permease subunit	1
DA718_RS01530	alcohol dehydrogenase catalytic domain-containing protein
SP68_RS03865	aminomethyl-transferring glycine dehydrogenase	12
SP68_RS00845	selenocysteine-specific translation elongation factor	12
SP68_RS04885	glycerate kinase	27
SP68_RS22260	sigma-54-dependent transcriptional regulator	8
SP68_RS10505	bifunctional 3-(3-hydroxy-phenyl)propionate/3-hydroxycinnamic acid hydroxylase	10
SP68_RS00820	PTS mannitol transporter subunit IICBA	13
FE839_RS18180	xanthine dehydrogenase accessory protein XdhC	1
HV046_RS29310	IncHI-type conjugal transfer protein TrhN	2
SP68_RS09115	dihydroneopterin triphosphate diphosphatase	12
SP68_RS23555	small ribosomal subunit biogenesis GTPase RsgA	12
SP68_RS13870	Glu/Leu/Phe/Val dehydrogenase	12
SP68_RS24885	dTDP-4-amino-4,6-dideoxygalactose transaminase	12
SP68_RS03745	methionine adenosyltransferase	13
SP68_RS13395	fructuronate reductase	30
SP68_RS01150	biofilm formation regulator HmsP	12
B8P98_RS08250	alanine racemase	2
DR72_RS17065	MurR/RpiR family transcriptional regulator	1
FE839_RS05940	LamB/YcsF family protein	2
DA718_RS14850	aldo/keto reductase	1
SP68_RS16280	lipoprotein-releasing ABC transporter permease subunit LolE	12
SP68_RS21260	pantoate--beta-alanine ligase	12
SP68_RS01065	dipeptide ABC transporter ATP binding subunit DppF	12
B8P98_RS23070	site-specific integrase	1
AM394_RS23550	anaerobic C4-dicarboxylate transporter	5
DR72_RS05105	acyl-CoA synthetase FdrA	2
FE839_RS22730	fimbria/pilus periplasmic chaperone	1
PMK1_RS13605	anti-phage defense ZorAB system ZorA	1
SP68_RS01340	lipid IV(A) 4-amino-4-deoxy-L-arabinosyltransferase	12
DR72_RS09920	TRAP transporter large permease subunit	1
FE839_RS22870	iron ABC transporter permease	1
FE839_RS05940	LamB/YcsF family protein	2
HV046_RS28960	EexN family lipoprotein	1
DA718_RS09995	Gfo/Idh/MocA family oxidoreductase	3
AB181_RS00655	type-F conjugative transfer system pilin assembly protein TrbC	1
SP68_RS00155	hexose-6-phosphate:phosphate antiporter	12
SP68_RS00155	hexose-6-phosphate:phosphate antiporter	12
FE839_RS18995	LysR family transcriptional regulator	1
SP68_RS22755	lipocalin family protein	11
lol family and interactions
SP68_RS17225	outer membrane lipoprotein chaperone LolA	12
DR72_RS22730	outer membrane lipoprotein carrier protein LolA	4
SP68_RS09905	lipoprotein localization protein LolB	12
SP68_RS16290	lipoprotein-releasing ABC transporter permease subunit LolC	12
SP68_RS16285	lipoprotein-releasing ABC transporter ATP-binding protein LolD	12
SP68_RS16280	lipoprotein-releasing ABC transporter permease subunit LolE	12
outer membrane biogenesis
SP68_RS21710	peptidylprolyl isomerase SurA	12
P68_RS24090	outer membrane protein assembly factor BamA	21
SP68_RS00035	BamA/TamA family outer membrane protein	6
AKG92_RS01780	BamA/TamA family outer membrane protein	2
AM394_RS05835	carbamate kinase	7
DR72_RS05095	carbamate kinase family protein	2
FE839_RS14705	carbamate kinase	1
SP68_RS06415	outer membrane protein assembly factor BamB	12
Vesicular membrane porin proteins
SP68_RS11765	carbohydrate porin	63
SP68_RS04285	glycoporin	22
P68_RS23750	poly-beta-1,6 N-acetyl-D-glucosamine export porin PgaA	7
SP68_RS17295	aquaporin Z	12
SP68_RS18360	chitoporin	12
SP68_RS19785	maltoporin	11
SP68_RS03140	aquaporin	29
SP68_RS21130	ferrichrome porin FhuA	12
SP68_RS07880	carbohydrate porin	5
SP68_RS01745	DNA uptake porin HofQ	12
SP68_RS24220	maltoporin	12
SP68_RS04250	KdgM family porin OmpK26	10
SP68_RS03760	outer membrane porin, OprD family	6
B8P98_RS28050	aquaporin	2
AM394_RS21170	outer membrane porin, OprD family	11
SP68_RS19575	porin	38
