# Supplementary material for: A Possible Recently Identified Evolutionary Strategy Using Membrane-Bound Vesicle Transfer of Genetic Material to Induce Bacterial Resistance, Virulence and Pathogenicity in Klebsiella oxytoca
Source: Int J Mol Sci. 2026 Jan 19;27(2):988. doi: 10.3390/ijms27020988 (PMC12842022; doi:10.3390/ijms27020988)
Supplement: Supplementary file 1 [file ijms-27-00988-s001.zip › Table supplementary 4..xlsx]

## Sheet: Annotations K. oxytoca
Table S4. Functional and Virulence Annotations of K. oxytoca Genes Identified by RGI, PATRIC, PAG, VFDB, and Victors Databases
RGI, CARD: Identification of microbial resistance genes
BLAST, Victors: Virulence factors
PAG: Genes associated with pathogens
Name	Type	Source
WP_001323220.1	PAG	Pathogen-associated genes analysis (2014)
WP_001323220.1	PAG	Pathogen-associated genes analysis (2014)
WP_001323220.1	PAG	Pathogen-associated genes analysis (2014)
WP_001323220.1	PAG	Pathogen-associated genes analysis (2014)
WP_001323220.1	PAG	Pathogen-associated genes analysis (2014)
WP_001323220.1	PAG	Pathogen-associated genes analysis (2014)
WP_001323220.1	PAG	Pathogen-associated genes analysis (2014)
WP_001323220.1	PAG	Pathogen-associated genes analysis (2014)
WP_001323220.1	PAG	Pathogen-associated genes analysis (2014)
WP_001323220.1	PAG	Pathogen-associated genes analysis (2014)
WP_001323220.1	PAG	Pathogen-associated genes analysis (2014)
WP_001323220.1	PAG	Pathogen-associated genes analysis (2014)
WP_001323220.1	PAG	Pathogen-associated genes analysis (2014)
WP_001323220.1	PAG	Pathogen-associated genes analysis (2014)
WP_001323220.1	PAG	Pathogen-associated genes analysis (2014)
WP_001323220.1	PAG	Pathogen-associated genes analysis (2014)
WP_001323220.1	PAG	Pathogen-associated genes analysis (2014)
WP_001323220.1	PAG	Pathogen-associated genes analysis (2014)
WP_001323220.1	PAG	Pathogen-associated genes analysis (2014)
WP_001323220.1	PAG	Pathogen-associated genes analysis (2014)
WP_014838599.1	PAG	Pathogen-associated genes analysis (2014)
WP_001323220.1	PAG	Pathogen-associated genes analysis (2014)
WP_001323220.1	PAG	Pathogen-associated genes analysis (2014)
WP_001323220.1	PAG	Pathogen-associated genes analysis (2014)
WP_001323220.1	PAG	Pathogen-associated genes analysis (2014)
WP_001323220.1	PAG	Pathogen-associated genes analysis (2014)
WP_001323220.1	PAG	Pathogen-associated genes analysis (2014)
WP_001323220.1	PAG	Pathogen-associated genes analysis (2014)
WP_001323220.1	PAG	Pathogen-associated genes analysis (2014)
WP_001323220.1	PAG	Pathogen-associated genes analysis (2014)
WP_001323220.1	PAG	Pathogen-associated genes analysis (2014)
WP_001323220.1	PAG	Pathogen-associated genes analysis (2014)
WP_001323220.1	PAG	Pathogen-associated genes analysis (2014)
WP_001323220.1	PAG	Pathogen-associated genes analysis (2014)
WP_001323220.1	PAG	Pathogen-associated genes analysis (2014)
WP_001323220.1	PAG	Pathogen-associated genes analysis (2014)
WP_001323220.1	PAG	Pathogen-associated genes analysis (2014)
WP_001323220.1	PAG	Pathogen-associated genes analysis (2014)
WP_001323220.1	PAG	Pathogen-associated genes analysis (2014)
WP_001323220.1	PAG	Pathogen-associated genes analysis (2014)
WP_001323220.1	PAG	Pathogen-associated genes analysis (2014)
WP_001323220.1	PAG	Pathogen-associated genes analysis (2014)
WP_001323220.1	PAG	Pathogen-associated genes analysis (2014)
WP_014838599.1	PAG	Pathogen-associated genes analysis (2014)
WP_001323220.1	PAG	Pathogen-associated genes analysis (2014)
WP_001323220.1	PAG	Pathogen-associated genes analysis (2014)
WP_001323220.1	PAG	Pathogen-associated genes analysis (2014)
WP_001323220.1	PAG	Pathogen-associated genes analysis (2014)
WP_001323220.1	PAG	Pathogen-associated genes analysis (2014)
WP_001323220.1	PAG	Pathogen-associated genes analysis (2014)
WP_001323220.1	PAG	Pathogen-associated genes analysis (2014)
WP_001323220.1	PAG	Pathogen-associated genes analysis (2014)
WP_001323220.1	PAG	Pathogen-associated genes analysis (2014)
WP_001323220.1	PAG	Pathogen-associated genes analysis (2014)
WP_001323220.1	PAG	Pathogen-associated genes analysis (2014)
WP_001323220.1	PAG	Pathogen-associated genes analysis (2014)
WP_001323220.1	PAG	Pathogen-associated genes analysis (2014)
WP_001323220.1	PAG	Pathogen-associated genes analysis (2014)
WP_001323220.1	PAG	Pathogen-associated genes analysis (2014)
WP_001323220.1	PAG	Pathogen-associated genes analysis (2014)
WP_001323220.1	PAG	Pathogen-associated genes analysis (2014)
WP_001323220.1	PAG	Pathogen-associated genes analysis (2014)
WP_001323220.1	PAG	Pathogen-associated genes analysis (2014)
WP_001323220.1	PAG	Pathogen-associated genes analysis (2014)
WP_001323220.1	PAG	Pathogen-associated genes analysis (2014)
WP_001323220.1	PAG	Pathogen-associated genes analysis (2014)
WP_001323220.1	PAG	Pathogen-associated genes analysis (2014)
WP_001323220.1	PAG	Pathogen-associated genes analysis (2014)
WP_001323220.1	PAG	Pathogen-associated genes analysis (2014)
WP_001323220.1	PAG	Pathogen-associated genes analysis (2014)
WP_001323220.1	PAG	Pathogen-associated genes analysis (2014)
WP_001323220.1	PAG	Pathogen-associated genes analysis (2014)
WP_001323220.1	PAG	Pathogen-associated genes analysis (2014)
WP_001323220.1	PAG	Pathogen-associated genes analysis (2014)
WP_001323220.1	PAG	Pathogen-associated genes analysis (2014)
WP_001323220.1	PAG	Pathogen-associated genes analysis (2014)
WP_001323220.1	PAG	Pathogen-associated genes analysis (2014)
WP_001323220.1	PAG	Pathogen-associated genes analysis (2014)
WP_001323220.1	PAG	Pathogen-associated genes analysis (2014)
WP_001323220.1	PAG	Pathogen-associated genes analysis (2014)
WP_001323220.1	PAG	Pathogen-associated genes analysis (2014)
WP_001323220.1	PAG	Pathogen-associated genes analysis (2014)
WP_001323220.1	PAG	Pathogen-associated genes analysis (2014)
WP_001323220.1	PAG	Pathogen-associated genes analysis (2014)
WP_001323220.1	PAG	Pathogen-associated genes analysis (2014)
WP_001323220.1	PAG	Pathogen-associated genes analysis (2014)
WP_001323220.1	PAG	Pathogen-associated genes analysis (2014)
WP_001323220.1	PAG	Pathogen-associated genes analysis (2014)
WP_001323220.1	PAG	Pathogen-associated genes analysis (2014)
WP_001323220.1	PAG	Pathogen-associated genes analysis (2014)
WP_001323220.1	PAG	Pathogen-associated genes analysis (2014)
WP_001323220.1	PAG	Pathogen-associated genes analysis (2014)
WP_001323220.1	PAG	Pathogen-associated genes analysis (2014)
WP_001323220.1	PAG	Pathogen-associated genes analysis (2014)
WP_001323220.1	PAG	Pathogen-associated genes analysis (2014)
WP_001323220.1	PAG	Pathogen-associated genes analysis (2014)
WP_001323220.1	PAG	Pathogen-associated genes analysis (2014)
WP_001323220.1	PAG	Pathogen-associated genes analysis (2014)
WP_001323220.1	PAG	Pathogen-associated genes analysis (2014)
WP_001323220.1	PAG	Pathogen-associated genes analysis (2014)
WP_001323220.1	PAG	Pathogen-associated genes analysis (2014)
WP_001323220.1	PAG	Pathogen-associated genes analysis (2014)
WP_001323220.1	PAG	Pathogen-associated genes analysis (2014)
WP_001323220.1	PAG	Pathogen-associated genes analysis (2014)
WP_001323220.1	PAG	Pathogen-associated genes analysis (2014)
WP_001323220.1	PAG	Pathogen-associated genes analysis (2014)
WP_001323220.1	PAG	Pathogen-associated genes analysis (2014)
WP_001323220.1	PAG	Pathogen-associated genes analysis (2014)
WP_001323220.1	PAG	Pathogen-associated genes analysis (2014)
WP_001323220.1	PAG	Pathogen-associated genes analysis (2014)
WP_014838599.1	PAG	Pathogen-associated genes analysis (2014)
WP_001323220.1	PAG	Pathogen-associated genes analysis (2014)
WP_001323220.1	PAG	Pathogen-associated genes analysis (2014)
WP_001323220.1	PAG	Pathogen-associated genes analysis (2014)
WP_001323220.1	PAG	Pathogen-associated genes analysis (2014)
WP_001323220.1	PAG	Pathogen-associated genes analysis (2014)
WP_001323220.1	PAG	Pathogen-associated genes analysis (2014)
WP_001323220.1	PAG	Pathogen-associated genes analysis (2014)
WP_001323220.1	PAG	Pathogen-associated genes analysis (2014)
WP_001323220.1	PAG	Pathogen-associated genes analysis (2014)
WP_001323220.1	PAG	Pathogen-associated genes analysis (2014)
WP_001323220.1	PAG	Pathogen-associated genes analysis (2014)
WP_001323220.1	PAG	Pathogen-associated genes analysis (2014)
WP_001323220.1	PAG	Pathogen-associated genes analysis (2014)
WP_001323220.1	PAG	Pathogen-associated genes analysis (2014)
WP_001323220.1	PAG	Pathogen-associated genes analysis (2014)
WP_001323220.1	PAG	Pathogen-associated genes analysis (2014)
WP_001323220.1	PAG	Pathogen-associated genes analysis (2014)
WP_001323220.1	PAG	Pathogen-associated genes analysis (2014)
WP_001323220.1	PAG	Pathogen-associated genes analysis (2014)
WP_001323220.1	PAG	Pathogen-associated genes analysis (2014)
WP_001323220.1	PAG	Pathogen-associated genes analysis (2014)
WP_001323220.1	PAG	Pathogen-associated genes analysis (2014)
WP_001323220.1	PAG	Pathogen-associated genes analysis (2014)
WP_001323220.1	PAG	Pathogen-associated genes analysis (2014)
WP_001323220.1	PAG	Pathogen-associated genes analysis (2014)
WP_001323220.1	PAG	Pathogen-associated genes analysis (2014)
WP_001323220.1	PAG	Pathogen-associated genes analysis (2014)
WP_001323220.1	PAG	Pathogen-associated genes analysis (2014)
WP_001323220.1	PAG	Pathogen-associated genes analysis (2014)
WP_001323220.1	PAG	Pathogen-associated genes analysis (2014)
WP_001323220.1	PAG	Pathogen-associated genes analysis (2014)
WP_001323220.1	PAG	Pathogen-associated genes analysis (2014)
WP_001323220.1	PAG	Pathogen-associated genes analysis (2014)
WP_001323220.1	PAG	Pathogen-associated genes analysis (2014)
WP_001323220.1	PAG	Pathogen-associated genes analysis (2014)
WP_001323220.1	PAG	Pathogen-associated genes analysis (2014)
WP_001323220.1	PAG	Pathogen-associated genes analysis (2014)
WP_001323220.1	PAG	Pathogen-associated genes analysis (2014)
WP_001323220.1	PAG	Pathogen-associated genes analysis (2014)
WP_001323220.1	PAG	Pathogen-associated genes analysis (2014)
WP_001323220.1	PAG	Pathogen-associated genes analysis (2014)
WP_001323220.1	PAG	Pathogen-associated genes analysis (2014)
WP_001323220.1	PAG	Pathogen-associated genes analysis (2014)
WP_001323220.1	PAG	Pathogen-associated genes analysis (2014)
WP_001323220.1	PAG	Pathogen-associated genes analysis (2014)
WP_001323220.1	PAG	Pathogen-associated genes analysis (2014)
WP_001323220.1	PAG	Pathogen-associated genes analysis (2014)
WP_001323220.1	PAG	Pathogen-associated genes analysis (2014)
WP_001323220.1	PAG	Pathogen-associated genes analysis (2014)
WP_001323220.1	PAG	Pathogen-associated genes analysis (2014)
WP_001323220.1	PAG	Pathogen-associated genes analysis (2014)
WP_001323220.1	PAG	Pathogen-associated genes analysis (2014)
WP_001323220.1	PAG	Pathogen-associated genes analysis (2014)
WP_001323220.1	PAG	Pathogen-associated genes analysis (2014)
WP_001323220.1	PAG	Pathogen-associated genes analysis (2014)
WP_001323220.1	PAG	Pathogen-associated genes analysis (2014)
WP_001323220.1	PAG	Pathogen-associated genes analysis (2014)
WP_001323220.1	PAG	Pathogen-associated genes analysis (2014)
WP_001323220.1	PAG	Pathogen-associated genes analysis (2014)
WP_001323220.1	PAG	Pathogen-associated genes analysis (2014)
WP_001323220.1	PAG	Pathogen-associated genes analysis (2014)
WP_001323220.1	PAG	Pathogen-associated genes analysis (2014)
WP_001323220.1	PAG	Pathogen-associated genes analysis (2014)
WP_001323220.1	PAG	Pathogen-associated genes analysis (2014)
WP_001323220.1	PAG	Pathogen-associated genes analysis (2014)
WP_001323220.1	PAG	Pathogen-associated genes analysis (2014)
WP_014838599.1	PAG	Pathogen-associated genes analysis (2014)
WP_001323220.1	PAG	Pathogen-associated genes analysis (2014)
WP_001323220.1	PAG	Pathogen-associated genes analysis (2014)
WP_001323220.1	PAG	Pathogen-associated genes analysis (2014)
WP_001323220.1	PAG	Pathogen-associated genes analysis (2014)
WP_001323220.1	PAG	Pathogen-associated genes analysis (2014)
WP_001323220.1	PAG	Pathogen-associated genes analysis (2014)
WP_001323220.1	PAG	Pathogen-associated genes analysis (2014)
WP_001323220.1	PAG	Pathogen-associated genes analysis (2014)
WP_001323220.1	PAG	Pathogen-associated genes analysis (2014)
WP_001323220.1	PAG	Pathogen-associated genes analysis (2014)
WP_001323220.1	PAG	Pathogen-associated genes analysis (2014)
WP_001323220.1	PAG	Pathogen-associated genes analysis (2014)
WP_001323220.1	PAG	Pathogen-associated genes analysis (2014)
WP_001323220.1	PAG	Pathogen-associated genes analysis (2014)
WP_001323220.1	PAG	Pathogen-associated genes analysis (2014)
WP_001323220.1	PAG	Pathogen-associated genes analysis (2014)
WP_001323220.1	PAG	Pathogen-associated genes analysis (2014)
WP_001323220.1	PAG	Pathogen-associated genes analysis (2014)
WP_001323220.1	PAG	Pathogen-associated genes analysis (2014)
WP_001323220.1	PAG	Pathogen-associated genes analysis (2014)
WP_001323220.1	PAG	Pathogen-associated genes analysis (2014)
WP_001323220.1	PAG	Pathogen-associated genes analysis (2014)
WP_014838599.1	PAG	Pathogen-associated genes analysis (2014)
WP_001323220.1	PAG	Pathogen-associated genes analysis (2014)
WP_001323220.1	PAG	Pathogen-associated genes analysis (2014)
WP_001323220.1	PAG	Pathogen-associated genes analysis (2014)
WP_001323220.1	PAG	Pathogen-associated genes analysis (2014)
WP_001323220.1	PAG	Pathogen-associated genes analysis (2014)
WP_001323220.1	PAG	Pathogen-associated genes analysis (2014)
WP_001323220.1	PAG	Pathogen-associated genes analysis (2014)
WP_001323220.1	PAG	Pathogen-associated genes analysis (2014)
WP_001323220.1	PAG	Pathogen-associated genes analysis (2014)
WP_001323220.1	PAG	Pathogen-associated genes analysis (2014)
WP_001323220.1	PAG	Pathogen-associated genes analysis (2014)
WP_001323220.1	PAG	Pathogen-associated genes analysis (2014)
WP_001323220.1	PAG	Pathogen-associated genes analysis (2014)
WP_001323220.1	PAG	Pathogen-associated genes analysis (2014)
WP_001323220.1	PAG	Pathogen-associated genes analysis (2014)
WP_001323220.1	PAG	Pathogen-associated genes analysis (2014)
WP_001323220.1	PAG	Pathogen-associated genes analysis (2014)
WP_001323220.1	PAG	Pathogen-associated genes analysis (2014)
WP_001323220.1	PAG	Pathogen-associated genes analysis (2014)
WP_001323220.1	PAG	Pathogen-associated genes analysis (2014)
WP_001323220.1	PAG	Pathogen-associated genes analysis (2014)
WP_001323220.1	PAG	Pathogen-associated genes analysis (2014)
WP_001323220.1	PAG	Pathogen-associated genes analysis (2014)
WP_001323220.1	PAG	Pathogen-associated genes analysis (2014)
WP_001323220.1	PAG	Pathogen-associated genes analysis (2014)
WP_001323220.1	PAG	Pathogen-associated genes analysis (2014)
WP_001323220.1	PAG	Pathogen-associated genes analysis (2014)
WP_001323220.1	PAG	Pathogen-associated genes analysis (2014)
WP_001323220.1	PAG	Pathogen-associated genes analysis (2014)
WP_001323220.1	PAG	Pathogen-associated genes analysis (2014)
WP_001323220.1	PAG	Pathogen-associated genes analysis (2014)
WP_001323220.1	PAG	Pathogen-associated genes analysis (2014)
WP_001323220.1	PAG	Pathogen-associated genes analysis (2014)
WP_001323220.1	PAG	Pathogen-associated genes analysis (2014)
WP_001323220.1	PAG	Pathogen-associated genes analysis (2014)
WP_001323220.1	PAG	Pathogen-associated genes analysis (2014)
WP_001323220.1	PAG	Pathogen-associated genes analysis (2014)
WP_001323220.1	PAG	Pathogen-associated genes analysis (2014)
WP_001323220.1	PAG	Pathogen-associated genes analysis (2014)
WP_001323220.1	PAG	Pathogen-associated genes analysis (2014)
WP_001323220.1	PAG	Pathogen-associated genes analysis (2014)
WP_001323220.1	PAG	Pathogen-associated genes analysis (2014)
WP_001323220.1	PAG	Pathogen-associated genes analysis (2014)
WP_001323220.1	PAG	Pathogen-associated genes analysis (2014)
WP_001323220.1	PAG	Pathogen-associated genes analysis (2014)
WP_001323220.1	PAG	Pathogen-associated genes analysis (2014)
WP_001323220.1	PAG	Pathogen-associated genes analysis (2014)
WP_001323220.1	PAG	Pathogen-associated genes analysis (2014)
WP_001323220.1	PAG	Pathogen-associated genes analysis (2014)
WP_001323220.1	PAG	Pathogen-associated genes analysis (2014)
WP_001323220.1	PAG	Pathogen-associated genes analysis (2014)
WP_001323220.1	PAG	Pathogen-associated genes analysis (2014)
WP_001323220.1	PAG	Pathogen-associated genes analysis (2014)
WP_001323220.1	PAG	Pathogen-associated genes analysis (2014)
WP_001323220.1	PAG	Pathogen-associated genes analysis (2014)
WP_001323220.1	PAG	Pathogen-associated genes analysis (2014)
WP_001323220.1	PAG	Pathogen-associated genes analysis (2014)
WP_001323220.1	PAG	Pathogen-associated genes analysis (2014)
WP_001323220.1	PAG	Pathogen-associated genes analysis (2014)
WP_001323220.1	PAG	Pathogen-associated genes analysis (2014)
WP_001323220.1	PAG	Pathogen-associated genes analysis (2014)
WP_001323220.1	PAG	Pathogen-associated genes analysis (2014)
WP_001323220.1	PAG	Pathogen-associated genes analysis (2014)
WP_001323220.1	PAG	Pathogen-associated genes analysis (2014)
WP_001323220.1	PAG	Pathogen-associated genes analysis (2014)
WP_001323220.1	PAG	Pathogen-associated genes analysis (2014)
WP_014838599.1	PAG	Pathogen-associated genes analysis (2014)
WP_001323220.1	PAG	Pathogen-associated genes analysis (2014)
WP_001323220.1	PAG	Pathogen-associated genes analysis (2014)
WP_001323220.1	PAG	Pathogen-associated genes analysis (2014)
WP_001323220.1	PAG	Pathogen-associated genes analysis (2014)
WP_001323220.1	PAG	Pathogen-associated genes analysis (2014)
WP_001323220.1	PAG	Pathogen-associated genes analysis (2014)
WP_001323220.1	PAG	Pathogen-associated genes analysis (2014)
WP_001323220.1	PAG	Pathogen-associated genes analysis (2014)
WP_001323220.1	PAG	Pathogen-associated genes analysis (2014)
WP_001323220.1	PAG	Pathogen-associated genes analysis (2014)
WP_001323220.1	PAG	Pathogen-associated genes analysis (2014)
WP_001323220.1	PAG	Pathogen-associated genes analysis (2014)
WP_001323220.1	PAG	Pathogen-associated genes analysis (2014)
WP_001323220.1	PAG	Pathogen-associated genes analysis (2014)
WP_001323220.1	PAG	Pathogen-associated genes analysis (2014)
WP_001323220.1	PAG	Pathogen-associated genes analysis (2014)
WP_001323220.1	PAG	Pathogen-associated genes analysis (2014)
WP_001323220.1	PAG	Pathogen-associated genes analysis (2014)
WP_001323220.1	PAG	Pathogen-associated genes analysis (2014)
WP_001323220.1	PAG	Pathogen-associated genes analysis (2014)
WP_001323220.1	PAG	Pathogen-associated genes analysis (2014)
WP_001323220.1	PAG	Pathogen-associated genes analysis (2014)
WP_014838599.1	PAG	Pathogen-associated genes analysis (2014)
WP_001323220.1	PAG	Pathogen-associated genes analysis (2014)
WP_001323220.1	PAG	Pathogen-associated genes analysis (2014)
WP_001323220.1	PAG	Pathogen-associated genes analysis (2014)
WP_001323220.1	PAG	Pathogen-associated genes analysis (2014)
WP_001323220.1	PAG	Pathogen-associated genes analysis (2014)
WP_001323220.1	PAG	Pathogen-associated genes analysis (2014)
WP_001323220.1	PAG	Pathogen-associated genes analysis (2014)
WP_001323220.1	PAG	Pathogen-associated genes analysis (2014)
WP_001323220.1	PAG	Pathogen-associated genes analysis (2014)
WP_001323220.1	PAG	Pathogen-associated genes analysis (2014)
WP_001323220.1	PAG	Pathogen-associated genes analysis (2014)
WP_001323220.1	PAG	Pathogen-associated genes analysis (2014)
WP_001323220.1	PAG	Pathogen-associated genes analysis (2014)
WP_001323220.1	PAG	Pathogen-associated genes analysis (2014)
WP_001323220.1	PAG	Pathogen-associated genes analysis (2014)
WP_001323220.1	PAG	Pathogen-associated genes analysis (2014)
WP_001323220.1	PAG	Pathogen-associated genes analysis (2014)
WP_001323220.1	PAG	Pathogen-associated genes analysis (2014)
WP_001323220.1	PAG	Pathogen-associated genes analysis (2014)
WP_001323220.1	PAG	Pathogen-associated genes analysis (2014)
WP_001323220.1	PAG	Pathogen-associated genes analysis (2014)
WP_001323220.1	PAG	Pathogen-associated genes analysis (2014)
WP_001323220.1	PAG	Pathogen-associated genes analysis (2014)
WP_001323220.1	PAG	Pathogen-associated genes analysis (2014)
WP_001323220.1	PAG	Pathogen-associated genes analysis (2014)
WP_001323220.1	PAG	Pathogen-associated genes analysis (2014)
WP_001323220.1	PAG	Pathogen-associated genes analysis (2014)
WP_001323220.1	PAG	Pathogen-associated genes analysis (2014)
WP_001323220.1	PAG	Pathogen-associated genes analysis (2014)
WP_001323220.1	PAG	Pathogen-associated genes analysis (2014)
WP_001323220.1	PAG	Pathogen-associated genes analysis (2014)
WP_001323220.1	PAG	Pathogen-associated genes analysis (2014)
WP_001323220.1	PAG	Pathogen-associated genes analysis (2014)
WP_001323220.1	PAG	Pathogen-associated genes analysis (2014)
WP_001323220.1	PAG	Pathogen-associated genes analysis (2014)
WP_001323220.1	PAG	Pathogen-associated genes analysis (2014)
WP_001323220.1	PAG	Pathogen-associated genes analysis (2014)
WP_001323220.1	PAG	Pathogen-associated genes analysis (2014)
WP_001323220.1	PAG	Pathogen-associated genes analysis (2014)
WP_001323220.1	PAG	Pathogen-associated genes analysis (2014)
WP_001323220.1	PAG	Pathogen-associated genes analysis (2014)
WP_001323220.1	PAG	Pathogen-associated genes analysis (2014)
WP_001323220.1	PAG	Pathogen-associated genes analysis (2014)
WP_001323220.1	PAG	Pathogen-associated genes analysis (2014)
WP_014838599.1	PAG	Pathogen-associated genes analysis (2014)
WP_001323220.1	PAG	Pathogen-associated genes analysis (2014)
WP_001323220.1	PAG	Pathogen-associated genes analysis (2014)
WP_001323220.1	PAG	Pathogen-associated genes analysis (2014)
WP_001323220.1	PAG	Pathogen-associated genes analysis (2014)
WP_001323220.1	PAG	Pathogen-associated genes analysis (2014)
WP_001323220.1	PAG	Pathogen-associated genes analysis (2014)
WP_001323220.1	PAG	Pathogen-associated genes analysis (2014)
WP_001323220.1	PAG	Pathogen-associated genes analysis (2014)
WP_001323220.1	PAG	Pathogen-associated genes analysis (2014)
WP_001323220.1	PAG	Pathogen-associated genes analysis (2014)
WP_001323220.1	PAG	Pathogen-associated genes analysis (2014)
WP_001323220.1	PAG	Pathogen-associated genes analysis (2014)
WP_001323220.1	PAG	Pathogen-associated genes analysis (2014)
WP_001323220.1	PAG	Pathogen-associated genes analysis (2014)
WP_001323220.1	PAG	Pathogen-associated genes analysis (2014)
WP_001323220.1	PAG	Pathogen-associated genes analysis (2014)
WP_001323220.1	PAG	Pathogen-associated genes analysis (2014)
WP_001323220.1	PAG	Pathogen-associated genes analysis (2014)
WP_001323220.1	PAG	Pathogen-associated genes analysis (2014)
WP_001323220.1	PAG	Pathogen-associated genes analysis (2014)
WP_001323220.1	PAG	Pathogen-associated genes analysis (2014)
WP_001323220.1	PAG	Pathogen-associated genes analysis (2014)
WP_001323220.1	PAG	Pathogen-associated genes analysis (2014)
WP_014838599.1	PAG	Pathogen-associated genes analysis (2014)
WP_001323220.1	PAG	Pathogen-associated genes analysis (2014)
WP_001323220.1	PAG	Pathogen-associated genes analysis (2014)
WP_001323220.1	PAG	Pathogen-associated genes analysis (2014)
WP_001323220.1	PAG	Pathogen-associated genes analysis (2014)
WP_001323220.1	PAG	Pathogen-associated genes analysis (2014)
WP_001323220.1	PAG	Pathogen-associated genes analysis (2014)
WP_001323220.1	PAG	Pathogen-associated genes analysis (2014)
WP_001323220.1	PAG	Pathogen-associated genes analysis (2014)
WP_001323220.1	PAG	Pathogen-associated genes analysis (2014)
WP_001323220.1	PAG	Pathogen-associated genes analysis (2014)
WP_001323220.1	PAG	Pathogen-associated genes analysis (2014)
WP_001323220.1	PAG	Pathogen-associated genes analysis (2014)
WP_001323220.1	PAG	Pathogen-associated genes analysis (2014)
WP_001323220.1	PAG	Pathogen-associated genes analysis (2014)
WP_001323220.1	PAG	Pathogen-associated genes analysis (2014)
WP_001323220.1	PAG	Pathogen-associated genes analysis (2014)
WP_001323220.1	PAG	Pathogen-associated genes analysis (2014)
WP_001323220.1	PAG	Pathogen-associated genes analysis (2014)
WP_001323220.1	PAG	Pathogen-associated genes analysis (2014)
WP_001323220.1	PAG	Pathogen-associated genes analysis (2014)
WP_001323220.1	PAG	Pathogen-associated genes analysis (2014)
WP_001323220.1	PAG	Pathogen-associated genes analysis (2014)
WP_001323220.1	PAG	Pathogen-associated genes analysis (2014)
WP_001323220.1	PAG	Pathogen-associated genes analysis (2014)
WP_001323220.1	PAG	Pathogen-associated genes analysis (2014)
WP_001323220.1	PAG	Pathogen-associated genes analysis (2014)
WP_001323220.1	PAG	Pathogen-associated genes analysis (2014)
WP_001323220.1	PAG	Pathogen-associated genes analysis (2014)
WP_001323220.1	PAG	Pathogen-associated genes analysis (2014)
WP_001323220.1	PAG	Pathogen-associated genes analysis (2014)
WP_001323220.1	PAG	Pathogen-associated genes analysis (2014)
WP_001323220.1	PAG	Pathogen-associated genes analysis (2014)
WP_001323220.1	PAG	Pathogen-associated genes analysis (2014)
WP_001323220.1	PAG	Pathogen-associated genes analysis (2014)
WP_001323220.1	PAG	Pathogen-associated genes analysis (2014)
WP_001323220.1	PAG	Pathogen-associated genes analysis (2014)
WP_001323220.1	PAG	Pathogen-associated genes analysis (2014)
WP_001323220.1	PAG	Pathogen-associated genes analysis (2014)
WP_001323220.1	PAG	Pathogen-associated genes analysis (2014)
WP_001323220.1	PAG	Pathogen-associated genes analysis (2014)
WP_001323220.1	PAG	Pathogen-associated genes analysis (2014)
WP_001323220.1	PAG	Pathogen-associated genes analysis (2014)
WP_001323220.1	PAG	Pathogen-associated genes analysis (2014)
WP_001323220.1	PAG	Pathogen-associated genes analysis (2014)
WP_001323220.1	PAG	Pathogen-associated genes analysis (2014)
WP_001323220.1	PAG	Pathogen-associated genes analysis (2014)
WP_001323220.1	PAG	Pathogen-associated genes analysis (2014)
WP_001323220.1	PAG	Pathogen-associated genes analysis (2014)
WP_001323220.1	PAG	Pathogen-associated genes analysis (2014)
WP_001323220.1	PAG	Pathogen-associated genes analysis (2014)
WP_001323220.1	PAG	Pathogen-associated genes analysis (2014)
WP_001323220.1	PAG	Pathogen-associated genes analysis (2014)
WP_001323220.1	PAG	Pathogen-associated genes analysis (2014)
WP_001323220.1	PAG	Pathogen-associated genes analysis (2014)
WP_001323220.1	PAG	Pathogen-associated genes analysis (2014)
WP_001323220.1	PAG	Pathogen-associated genes analysis (2014)
WP_001323220.1	PAG	Pathogen-associated genes analysis (2014)
WP_001323220.1	PAG	Pathogen-associated genes analysis (2014)
WP_001323220.1	PAG	Pathogen-associated genes analysis (2014)
WP_001323220.1	PAG	Pathogen-associated genes analysis (2014)
WP_001323220.1	PAG	Pathogen-associated genes analysis (2014)
WP_001323220.1	PAG	Pathogen-associated genes analysis (2014)
WP_001323220.1	PAG	Pathogen-associated genes analysis (2014)
WP_001323220.1	PAG	Pathogen-associated genes analysis (2014)
WP_001323220.1	PAG	Pathogen-associated genes analysis (2014)
WP_001323220.1	PAG	Pathogen-associated genes analysis (2014)
WP_014838599.1	PAG	Pathogen-associated genes analysis (2014)
WP_001323220.1	PAG	Pathogen-associated genes analysis (2014)
WP_001323220.1	PAG	Pathogen-associated genes analysis (2014)
WP_001323220.1	PAG	Pathogen-associated genes analysis (2014)
WP_001323220.1	PAG	Pathogen-associated genes analysis (2014)
WP_001323220.1	PAG	Pathogen-associated genes analysis (2014)
WP_001323220.1	PAG	Pathogen-associated genes analysis (2014)
WP_001323220.1	PAG	Pathogen-associated genes analysis (2014)
WP_001323220.1	PAG	Pathogen-associated genes analysis (2014)
WP_001323220.1	PAG	Pathogen-associated genes analysis (2014)
WP_001323220.1	PAG	Pathogen-associated genes analysis (2014)
WP_001323220.1	PAG	Pathogen-associated genes analysis (2014)
WP_001323220.1	PAG	Pathogen-associated genes analysis (2014)
WP_001323220.1	PAG	Pathogen-associated genes analysis (2014)
WP_001323220.1	PAG	Pathogen-associated genes analysis (2014)
WP_001323220.1	PAG	Pathogen-associated genes analysis (2014)
WP_001323220.1	PAG	Pathogen-associated genes analysis (2014)
WP_001323220.1	PAG	Pathogen-associated genes analysis (2014)
WP_001323220.1	PAG	Pathogen-associated genes analysis (2014)
WP_001323220.1	PAG	Pathogen-associated genes analysis (2014)
WP_001323220.1	PAG	Pathogen-associated genes analysis (2014)
WP_001323220.1	PAG	Pathogen-associated genes analysis (2014)
WP_001323220.1	PAG	Pathogen-associated genes analysis (2014)
WP_001323220.1	PAG	Pathogen-associated genes analysis (2014)
WP_014838599.1	PAG	Pathogen-associated genes analysis (2014)
WP_001323220.1	PAG	Pathogen-associated genes analysis (2014)
WP_001323220.1	PAG	Pathogen-associated genes analysis (2014)
WP_001323220.1	PAG	Pathogen-associated genes analysis (2014)
WP_001323220.1	PAG	Pathogen-associated genes analysis (2014)
WP_001323220.1	PAG	Pathogen-associated genes analysis (2014)
WP_001323220.1	PAG	Pathogen-associated genes analysis (2014)
WP_001323220.1	PAG	Pathogen-associated genes analysis (2014)
WP_001323220.1	PAG	Pathogen-associated genes analysis (2014)
WP_001323220.1	PAG	Pathogen-associated genes analysis (2014)
WP_001323220.1	PAG	Pathogen-associated genes analysis (2014)
WP_001323220.1	PAG	Pathogen-associated genes analysis (2014)
WP_001323220.1	PAG	Pathogen-associated genes analysis (2014)
WP_001323220.1	PAG	Pathogen-associated genes analysis (2014)
WP_001323220.1	PAG	Pathogen-associated genes analysis (2014)
WP_001323220.1	PAG	Pathogen-associated genes analysis (2014)
WP_001323220.1	PAG	Pathogen-associated genes analysis (2014)
WP_001323220.1	PAG	Pathogen-associated genes analysis (2014)
WP_001323220.1	PAG	Pathogen-associated genes analysis (2014)
WP_001323220.1	PAG	Pathogen-associated genes analysis (2014)
WP_001323220.1	PAG	Pathogen-associated genes analysis (2014)
WP_001323220.1	PAG	Pathogen-associated genes analysis (2014)
WP_001323220.1	PAG	Pathogen-associated genes analysis (2014)
WP_001323220.1	PAG	Pathogen-associated genes analysis (2014)
WP_001323220.1	PAG	Pathogen-associated genes analysis (2014)
WP_001323220.1	PAG	Pathogen-associated genes analysis (2014)
WP_001323220.1	PAG	Pathogen-associated genes analysis (2014)
WP_001323220.1	PAG	Pathogen-associated genes analysis (2014)
WP_001323220.1	PAG	Pathogen-associated genes analysis (2014)
WP_001323220.1	PAG	Pathogen-associated genes analysis (2014)
WP_001323220.1	PAG	Pathogen-associated genes analysis (2014)
WP_001323220.1	PAG	Pathogen-associated genes analysis (2014)
WP_001323220.1	PAG	Pathogen-associated genes analysis (2014)
WP_001323220.1	PAG	Pathogen-associated genes analysis (2014)
WP_001323220.1	PAG	Pathogen-associated genes analysis (2014)
WP_001323220.1	PAG	Pathogen-associated genes analysis (2014)
WP_001323220.1	PAG	Pathogen-associated genes analysis (2014)
WP_001323220.1	PAG	Pathogen-associated genes analysis (2014)
WP_001323220.1	PAG	Pathogen-associated genes analysis (2014)
WP_001323220.1	PAG	Pathogen-associated genes analysis (2014)
WP_001323220.1	PAG	Pathogen-associated genes analysis (2014)
WP_001323220.1	PAG	Pathogen-associated genes analysis (2014)
WP_001323220.1	PAG	Pathogen-associated genes analysis (2014)
WP_001323220.1	PAG	Pathogen-associated genes analysis (2014)
WP_001323220.1	PAG	Pathogen-associated genes analysis (2014)
WP_014838599.1	PAG	Pathogen-associated genes analysis (2014)
WP_001323220.1	PAG	Pathogen-associated genes analysis (2014)
WP_001323220.1	PAG	Pathogen-associated genes analysis (2014)
WP_001323220.1	PAG	Pathogen-associated genes analysis (2014)
WP_001323220.1	PAG	Pathogen-associated genes analysis (2014)
WP_001323220.1	PAG	Pathogen-associated genes analysis (2014)
WP_001323220.1	PAG	Pathogen-associated genes analysis (2014)
WP_001323220.1	PAG	Pathogen-associated genes analysis (2014)
WP_001323220.1	PAG	Pathogen-associated genes analysis (2014)
WP_001323220.1	PAG	Pathogen-associated genes analysis (2014)
WP_001323220.1	PAG	Pathogen-associated genes analysis (2014)
WP_001323220.1	PAG	Pathogen-associated genes analysis (2014)
WP_001323220.1	PAG	Pathogen-associated genes analysis (2014)
WP_001323220.1	PAG	Pathogen-associated genes analysis (2014)
WP_001323220.1	PAG	Pathogen-associated genes analysis (2014)
WP_001323220.1	PAG	Pathogen-associated genes analysis (2014)
WP_001323220.1	PAG	Pathogen-associated genes analysis (2014)
WP_001323220.1	PAG	Pathogen-associated genes analysis (2014)
WP_001323220.1	PAG	Pathogen-associated genes analysis (2014)
WP_001323220.1	PAG	Pathogen-associated genes analysis (2014)
WP_001323220.1	PAG	Pathogen-associated genes analysis (2014)
WP_001323220.1	PAG	Pathogen-associated genes analysis (2014)
WP_001323220.1	PAG	Pathogen-associated genes analysis (2014)
WP_001323220.1	PAG	Pathogen-associated genes analysis (2014)
WP_014838599.1	PAG	Pathogen-associated genes analysis (2014)
WP_001323220.1	PAG	Pathogen-associated genes analysis (2014)
WP_001323220.1	PAG	Pathogen-associated genes analysis (2014)
WP_001323220.1	PAG	Pathogen-associated genes analysis (2014)
WP_001323220.1	PAG	Pathogen-associated genes analysis (2014)
WP_001323220.1	PAG	Pathogen-associated genes analysis (2014)
WP_001323220.1	PAG	Pathogen-associated genes analysis (2014)
WP_001323220.1	PAG	Pathogen-associated genes analysis (2014)
WP_001323220.1	PAG	Pathogen-associated genes analysis (2014)
WP_001323220.1	PAG	Pathogen-associated genes analysis (2014)
WP_001323220.1	PAG	Pathogen-associated genes analysis (2014)
WP_001323220.1	PAG	Pathogen-associated genes analysis (2014)
WP_001323220.1	PAG	Pathogen-associated genes analysis (2014)
WP_001323220.1	PAG	Pathogen-associated genes analysis (2014)
WP_001323220.1	PAG	Pathogen-associated genes analysis (2014)
WP_001323220.1	PAG	Pathogen-associated genes analysis (2014)
WP_001323220.1	PAG	Pathogen-associated genes analysis (2014)
WP_001323220.1	PAG	Pathogen-associated genes analysis (2014)
WP_001323220.1	PAG	Pathogen-associated genes analysis (2014)
WP_001323220.1	PAG	Pathogen-associated genes analysis (2014)
WP_001323220.1	PAG	Pathogen-associated genes analysis (2014)
WP_001323220.1	PAG	Pathogen-associated genes analysis (2014)
WP_001323220.1	PAG	Pathogen-associated genes analysis (2014)
WP_001323220.1	PAG	Pathogen-associated genes analysis (2014)
WP_001323220.1	PAG	Pathogen-associated genes analysis (2014)
WP_001323220.1	PAG	Pathogen-associated genes analysis (2014)
WP_001323220.1	PAG	Pathogen-associated genes analysis (2014)
WP_001323220.1	PAG	Pathogen-associated genes analysis (2014)
WP_001323220.1	PAG	Pathogen-associated genes analysis (2014)
WP_001323220.1	PAG	Pathogen-associated genes analysis (2014)
WP_001323220.1	PAG	Pathogen-associated genes analysis (2014)
WP_001323220.1	PAG	Pathogen-associated genes analysis (2014)
WP_001323220.1	PAG	Pathogen-associated genes analysis (2014)
WP_001323220.1	PAG	Pathogen-associated genes analysis (2014)
WP_001323220.1	PAG	Pathogen-associated genes analysis (2014)
WP_001323220.1	PAG	Pathogen-associated genes analysis (2014)
WP_001323220.1	PAG	Pathogen-associated genes analysis (2014)
WP_001323220.1	PAG	Pathogen-associated genes analysis (2014)
WP_001323220.1	PAG	Pathogen-associated genes analysis (2014)
WP_001323220.1	PAG	Pathogen-associated genes analysis (2014)
WP_001323220.1	PAG	Pathogen-associated genes analysis (2014)
WP_001323220.1	PAG	Pathogen-associated genes analysis (2014)
WP_001323220.1	PAG	Pathogen-associated genes analysis (2014)
WP_001323220.1	PAG	Pathogen-associated genes analysis (2014)
WP_001323220.1	PAG	Pathogen-associated genes analysis (2014)
WP_001323220.1	PAG	Pathogen-associated genes analysis (2014)
WP_001323220.1	PAG	Pathogen-associated genes analysis (2014)
WP_001323220.1	PAG	Pathogen-associated genes analysis (2014)
WP_001323220.1	PAG	Pathogen-associated genes analysis (2014)
WP_001323220.1	PAG	Pathogen-associated genes analysis (2014)
WP_001323220.1	PAG	Pathogen-associated genes analysis (2014)
WP_001323220.1	PAG	Pathogen-associated genes analysis (2014)
WP_001323220.1	PAG	Pathogen-associated genes analysis (2014)
WP_001323220.1	PAG	Pathogen-associated genes analysis (2014)
WP_001323220.1	PAG	Pathogen-associated genes analysis (2014)
WP_001323220.1	PAG	Pathogen-associated genes analysis (2014)
WP_001323220.1	PAG	Pathogen-associated genes analysis (2014)
WP_001323220.1	PAG	Pathogen-associated genes analysis (2014)
WP_001323220.1	PAG	Pathogen-associated genes analysis (2014)
WP_001323220.1	PAG	Pathogen-associated genes analysis (2014)
WP_001323220.1	PAG	Pathogen-associated genes analysis (2014)
WP_001323220.1	PAG	Pathogen-associated genes analysis (2014)
WP_001323220.1	PAG	Pathogen-associated genes analysis (2014)
WP_001323220.1	PAG	Pathogen-associated genes analysis (2014)
WP_001323220.1	PAG	Pathogen-associated genes analysis (2014)
WP_001323220.1	PAG	Pathogen-associated genes analysis (2014)
WP_001323220.1	PAG	Pathogen-associated genes analysis (2014)
WP_014838599.1	PAG	Pathogen-associated genes analysis (2014)
WP_001323220.1	PAG	Pathogen-associated genes analysis (2014)
WP_001323220.1	PAG	Pathogen-associated genes analysis (2014)
WP_001323220.1	PAG	Pathogen-associated genes analysis (2014)
WP_001323220.1	PAG	Pathogen-associated genes analysis (2014)
WP_001323220.1	PAG	Pathogen-associated genes analysis (2014)
WP_001323220.1	PAG	Pathogen-associated genes analysis (2014)
WP_001323220.1	PAG	Pathogen-associated genes analysis (2014)
WP_001323220.1	PAG	Pathogen-associated genes analysis (2014)
WP_001323220.1	PAG	Pathogen-associated genes analysis (2014)
WP_001323220.1	PAG	Pathogen-associated genes analysis (2014)
WP_001323220.1	PAG	Pathogen-associated genes analysis (2014)
WP_001323220.1	PAG	Pathogen-associated genes analysis (2014)
WP_001323220.1	PAG	Pathogen-associated genes analysis (2014)
WP_001323220.1	PAG	Pathogen-associated genes analysis (2014)
WP_001323220.1	PAG	Pathogen-associated genes analysis (2014)
WP_001323220.1	PAG	Pathogen-associated genes analysis (2014)
WP_001323220.1	PAG	Pathogen-associated genes analysis (2014)
WP_001323220.1	PAG	Pathogen-associated genes analysis (2014)
WP_001323220.1	PAG	Pathogen-associated genes analysis (2014)
WP_001323220.1	PAG	Pathogen-associated genes analysis (2014)
WP_001323220.1	PAG	Pathogen-associated genes analysis (2014)
WP_001323220.1	PAG	Pathogen-associated genes analysis (2014)
WP_001323220.1	PAG	Pathogen-associated genes analysis (2014)
WP_014838599.1	PAG	Pathogen-associated genes analysis (2014)
WP_001323220.1	PAG	Pathogen-associated genes analysis (2014)
WP_001323220.1	PAG	Pathogen-associated genes analysis (2014)
WP_001323220.1	PAG	Pathogen-associated genes analysis (2014)
WP_001323220.1	PAG	Pathogen-associated genes analysis (2014)
WP_001323220.1	PAG	Pathogen-associated genes analysis (2014)
WP_001323220.1	PAG	Pathogen-associated genes analysis (2014)
WP_001323220.1	PAG	Pathogen-associated genes analysis (2014)
WP_001323220.1	PAG	Pathogen-associated genes analysis (2014)
WP_001323220.1	PAG	Pathogen-associated genes analysis (2014)
WP_001323220.1	PAG	Pathogen-associated genes analysis (2014)
WP_001323220.1	PAG	Pathogen-associated genes analysis (2014)
WP_001323220.1	PAG	Pathogen-associated genes analysis (2014)
WP_001323220.1	PAG	Pathogen-associated genes analysis (2014)
WP_001323220.1	PAG	Pathogen-associated genes analysis (2014)
WP_001323220.1	PAG	Pathogen-associated genes analysis (2014)
WP_001323220.1	PAG	Pathogen-associated genes analysis (2014)
WP_001323220.1	PAG	Pathogen-associated genes analysis (2014)
WP_001323220.1	PAG	Pathogen-associated genes analysis (2014)
WP_001323220.1	PAG	Pathogen-associated genes analysis (2014)
WP_001323220.1	PAG	Pathogen-associated genes analysis (2014)
WP_001323220.1	PAG	Pathogen-associated genes analysis (2014)
WP_001323220.1	PAG	Pathogen-associated genes analysis (2014)
WP_001323220.1	PAG	Pathogen-associated genes analysis (2014)
WP_001323220.1	PAG	Pathogen-associated genes analysis (2014)
WP_001323220.1	PAG	Pathogen-associated genes analysis (2014)
WP_001323220.1	PAG	Pathogen-associated genes analysis (2014)
WP_001323220.1	PAG	Pathogen-associated genes analysis (2014)
WP_001323220.1	PAG	Pathogen-associated genes analysis (2014)
WP_001323220.1	PAG	Pathogen-associated genes analysis (2014)
WP_001323220.1	PAG	Pathogen-associated genes analysis (2014)
WP_001323220.1	PAG	Pathogen-associated genes analysis (2014)
WP_001323220.1	PAG	Pathogen-associated genes analysis (2014)
WP_001323220.1	PAG	Pathogen-associated genes analysis (2014)
WP_001323220.1	PAG	Pathogen-associated genes analysis (2014)
WP_001323220.1	PAG	Pathogen-associated genes analysis (2014)
WP_001323220.1	PAG	Pathogen-associated genes analysis (2014)
WP_001323220.1	PAG	Pathogen-associated genes analysis (2014)
WP_001323220.1	PAG	Pathogen-associated genes analysis (2014)
WP_001323220.1	PAG	Pathogen-associated genes analysis (2014)
WP_001323220.1	PAG	Pathogen-associated genes analysis (2014)
WP_001323220.1	PAG	Pathogen-associated genes analysis (2014)
WP_001323220.1	PAG	Pathogen-associated genes analysis (2014)
WP_001323220.1	PAG	Pathogen-associated genes analysis (2014)
WP_001323220.1	PAG	Pathogen-associated genes analysis (2014)
WP_001323220.1	PAG	Pathogen-associated genes analysis (2014)
WP_001323220.1	PAG	Pathogen-associated genes analysis (2014)
WP_001323220.1	PAG	Pathogen-associated genes analysis (2014)
WP_001323220.1	PAG	Pathogen-associated genes analysis (2014)
WP_001323220.1	PAG	Pathogen-associated genes analysis (2014)
WP_001323220.1	PAG	Pathogen-associated genes analysis (2014)
WP_001323220.1	PAG	Pathogen-associated genes analysis (2014)
WP_001323220.1	PAG	Pathogen-associated genes analysis (2014)
WP_001323220.1	PAG	Pathogen-associated genes analysis (2014)
WP_001323220.1	PAG	Pathogen-associated genes analysis (2014)
WP_001323220.1	PAG	Pathogen-associated genes analysis (2014)
WP_001323220.1	PAG	Pathogen-associated genes analysis (2014)
WP_001323220.1	PAG	Pathogen-associated genes analysis (2014)
WP_001323220.1	PAG	Pathogen-associated genes analysis (2014)
WP_001323220.1	PAG	Pathogen-associated genes analysis (2014)
WP_001323220.1	PAG	Pathogen-associated genes analysis (2014)
WP_001323220.1	PAG	Pathogen-associated genes analysis (2014)
WP_001323220.1	PAG	Pathogen-associated genes analysis (2014)
WP_001323220.1	PAG	Pathogen-associated genes analysis (2014)
WP_001323220.1	PAG	Pathogen-associated genes analysis (2014)
WP_001323220.1	PAG	Pathogen-associated genes analysis (2014)
WP_001323220.1	PAG	Pathogen-associated genes analysis (2014)
WP_014838599.1	PAG	Pathogen-associated genes analysis (2014)
WP_001323220.1	PAG	Pathogen-associated genes analysis (2014)
WP_001323220.1	PAG	Pathogen-associated genes analysis (2014)
WP_001323220.1	PAG	Pathogen-associated genes analysis (2014)
WP_001323220.1	PAG	Pathogen-associated genes analysis (2014)
WP_001323220.1	PAG	Pathogen-associated genes analysis (2014)
WP_001323220.1	PAG	Pathogen-associated genes analysis (2014)
WP_001323220.1	PAG	Pathogen-associated genes analysis (2014)
WP_001323220.1	PAG	Pathogen-associated genes analysis (2014)
WP_001323220.1	PAG	Pathogen-associated genes analysis (2014)
WP_001323220.1	PAG	Pathogen-associated genes analysis (2014)
WP_001323220.1	PAG	Pathogen-associated genes analysis (2014)
WP_001323220.1	PAG	Pathogen-associated genes analysis (2014)
WP_001323220.1	PAG	Pathogen-associated genes analysis (2014)
WP_001323220.1	PAG	Pathogen-associated genes analysis (2014)
WP_001323220.1	PAG	Pathogen-associated genes analysis (2014)
WP_001323220.1	PAG	Pathogen-associated genes analysis (2014)
WP_001323220.1	PAG	Pathogen-associated genes analysis (2014)
WP_001323220.1	PAG	Pathogen-associated genes analysis (2014)
WP_001323220.1	PAG	Pathogen-associated genes analysis (2014)
WP_001323220.1	PAG	Pathogen-associated genes analysis (2014)
WP_001323220.1	PAG	Pathogen-associated genes analysis (2014)
WP_001323220.1	PAG	Pathogen-associated genes analysis (2014)
WP_001323220.1	PAG	Pathogen-associated genes analysis (2014)
WP_001323220.1	PAG	Pathogen-associated genes analysis (2014)
WP_001323220.1	PAG	Pathogen-associated genes analysis (2014)
WP_001323220.1	PAG	Pathogen-associated genes analysis (2014)
WP_001323220.1	PAG	Pathogen-associated genes analysis (2014)
WP_001323220.1	PAG	Pathogen-associated genes analysis (2014)
WP_001323220.1	PAG	Pathogen-associated genes analysis (2014)
WP_001323220.1	PAG	Pathogen-associated genes analysis (2014)
WP_001323220.1	PAG	Pathogen-associated genes analysis (2014)
WP_001323220.1	PAG	Pathogen-associated genes analysis (2014)
WP_001323220.1	PAG	Pathogen-associated genes analysis (2014)
WP_001323220.1	PAG	Pathogen-associated genes analysis (2014)
WP_001323220.1	PAG	Pathogen-associated genes analysis (2014)
WP_001323220.1	PAG	Pathogen-associated genes analysis (2014)
WP_001323220.1	PAG	Pathogen-associated genes analysis (2014)
WP_001323220.1	PAG	Pathogen-associated genes analysis (2014)
WP_001323220.1	PAG	Pathogen-associated genes analysis (2014)
WP_001323220.1	PAG	Pathogen-associated genes analysis (2014)
WP_001323220.1	PAG	Pathogen-associated genes analysis (2014)
WP_001323220.1	PAG	Pathogen-associated genes analysis (2014)
WP_001323220.1	PAG	Pathogen-associated genes analysis (2014)
WP_001323220.1	PAG	Pathogen-associated genes analysis (2014)
WP_001323220.1	PAG	Pathogen-associated genes analysis (2014)
WP_001323220.1	PAG	Pathogen-associated genes analysis (2014)
WP_014228247.1	CARD	https://card.mcmaster.ca/aro/3002389
WP_014228247.1	CARD	https://card.mcmaster.ca/aro/3002389
WP_014228247.1	CARD	https://card.mcmaster.ca/aro/3002389
WP_014228247.1	CARD	https://card.mcmaster.ca/aro/3002389
WP_014228247.1	CARD	https://card.mcmaster.ca/aro/3002389
WP_014228247.1	CARD	https://card.mcmaster.ca/aro/3002389
WP_014228247.1	CARD	https://card.mcmaster.ca/aro/3002389
WP_014228247.1	CARD	https://card.mcmaster.ca/aro/3002389
WP_014228247.1	CARD	https://card.mcmaster.ca/aro/3002389
WP_014228247.1	CARD	https://card.mcmaster.ca/aro/3002389
WP_014228247.1	CARD	https://card.mcmaster.ca/aro/3002389
WP_014228247.1	CARD	https://card.mcmaster.ca/aro/3002389
WP_014228247.1	CARD	https://card.mcmaster.ca/aro/3002389
WP_014228247.1	CARD	https://card.mcmaster.ca/aro/3002389
WP_014228247.1	CARD	https://card.mcmaster.ca/aro/3002389
WP_014228247.1	CARD	https://card.mcmaster.ca/aro/3002389
WP_014228247.1	CARD	https://card.mcmaster.ca/aro/3002389
WP_014228247.1	CARD	https://card.mcmaster.ca/aro/3002389
WP_014228247.1	CARD	https://card.mcmaster.ca/aro/3002389
WP_014228247.1	CARD	https://card.mcmaster.ca/aro/3002389
WP_014228247.1	CARD	https://card.mcmaster.ca/aro/3002389
WP_014228247.1	CARD	https://card.mcmaster.ca/aro/3002389
WP_014228247.1	CARD	https://card.mcmaster.ca/aro/3002389
WP_014228247.1	CARD	https://card.mcmaster.ca/aro/3002389
WP_014228247.1	CARD	https://card.mcmaster.ca/aro/3002389
WP_014228247.1	CARD	https://card.mcmaster.ca/aro/3002389
WP_014228247.1	CARD	https://card.mcmaster.ca/aro/3002389
WP_014228247.1	CARD	https://card.mcmaster.ca/aro/3002389
WP_014228247.1	CARD	https://card.mcmaster.ca/aro/3002389
WP_014228247.1	CARD	https://card.mcmaster.ca/aro/3002389
WP_014228247.1	CARD	https://card.mcmaster.ca/aro/3002389
WP_004121719.1	RGI	https://card.mcmaster.ca/aro/3000676
WP_000242758.1	RGI	https://card.mcmaster.ca/aro/3000518
WP_000242758.1	RGI	https://card.mcmaster.ca/aro/3000518
WP_000242758.1	RGI	https://card.mcmaster.ca/aro/3000518
WP_000242758.1	RGI	https://card.mcmaster.ca/aro/3000518
WP_014230210.1	RGI	https://card.mcmaster.ca/aro/3003952
WP_004121719.1	RGI	https://card.mcmaster.ca/aro/3000676
WP_000242758.1	RGI	https://card.mcmaster.ca/aro/3000518
WP_000242758.1	RGI	https://card.mcmaster.ca/aro/3000518
WP_000242758.1	RGI	https://card.mcmaster.ca/aro/3000518
WP_000242758.1	RGI	https://card.mcmaster.ca/aro/3000518
WP_014839094.1	RGI	https://card.mcmaster.ca/aro/3003294
WP_004121719.1	RGI	https://card.mcmaster.ca/aro/3000676
WP_000242758.1	RGI	https://card.mcmaster.ca/aro/3000518
WP_000242758.1	RGI	https://card.mcmaster.ca/aro/3000518
WP_014837312.1	RGI	https://card.mcmaster.ca/aro/3003209
WP_000242758.1	RGI	https://card.mcmaster.ca/aro/3000518
WP_000242758.1	RGI	https://card.mcmaster.ca/aro/3000518
WP_004853071.1	RGI	https://card.mcmaster.ca/aro/3000778
WP_000242758.1	RGI	https://card.mcmaster.ca/aro/3000518
WP_000242758.1	RGI	https://card.mcmaster.ca/aro/3000518
WP_014227841.1	RGI	https://card.mcmaster.ca/aro/3000825
WP_000242758.1	RGI	https://card.mcmaster.ca/aro/3000518
WP_000242758.1	RGI	https://card.mcmaster.ca/aro/3000518
WP_004104785.1	RGI	https://card.mcmaster.ca/aro/3000516
WP_000242758.1	RGI	https://card.mcmaster.ca/aro/3000518
WP_000242758.1	RGI	https://card.mcmaster.ca/aro/3000518
WP_014227841.1	RGI	https://card.mcmaster.ca/aro/3000825
WP_000242758.1	RGI	https://card.mcmaster.ca/aro/3000518
WP_000242758.1	RGI	https://card.mcmaster.ca/aro/3000518
WP_004104785.1	RGI	https://card.mcmaster.ca/aro/3000516
WP_000242758.1	RGI	https://card.mcmaster.ca/aro/3000518
WP_000242758.1	RGI	https://card.mcmaster.ca/aro/3000518
WP_014227864.1	RGI	https://card.mcmaster.ca/aro/3003730
WP_000242758.1	RGI	https://card.mcmaster.ca/aro/3000518
WP_000242758.1	RGI	https://card.mcmaster.ca/aro/3000518
WP_004104785.1	RGI	https://card.mcmaster.ca/aro/3000516
WP_000242758.1	RGI	https://card.mcmaster.ca/aro/3000518
WP_000242758.1	RGI	https://card.mcmaster.ca/aro/3000518
WP_014228207.1	RGI	https://card.mcmaster.ca/aro/3000778
WP_000242758.1	RGI	https://card.mcmaster.ca/aro/3000518
WP_000242758.1	RGI	https://card.mcmaster.ca/aro/3000518
WP_004104785.1	RGI	https://card.mcmaster.ca/aro/3000516
WP_000242758.1	RGI	https://card.mcmaster.ca/aro/3000518
WP_000242758.1	RGI	https://card.mcmaster.ca/aro/3000518
WP_014228207.1	RGI	https://card.mcmaster.ca/aro/3000778
WP_000242758.1	RGI	https://card.mcmaster.ca/aro/3000518
WP_000242758.1	RGI	https://card.mcmaster.ca/aro/3000518
WP_014839295.1	RGI	https://card.mcmaster.ca/aro/3000027
WP_000242758.1	RGI	https://card.mcmaster.ca/aro/3000518
WP_000242758.1	RGI	https://card.mcmaster.ca/aro/3000518
WP_014228208.1	RGI	https://card.mcmaster.ca/aro/3003373
WP_000242758.1	RGI	https://card.mcmaster.ca/aro/3000518
WP_000242758.1	RGI	https://card.mcmaster.ca/aro/3000518
WP_004123984.1	RGI	https://card.mcmaster.ca/aro/3000074
WP_000242758.1	RGI	https://card.mcmaster.ca/aro/3000518
WP_000242758.1	RGI	https://card.mcmaster.ca/aro/3000518
WP_014228214.1	RGI	https://card.mcmaster.ca/aro/3003049
WP_000242758.1	RGI	https://card.mcmaster.ca/aro/3000518
WP_000242758.1	RGI	https://card.mcmaster.ca/aro/3000518
WP_004123984.1	RGI	https://card.mcmaster.ca/aro/3000074
WP_000242758.1	RGI	https://card.mcmaster.ca/aro/3000518
WP_000242758.1	RGI	https://card.mcmaster.ca/aro/3000518
WP_004848370.1	RGI	https://card.mcmaster.ca/aro/3003048
WP_000242758.1	RGI	https://card.mcmaster.ca/aro/3000518
WP_000242758.1	RGI	https://card.mcmaster.ca/aro/3000518
WP_000242758.1	RGI	https://card.mcmaster.ca/aro/3000518
WP_000242758.1	RGI	https://card.mcmaster.ca/aro/3000518
WP_004848370.1	RGI	https://card.mcmaster.ca/aro/3003048
WP_000242758.1	RGI	https://card.mcmaster.ca/aro/3000518
WP_000242758.1	RGI	https://card.mcmaster.ca/aro/3000518
WP_000242758.1	RGI	https://card.mcmaster.ca/aro/3000518
WP_000242758.1	RGI	https://card.mcmaster.ca/aro/3000518
WP_000242758.1	RGI	https://card.mcmaster.ca/aro/3000518
WP_000242758.1	RGI	https://card.mcmaster.ca/aro/3000518
WP_000242758.1	RGI	https://card.mcmaster.ca/aro/3000518
WP_000242758.1	RGI	https://card.mcmaster.ca/aro/3000518
WP_014228490.1	RGI	https://card.mcmaster.ca/aro/3003583
WP_000242758.1	RGI	https://card.mcmaster.ca/aro/3000518
WP_000242758.1	RGI	https://card.mcmaster.ca/aro/3000518
WP_000242758.1	RGI	https://card.mcmaster.ca/aro/3000518
WP_000242758.1	RGI	https://card.mcmaster.ca/aro/3000518
WP_025108112.1	RGI	https://card.mcmaster.ca/aro/3003576
WP_000242758.1	RGI	https://card.mcmaster.ca/aro/3000518
WP_000242758.1	RGI	https://card.mcmaster.ca/aro/3000518
WP_000242758.1	RGI	https://card.mcmaster.ca/aro/3000518
WP_000242758.1	RGI	https://card.mcmaster.ca/aro/3000518
WP_014228619.1	RGI	https://card.mcmaster.ca/aro/3000533
WP_000242758.1	RGI	https://card.mcmaster.ca/aro/3000518
WP_000242758.1	RGI	https://card.mcmaster.ca/aro/3000518
WP_004107505.1	RGI	https://card.mcmaster.ca/aro/3000830
WP_000242758.1	RGI	https://card.mcmaster.ca/aro/3000518
WP_000242758.1	RGI	https://card.mcmaster.ca/aro/3000518
WP_025108294.1	RGI	https://card.mcmaster.ca/aro/3000535
WP_000242758.1	RGI	https://card.mcmaster.ca/aro/3000518
WP_000242758.1	RGI	https://card.mcmaster.ca/aro/3000518
WP_014227293.1	RGI	https://card.mcmaster.ca/aro/3003055
WP_004107505.1	RGI	https://card.mcmaster.ca/aro/3000830
WP_000242758.1	RGI	https://card.mcmaster.ca/aro/3000518
WP_000242758.1	RGI	https://card.mcmaster.ca/aro/3000518
WP_004849478.1	RGI	https://card.mcmaster.ca/aro/3003950
WP_000242758.1	RGI	https://card.mcmaster.ca/aro/3000518
WP_000242758.1	RGI	https://card.mcmaster.ca/aro/3000518
WP_004107098.1	RGI	https://card.mcmaster.ca/aro/3003890
WP_004107505.1	RGI	https://card.mcmaster.ca/aro/3000830
WP_000242758.1	RGI	https://card.mcmaster.ca/aro/3000518
WP_000242758.1	RGI	https://card.mcmaster.ca/aro/3000518
WP_038424274.1	RGI	https://card.mcmaster.ca/aro/3003986
WP_000242758.1	RGI	https://card.mcmaster.ca/aro/3000518
WP_000242758.1	RGI	https://card.mcmaster.ca/aro/3000518
WP_004107098.1	RGI	https://card.mcmaster.ca/aro/3003890
WP_004107505.1	RGI	https://card.mcmaster.ca/aro/3000830
WP_000242758.1	RGI	https://card.mcmaster.ca/aro/3000518
WP_000242758.1	RGI	https://card.mcmaster.ca/aro/3000518
WP_014228748.1	RGI	https://card.mcmaster.ca/aro/3003843
WP_000242758.1	RGI	https://card.mcmaster.ca/aro/3000518
WP_000242758.1	RGI	https://card.mcmaster.ca/aro/3000518
WP_042946141.1	RGI	https://card.mcmaster.ca/aro/3000309
WP_004127228.1	RGI	https://card.mcmaster.ca/aro/3000831
WP_000242758.1	RGI	https://card.mcmaster.ca/aro/3000518
WP_000242758.1	RGI	https://card.mcmaster.ca/aro/3000518
WP_038424311.1	RGI	https://card.mcmaster.ca/aro/3003681
WP_000242758.1	RGI	https://card.mcmaster.ca/aro/3000518
WP_000242758.1	RGI	https://card.mcmaster.ca/aro/3000518
WP_004127228.1	RGI	https://card.mcmaster.ca/aro/3000831
WP_000242758.1	RGI	https://card.mcmaster.ca/aro/3000518
WP_000242758.1	RGI	https://card.mcmaster.ca/aro/3000518
WP_004849878.1	RGI	https://card.mcmaster.ca/aro/3001216
WP_000242758.1	RGI	https://card.mcmaster.ca/aro/3000518
WP_000242758.1	RGI	https://card.mcmaster.ca/aro/3000518
WP_004854277.1	RGI	https://card.mcmaster.ca/aro/3002986
WP_004127228.1	RGI	https://card.mcmaster.ca/aro/3000831
WP_000242758.1	RGI	https://card.mcmaster.ca/aro/3000518
WP_000242758.1	RGI	https://card.mcmaster.ca/aro/3000518
WP_014228854.1	RGI	https://card.mcmaster.ca/aro/3003844
WP_000242758.1	RGI	https://card.mcmaster.ca/aro/3000518
WP_000242758.1	RGI	https://card.mcmaster.ca/aro/3000518
WP_004854277.1	RGI	https://card.mcmaster.ca/aro/3002986
WP_004097636.1	RGI	https://card.mcmaster.ca/aro/3003359
WP_000242758.1	RGI	https://card.mcmaster.ca/aro/3000518
WP_000242758.1	RGI	https://card.mcmaster.ca/aro/3000518
WP_014228854.1	RGI	https://card.mcmaster.ca/aro/3003844
WP_000242758.1	RGI	https://card.mcmaster.ca/aro/3000518
WP_000242758.1	RGI	https://card.mcmaster.ca/aro/3000518
WP_014226908.1	RGI	https://card.mcmaster.ca/aro/3000024
WP_004097636.1	RGI	https://card.mcmaster.ca/aro/3003359
WP_000242758.1	RGI	https://card.mcmaster.ca/aro/3000518
WP_000242758.1	RGI	https://card.mcmaster.ca/aro/3000518
WP_004121248.1	RGI	https://card.mcmaster.ca/aro/3003840
WP_000242758.1	RGI	https://card.mcmaster.ca/aro/3000518
WP_000242758.1	RGI	https://card.mcmaster.ca/aro/3000518
WP_042946073.1	RGI	https://card.mcmaster.ca/aro/3000778
WP_004097636.1	RGI	https://card.mcmaster.ca/aro/3003359
WP_000242758.1	RGI	https://card.mcmaster.ca/aro/3000518
WP_000242758.1	RGI	https://card.mcmaster.ca/aro/3000518
WP_004121248.1	RGI	https://card.mcmaster.ca/aro/3003840
WP_000242758.1	RGI	https://card.mcmaster.ca/aro/3000518
WP_000242758.1	RGI	https://card.mcmaster.ca/aro/3000518
WP_004097636.1	RGI	https://card.mcmaster.ca/aro/3003359
WP_004097636.1	RGI	https://card.mcmaster.ca/aro/3003359
WP_000242758.1	RGI	https://card.mcmaster.ca/aro/3000518
WP_000242758.1	RGI	https://card.mcmaster.ca/aro/3000518
WP_014229159.1	RGI	https://card.mcmaster.ca/aro/3003922
WP_000242758.1	RGI	https://card.mcmaster.ca/aro/3000518
WP_000242758.1	RGI	https://card.mcmaster.ca/aro/3000518
WP_004097636.1	RGI	https://card.mcmaster.ca/aro/3003359
WP_004097636.1	RGI	https://card.mcmaster.ca/aro/3003359
WP_000242758.1	RGI	https://card.mcmaster.ca/aro/3000518
WP_000242758.1	RGI	https://card.mcmaster.ca/aro/3000518
WP_004850706.1	RGI	https://card.mcmaster.ca/aro/3003967
WP_000242758.1	RGI	https://card.mcmaster.ca/aro/3000518
WP_000242758.1	RGI	https://card.mcmaster.ca/aro/3000518
WP_004097636.1	RGI	https://card.mcmaster.ca/aro/3003359
WP_000242758.1	RGI	https://card.mcmaster.ca/aro/3000518
WP_000242758.1	RGI	https://card.mcmaster.ca/aro/3000518
WP_004850706.1	RGI	https://card.mcmaster.ca/aro/3003967
WP_000242758.1	RGI	https://card.mcmaster.ca/aro/3000518
WP_000242758.1	RGI	https://card.mcmaster.ca/aro/3000518
WP_004097636.1	RGI	https://card.mcmaster.ca/aro/3003359
WP_000242758.1	RGI	https://card.mcmaster.ca/aro/3000518
WP_000242758.1	RGI	https://card.mcmaster.ca/aro/3000518
WP_042946206.1	RGI	https://card.mcmaster.ca/aro/3002641
WP_000242758.1	RGI	https://card.mcmaster.ca/aro/3000518
WP_000242758.1	RGI	https://card.mcmaster.ca/aro/3000518
WP_004097636.1	RGI	https://card.mcmaster.ca/aro/3003359
WP_000242758.1	RGI	https://card.mcmaster.ca/aro/3000518
WP_000242758.1	RGI	https://card.mcmaster.ca/aro/3000518
WP_004102351.1	RGI	https://card.mcmaster.ca/aro/3000263
WP_000242758.1	RGI	https://card.mcmaster.ca/aro/3000518
WP_000242758.1	RGI	https://card.mcmaster.ca/aro/3000518
WP_000242758.1	RGI	https://card.mcmaster.ca/aro/3000518
WP_000242758.1	RGI	https://card.mcmaster.ca/aro/3000518
WP_000242758.1	RGI	https://card.mcmaster.ca/aro/3000518
WP_014229916.1	RGI	https://card.mcmaster.ca/aro/3001327
WP_004102351.1	RGI	https://card.mcmaster.ca/aro/3000263
WP_014227124.1	RGI	https://card.mcmaster.ca/aro/3002985
WP_000242758.1	RGI	https://card.mcmaster.ca/aro/3000518
WP_000242758.1	RGI	https://card.mcmaster.ca/aro/3000518
WP_000242758.1	RGI	https://card.mcmaster.ca/aro/3000518
WP_000242758.1	RGI	https://card.mcmaster.ca/aro/3000518
WP_014230096.1	RGI	https://card.mcmaster.ca/aro/3000792
WP_004102351.1	RGI	https://card.mcmaster.ca/aro/3000263
WP_004126208.1	RGI	https://card.mcmaster.ca/aro/3003578
WP_000242758.1	RGI	https://card.mcmaster.ca/aro/3000518
WP_000242758.1	RGI	https://card.mcmaster.ca/aro/3000518
WP_000242758.1	RGI	https://card.mcmaster.ca/aro/3000518
WP_000242758.1	RGI	https://card.mcmaster.ca/aro/3000518
WP_014230098.1	RGI	https://card.mcmaster.ca/aro/3000794
WP_004102351.1	RGI	https://card.mcmaster.ca/aro/3000263
WP_004126208.1	RGI	https://card.mcmaster.ca/aro/3003578
WP_000242758.1	RGI	https://card.mcmaster.ca/aro/3000518
WP_000242758.1	RGI	https://card.mcmaster.ca/aro/3000518
WP_000242758.1	RGI	https://card.mcmaster.ca/aro/3000518
WP_000242758.1	RGI	https://card.mcmaster.ca/aro/3000518
WP_014230099.1	RGI	https://card.mcmaster.ca/aro/3001330
WP_000242758.1	RGI	https://card.mcmaster.ca/aro/3000518
WP_000242758.1	RGI	https://card.mcmaster.ca/aro/3000518
WP_000242758.1	RGI	https://card.mcmaster.ca/aro/3000518
WP_000242758.1	RGI	https://card.mcmaster.ca/aro/3000518
WP_014230101.1	RGI	https://card.mcmaster.ca/aro/3003066
WP_014229610.1	RGI	https://card.mcmaster.ca/aro/3003953
WP_000242758.1	RGI	https://card.mcmaster.ca/aro/3000518
WP_000242758.1	RGI	https://card.mcmaster.ca/aro/3000518
WP_000242758.1	RGI	https://card.mcmaster.ca/aro/3000518
WP_000242758.1	RGI	https://card.mcmaster.ca/aro/3000518
WP_014230101.1	RGI	https://card.mcmaster.ca/aro/3003066
WP_000242758.1	RGI	https://card.mcmaster.ca/aro/3000518
WP_000242758.1	RGI	https://card.mcmaster.ca/aro/3000518
WP_000242758.1	RGI	https://card.mcmaster.ca/aro/3000518
WP_014230210.1	RGI	https://card.mcmaster.ca/aro/3003952
WP_004121719.1	RGI	https://card.mcmaster.ca/aro/3000676
WP_000242758.1	RGI	https://card.mcmaster.ca/aro/3000518
WP_000242758.1	RGI	https://card.mcmaster.ca/aro/3000518
WP_000242758.1	RGI	https://card.mcmaster.ca/aro/3000518
WP_000242758.1	RGI	https://card.mcmaster.ca/aro/3000518
WP_014839094.1	RGI	https://card.mcmaster.ca/aro/3003294
WP_004121719.1	RGI	https://card.mcmaster.ca/aro/3000676
WP_000242758.1	RGI	https://card.mcmaster.ca/aro/3000518
WP_000242758.1	RGI	https://card.mcmaster.ca/aro/3000518
WP_014837312.1	RGI	https://card.mcmaster.ca/aro/3003209
WP_000242758.1	RGI	https://card.mcmaster.ca/aro/3000518
WP_000242758.1	RGI	https://card.mcmaster.ca/aro/3000518
WP_004853071.1	RGI	https://card.mcmaster.ca/aro/3000778
WP_000242758.1	RGI	https://card.mcmaster.ca/aro/3000518
WP_000242758.1	RGI	https://card.mcmaster.ca/aro/3000518
WP_038424942.1	RGI	https://card.mcmaster.ca/aro/3003986
WP_000242758.1	RGI	https://card.mcmaster.ca/aro/3000518
WP_000242758.1	RGI	https://card.mcmaster.ca/aro/3000518
WP_004104785.1	RGI	https://card.mcmaster.ca/aro/3000516
WP_000242758.1	RGI	https://card.mcmaster.ca/aro/3000518
WP_000242758.1	RGI	https://card.mcmaster.ca/aro/3000518
WP_014227841.1	RGI	https://card.mcmaster.ca/aro/3000825
WP_000242758.1	RGI	https://card.mcmaster.ca/aro/3000518
WP_000242758.1	RGI	https://card.mcmaster.ca/aro/3000518
WP_004104785.1	RGI	https://card.mcmaster.ca/aro/3000516
WP_000242758.1	RGI	https://card.mcmaster.ca/aro/3000518
WP_000242758.1	RGI	https://card.mcmaster.ca/aro/3000518
WP_014227864.1	RGI	https://card.mcmaster.ca/aro/3003730
WP_000242758.1	RGI	https://card.mcmaster.ca/aro/3000518
WP_000242758.1	RGI	https://card.mcmaster.ca/aro/3000518
WP_004104785.1	RGI	https://card.mcmaster.ca/aro/3000516
WP_000242758.1	RGI	https://card.mcmaster.ca/aro/3000518
WP_000242758.1	RGI	https://card.mcmaster.ca/aro/3000518
WP_014227915.1	RGI	https://card.mcmaster.ca/aro/3003843
WP_000242758.1	RGI	https://card.mcmaster.ca/aro/3000518
WP_000242758.1	RGI	https://card.mcmaster.ca/aro/3000518
WP_004104785.1	RGI	https://card.mcmaster.ca/aro/3000516
WP_000242758.1	RGI	https://card.mcmaster.ca/aro/3000518
WP_000242758.1	RGI	https://card.mcmaster.ca/aro/3000518
WP_014228207.1	RGI	https://card.mcmaster.ca/aro/3000778
WP_000242758.1	RGI	https://card.mcmaster.ca/aro/3000518
WP_000242758.1	RGI	https://card.mcmaster.ca/aro/3000518
WP_014839295.1	RGI	https://card.mcmaster.ca/aro/3000027
WP_000242758.1	RGI	https://card.mcmaster.ca/aro/3000518
WP_000242758.1	RGI	https://card.mcmaster.ca/aro/3000518
WP_014228208.1	RGI	https://card.mcmaster.ca/aro/3003373
WP_000242758.1	RGI	https://card.mcmaster.ca/aro/3000518
WP_000242758.1	RGI	https://card.mcmaster.ca/aro/3000518
WP_004123984.1	RGI	https://card.mcmaster.ca/aro/3000074
WP_000242758.1	RGI	https://card.mcmaster.ca/aro/3000518
WP_000242758.1	RGI	https://card.mcmaster.ca/aro/3000518
WP_014228214.1	RGI	https://card.mcmaster.ca/aro/3003049
WP_000242758.1	RGI	https://card.mcmaster.ca/aro/3000518
WP_000242758.1	RGI	https://card.mcmaster.ca/aro/3000518
WP_004123984.1	RGI	https://card.mcmaster.ca/aro/3000074
WP_000242758.1	RGI	https://card.mcmaster.ca/aro/3000518
WP_000242758.1	RGI	https://card.mcmaster.ca/aro/3000518
WP_004848370.1	RGI	https://card.mcmaster.ca/aro/3003048
WP_000242758.1	RGI	https://card.mcmaster.ca/aro/3000518
WP_000242758.1	RGI	https://card.mcmaster.ca/aro/3000518
WP_042945951.1	RGI	https://card.mcmaster.ca/aro/3000533
WP_000242758.1	RGI	https://card.mcmaster.ca/aro/3000518
WP_000242758.1	RGI	https://card.mcmaster.ca/aro/3000518
WP_004848370.1	RGI	https://card.mcmaster.ca/aro/3003048
WP_000242758.1	RGI	https://card.mcmaster.ca/aro/3000518
WP_000242758.1	RGI	https://card.mcmaster.ca/aro/3000518
WP_000242758.1	RGI	https://card.mcmaster.ca/aro/3000518
WP_000242758.1	RGI	https://card.mcmaster.ca/aro/3000518
WP_000242758.1	RGI	https://card.mcmaster.ca/aro/3000518
WP_000242758.1	RGI	https://card.mcmaster.ca/aro/3000518
WP_000242758.1	RGI	https://card.mcmaster.ca/aro/3000518
WP_000242758.1	RGI	https://card.mcmaster.ca/aro/3000518
WP_014228490.1	RGI	https://card.mcmaster.ca/aro/3003583
WP_000242758.1	RGI	https://card.mcmaster.ca/aro/3000518
WP_000242758.1	RGI	https://card.mcmaster.ca/aro/3000518
WP_000242758.1	RGI	https://card.mcmaster.ca/aro/3000518
WP_000242758.1	RGI	https://card.mcmaster.ca/aro/3000518
WP_014228490.1	RGI	https://card.mcmaster.ca/aro/3003583
WP_000242758.1	RGI	https://card.mcmaster.ca/aro/3000518
WP_000242758.1	RGI	https://card.mcmaster.ca/aro/3000518
WP_000242758.1	RGI	https://card.mcmaster.ca/aro/3000518
WP_000242758.1	RGI	https://card.mcmaster.ca/aro/3000518
WP_014228619.1	RGI	https://card.mcmaster.ca/aro/3000533
WP_000242758.1	RGI	https://card.mcmaster.ca/aro/3000518
WP_000242758.1	RGI	https://card.mcmaster.ca/aro/3000518
WP_000242758.1	RGI	https://card.mcmaster.ca/aro/3000518
WP_000242758.1	RGI	https://card.mcmaster.ca/aro/3000518
WP_014228619.1	RGI	https://card.mcmaster.ca/aro/3000533
WP_000242758.1	RGI	https://card.mcmaster.ca/aro/3000518
WP_000242758.1	RGI	https://card.mcmaster.ca/aro/3000518
WP_014227293.1	RGI	https://card.mcmaster.ca/aro/3003055
WP_004107505.1	RGI	https://card.mcmaster.ca/aro/3000830
WP_000242758.1	RGI	https://card.mcmaster.ca/aro/3000518
WP_000242758.1	RGI	https://card.mcmaster.ca/aro/3000518
WP_025108294.1	RGI	https://card.mcmaster.ca/aro/3000535
WP_000242758.1	RGI	https://card.mcmaster.ca/aro/3000518
WP_000242758.1	RGI	https://card.mcmaster.ca/aro/3000518
WP_014227294.1	RGI	https://card.mcmaster.ca/aro/3000778
WP_004107505.1	RGI	https://card.mcmaster.ca/aro/3000830
WP_000242758.1	RGI	https://card.mcmaster.ca/aro/3000518
WP_000242758.1	RGI	https://card.mcmaster.ca/aro/3000518
WP_004849478.1	RGI	https://card.mcmaster.ca/aro/3003950
WP_000242758.1	RGI	https://card.mcmaster.ca/aro/3000518
WP_000242758.1	RGI	https://card.mcmaster.ca/aro/3000518
WP_004107098.1	RGI	https://card.mcmaster.ca/aro/3003890
WP_004107505.1	RGI	https://card.mcmaster.ca/aro/3000830
WP_000242758.1	RGI	https://card.mcmaster.ca/aro/3000518
WP_000242758.1	RGI	https://card.mcmaster.ca/aro/3000518
WP_014228748.1	RGI	https://card.mcmaster.ca/aro/3003843
WP_000242758.1	RGI	https://card.mcmaster.ca/aro/3000518
WP_000242758.1	RGI	https://card.mcmaster.ca/aro/3000518
WP_004107098.1	RGI	https://card.mcmaster.ca/aro/3003890
WP_004127228.1	RGI	https://card.mcmaster.ca/aro/3000831
WP_000242758.1	RGI	https://card.mcmaster.ca/aro/3000518
WP_000242758.1	RGI	https://card.mcmaster.ca/aro/3000518
WP_014228748.1	RGI	https://card.mcmaster.ca/aro/3003843
WP_000242758.1	RGI	https://card.mcmaster.ca/aro/3000518
WP_000242758.1	RGI	https://card.mcmaster.ca/aro/3000518
WP_004127228.1	RGI	https://card.mcmaster.ca/aro/3000831
WP_000242758.1	RGI	https://card.mcmaster.ca/aro/3000518
WP_000242758.1	RGI	https://card.mcmaster.ca/aro/3000518
WP_004849878.1	RGI	https://card.mcmaster.ca/aro/3001216
WP_000242758.1	RGI	https://card.mcmaster.ca/aro/3000518
WP_000242758.1	RGI	https://card.mcmaster.ca/aro/3000518
WP_004127228.1	RGI	https://card.mcmaster.ca/aro/3000831
WP_000242758.1	RGI	https://card.mcmaster.ca/aro/3000518
WP_000242758.1	RGI	https://card.mcmaster.ca/aro/3000518
WP_004849878.1	RGI	https://card.mcmaster.ca/aro/3001216
WP_000242758.1	RGI	https://card.mcmaster.ca/aro/3000518
WP_000242758.1	RGI	https://card.mcmaster.ca/aro/3000518
WP_004854277.1	RGI	https://card.mcmaster.ca/aro/3002986
WP_004097636.1	RGI	https://card.mcmaster.ca/aro/3003359
WP_000242758.1	RGI	https://card.mcmaster.ca/aro/3000518
WP_000242758.1	RGI	https://card.mcmaster.ca/aro/3000518
WP_014228854.1	RGI	https://card.mcmaster.ca/aro/3003844
WP_000242758.1	RGI	https://card.mcmaster.ca/aro/3000518
WP_000242758.1	RGI	https://card.mcmaster.ca/aro/3000518
WP_014226908.1	RGI	https://card.mcmaster.ca/aro/3000024
WP_004097636.1	RGI	https://card.mcmaster.ca/aro/3003359
WP_000242758.1	RGI	https://card.mcmaster.ca/aro/3000518
WP_000242758.1	RGI	https://card.mcmaster.ca/aro/3000518
WP_004121248.1	RGI	https://card.mcmaster.ca/aro/3003840
WP_000242758.1	RGI	https://card.mcmaster.ca/aro/3000518
WP_000242758.1	RGI	https://card.mcmaster.ca/aro/3000518
WP_014839656.1	RGI	https://card.mcmaster.ca/aro/3000800
WP_004097636.1	RGI	https://card.mcmaster.ca/aro/3003359
WP_000242758.1	RGI	https://card.mcmaster.ca/aro/3000518
WP_000242758.1	RGI	https://card.mcmaster.ca/aro/3000518
WP_004121248.1	RGI	https://card.mcmaster.ca/aro/3003840
WP_000242758.1	RGI	https://card.mcmaster.ca/aro/3000518
WP_000242758.1	RGI	https://card.mcmaster.ca/aro/3000518
WP_004097636.1	RGI	https://card.mcmaster.ca/aro/3003359
WP_004097636.1	RGI	https://card.mcmaster.ca/aro/3003359
WP_000242758.1	RGI	https://card.mcmaster.ca/aro/3000518
WP_000242758.1	RGI	https://card.mcmaster.ca/aro/3000518
WP_004121248.1	RGI	https://card.mcmaster.ca/aro/3003840
WP_000242758.1	RGI	https://card.mcmaster.ca/aro/3000518
WP_000242758.1	RGI	https://card.mcmaster.ca/aro/3000518
WP_004097636.1	RGI	https://card.mcmaster.ca/aro/3003359
WP_004097636.1	RGI	https://card.mcmaster.ca/aro/3003359
WP_000242758.1	RGI	https://card.mcmaster.ca/aro/3000518
WP_000242758.1	RGI	https://card.mcmaster.ca/aro/3000518
WP_038424435.1	RGI	https://card.mcmaster.ca/aro/3000778
WP_000242758.1	RGI	https://card.mcmaster.ca/aro/3000518
WP_000242758.1	RGI	https://card.mcmaster.ca/aro/3000518
WP_004097636.1	RGI	https://card.mcmaster.ca/aro/3003359
WP_000242758.1	RGI	https://card.mcmaster.ca/aro/3000518
WP_000242758.1	RGI	https://card.mcmaster.ca/aro/3000518
WP_004850706.1	RGI	https://card.mcmaster.ca/aro/3003967
WP_000242758.1	RGI	https://card.mcmaster.ca/aro/3000518
WP_000242758.1	RGI	https://card.mcmaster.ca/aro/3000518
WP_004097636.1	RGI	https://card.mcmaster.ca/aro/3003359
WP_000242758.1	RGI	https://card.mcmaster.ca/aro/3000518
WP_000242758.1	RGI	https://card.mcmaster.ca/aro/3000518
WP_014838449.1	RGI	https://card.mcmaster.ca/aro/3003392
WP_000242758.1	RGI	https://card.mcmaster.ca/aro/3000518
WP_000242758.1	RGI	https://card.mcmaster.ca/aro/3000518
WP_004097636.1	RGI	https://card.mcmaster.ca/aro/3003359
WP_000242758.1	RGI	https://card.mcmaster.ca/aro/3000518
WP_000242758.1	RGI	https://card.mcmaster.ca/aro/3000518
WP_004102351.1	RGI	https://card.mcmaster.ca/aro/3000263
WP_000242758.1	RGI	https://card.mcmaster.ca/aro/3000518
WP_000242758.1	RGI	https://card.mcmaster.ca/aro/3000518
WP_000242758.1	RGI	https://card.mcmaster.ca/aro/3000518
WP_000242758.1	RGI	https://card.mcmaster.ca/aro/3000518
WP_000242758.1	RGI	https://card.mcmaster.ca/aro/3000518
WP_032750437.1	RGI	https://card.mcmaster.ca/aro/3003693
WP_004102351.1	RGI	https://card.mcmaster.ca/aro/3000263
WP_014227124.1	RGI	https://card.mcmaster.ca/aro/3002985
WP_000242758.1	RGI	https://card.mcmaster.ca/aro/3000518
WP_000242758.1	RGI	https://card.mcmaster.ca/aro/3000518
WP_000242758.1	RGI	https://card.mcmaster.ca/aro/3000518
WP_000242758.1	RGI	https://card.mcmaster.ca/aro/3000518
WP_014230096.1	RGI	https://card.mcmaster.ca/aro/3000792
WP_004102351.1	RGI	https://card.mcmaster.ca/aro/3000263
WP_004126208.1	RGI	https://card.mcmaster.ca/aro/3003578
WP_000242758.1	RGI	https://card.mcmaster.ca/aro/3000518
WP_000242758.1	RGI	https://card.mcmaster.ca/aro/3000518
WP_000242758.1	RGI	https://card.mcmaster.ca/aro/3000518
WP_000242758.1	RGI	https://card.mcmaster.ca/aro/3000518
WP_014230098.1	RGI	https://card.mcmaster.ca/aro/3000794
WP_004102351.1	RGI	https://card.mcmaster.ca/aro/3000263
WP_004126208.1	RGI	https://card.mcmaster.ca/aro/3003578
WP_000242758.1	RGI	https://card.mcmaster.ca/aro/3000518
WP_000242758.1	RGI	https://card.mcmaster.ca/aro/3000518
WP_000242758.1	RGI	https://card.mcmaster.ca/aro/3000518
WP_000242758.1	RGI	https://card.mcmaster.ca/aro/3000518
WP_014230099.1	RGI	https://card.mcmaster.ca/aro/3001330
WP_000242758.1	RGI	https://card.mcmaster.ca/aro/3000518
WP_000242758.1	RGI	https://card.mcmaster.ca/aro/3000518
WP_000242758.1	RGI	https://card.mcmaster.ca/aro/3000518
WP_000242758.1	RGI	https://card.mcmaster.ca/aro/3000518
WP_014230099.1	RGI	https://card.mcmaster.ca/aro/3001330
WP_014229610.1	RGI	https://card.mcmaster.ca/aro/3003953
WP_000242758.1	RGI	https://card.mcmaster.ca/aro/3000518
WP_000242758.1	RGI	https://card.mcmaster.ca/aro/3000518
WP_000242758.1	RGI	https://card.mcmaster.ca/aro/3000518
WP_000242758.1	RGI	https://card.mcmaster.ca/aro/3000518
WP_014230101.1	RGI	https://card.mcmaster.ca/aro/3003066
WP_004121719.1	RGI	https://card.mcmaster.ca/aro/3000676
WP_000242758.1	RGI	https://card.mcmaster.ca/aro/3000518
WP_000242758.1	RGI	https://card.mcmaster.ca/aro/3000518
WP_000242758.1	RGI	https://card.mcmaster.ca/aro/3000518
WP_014230101.1	RGI	https://card.mcmaster.ca/aro/3003066
WP_004121719.1	RGI	https://card.mcmaster.ca/aro/3000676
WP_000242758.1	RGI	https://card.mcmaster.ca/aro/3000518
WP_000242758.1	RGI	https://card.mcmaster.ca/aro/3000518
WP_000242758.1	RGI	https://card.mcmaster.ca/aro/3000518
WP_000242758.1	RGI	https://card.mcmaster.ca/aro/3000518
WP_014230210.1	RGI	https://card.mcmaster.ca/aro/3003952
WP_004121719.1	RGI	https://card.mcmaster.ca/aro/3000676
WP_000242758.1	RGI	https://card.mcmaster.ca/aro/3000518
WP_000242758.1	RGI	https://card.mcmaster.ca/aro/3000518
WP_000242758.1	RGI	https://card.mcmaster.ca/aro/3000518
WP_000242758.1	RGI	https://card.mcmaster.ca/aro/3000518
WP_004853071.1	RGI	https://card.mcmaster.ca/aro/3000778
WP_000242758.1	RGI	https://card.mcmaster.ca/aro/3000518
WP_000242758.1	RGI	https://card.mcmaster.ca/aro/3000518
WP_014837312.1	RGI	https://card.mcmaster.ca/aro/3003209
WP_000242758.1	RGI	https://card.mcmaster.ca/aro/3000518
WP_000242758.1	RGI	https://card.mcmaster.ca/aro/3000518
WP_004853071.1	RGI	https://card.mcmaster.ca/aro/3000778
WP_000242758.1	RGI	https://card.mcmaster.ca/aro/3000518
WP_000242758.1	RGI	https://card.mcmaster.ca/aro/3000518
WP_014227841.1	RGI	https://card.mcmaster.ca/aro/3000825
WP_000242758.1	RGI	https://card.mcmaster.ca/aro/3000518
WP_000242758.1	RGI	https://card.mcmaster.ca/aro/3000518
WP_004104785.1	RGI	https://card.mcmaster.ca/aro/3000516
WP_000242758.1	RGI	https://card.mcmaster.ca/aro/3000518
WP_000242758.1	RGI	https://card.mcmaster.ca/aro/3000518
WP_014227841.1	RGI	https://card.mcmaster.ca/aro/3000825
WP_000242758.1	RGI	https://card.mcmaster.ca/aro/3000518
WP_000242758.1	RGI	https://card.mcmaster.ca/aro/3000518
WP_004104785.1	RGI	https://card.mcmaster.ca/aro/3000516
WP_000242758.1	RGI	https://card.mcmaster.ca/aro/3000518
WP_000242758.1	RGI	https://card.mcmaster.ca/aro/3000518
WP_014227915.1	RGI	https://card.mcmaster.ca/aro/3003843
WP_000242758.1	RGI	https://card.mcmaster.ca/aro/3000518
WP_000242758.1	RGI	https://card.mcmaster.ca/aro/3000518
WP_004104785.1	RGI	https://card.mcmaster.ca/aro/3000516
WP_000242758.1	RGI	https://card.mcmaster.ca/aro/3000518
WP_000242758.1	RGI	https://card.mcmaster.ca/aro/3000518
WP_014228207.1	RGI	https://card.mcmaster.ca/aro/3000778
WP_000242758.1	RGI	https://card.mcmaster.ca/aro/3000518
WP_000242758.1	RGI	https://card.mcmaster.ca/aro/3000518
WP_004104785.1	RGI	https://card.mcmaster.ca/aro/3000516
WP_000242758.1	RGI	https://card.mcmaster.ca/aro/3000518
WP_000242758.1	RGI	https://card.mcmaster.ca/aro/3000518
WP_014228208.1	RGI	https://card.mcmaster.ca/aro/3003373
WP_000242758.1	RGI	https://card.mcmaster.ca/aro/3000518
WP_000242758.1	RGI	https://card.mcmaster.ca/aro/3000518
WP_004123984.1	RGI	https://card.mcmaster.ca/aro/3000074
WP_000242758.1	RGI	https://card.mcmaster.ca/aro/3000518
WP_000242758.1	RGI	https://card.mcmaster.ca/aro/3000518
WP_014228208.1	RGI	https://card.mcmaster.ca/aro/3003373
WP_000242758.1	RGI	https://card.mcmaster.ca/aro/3000518
WP_000242758.1	RGI	https://card.mcmaster.ca/aro/3000518
WP_004123984.1	RGI	https://card.mcmaster.ca/aro/3000074
WP_000242758.1	RGI	https://card.mcmaster.ca/aro/3000518
WP_000242758.1	RGI	https://card.mcmaster.ca/aro/3000518
WP_014228214.1	RGI	https://card.mcmaster.ca/aro/3003049
WP_000242758.1	RGI	https://card.mcmaster.ca/aro/3000518
WP_000242758.1	RGI	https://card.mcmaster.ca/aro/3000518
WP_042945901.1	RGI	https://card.mcmaster.ca/aro/3003830
WP_000242758.1	RGI	https://card.mcmaster.ca/aro/3000518
WP_000242758.1	RGI	https://card.mcmaster.ca/aro/3000518
WP_004848370.1	RGI	https://card.mcmaster.ca/aro/3003048
WP_000242758.1	RGI	https://card.mcmaster.ca/aro/3000518
WP_000242758.1	RGI	https://card.mcmaster.ca/aro/3000518
WP_000242758.1	RGI	https://card.mcmaster.ca/aro/3000518
WP_000242758.1	RGI	https://card.mcmaster.ca/aro/3000518
WP_000242758.1	RGI	https://card.mcmaster.ca/aro/3000518
WP_000242758.1	RGI	https://card.mcmaster.ca/aro/3000518
WP_000242758.1	RGI	https://card.mcmaster.ca/aro/3000518
WP_000242758.1	RGI	https://card.mcmaster.ca/aro/3000518
WP_014228490.1	RGI	https://card.mcmaster.ca/aro/3003583
WP_000242758.1	RGI	https://card.mcmaster.ca/aro/3000518
WP_000242758.1	RGI	https://card.mcmaster.ca/aro/3000518
WP_000242758.1	RGI	https://card.mcmaster.ca/aro/3000518
WP_000242758.1	RGI	https://card.mcmaster.ca/aro/3000518
WP_014228490.1	RGI	https://card.mcmaster.ca/aro/3003583
WP_000242758.1	RGI	https://card.mcmaster.ca/aro/3000518
WP_000242758.1	RGI	https://card.mcmaster.ca/aro/3000518
WP_000242758.1	RGI	https://card.mcmaster.ca/aro/3000518
WP_000242758.1	RGI	https://card.mcmaster.ca/aro/3000518
WP_042944794.1	RGI	https://card.mcmaster.ca/aro/3001328
WP_000242758.1	RGI	https://card.mcmaster.ca/aro/3000518
WP_000242758.1	RGI	https://card.mcmaster.ca/aro/3000518
WP_000242758.1	RGI	https://card.mcmaster.ca/aro/3000518
WP_000242758.1	RGI	https://card.mcmaster.ca/aro/3000518
WP_014228619.1	RGI	https://card.mcmaster.ca/aro/3000533
WP_000242758.1	RGI	https://card.mcmaster.ca/aro/3000518
WP_000242758.1	RGI	https://card.mcmaster.ca/aro/3000518
WP_014227293.1	RGI	https://card.mcmaster.ca/aro/3003055
WP_004107505.1	RGI	https://card.mcmaster.ca/aro/3000830
WP_000242758.1	RGI	https://card.mcmaster.ca/aro/3000518
WP_000242758.1	RGI	https://card.mcmaster.ca/aro/3000518
WP_025108294.1	RGI	https://card.mcmaster.ca/aro/3000535
WP_000242758.1	RGI	https://card.mcmaster.ca/aro/3000518
WP_000242758.1	RGI	https://card.mcmaster.ca/aro/3000518
WP_014227294.1	RGI	https://card.mcmaster.ca/aro/3000778
WP_004107505.1	RGI	https://card.mcmaster.ca/aro/3000830
WP_000242758.1	RGI	https://card.mcmaster.ca/aro/3000518
WP_000242758.1	RGI	https://card.mcmaster.ca/aro/3000518
WP_004849478.1	RGI	https://card.mcmaster.ca/aro/3003950
WP_000242758.1	RGI	https://card.mcmaster.ca/aro/3000518
WP_000242758.1	RGI	https://card.mcmaster.ca/aro/3000518
WP_004107098.1	RGI	https://card.mcmaster.ca/aro/3003890
WP_004107505.1	RGI	https://card.mcmaster.ca/aro/3000830
WP_000242758.1	RGI	https://card.mcmaster.ca/aro/3000518
WP_000242758.1	RGI	https://card.mcmaster.ca/aro/3000518
WP_014228748.1	RGI	https://card.mcmaster.ca/aro/3003843
WP_000242758.1	RGI	https://card.mcmaster.ca/aro/3000518
WP_000242758.1	RGI	https://card.mcmaster.ca/aro/3000518
WP_004107098.1	RGI	https://card.mcmaster.ca/aro/3003890
WP_004107505.1	RGI	https://card.mcmaster.ca/aro/3000830
WP_000242758.1	RGI	https://card.mcmaster.ca/aro/3000518
WP_000242758.1	RGI	https://card.mcmaster.ca/aro/3000518
WP_014228748.1	RGI	https://card.mcmaster.ca/aro/3003843
WP_000242758.1	RGI	https://card.mcmaster.ca/aro/3000518
WP_000242758.1	RGI	https://card.mcmaster.ca/aro/3000518
WP_032694284.1	RGI	https://card.mcmaster.ca/aro/3001215
WP_004127228.1	RGI	https://card.mcmaster.ca/aro/3000831
WP_000242758.1	RGI	https://card.mcmaster.ca/aro/3000518
WP_000242758.1	RGI	https://card.mcmaster.ca/aro/3000518
WP_004849878.1	RGI	https://card.mcmaster.ca/aro/3001216
WP_000242758.1	RGI	https://card.mcmaster.ca/aro/3000518
WP_000242758.1	RGI	https://card.mcmaster.ca/aro/3000518
WP_004127228.1	RGI	https://card.mcmaster.ca/aro/3000831
WP_000242758.1	RGI	https://card.mcmaster.ca/aro/3000518
WP_000242758.1	RGI	https://card.mcmaster.ca/aro/3000518
WP_004849878.1	RGI	https://card.mcmaster.ca/aro/3001216
WP_000242758.1	RGI	https://card.mcmaster.ca/aro/3000518
WP_000242758.1	RGI	https://card.mcmaster.ca/aro/3000518
WP_004854277.1	RGI	https://card.mcmaster.ca/aro/3002986
WP_004097636.1	RGI	https://card.mcmaster.ca/aro/3003359
WP_000242758.1	RGI	https://card.mcmaster.ca/aro/3000518
WP_000242758.1	RGI	https://card.mcmaster.ca/aro/3000518
WP_014228854.1	RGI	https://card.mcmaster.ca/aro/3003844
WP_000242758.1	RGI	https://card.mcmaster.ca/aro/3000518
WP_000242758.1	RGI	https://card.mcmaster.ca/aro/3000518
WP_004854277.1	RGI	https://card.mcmaster.ca/aro/3002986
WP_004097636.1	RGI	https://card.mcmaster.ca/aro/3003359
WP_000242758.1	RGI	https://card.mcmaster.ca/aro/3000518
WP_000242758.1	RGI	https://card.mcmaster.ca/aro/3000518
WP_004121248.1	RGI	https://card.mcmaster.ca/aro/3003840
WP_000242758.1	RGI	https://card.mcmaster.ca/aro/3000518
WP_000242758.1	RGI	https://card.mcmaster.ca/aro/3000518
WP_014839656.1	RGI	https://card.mcmaster.ca/aro/3000800
WP_004097636.1	RGI	https://card.mcmaster.ca/aro/3003359
WP_000242758.1	RGI	https://card.mcmaster.ca/aro/3000518
WP_000242758.1	RGI	https://card.mcmaster.ca/aro/3000518
WP_004121248.1	RGI	https://card.mcmaster.ca/aro/3003840
WP_000242758.1	RGI	https://card.mcmaster.ca/aro/3000518
WP_000242758.1	RGI	https://card.mcmaster.ca/aro/3000518
WP_004097636.1	RGI	https://card.mcmaster.ca/aro/3003359
WP_004097636.1	RGI	https://card.mcmaster.ca/aro/3003359
WP_000242758.1	RGI	https://card.mcmaster.ca/aro/3000518
WP_000242758.1	RGI	https://card.mcmaster.ca/aro/3000518
WP_004121248.1	RGI	https://card.mcmaster.ca/aro/3003840
WP_000242758.1	RGI	https://card.mcmaster.ca/aro/3000518
WP_000242758.1	RGI	https://card.mcmaster.ca/aro/3000518
WP_004097636.1	RGI	https://card.mcmaster.ca/aro/3003359
WP_004097636.1	RGI	https://card.mcmaster.ca/aro/3003359
WP_000242758.1	RGI	https://card.mcmaster.ca/aro/3000518
WP_000242758.1	RGI	https://card.mcmaster.ca/aro/3000518
WP_014229159.1	RGI	https://card.mcmaster.ca/aro/3003922
WP_000242758.1	RGI	https://card.mcmaster.ca/aro/3000518
WP_000242758.1	RGI	https://card.mcmaster.ca/aro/3000518
WP_004097636.1	RGI	https://card.mcmaster.ca/aro/3003359
WP_004097636.1	RGI	https://card.mcmaster.ca/aro/3003359
WP_000242758.1	RGI	https://card.mcmaster.ca/aro/3000518
WP_000242758.1	RGI	https://card.mcmaster.ca/aro/3000518
WP_004850706.1	RGI	https://card.mcmaster.ca/aro/3003967
WP_000242758.1	RGI	https://card.mcmaster.ca/aro/3000518
WP_000242758.1	RGI	https://card.mcmaster.ca/aro/3000518
WP_004097636.1	RGI	https://card.mcmaster.ca/aro/3003359
WP_000242758.1	RGI	https://card.mcmaster.ca/aro/3000518
WP_000242758.1	RGI	https://card.mcmaster.ca/aro/3000518
WP_014838449.1	RGI	https://card.mcmaster.ca/aro/3003392
WP_000242758.1	RGI	https://card.mcmaster.ca/aro/3000518
WP_000242758.1	RGI	https://card.mcmaster.ca/aro/3000518
WP_004097636.1	RGI	https://card.mcmaster.ca/aro/3003359
WP_000242758.1	RGI	https://card.mcmaster.ca/aro/3000518
WP_000242758.1	RGI	https://card.mcmaster.ca/aro/3000518
WP_032694981.1	RGI	https://card.mcmaster.ca/aro/3003833
WP_000242758.1	RGI	https://card.mcmaster.ca/aro/3000518
WP_000242758.1	RGI	https://card.mcmaster.ca/aro/3000518
WP_000242758.1	RGI	https://card.mcmaster.ca/aro/3000518
WP_000242758.1	RGI	https://card.mcmaster.ca/aro/3000518
WP_000242758.1	RGI	https://card.mcmaster.ca/aro/3000518
WP_004102351.1	RGI	https://card.mcmaster.ca/aro/3000263
WP_014227124.1	RGI	https://card.mcmaster.ca/aro/3002985
WP_000242758.1	RGI	https://card.mcmaster.ca/aro/3000518
WP_000242758.1	RGI	https://card.mcmaster.ca/aro/3000518
WP_000242758.1	RGI	https://card.mcmaster.ca/aro/3000518
WP_000242758.1	RGI	https://card.mcmaster.ca/aro/3000518
WP_014229916.1	RGI	https://card.mcmaster.ca/aro/3001327
WP_004102351.1	RGI	https://card.mcmaster.ca/aro/3000263
WP_004126208.1	RGI	https://card.mcmaster.ca/aro/3003578
WP_000242758.1	RGI	https://card.mcmaster.ca/aro/3000518
WP_000242758.1	RGI	https://card.mcmaster.ca/aro/3000518
WP_000242758.1	RGI	https://card.mcmaster.ca/aro/3000518
WP_000242758.1	RGI	https://card.mcmaster.ca/aro/3000518
WP_014230096.1	RGI	https://card.mcmaster.ca/aro/3000792
WP_004102351.1	RGI	https://card.mcmaster.ca/aro/3000263
WP_004126208.1	RGI	https://card.mcmaster.ca/aro/3003578
WP_000242758.1	RGI	https://card.mcmaster.ca/aro/3000518
WP_000242758.1	RGI	https://card.mcmaster.ca/aro/3000518
WP_000242758.1	RGI	https://card.mcmaster.ca/aro/3000518
WP_000242758.1	RGI	https://card.mcmaster.ca/aro/3000518
WP_014230098.1	RGI	https://card.mcmaster.ca/aro/3000794
WP_004102351.1	RGI	https://card.mcmaster.ca/aro/3000263
WP_000242758.1	RGI	https://card.mcmaster.ca/aro/3000518
WP_000242758.1	RGI	https://card.mcmaster.ca/aro/3000518
WP_000242758.1	RGI	https://card.mcmaster.ca/aro/3000518
WP_000242758.1	RGI	https://card.mcmaster.ca/aro/3000518
WP_014230099.1	RGI	https://card.mcmaster.ca/aro/3001330
WP_014229610.1	RGI	https://card.mcmaster.ca/aro/3003953
WP_000242758.1	RGI	https://card.mcmaster.ca/aro/3000518
WP_000242758.1	RGI	https://card.mcmaster.ca/aro/3000518
WP_000242758.1	RGI	https://card.mcmaster.ca/aro/3000518
WP_000242758.1	RGI	https://card.mcmaster.ca/aro/3000518
WP_014230101.1	RGI	https://card.mcmaster.ca/aro/3003066
WP_004121719.1	RGI	https://card.mcmaster.ca/aro/3000676
WP_000242758.1	RGI	https://card.mcmaster.ca/aro/3000518
WP_000242758.1	RGI	https://card.mcmaster.ca/aro/3000518
WP_014230101.1	RGI	https://card.mcmaster.ca/aro/3003066
WP_004121719.1	RGI	https://card.mcmaster.ca/aro/3000676
WP_000242758.1	RGI	https://card.mcmaster.ca/aro/3000518
WP_000242758.1	RGI	https://card.mcmaster.ca/aro/3000518
WP_000242758.1	RGI	https://card.mcmaster.ca/aro/3000518
WP_000242758.1	RGI	https://card.mcmaster.ca/aro/3000518
WP_014230210.1	RGI	https://card.mcmaster.ca/aro/3003952
WP_004121719.1	RGI	https://card.mcmaster.ca/aro/3000676
WP_000242758.1	RGI	https://card.mcmaster.ca/aro/3000518
WP_000242758.1	RGI	https://card.mcmaster.ca/aro/3000518
WP_000242758.1	RGI	https://card.mcmaster.ca/aro/3000518
WP_000242758.1	RGI	https://card.mcmaster.ca/aro/3000518
WP_014839094.1	RGI	https://card.mcmaster.ca/aro/3003294
WP_000242758.1	RGI	https://card.mcmaster.ca/aro/3000518
WP_000242758.1	RGI	https://card.mcmaster.ca/aro/3000518
WP_014837312.1	RGI	https://card.mcmaster.ca/aro/3003209
WP_000242758.1	RGI	https://card.mcmaster.ca/aro/3000518
WP_000242758.1	RGI	https://card.mcmaster.ca/aro/3000518
WP_004853071.1	RGI	https://card.mcmaster.ca/aro/3000778
WP_000242758.1	RGI	https://card.mcmaster.ca/aro/3000518
WP_000242758.1	RGI	https://card.mcmaster.ca/aro/3000518
WP_014227841.1	RGI	https://card.mcmaster.ca/aro/3000825
WP_000242758.1	RGI	https://card.mcmaster.ca/aro/3000518
WP_000242758.1	RGI	https://card.mcmaster.ca/aro/3000518
WP_004104785.1	RGI	https://card.mcmaster.ca/aro/3000516
WP_000242758.1	RGI	https://card.mcmaster.ca/aro/3000518
WP_000242758.1	RGI	https://card.mcmaster.ca/aro/3000518
WP_014227841.1	RGI	https://card.mcmaster.ca/aro/3000825
WP_000242758.1	RGI	https://card.mcmaster.ca/aro/3000518
WP_000242758.1	RGI	https://card.mcmaster.ca/aro/3000518
WP_004104785.1	RGI	https://card.mcmaster.ca/aro/3000516
WP_000242758.1	RGI	https://card.mcmaster.ca/aro/3000518
WP_000242758.1	RGI	https://card.mcmaster.ca/aro/3000518
WP_014227864.1	RGI	https://card.mcmaster.ca/aro/3003730
WP_000242758.1	RGI	https://card.mcmaster.ca/aro/3000518
WP_000242758.1	RGI	https://card.mcmaster.ca/aro/3000518
WP_004104785.1	RGI	https://card.mcmaster.ca/aro/3000516
WP_000242758.1	RGI	https://card.mcmaster.ca/aro/3000518
WP_000242758.1	RGI	https://card.mcmaster.ca/aro/3000518
WP_014228207.1	RGI	https://card.mcmaster.ca/aro/3000778
WP_000242758.1	RGI	https://card.mcmaster.ca/aro/3000518
WP_000242758.1	RGI	https://card.mcmaster.ca/aro/3000518
WP_004104785.1	RGI	https://card.mcmaster.ca/aro/3000516
WP_000242758.1	RGI	https://card.mcmaster.ca/aro/3000518
WP_000242758.1	RGI	https://card.mcmaster.ca/aro/3000518
WP_042944463.1	RGI	https://card.mcmaster.ca/aro/3000800
WP_000242758.1	RGI	https://card.mcmaster.ca/aro/3000518
WP_000242758.1	RGI	https://card.mcmaster.ca/aro/3000518
WP_014839295.1	RGI	https://card.mcmaster.ca/aro/3000027
WP_000242758.1	RGI	https://card.mcmaster.ca/aro/3000518
WP_000242758.1	RGI	https://card.mcmaster.ca/aro/3000518
WP_014228208.1	RGI	https://card.mcmaster.ca/aro/3003373
WP_000242758.1	RGI	https://card.mcmaster.ca/aro/3000518
WP_000242758.1	RGI	https://card.mcmaster.ca/aro/3000518
WP_004123984.1	RGI	https://card.mcmaster.ca/aro/3000074
WP_000242758.1	RGI	https://card.mcmaster.ca/aro/3000518
WP_000242758.1	RGI	https://card.mcmaster.ca/aro/3000518
WP_014228214.1	RGI	https://card.mcmaster.ca/aro/3003049
WP_000242758.1	RGI	https://card.mcmaster.ca/aro/3000518
WP_000242758.1	RGI	https://card.mcmaster.ca/aro/3000518
WP_004123984.1	RGI	https://card.mcmaster.ca/aro/3000074
WP_000242758.1	RGI	https://card.mcmaster.ca/aro/3000518
WP_000242758.1	RGI	https://card.mcmaster.ca/aro/3000518
WP_004848370.1	RGI	https://card.mcmaster.ca/aro/3003048
WP_000242758.1	RGI	https://card.mcmaster.ca/aro/3000518
WP_000242758.1	RGI	https://card.mcmaster.ca/aro/3000518
WP_000242758.1	RGI	https://card.mcmaster.ca/aro/3000518
WP_000242758.1	RGI	https://card.mcmaster.ca/aro/3000518
WP_000242758.1	RGI	https://card.mcmaster.ca/aro/3000518
WP_000242758.1	RGI	https://card.mcmaster.ca/aro/3000518
WP_000242758.1	RGI	https://card.mcmaster.ca/aro/3000518
WP_000242758.1	RGI	https://card.mcmaster.ca/aro/3000518
WP_025107068.1	RGI	https://card.mcmaster.ca/aro/3000778
WP_000242758.1	RGI	https://card.mcmaster.ca/aro/3000518
WP_000242758.1	RGI	https://card.mcmaster.ca/aro/3000518
WP_000242758.1	RGI	https://card.mcmaster.ca/aro/3000518
WP_000242758.1	RGI	https://card.mcmaster.ca/aro/3000518
WP_014228490.1	RGI	https://card.mcmaster.ca/aro/3003583
WP_000242758.1	RGI	https://card.mcmaster.ca/aro/3000518
WP_000242758.1	RGI	https://card.mcmaster.ca/aro/3000518
WP_000242758.1	RGI	https://card.mcmaster.ca/aro/3000518
WP_000242758.1	RGI	https://card.mcmaster.ca/aro/3000518
WP_025108112.1	RGI	https://card.mcmaster.ca/aro/3003576
WP_000242758.1	RGI	https://card.mcmaster.ca/aro/3000518
WP_000242758.1	RGI	https://card.mcmaster.ca/aro/3000518
WP_000242758.1	RGI	https://card.mcmaster.ca/aro/3000518
WP_000242758.1	RGI	https://card.mcmaster.ca/aro/3000518
WP_014228619.1	RGI	https://card.mcmaster.ca/aro/3000533
WP_000242758.1	RGI	https://card.mcmaster.ca/aro/3000518
WP_000242758.1	RGI	https://card.mcmaster.ca/aro/3000518
WP_004107505.1	RGI	https://card.mcmaster.ca/aro/3000830
WP_000242758.1	RGI	https://card.mcmaster.ca/aro/3000518
WP_000242758.1	RGI	https://card.mcmaster.ca/aro/3000518
WP_025108294.1	RGI	https://card.mcmaster.ca/aro/3000535
WP_000242758.1	RGI	https://card.mcmaster.ca/aro/3000518
WP_000242758.1	RGI	https://card.mcmaster.ca/aro/3000518
WP_014227293.1	RGI	https://card.mcmaster.ca/aro/3003055
WP_004107505.1	RGI	https://card.mcmaster.ca/aro/3000830
WP_000242758.1	RGI	https://card.mcmaster.ca/aro/3000518
WP_000242758.1	RGI	https://card.mcmaster.ca/aro/3000518
WP_004849478.1	RGI	https://card.mcmaster.ca/aro/3003950
WP_000242758.1	RGI	https://card.mcmaster.ca/aro/3000518
WP_000242758.1	RGI	https://card.mcmaster.ca/aro/3000518
WP_004107098.1	RGI	https://card.mcmaster.ca/aro/3003890
WP_004107505.1	RGI	https://card.mcmaster.ca/aro/3000830
WP_000242758.1	RGI	https://card.mcmaster.ca/aro/3000518
WP_000242758.1	RGI	https://card.mcmaster.ca/aro/3000518
WP_038424274.1	RGI	https://card.mcmaster.ca/aro/3003986
WP_000242758.1	RGI	https://card.mcmaster.ca/aro/3000518
WP_000242758.1	RGI	https://card.mcmaster.ca/aro/3000518
WP_004107098.1	RGI	https://card.mcmaster.ca/aro/3003890
WP_004107505.1	RGI	https://card.mcmaster.ca/aro/3000830
WP_000242758.1	RGI	https://card.mcmaster.ca/aro/3000518
WP_000242758.1	RGI	https://card.mcmaster.ca/aro/3000518
WP_014228748.1	RGI	https://card.mcmaster.ca/aro/3003843
WP_000242758.1	RGI	https://card.mcmaster.ca/aro/3000518
WP_000242758.1	RGI	https://card.mcmaster.ca/aro/3000518
WP_042946141.1	RGI	https://card.mcmaster.ca/aro/3000309
WP_004127228.1	RGI	https://card.mcmaster.ca/aro/3000831
WP_000242758.1	RGI	https://card.mcmaster.ca/aro/3000518
WP_000242758.1	RGI	https://card.mcmaster.ca/aro/3000518
WP_004849878.1	RGI	https://card.mcmaster.ca/aro/3001216
WP_000242758.1	RGI	https://card.mcmaster.ca/aro/3000518
WP_000242758.1	RGI	https://card.mcmaster.ca/aro/3000518
WP_004127228.1	RGI	https://card.mcmaster.ca/aro/3000831
WP_000242758.1	RGI	https://card.mcmaster.ca/aro/3000518
WP_000242758.1	RGI	https://card.mcmaster.ca/aro/3000518
WP_004849878.1	RGI	https://card.mcmaster.ca/aro/3001216
WP_000242758.1	RGI	https://card.mcmaster.ca/aro/3000518
WP_000242758.1	RGI	https://card.mcmaster.ca/aro/3000518
WP_004854277.1	RGI	https://card.mcmaster.ca/aro/3002986
WP_004127228.1	RGI	https://card.mcmaster.ca/aro/3000831
WP_000242758.1	RGI	https://card.mcmaster.ca/aro/3000518
WP_000242758.1	RGI	https://card.mcmaster.ca/aro/3000518
WP_014228854.1	RGI	https://card.mcmaster.ca/aro/3003844
WP_000242758.1	RGI	https://card.mcmaster.ca/aro/3000518
WP_000242758.1	RGI	https://card.mcmaster.ca/aro/3000518
WP_004854277.1	RGI	https://card.mcmaster.ca/aro/3002986
WP_004097636.1	RGI	https://card.mcmaster.ca/aro/3003359
WP_000242758.1	RGI	https://card.mcmaster.ca/aro/3000518
WP_000242758.1	RGI	https://card.mcmaster.ca/aro/3000518
WP_004121248.1	RGI	https://card.mcmaster.ca/aro/3003840
WP_000242758.1	RGI	https://card.mcmaster.ca/aro/3000518
WP_000242758.1	RGI	https://card.mcmaster.ca/aro/3000518
WP_014226908.1	RGI	https://card.mcmaster.ca/aro/3000024
WP_004097636.1	RGI	https://card.mcmaster.ca/aro/3003359
WP_000242758.1	RGI	https://card.mcmaster.ca/aro/3000518
WP_000242758.1	RGI	https://card.mcmaster.ca/aro/3000518
WP_004121248.1	RGI	https://card.mcmaster.ca/aro/3003840
WP_000242758.1	RGI	https://card.mcmaster.ca/aro/3000518
WP_000242758.1	RGI	https://card.mcmaster.ca/aro/3000518
WP_004097636.1	RGI	https://card.mcmaster.ca/aro/3003359
WP_004097636.1	RGI	https://card.mcmaster.ca/aro/3003359
WP_000242758.1	RGI	https://card.mcmaster.ca/aro/3000518
WP_000242758.1	RGI	https://card.mcmaster.ca/aro/3000518
WP_004121248.1	RGI	https://card.mcmaster.ca/aro/3003840
WP_000242758.1	RGI	https://card.mcmaster.ca/aro/3000518
WP_000242758.1	RGI	https://card.mcmaster.ca/aro/3000518
WP_004097636.1	RGI	https://card.mcmaster.ca/aro/3003359
WP_004097636.1	RGI	https://card.mcmaster.ca/aro/3003359
WP_000242758.1	RGI	https://card.mcmaster.ca/aro/3000518
WP_000242758.1	RGI	https://card.mcmaster.ca/aro/3000518
WP_014229159.1	RGI	https://card.mcmaster.ca/aro/3003922
WP_000242758.1	RGI	https://card.mcmaster.ca/aro/3000518
WP_000242758.1	RGI	https://card.mcmaster.ca/aro/3000518
WP_004097636.1	RGI	https://card.mcmaster.ca/aro/3003359
WP_004097636.1	RGI	https://card.mcmaster.ca/aro/3003359
WP_000242758.1	RGI	https://card.mcmaster.ca/aro/3000518
WP_000242758.1	RGI	https://card.mcmaster.ca/aro/3000518
WP_004850706.1	RGI	https://card.mcmaster.ca/aro/3003967
WP_000242758.1	RGI	https://card.mcmaster.ca/aro/3000518
WP_000242758.1	RGI	https://card.mcmaster.ca/aro/3000518
WP_004097636.1	RGI	https://card.mcmaster.ca/aro/3003359
WP_000242758.1	RGI	https://card.mcmaster.ca/aro/3000518
WP_000242758.1	RGI	https://card.mcmaster.ca/aro/3000518
WP_004850706.1	RGI	https://card.mcmaster.ca/aro/3003967
WP_000242758.1	RGI	https://card.mcmaster.ca/aro/3000518
WP_000242758.1	RGI	https://card.mcmaster.ca/aro/3000518
WP_004097636.1	RGI	https://card.mcmaster.ca/aro/3003359
WP_000242758.1	RGI	https://card.mcmaster.ca/aro/3000518
WP_000242758.1	RGI	https://card.mcmaster.ca/aro/3000518
WP_032694981.1	RGI	https://card.mcmaster.ca/aro/3003833
WP_000242758.1	RGI	https://card.mcmaster.ca/aro/3000518
WP_000242758.1	RGI	https://card.mcmaster.ca/aro/3000518
WP_004097636.1	RGI	https://card.mcmaster.ca/aro/3003359
WP_000242758.1	RGI	https://card.mcmaster.ca/aro/3000518
WP_000242758.1	RGI	https://card.mcmaster.ca/aro/3000518
WP_004102351.1	RGI	https://card.mcmaster.ca/aro/3000263
WP_000242758.1	RGI	https://card.mcmaster.ca/aro/3000518
WP_000242758.1	RGI	https://card.mcmaster.ca/aro/3000518
WP_000242758.1	RGI	https://card.mcmaster.ca/aro/3000518
WP_000242758.1	RGI	https://card.mcmaster.ca/aro/3000518
WP_000242758.1	RGI	https://card.mcmaster.ca/aro/3000518
WP_014229916.1	RGI	https://card.mcmaster.ca/aro/3001327
WP_004102351.1	RGI	https://card.mcmaster.ca/aro/3000263
WP_014227124.1	RGI	https://card.mcmaster.ca/aro/3002985
WP_000242758.1	RGI	https://card.mcmaster.ca/aro/3000518
WP_000242758.1	RGI	https://card.mcmaster.ca/aro/3000518
WP_000242758.1	RGI	https://card.mcmaster.ca/aro/3000518
WP_000242758.1	RGI	https://card.mcmaster.ca/aro/3000518
WP_014230096.1	RGI	https://card.mcmaster.ca/aro/3000792
WP_004102351.1	RGI	https://card.mcmaster.ca/aro/3000263
WP_004126208.1	RGI	https://card.mcmaster.ca/aro/3003578
WP_000242758.1	RGI	https://card.mcmaster.ca/aro/3000518
WP_000242758.1	RGI	https://card.mcmaster.ca/aro/3000518
WP_000242758.1	RGI	https://card.mcmaster.ca/aro/3000518
WP_000242758.1	RGI	https://card.mcmaster.ca/aro/3000518
WP_014230098.1	RGI	https://card.mcmaster.ca/aro/3000794
WP_004102351.1	RGI	https://card.mcmaster.ca/aro/3000263
WP_000242758.1	RGI	https://card.mcmaster.ca/aro/3000518
WP_000242758.1	RGI	https://card.mcmaster.ca/aro/3000518
WP_000242758.1	RGI	https://card.mcmaster.ca/aro/3000518
WP_000242758.1	RGI	https://card.mcmaster.ca/aro/3000518
WP_014230099.1	RGI	https://card.mcmaster.ca/aro/3001330
WP_014229610.1	RGI	https://card.mcmaster.ca/aro/3003953
WP_000242758.1	RGI	https://card.mcmaster.ca/aro/3000518
WP_000242758.1	RGI	https://card.mcmaster.ca/aro/3000518
WP_000242758.1	RGI	https://card.mcmaster.ca/aro/3000518
WP_000242758.1	RGI	https://card.mcmaster.ca/aro/3000518
WP_014230101.1	RGI	https://card.mcmaster.ca/aro/3003066
WP_014229610.1	RGI	https://card.mcmaster.ca/aro/3003953
WP_000242758.1	RGI	https://card.mcmaster.ca/aro/3000518
WP_000242758.1	RGI	https://card.mcmaster.ca/aro/3000518
WP_000242758.1	RGI	https://card.mcmaster.ca/aro/3000518
WP_000242758.1	RGI	https://card.mcmaster.ca/aro/3000518
WP_000242758.1	RGI	https://card.mcmaster.ca/aro/3000518
WP_000242758.1	RGI	https://card.mcmaster.ca/aro/3000518
WP_000242758.1	RGI	https://card.mcmaster.ca/aro/3000518
WP_000242758.1	RGI	https://card.mcmaster.ca/aro/3000518
WP_014230210.1	RGI	https://card.mcmaster.ca/aro/3003952
WP_004121719.1	RGI	https://card.mcmaster.ca/aro/3000676
WP_000242758.1	RGI	https://card.mcmaster.ca/aro/3000518
WP_000242758.1	RGI	https://card.mcmaster.ca/aro/3000518
WP_000242758.1	RGI	https://card.mcmaster.ca/aro/3000518
WP_000242758.1	RGI	https://card.mcmaster.ca/aro/3000518
WP_014839094.1	RGI	https://card.mcmaster.ca/aro/3003294
WP_004121719.1	RGI	https://card.mcmaster.ca/aro/3000676
WP_000242758.1	RGI	https://card.mcmaster.ca/aro/3000518
WP_000242758.1	RGI	https://card.mcmaster.ca/aro/3000518
WP_014837312.1	RGI	https://card.mcmaster.ca/aro/3003209
WP_000242758.1	RGI	https://card.mcmaster.ca/aro/3000518
WP_000242758.1	RGI	https://card.mcmaster.ca/aro/3000518
WP_004853071.1	RGI	https://card.mcmaster.ca/aro/3000778
WP_000242758.1	RGI	https://card.mcmaster.ca/aro/3000518
WP_000242758.1	RGI	https://card.mcmaster.ca/aro/3000518
WP_038424942.1	RGI	https://card.mcmaster.ca/aro/3003986
WP_000242758.1	RGI	https://card.mcmaster.ca/aro/3000518
WP_000242758.1	RGI	https://card.mcmaster.ca/aro/3000518
WP_004104785.1	RGI	https://card.mcmaster.ca/aro/3000516
WP_000242758.1	RGI	https://card.mcmaster.ca/aro/3000518
WP_000242758.1	RGI	https://card.mcmaster.ca/aro/3000518
WP_014227841.1	RGI	https://card.mcmaster.ca/aro/3000825
WP_000242758.1	RGI	https://card.mcmaster.ca/aro/3000518
WP_000242758.1	RGI	https://card.mcmaster.ca/aro/3000518
WP_004104785.1	RGI	https://card.mcmaster.ca/aro/3000516
WP_000242758.1	RGI	https://card.mcmaster.ca/aro/3000518
WP_000242758.1	RGI	https://card.mcmaster.ca/aro/3000518
WP_014227864.1	RGI	https://card.mcmaster.ca/aro/3003730
WP_000242758.1	RGI	https://card.mcmaster.ca/aro/3000518
WP_000242758.1	RGI	https://card.mcmaster.ca/aro/3000518
WP_004104785.1	RGI	https://card.mcmaster.ca/aro/3000516
WP_000242758.1	RGI	https://card.mcmaster.ca/aro/3000518
WP_000242758.1	RGI	https://card.mcmaster.ca/aro/3000518
WP_014228207.1	RGI	https://card.mcmaster.ca/aro/3000778
WP_000242758.1	RGI	https://card.mcmaster.ca/aro/3000518
WP_000242758.1	RGI	https://card.mcmaster.ca/aro/3000518
WP_004104785.1	RGI	https://card.mcmaster.ca/aro/3000516
WP_000242758.1	RGI	https://card.mcmaster.ca/aro/3000518
WP_000242758.1	RGI	https://card.mcmaster.ca/aro/3000518
WP_014228207.1	RGI	https://card.mcmaster.ca/aro/3000778
WP_000242758.1	RGI	https://card.mcmaster.ca/aro/3000518
WP_000242758.1	RGI	https://card.mcmaster.ca/aro/3000518
WP_014839295.1	RGI	https://card.mcmaster.ca/aro/3000027
WP_000242758.1	RGI	https://card.mcmaster.ca/aro/3000518
WP_000242758.1	RGI	https://card.mcmaster.ca/aro/3000518
WP_014228208.1	RGI	https://card.mcmaster.ca/aro/3003373
WP_000242758.1	RGI	https://card.mcmaster.ca/aro/3000518
WP_000242758.1	RGI	https://card.mcmaster.ca/aro/3000518
WP_004123984.1	RGI	https://card.mcmaster.ca/aro/3000074
WP_000242758.1	RGI	https://card.mcmaster.ca/aro/3000518
WP_000242758.1	RGI	https://card.mcmaster.ca/aro/3000518
WP_014228214.1	RGI	https://card.mcmaster.ca/aro/3003049
WP_000242758.1	RGI	https://card.mcmaster.ca/aro/3000518
WP_000242758.1	RGI	https://card.mcmaster.ca/aro/3000518
WP_004123984.1	RGI	https://card.mcmaster.ca/aro/3000074
WP_000242758.1	RGI	https://card.mcmaster.ca/aro/3000518
WP_000242758.1	RGI	https://card.mcmaster.ca/aro/3000518
WP_004848370.1	RGI	https://card.mcmaster.ca/aro/3003048
WP_000242758.1	RGI	https://card.mcmaster.ca/aro/3000518
WP_000242758.1	RGI	https://card.mcmaster.ca/aro/3000518
WP_000242758.1	RGI	https://card.mcmaster.ca/aro/3000518
WP_000242758.1	RGI	https://card.mcmaster.ca/aro/3000518
WP_004848370.1	RGI	https://card.mcmaster.ca/aro/3003048
WP_000242758.1	RGI	https://card.mcmaster.ca/aro/3000518
WP_000242758.1	RGI	https://card.mcmaster.ca/aro/3000518
WP_000242758.1	RGI	https://card.mcmaster.ca/aro/3000518
WP_000242758.1	RGI	https://card.mcmaster.ca/aro/3000518
WP_000242758.1	RGI	https://card.mcmaster.ca/aro/3000518
WP_000242758.1	RGI	https://card.mcmaster.ca/aro/3000518
WP_000242758.1	RGI	https://card.mcmaster.ca/aro/3000518
WP_000242758.1	RGI	https://card.mcmaster.ca/aro/3000518
WP_014228490.1	RGI	https://card.mcmaster.ca/aro/3003583
WP_000242758.1	RGI	https://card.mcmaster.ca/aro/3000518
WP_000242758.1	RGI	https://card.mcmaster.ca/aro/3000518
WP_000242758.1	RGI	https://card.mcmaster.ca/aro/3000518
WP_000242758.1	RGI	https://card.mcmaster.ca/aro/3000518
WP_025108112.1	RGI	https://card.mcmaster.ca/aro/3003576
WP_000242758.1	RGI	https://card.mcmaster.ca/aro/3000518
WP_000242758.1	RGI	https://card.mcmaster.ca/aro/3000518
WP_000242758.1	RGI	https://card.mcmaster.ca/aro/3000518
WP_000242758.1	RGI	https://card.mcmaster.ca/aro/3000518
WP_014228619.1	RGI	https://card.mcmaster.ca/aro/3000533
WP_000242758.1	RGI	https://card.mcmaster.ca/aro/3000518
WP_000242758.1	RGI	https://card.mcmaster.ca/aro/3000518
WP_004107505.1	RGI	https://card.mcmaster.ca/aro/3000830
WP_000242758.1	RGI	https://card.mcmaster.ca/aro/3000518
WP_000242758.1	RGI	https://card.mcmaster.ca/aro/3000518
WP_014228619.1	RGI	https://card.mcmaster.ca/aro/3000533
WP_000242758.1	RGI	https://card.mcmaster.ca/aro/3000518
WP_000242758.1	RGI	https://card.mcmaster.ca/aro/3000518
WP_014227293.1	RGI	https://card.mcmaster.ca/aro/3003055
WP_004107505.1	RGI	https://card.mcmaster.ca/aro/3000830
WP_000242758.1	RGI	https://card.mcmaster.ca/aro/3000518
WP_000242758.1	RGI	https://card.mcmaster.ca/aro/3000518
WP_004849478.1	RGI	https://card.mcmaster.ca/aro/3003950
WP_000242758.1	RGI	https://card.mcmaster.ca/aro/3000518
WP_000242758.1	RGI	https://card.mcmaster.ca/aro/3000518
WP_042946136.1	RGI	https://card.mcmaster.ca/aro/3003811
WP_004107505.1	RGI	https://card.mcmaster.ca/aro/3000830
WP_000242758.1	RGI	https://card.mcmaster.ca/aro/3000518
WP_000242758.1	RGI	https://card.mcmaster.ca/aro/3000518
WP_004849478.1	RGI	https://card.mcmaster.ca/aro/3003950
WP_000242758.1	RGI	https://card.mcmaster.ca/aro/3000518
WP_000242758.1	RGI	https://card.mcmaster.ca/aro/3000518
WP_004107098.1	RGI	https://card.mcmaster.ca/aro/3003890
WP_004107505.1	RGI	https://card.mcmaster.ca/aro/3000830
WP_000242758.1	RGI	https://card.mcmaster.ca/aro/3000518
WP_000242758.1	RGI	https://card.mcmaster.ca/aro/3000518
WP_014228748.1	RGI	https://card.mcmaster.ca/aro/3003843
WP_000242758.1	RGI	https://card.mcmaster.ca/aro/3000518
WP_000242758.1	RGI	https://card.mcmaster.ca/aro/3000518
WP_004107098.1	RGI	https://card.mcmaster.ca/aro/3003890
WP_004127228.1	RGI	https://card.mcmaster.ca/aro/3000831
WP_000242758.1	RGI	https://card.mcmaster.ca/aro/3000518
WP_000242758.1	RGI	https://card.mcmaster.ca/aro/3000518
WP_038424311.1	RGI	https://card.mcmaster.ca/aro/3003681
WP_000242758.1	RGI	https://card.mcmaster.ca/aro/3000518
WP_000242758.1	RGI	https://card.mcmaster.ca/aro/3000518
WP_004127228.1	RGI	https://card.mcmaster.ca/aro/3000831
WP_000242758.1	RGI	https://card.mcmaster.ca/aro/3000518
WP_000242758.1	RGI	https://card.mcmaster.ca/aro/3000518
WP_004849878.1	RGI	https://card.mcmaster.ca/aro/3001216
WP_000242758.1	RGI	https://card.mcmaster.ca/aro/3000518
WP_000242758.1	RGI	https://card.mcmaster.ca/aro/3000518
WP_042946052.1	RGI	https://card.mcmaster.ca/aro/3000237
WP_004127228.1	RGI	https://card.mcmaster.ca/aro/3000831
WP_000242758.1	RGI	https://card.mcmaster.ca/aro/3000518
WP_000242758.1	RGI	https://card.mcmaster.ca/aro/3000518
WP_014228854.1	RGI	https://card.mcmaster.ca/aro/3003844
WP_000242758.1	RGI	https://card.mcmaster.ca/aro/3000518
WP_000242758.1	RGI	https://card.mcmaster.ca/aro/3000518
WP_004854277.1	RGI	https://card.mcmaster.ca/aro/3002986
WP_004097636.1	RGI	https://card.mcmaster.ca/aro/3003359
WP_000242758.1	RGI	https://card.mcmaster.ca/aro/3000518
WP_000242758.1	RGI	https://card.mcmaster.ca/aro/3000518
WP_014228854.1	RGI	https://card.mcmaster.ca/aro/3003844
WP_000242758.1	RGI	https://card.mcmaster.ca/aro/3000518
WP_000242758.1	RGI	https://card.mcmaster.ca/aro/3000518
WP_014226908.1	RGI	https://card.mcmaster.ca/aro/3000024
WP_004097636.1	RGI	https://card.mcmaster.ca/aro/3003359
WP_000242758.1	RGI	https://card.mcmaster.ca/aro/3000518
WP_000242758.1	RGI	https://card.mcmaster.ca/aro/3000518
WP_004121248.1	RGI	https://card.mcmaster.ca/aro/3003840
WP_000242758.1	RGI	https://card.mcmaster.ca/aro/3000518
WP_000242758.1	RGI	https://card.mcmaster.ca/aro/3000518
WP_014839656.1	RGI	https://card.mcmaster.ca/aro/3000800
WP_004097636.1	RGI	https://card.mcmaster.ca/aro/3003359
WP_000242758.1	RGI	https://card.mcmaster.ca/aro/3000518
WP_000242758.1	RGI	https://card.mcmaster.ca/aro/3000518
WP_004121248.1	RGI	https://card.mcmaster.ca/aro/3003840
WP_000242758.1	RGI	https://card.mcmaster.ca/aro/3000518
WP_000242758.1	RGI	https://card.mcmaster.ca/aro/3000518
WP_004097636.1	RGI	https://card.mcmaster.ca/aro/3003359
WP_004097636.1	RGI	https://card.mcmaster.ca/aro/3003359
WP_000242758.1	RGI	https://card.mcmaster.ca/aro/3000518
WP_000242758.1	RGI	https://card.mcmaster.ca/aro/3000518
WP_004121248.1	RGI	https://card.mcmaster.ca/aro/3003840
WP_000242758.1	RGI	https://card.mcmaster.ca/aro/3000518
WP_000242758.1	RGI	https://card.mcmaster.ca/aro/3000518
WP_004097636.1	RGI	https://card.mcmaster.ca/aro/3003359
WP_004097636.1	RGI	https://card.mcmaster.ca/aro/3003359
WP_000242758.1	RGI	https://card.mcmaster.ca/aro/3000518
WP_000242758.1	RGI	https://card.mcmaster.ca/aro/3000518
WP_038424435.1	RGI	https://card.mcmaster.ca/aro/3000778
WP_000242758.1	RGI	https://card.mcmaster.ca/aro/3000518
WP_000242758.1	RGI	https://card.mcmaster.ca/aro/3000518
WP_004097636.1	RGI	https://card.mcmaster.ca/aro/3003359
WP_000242758.1	RGI	https://card.mcmaster.ca/aro/3000518
WP_000242758.1	RGI	https://card.mcmaster.ca/aro/3000518
WP_004850706.1	RGI	https://card.mcmaster.ca/aro/3003967
WP_000242758.1	RGI	https://card.mcmaster.ca/aro/3000518
WP_000242758.1	RGI	https://card.mcmaster.ca/aro/3000518
WP_004097636.1	RGI	https://card.mcmaster.ca/aro/3003359
WP_000242758.1	RGI	https://card.mcmaster.ca/aro/3000518
WP_000242758.1	RGI	https://card.mcmaster.ca/aro/3000518
WP_014838449.1	RGI	https://card.mcmaster.ca/aro/3003392
WP_000242758.1	RGI	https://card.mcmaster.ca/aro/3000518
WP_000242758.1	RGI	https://card.mcmaster.ca/aro/3000518
WP_004097636.1	RGI	https://card.mcmaster.ca/aro/3003359
WP_000242758.1	RGI	https://card.mcmaster.ca/aro/3000518
WP_000242758.1	RGI	https://card.mcmaster.ca/aro/3000518
WP_004102351.1	RGI	https://card.mcmaster.ca/aro/3000263
WP_000242758.1	RGI	https://card.mcmaster.ca/aro/3000518
WP_000242758.1	RGI	https://card.mcmaster.ca/aro/3000518
WP_000242758.1	RGI	https://card.mcmaster.ca/aro/3000518
WP_000242758.1	RGI	https://card.mcmaster.ca/aro/3000518
WP_000242758.1	RGI	https://card.mcmaster.ca/aro/3000518
WP_014229916.1	RGI	https://card.mcmaster.ca/aro/3001327
WP_004102351.1	RGI	https://card.mcmaster.ca/aro/3000263
WP_014227124.1	RGI	https://card.mcmaster.ca/aro/3002985
WP_000242758.1	RGI	https://card.mcmaster.ca/aro/3000518
WP_000242758.1	RGI	https://card.mcmaster.ca/aro/3000518
WP_000242758.1	RGI	https://card.mcmaster.ca/aro/3000518
WP_000242758.1	RGI	https://card.mcmaster.ca/aro/3000518
WP_014230096.1	RGI	https://card.mcmaster.ca/aro/3000792
WP_004102351.1	RGI	https://card.mcmaster.ca/aro/3000263
WP_004126208.1	RGI	https://card.mcmaster.ca/aro/3003578
WP_000242758.1	RGI	https://card.mcmaster.ca/aro/3000518
WP_000242758.1	RGI	https://card.mcmaster.ca/aro/3000518
WP_000242758.1	RGI	https://card.mcmaster.ca/aro/3000518
WP_000242758.1	RGI	https://card.mcmaster.ca/aro/3000518
WP_014230098.1	RGI	https://card.mcmaster.ca/aro/3000794
WP_004102351.1	RGI	https://card.mcmaster.ca/aro/3000263
WP_004126208.1	RGI	https://card.mcmaster.ca/aro/3003578
WP_000242758.1	RGI	https://card.mcmaster.ca/aro/3000518
WP_000242758.1	RGI	https://card.mcmaster.ca/aro/3000518
WP_000242758.1	RGI	https://card.mcmaster.ca/aro/3000518
WP_000242758.1	RGI	https://card.mcmaster.ca/aro/3000518
WP_014230099.1	RGI	https://card.mcmaster.ca/aro/3001330
WP_000242758.1	RGI	https://card.mcmaster.ca/aro/3000518
WP_000242758.1	RGI	https://card.mcmaster.ca/aro/3000518
WP_000242758.1	RGI	https://card.mcmaster.ca/aro/3000518
WP_000242758.1	RGI	https://card.mcmaster.ca/aro/3000518
WP_014230099.1	RGI	https://card.mcmaster.ca/aro/3001330
WP_014229610.1	RGI	https://card.mcmaster.ca/aro/3003953
WP_000242758.1	RGI	https://card.mcmaster.ca/aro/3000518
WP_000242758.1	RGI	https://card.mcmaster.ca/aro/3000518
WP_000242758.1	RGI	https://card.mcmaster.ca/aro/3000518
WP_000242758.1	RGI	https://card.mcmaster.ca/aro/3000518
WP_014230101.1	RGI	https://card.mcmaster.ca/aro/3003066
WP_004121719.1	RGI	https://card.mcmaster.ca/aro/3000676
WP_000242758.1	RGI	https://card.mcmaster.ca/aro/3000518
WP_000242758.1	RGI	https://card.mcmaster.ca/aro/3000518
WP_014230101.1	RGI	https://card.mcmaster.ca/aro/3003066
WP_004121719.1	RGI	https://card.mcmaster.ca/aro/3000676
WP_000242758.1	RGI	https://card.mcmaster.ca/aro/3000518
WP_000242758.1	RGI	https://card.mcmaster.ca/aro/3000518
WP_000242758.1	RGI	https://card.mcmaster.ca/aro/3000518
WP_000242758.1	RGI	https://card.mcmaster.ca/aro/3000518
WP_014839094.1	RGI	https://card.mcmaster.ca/aro/3003294
WP_004121719.1	RGI	https://card.mcmaster.ca/aro/3000676
WP_000242758.1	RGI	https://card.mcmaster.ca/aro/3000518
WP_000242758.1	RGI	https://card.mcmaster.ca/aro/3000518
WP_000242758.1	RGI	https://card.mcmaster.ca/aro/3000518
WP_000242758.1	RGI	https://card.mcmaster.ca/aro/3000518
WP_004853071.1	RGI	https://card.mcmaster.ca/aro/3000778
WP_000242758.1	RGI	https://card.mcmaster.ca/aro/3000518
WP_000242758.1	RGI	https://card.mcmaster.ca/aro/3000518
WP_014837312.1	RGI	https://card.mcmaster.ca/aro/3003209
WP_000242758.1	RGI	https://card.mcmaster.ca/aro/3000518
WP_000242758.1	RGI	https://card.mcmaster.ca/aro/3000518
WP_004104785.1	RGI	https://card.mcmaster.ca/aro/3000516
WP_000242758.1	RGI	https://card.mcmaster.ca/aro/3000518
WP_000242758.1	RGI	https://card.mcmaster.ca/aro/3000518
WP_014227841.1	RGI	https://card.mcmaster.ca/aro/3000825
WP_000242758.1	RGI	https://card.mcmaster.ca/aro/3000518
WP_000242758.1	RGI	https://card.mcmaster.ca/aro/3000518
WP_004104785.1	RGI	https://card.mcmaster.ca/aro/3000516
WP_000242758.1	RGI	https://card.mcmaster.ca/aro/3000518
WP_000242758.1	RGI	https://card.mcmaster.ca/aro/3000518
WP_014227864.1	RGI	https://card.mcmaster.ca/aro/3003730
WP_000242758.1	RGI	https://card.mcmaster.ca/aro/3000518
WP_000242758.1	RGI	https://card.mcmaster.ca/aro/3000518
WP_004104785.1	RGI	https://card.mcmaster.ca/aro/3000516
WP_000242758.1	RGI	https://card.mcmaster.ca/aro/3000518
WP_000242758.1	RGI	https://card.mcmaster.ca/aro/3000518
WP_014227915.1	RGI	https://card.mcmaster.ca/aro/3003843
WP_000242758.1	RGI	https://card.mcmaster.ca/aro/3000518
WP_000242758.1	RGI	https://card.mcmaster.ca/aro/3000518
WP_004104785.1	RGI	https://card.mcmaster.ca/aro/3000516
WP_000242758.1	RGI	https://card.mcmaster.ca/aro/3000518
WP_000242758.1	RGI	https://card.mcmaster.ca/aro/3000518
WP_014228207.1	RGI	https://card.mcmaster.ca/aro/3000778
WP_000242758.1	RGI	https://card.mcmaster.ca/aro/3000518
WP_000242758.1	RGI	https://card.mcmaster.ca/aro/3000518
WP_014839295.1	RGI	https://card.mcmaster.ca/aro/3000027
WP_000242758.1	RGI	https://card.mcmaster.ca/aro/3000518
WP_000242758.1	RGI	https://card.mcmaster.ca/aro/3000518
WP_014228208.1	RGI	https://card.mcmaster.ca/aro/3003373
WP_000242758.1	RGI	https://card.mcmaster.ca/aro/3000518
WP_000242758.1	RGI	https://card.mcmaster.ca/aro/3000518
WP_004123984.1	RGI	https://card.mcmaster.ca/aro/3000074
WP_000242758.1	RGI	https://card.mcmaster.ca/aro/3000518
WP_000242758.1	RGI	https://card.mcmaster.ca/aro/3000518
WP_014228208.1	RGI	https://card.mcmaster.ca/aro/3003373
WP_000242758.1	RGI	https://card.mcmaster.ca/aro/3000518
WP_000242758.1	RGI	https://card.mcmaster.ca/aro/3000518
WP_004123984.1	RGI	https://card.mcmaster.ca/aro/3000074
WP_000242758.1	RGI	https://card.mcmaster.ca/aro/3000518
WP_000242758.1	RGI	https://card.mcmaster.ca/aro/3000518
WP_014228214.1	RGI	https://card.mcmaster.ca/aro/3003049
WP_000242758.1	RGI	https://card.mcmaster.ca/aro/3000518
WP_000242758.1	RGI	https://card.mcmaster.ca/aro/3000518
WP_042945949.1	RGI	https://card.mcmaster.ca/aro/3000535
WP_000242758.1	RGI	https://card.mcmaster.ca/aro/3000518
WP_000242758.1	RGI	https://card.mcmaster.ca/aro/3000518
WP_004848370.1	RGI	https://card.mcmaster.ca/aro/3003048
WP_000242758.1	RGI	https://card.mcmaster.ca/aro/3000518
WP_000242758.1	RGI	https://card.mcmaster.ca/aro/3000518
WP_000242758.1	RGI	https://card.mcmaster.ca/aro/3000518
WP_000242758.1	RGI	https://card.mcmaster.ca/aro/3000518
WP_000242758.1	RGI	https://card.mcmaster.ca/aro/3000518
WP_000242758.1	RGI	https://card.mcmaster.ca/aro/3000518
WP_000242758.1	RGI	https://card.mcmaster.ca/aro/3000518
WP_000242758.1	RGI	https://card.mcmaster.ca/aro/3000518
WP_014228490.1	RGI	https://card.mcmaster.ca/aro/3003583
WP_000242758.1	RGI	https://card.mcmaster.ca/aro/3000518
WP_000242758.1	RGI	https://card.mcmaster.ca/aro/3000518
WP_000242758.1	RGI	https://card.mcmaster.ca/aro/3000518
WP_000242758.1	RGI	https://card.mcmaster.ca/aro/3000518
WP_014228490.1	RGI	https://card.mcmaster.ca/aro/3003583
WP_000242758.1	RGI	https://card.mcmaster.ca/aro/3000518
WP_000242758.1	RGI	https://card.mcmaster.ca/aro/3000518
WP_000242758.1	RGI	https://card.mcmaster.ca/aro/3000518
WP_000242758.1	RGI	https://card.mcmaster.ca/aro/3000518
WP_014228619.1	RGI	https://card.mcmaster.ca/aro/3000533
WP_000242758.1	RGI	https://card.mcmaster.ca/aro/3000518
WP_000242758.1	RGI	https://card.mcmaster.ca/aro/3000518
WP_000242758.1	RGI	https://card.mcmaster.ca/aro/3000518
WP_000242758.1	RGI	https://card.mcmaster.ca/aro/3000518
WP_014228619.1	RGI	https://card.mcmaster.ca/aro/3000533
WP_000242758.1	RGI	https://card.mcmaster.ca/aro/3000518
WP_000242758.1	RGI	https://card.mcmaster.ca/aro/3000518
WP_014227293.1	RGI	https://card.mcmaster.ca/aro/3003055
WP_004107505.1	RGI	https://card.mcmaster.ca/aro/3000830
WP_000242758.1	RGI	https://card.mcmaster.ca/aro/3000518
WP_000242758.1	RGI	https://card.mcmaster.ca/aro/3000518
WP_025108294.1	RGI	https://card.mcmaster.ca/aro/3000535
WP_000242758.1	RGI	https://card.mcmaster.ca/aro/3000518
WP_000242758.1	RGI	https://card.mcmaster.ca/aro/3000518
WP_014227294.1	RGI	https://card.mcmaster.ca/aro/3000778
WP_004107505.1	RGI	https://card.mcmaster.ca/aro/3000830
WP_000242758.1	RGI	https://card.mcmaster.ca/aro/3000518
WP_000242758.1	RGI	https://card.mcmaster.ca/aro/3000518
WP_004849478.1	RGI	https://card.mcmaster.ca/aro/3003950
WP_000242758.1	RGI	https://card.mcmaster.ca/aro/3000518
WP_000242758.1	RGI	https://card.mcmaster.ca/aro/3000518
WP_004107098.1	RGI	https://card.mcmaster.ca/aro/3003890
WP_004107505.1	RGI	https://card.mcmaster.ca/aro/3000830
WP_000242758.1	RGI	https://card.mcmaster.ca/aro/3000518
WP_000242758.1	RGI	https://card.mcmaster.ca/aro/3000518
WP_014228748.1	RGI	https://card.mcmaster.ca/aro/3003843
WP_000242758.1	RGI	https://card.mcmaster.ca/aro/3000518
[truncated: 56,709 more rows]

## Sheet: SIGI-HMM
Table S4.1. SIGI-HMM-Based Prediction of Genomic Islands in K. oxytoca
Island start	Island end	Length	Method	Gene name	Gene ID	Locus	Gene start	Gene end	Strand	Product
312063	318334	6271	SIGI-HMM	WP_038423901.1		KONIH1_RS00005	1	6152190	1	DNA polymerase I
312063	318334	6271	SIGI-HMM	WP_049800532.1		KONIH1_RS31820	312063	312269	-1	hypothetical protein
312063	318334	6271	SIGI-HMM	WP_009651731.1		KONIH1_RS01530	317897	318334	-1	acetyltransferase
384846	391102	6256	SIGI-HMM	WP_038423901.1		KONIH1_RS00005	1	6152190	1	DNA polymerase I
384846	391102	6256	SIGI-HMM	WP_042944088.1		KONIH1_RS01850	384846	386093	1	integrase
384846	391102	6256	SIGI-HMM	WP_042944089.1		KONIH1_RS01855	386080	387642	1	recombinase
384846	391102	6256	SIGI-HMM	WP_042944091.1		KONIH1_RS01860	387635	389668	1	integrase
384846	391102	6256	SIGI-HMM	WP_042944093.1		KONIH1_RS01865	389661	390080	1	hypothetical protein
384846	391102	6256	SIGI-HMM	WP_042944095.1		KONIH1_RS01870	390179	391102	-1	IS5 family transposase
669801	680018	10217	SIGI-HMM	WP_038423901.1		KONIH1_RS00005	1	6152190	1	DNA polymerase I
669801	680018	10217	SIGI-HMM	WP_042944183.1		KONIH1_RS03160	669801	670373	-1	hypothetical protein
669801	680018	10217	SIGI-HMM	WP_042944184.1		KONIH1_RS03165	670666	672981	1	ATP-dependent endonuclease
669801	680018	10217	SIGI-HMM	WP_042944185.1		KONIH1_RS03170	672978	674855	1	RNA helicase
669801	680018	10217	SIGI-HMM	WP_071830628.1		KONIH1_RS32175	674978	675211	-1	hypothetical protein
669801	680018	10217	SIGI-HMM	WP_042946166.1		KONIH1_RS03175	675591	675797	-1	AlpA family phage regulatory protein
669801	680018	10217	SIGI-HMM	WP_071830629.1		KONIH1_RS32180	676105	676347	-1	hypothetical protein
669801	680018	10217	SIGI-HMM	WP_042944186.1		KONIH1_RS03180	676429	677331	1	hypothetical protein
669801	680018	10217	SIGI-HMM	WP_049100009.1		KONIH1_RS03185	677692	679149	-1	DUF3987 domain-containing protein
669801	680018	10217	SIGI-HMM	WP_049100008.1		KONIH1_RS32185	679386	680018	-1	DUF3296 domain-containing protein
682667	687580	4913	SIGI-HMM	WP_038423901.1		KONIH1_RS00005	1	6152190	1	DNA polymerase I
682667	687580	4913	SIGI-HMM	WP_004192297.1		KONIH1_RS03210	682667	682888	1	hypothetical protein
682667	687580	4913	SIGI-HMM	WP_042944192.1		KONIH1_RS03215	682913	683272	1	Mu phage lytic protein YfjZ
682667	687580	4913	SIGI-HMM	WP_042944193.1		KONIH1_RS03220	683328	683717	1	toxin CbtA
682667	687580	4913	SIGI-HMM	WP_042944195.1		KONIH1_RS03225	683804	684649	1	restriction methylase
682667	687580	4913	SIGI-HMM	WP_042944196.1		KONIH1_RS03230	684792	685589	1	transcriptional regulator
682667	687580	4913	SIGI-HMM	WP_014227721.1		KONIH1_RS03235	685767	686510	-1	hypothetical protein
682667	687580	4913	SIGI-HMM	WP_004098173.1		KONIH1_RS03240	686676	687110	-1	glyoxalase
682667	687580	4913	SIGI-HMM	WP_032747696.1		KONIH1_RS03245	687257	687580	-1	endoribonuclease SymE
1199146	1203579	4433	SIGI-HMM	WP_038423901.1		KONIH1_RS00005	1	6152190	1	DNA polymerase I
1199146	1203579	4433	SIGI-HMM			KONIH1_RS05540	1198985	1199149	1	antitoxin
1199146	1203579	4433	SIGI-HMM			KONIH1_RS05545	1199146	1199561	1	VapC toxin family PIN domain ribonuclease
1199146	1203579	4433	SIGI-HMM	WP_032693194.1		KONIH1_RS05550	1199830	1200303	-1	hypothetical protein
1199146	1203579	4433	SIGI-HMM	WP_047935064.1		KONIH1_RS05555	1200614	1201375	-1	hypothetical protein
1199146	1203579	4433	SIGI-HMM	WP_014837495.1		KONIH1_RS05560	1202191	1203579	1	hypothetical protein
1228593	1235085	6492	SIGI-HMM	WP_038423901.1		KONIH1_RS00005	1	6152190	1	DNA polymerase I
1228593	1235085	6492	SIGI-HMM	WP_042944359.1		KONIH1_RS05675	1228593	1228859	-1	transposase
1228593	1235085	6492	SIGI-HMM	WP_049870904.1		KONIH1_RS31835	1229162	1229713	-1	hypothetical protein
1228593	1235085	6492	SIGI-HMM	WP_042944361.1		KONIH1_RS05685	1229837	1230739	-1	hypothetical protein
1228593	1235085	6492	SIGI-HMM	WP_042944362.1		KONIH1_RS05690	1231132	1231320	1	hypothetical protein
1228593	1235085	6492	SIGI-HMM			KONIH1_RS05695	1231401	1233127	1	hypothetical protein
1228593	1235085	6492	SIGI-HMM	WP_001218563.1		KONIH1_RS05705	1233760	1235085	1	preprotein translocase
2022756	2034156	11400	SIGI-HMM	WP_038423901.1		KONIH1_RS00005	1	6152190	1	DNA polymerase I
2022756	2034156	11400	SIGI-HMM	WP_071889430.1		KONIH1_RS32425	2022756	2023229	1	hypothetical protein
2022756	2034156	11400	SIGI-HMM	WP_014228581.1		KONIH1_RS09420	2023216	2023698	1	ArsR family transcriptional regulator
2022756	2034156	11400	SIGI-HMM	WP_042944781.1		KONIH1_RS09425	2023706	2024086	1	hypothetical protein
2022756	2034156	11400	SIGI-HMM	WP_042944783.1		KONIH1_RS09430	2024083	2027148	1	kinase
2022756	2034156	11400	SIGI-HMM	WP_042944786.1		KONIH1_RS09435	2027226	2029238	1	hypothetical protein
2022756	2034156	11400	SIGI-HMM	WP_042944787.1		KONIH1_RS09440	2029408	2030841	1	hypothetical protein
2022756	2034156	11400	SIGI-HMM	WP_042944789.1		KONIH1_RS09445	2031206	2032411	1	polymerase
2022756	2034156	11400	SIGI-HMM	WP_042944791.1		KONIH1_RS09450	2032412	2033665	-1	phage tail fiber protein
2022756	2034156	11400	SIGI-HMM	WP_042944793.1		KONIH1_RS09455	2033839	2034156	1	hypothetical protein
2662324	2666419	4095	SIGI-HMM	WP_038423901.1		KONIH1_RS00005	1	6152190	1	DNA polymerase I
2662324	2666419	4095	SIGI-HMM	WP_025714669.1		KONIH1_RS12340	2662324	2663031	-1	DNA-binding protein
2662324	2666419	4095	SIGI-HMM	WP_042946195.1		KONIH1_RS12345	2663037	2663564	-1	hypothetical protein
2662324	2666419	4095	SIGI-HMM	WP_042944955.1		KONIH1_RS12350	2663608	2664039	-1	hypothetical protein
2662324	2666419	4095	SIGI-HMM	WP_042944958.1		KONIH1_RS12355	2664226	2664438	-1	hypothetical protein
2662324	2666419	4095	SIGI-HMM	WP_049077787.1		KONIH1_RS12360	2664431	2664718	-1	hypothetical protein
2662324	2666419	4095	SIGI-HMM	WP_049077790.1		KONIH1_RS32585	2664759	2664968	-1	hypothetical protein
2662324	2666419	4095	SIGI-HMM	WP_032692699.1		KONIH1_RS12365	2665148	2665561	-1	hypothetical protein
2662324	2666419	4095	SIGI-HMM	WP_049181672.1		KONIH1_RS12370	2665724	2666419	-1	hypothetical protein
2671276	2675685	4409	SIGI-HMM	WP_038423901.1		KONIH1_RS00005	1	6152190	1	DNA polymerase I
2671276	2675685	4409	SIGI-HMM	WP_042944967.1		KONIH1_RS12400	2671276	2671773	-1	hypothetical protein
2671276	2675685	4409	SIGI-HMM	WP_042944968.1		KONIH1_RS12405	2672381	2672692	1	holin
2671276	2675685	4409	SIGI-HMM	WP_042944969.1		KONIH1_RS12410	2672689	2673231	1	hypothetical protein
2671276	2675685	4409	SIGI-HMM	WP_042944971.1		KONIH1_RS12415	2673228	2673572	1	hypothetical protein
2671276	2675685	4409	SIGI-HMM	WP_014837906.1		KONIH1_RS12420	2673569	2673844	1	hypothetical protein
2671276	2675685	4409	SIGI-HMM	WP_047934964.1		KONIH1_RS31865	2673795	2673998	1	hypothetical protein
2671276	2675685	4409	SIGI-HMM	WP_042944972.1		KONIH1_RS12425	2674072	2674257	1	hypothetical protein
2671276	2675685	4409	SIGI-HMM	WP_042944973.1		KONIH1_RS12430	2675047	2675685	1	hypothetical protein
2712113	2718524	6411	SIGI-HMM	WP_038423901.1		KONIH1_RS00005	1	6152190	1	DNA polymerase I
2712113	2718524	6411	SIGI-HMM	WP_042945025.1		KONIH1_RS12625	2709474	2712116	1	ClpV1 family T6SS ATPase
2712113	2718524	6411	SIGI-HMM			KONIH1_RS12630	2712113	2714609	1	type IV secretion protein Rhs
2712113	2718524	6411	SIGI-HMM	WP_038424390.1		KONIH1_RS12635	2714862	2716829	1	membrane protein
2712113	2718524	6411	SIGI-HMM	WP_014229081.1		KONIH1_RS12640	2716831	2717091	1	hypothetical protein
2712113	2718524	6411	SIGI-HMM	WP_032694505.1		KONIH1_RS12645	2717091	2718524	1	hypothetical protein
2775027	2779477	4450	SIGI-HMM	WP_038423901.1		KONIH1_RS00005	1	6152190	1	DNA polymerase I
2775027	2779477	4450	SIGI-HMM	WP_014229128.1		KONIH1_RS12915	2775027	2775338	1	hypothetical protein
2775027	2779477	4450	SIGI-HMM	WP_071881731.1		KONIH1_RS32630	2775401	2775646	1	hypothetical protein
2775027	2779477	4450	SIGI-HMM	WP_014229129.1		KONIH1_RS12925	2775731	2776840	1	phage tail tape measure protein
2775027	2779477	4450	SIGI-HMM	WP_014229130.1		KONIH1_RS12930	2776863	2777210	1	phage tail protein
2775027	2779477	4450	SIGI-HMM	WP_014229131.1		KONIH1_RS12935	2777207	2777959	1	phage minor tail protein L
2775027	2779477	4450	SIGI-HMM	WP_038423189.1		KONIH1_RS12940	2777961	2778695	1	peptidase P60
2775027	2779477	4450	SIGI-HMM	WP_038424422.1		KONIH1_RS12945	2778863	2779477	1	phage tail assembly protein
2805246	2809554	4308	SIGI-HMM	WP_038423901.1		KONIH1_RS00005	1	6152190	1	DNA polymerase I
2805246	2809554	4308	SIGI-HMM	WP_042945062.1		KONIH1_RS13050	2805246	2805737	-1	diguanylate cyclase
2805246	2809554	4308	SIGI-HMM	WP_014229148.1		KONIH1_RS13055	2805844	2806380	-1	deaminase reductase
2805246	2809554	4308	SIGI-HMM	WP_014229149.1		KONIH1_RS13060	2806453	2807571	-1	aspartate-semialdehyde dehydrogenase
2805246	2809554	4308	SIGI-HMM	WP_042945064.1		KONIH1_RS13065	2808182	2808544	-1	mannose-6-phosphate isomerase
2805246	2809554	4308	SIGI-HMM	WP_032749316.1		KONIH1_RS13070	2808985	2809554	-1	transcriptional regulator
3464397	3468557	4160	SIGI-HMM	WP_038423901.1		KONIH1_RS00005	1	6152190	1	DNA polymerase I
3464397	3468557	4160	SIGI-HMM	WP_032719392.1		KONIH1_RS16090	3464397	3465206	-1	hypothetical protein
3464397	3468557	4160	SIGI-HMM	WP_032719381.1		KONIH1_RS16095	3465240	3466040	-1	hypothetical protein
3464397	3468557	4160	SIGI-HMM	WP_042934107.1		KONIH1_RS16100	3466074	3466874	-1	hypothetical protein
3464397	3468557	4160	SIGI-HMM	WP_042945317.1		KONIH1_RS16105	3466908	3467717	-1	hypothetical protein
3464397	3468557	4160	SIGI-HMM	WP_038424617.1		KONIH1_RS16110	3467751	3468557	-1	hypothetical protein
4070051	4083007	12956	SIGI-HMM	WP_038423901.1		KONIH1_RS00005	1	6152190	1	DNA polymerase I
4070051	4083007	12956	SIGI-HMM	WP_042945671.1		KONIH1_RS18985	4070051	4071469	-1	mannose-1-phosphate guanylyltransferase/mannose-6-phosphate isomerase
4070051	4083007	12956	SIGI-HMM	WP_004852463.1		KONIH1_RS18990	4071509	4072750	-1	hypothetical protein
4070051	4083007	12956	SIGI-HMM	WP_042945673.1		KONIH1_RS18995	4072858	4073967	-1	hypothetical protein
4070051	4083007	12956	SIGI-HMM	WP_042945675.1		KONIH1_RS19000	4073964	4075103	-1	hypothetical protein
4070051	4083007	12956	SIGI-HMM	WP_042945677.1		KONIH1_RS19005	4075140	4076207	-1	hypothetical protein
4070051	4083007	12956	SIGI-HMM	WP_042945678.1		KONIH1_RS19010	4076204	4077649	-1	lipopolysaccharide biosynthesis protein
4070051	4083007	12956	SIGI-HMM	WP_004852474.1		KONIH1_RS19015	4077715	4079142	-1	undecaprenyl-phosphate galactose phosphotransferase WbaP
4070051	4083007	12956	SIGI-HMM	WP_042945680.1		KONIH1_RS19020	4079257	4081416	-1	tyrosine protein kinase
4070051	4083007	12956	SIGI-HMM	WP_071889448.1		KONIH1_RS32890	4081434	4081868	-1	protein tyrosine phosphatase
4070051	4083007	12956	SIGI-HMM	WP_004852478.1		KONIH1_RS19025	4081871	4083007	-1	polysaccharide export protein Wza
4597627	4603763	6136	SIGI-HMM	WP_038423901.1		KONIH1_RS00005	1	6152190	1	DNA polymerase I
4597627	4603763	6136	SIGI-HMM	WP_032721880.1		KONIH1_RS21325	4597627	4598082	-1	hypothetical protein
4597627	4603763	6136	SIGI-HMM			KONIH1_RS31880	4603512	4603763	1	hypothetical protein
4680154	4692240	12086	SIGI-HMM	WP_038423901.1		KONIH1_RS00005	1	6152190	1	DNA polymerase I
4680154	4692240	12086	SIGI-HMM	WP_016157208.1		KONIH1_RS21770	4680154	4680813	-1	DNA-binding response regulator
4680154	4692240	12086	SIGI-HMM	WP_016157209.1		KONIH1_RS21775	4680810	4682228	-1	sensor histidine kinase
4680154	4692240	12086	SIGI-HMM	WP_071889473.1		KONIH1_RS33005	4682304	4682444	1	ABC transporter
4680154	4692240	12086	SIGI-HMM	WP_016947617.1		KONIH1_RS21780	4682483	4683463	-1	IS5 family transposase
4680154	4692240	12086	SIGI-HMM	WP_049870924.1		KONIH1_RS31890	4683462	4684424	1	hypothetical protein
4680154	4692240	12086	SIGI-HMM	WP_016157211.1		KONIH1_RS21790	4684571	4685662	1	hypothetical protein
4680154	4692240	12086	SIGI-HMM	WP_016157212.1		KONIH1_RS21795	4685659	4688730	1	hypothetical protein
4680154	4692240	12086	SIGI-HMM	WP_016157213.1		KONIH1_RS21800	4689081	4690007	1	hypothetical protein
4680154	4692240	12086	SIGI-HMM	WP_016157214.1		KONIH1_RS21805	4690148	4690333	1	AlpA family phage regulatory protein
4680154	4692240	12086	SIGI-HMM	WP_016157214.1		KONIH1_RS21810	4690520	4690705	1	AlpA family phage regulatory protein
4680154	4692240	12086	SIGI-HMM	WP_016157215.1		KONIH1_RS21815	4690829	4691413	1	hypothetical protein
4680154	4692240	12086	SIGI-HMM	WP_016157216.1		KONIH1_RS33010	4691403	4691612	1	hypothetical protein
4680154	4692240	12086	SIGI-HMM	WP_016157217.1		KONIH1_RS21825	4692007	4692240	1	hypothetical protein
4710058	4716104	6046	SIGI-HMM	WP_038423901.1		KONIH1_RS00005	1	6152190	1	DNA polymerase I
4710058	4716104	6046	SIGI-HMM	WP_042945865.1		KONIH1_RS21920	4710058	4711266	1	hypothetical protein
4710058	4716104	6046	SIGI-HMM	WP_032931759.1		KONIH1_RS21925	4711263	4711769	1	hypothetical protein
4710058	4716104	6046	SIGI-HMM	WP_016157240.1		KONIH1_RS21930	4711766	4713745	1	hypothetical protein
4710058	4716104	6046	SIGI-HMM			KONIH1_RS33030	4713792	4713977	-1	hypothetical protein
4710058	4716104	6046	SIGI-HMM	WP_042945867.1		KONIH1_RS21935	4714202	4715245	-1	hypothetical protein
4710058	4716104	6046	SIGI-HMM	WP_071600336.1		KONIH1_RS33035	4715898	4716104	1	hypothetical protein
4881959	4895145	13186	SIGI-HMM	WP_038423901.1		KONIH1_RS00005	1	6152190	1	DNA polymerase I
4881959	4895145	13186	SIGI-HMM	WP_001513931.1		KONIH1_RS33045	4881959	4882201	1	hypothetical protein
4881959	4895145	13186	SIGI-HMM	WP_071889452.1		KONIH1_RS33050	4882291	4883445	1	hypothetical protein
4881959	4895145	13186	SIGI-HMM	WP_071889453.1		KONIH1_RS33055	4883438	4885312	1	hypothetical protein
4881959	4895145	13186	SIGI-HMM	WP_047663953.1		KONIH1_RS33060	4885305	4885793	1	hypothetical protein
4881959	4895145	13186	SIGI-HMM	WP_029701605.1		KONIH1_RS22770	4885821	4886726	1	hypothetical protein
4881959	4895145	13186	SIGI-HMM	WP_001513936.1		KONIH1_RS22775	4886815	4887444	-1	hypothetical protein
4881959	4895145	13186	SIGI-HMM	WP_042945963.1		KONIH1_RS22780	4887671	4888033	-1	hypothetical protein
4881959	4895145	13186	SIGI-HMM	WP_042945965.1		KONIH1_RS22785	4888189	4888614	1	hypothetical protein
4881959	4895145	13186	SIGI-HMM	WP_042945966.1		KONIH1_RS22790	4888592	4889818	1	relaxase
4881959	4895145	13186	SIGI-HMM	WP_029701599.1		KONIH1_RS22795	4890132	4890776	1	hypothetical protein
4881959	4895145	13186	SIGI-HMM	WP_001513941.1		KONIH1_RS22800	4890965	4891378	-1	hypothetical protein
4881959	4895145	13186	SIGI-HMM	WP_001513942.1		KONIH1_RS22805	4891536	4891790	-1	hypothetical protein
4881959	4895145	13186	SIGI-HMM	WP_042945969.1		KONIH1_RS22810	4891787	4892647	-1	replication protein
4881959	4895145	13186	SIGI-HMM	WP_042945971.1		KONIH1_RS22815	4893095	4893685	-1	hypothetical protein
4881959	4895145	13186	SIGI-HMM	WP_024195068.1		KONIH1_RS22820	4893682	4895145	-1	integrase
5161943	5166037	4094	SIGI-HMM	WP_038423901.1		KONIH1_RS00005	1	6152190	1	DNA polymerase I
5161943	5166037	4094	SIGI-HMM	WP_038423589.1		KONIH1_RS24075	5161943	5162848	1	LysR family transcriptional regulator
5161943	5166037	4094	SIGI-HMM	WP_038423591.1		KONIH1_RS24080	5163007	5163579	-1	TetR family transcriptional regulator
5161943	5166037	4094	SIGI-HMM	WP_038423593.1		KONIH1_RS24085	5163666	5164529	-1	arginase
5161943	5166037	4094	SIGI-HMM	WP_038423595.1		KONIH1_RS24090	5164841	5166037	-1	integrase
5283465	5289644	6179	SIGI-HMM	WP_038423901.1		KONIH1_RS00005	1	6152190	1	DNA polymerase I
5283465	5289644	6179	SIGI-HMM	WP_042946049.1		KONIH1_RS24675	5283465	5285084	-1	hypothetical protein
5283465	5289644	6179	SIGI-HMM	WP_001118621.1		KONIH1_RS24680	5285189	5286112	-1	IS5 family transposase
5283465	5289644	6179	SIGI-HMM	WP_042946050.1		KONIH1_RS24685	5286175	5286738	-1	hypothetical protein
5283465	5289644	6179	SIGI-HMM	WP_023279904.1		KONIH1_RS24690	5286806	5287660	-1	transposase
5283465	5289644	6179	SIGI-HMM	WP_023279903.1		KONIH1_RS24695	5287657	5287956	-1	transposase
5283465	5289644	6179	SIGI-HMM	WP_023280967.1		KONIH1_RS24700	5288001	5288489	-1	hypothetical protein
5283465	5289644	6179	SIGI-HMM	WP_017384073.1		KONIH1_RS24705	5289348	5289644	1	transcriptional regulator
5994208	5998638	4430	SIGI-HMM	WP_038423901.1		KONIH1_RS00005	1	6152190	1	DNA polymerase I
5994208	5998638	4430	SIGI-HMM	WP_042946124.1		KONIH1_RS28035	5994208	5995374	1	integrase
5994208	5998638	4430	SIGI-HMM	WP_071889461.1		KONIH1_RS33370	5995408	5995890	1	hypothetical protein
5994208	5998638	4430	SIGI-HMM	WP_042946125.1		KONIH1_RS28040	5995887	5996813	-1	RNA-directed DNA polymerase
5994208	5998638	4430	SIGI-HMM	WP_042946126.1		KONIH1_RS28045	5996800	5997780	-1	hypothetical protein
5994208	5998638	4430	SIGI-HMM			KONIH1_RS33375	5998453	5998638	1	hypothetical protein
5994208	5998638	4430	SIGI-HMM	WP_042946127.1		KONIH1_RS28050	5998602	5999168	-1	Polarity suppression protein
6142192	6148099	5907	SIGI-HMM	WP_038423901.1		KONIH1_RS00005	1	6152190	1	DNA polymerase I
6142192	6148099	5907	SIGI-HMM			KONIH1_RS31910	6142192	6142443	-1	hypothetical protein
6142192	6148099	5907	SIGI-HMM	WP_038423899.1		KONIH1_RS28755	6147581	6148099	-1	molybdopterin-guanine dinucleotide biosynthesis protein MobB
6142192	6148099	5907	SIGI-HMM	WP_038423900.1	mobA	KONIH1_RS28760	6148096	6148677	-1	molybdenum cofactor guanylyltransferase

## Sheet: IslandPath DIMOD
Table S4.2. Genomic Islands Predicted in K. oxytoca Using IslandPath-DIMOB
Island start	Island end	Length	Method	Gene name	Gene ID	Locus	Gene start	Gene end	Strand	Product
98268	115514	17246	IslandPath-DIMOB	WP_038423901.1		KONIH1_RS00005	1	6152190	1	DNA polymerase I
98268	115514	17246	IslandPath-DIMOB			KONIH1_RS31805	97258	98275	1	DNA cytosine methyltransferase
98268	115514	17246	IslandPath-DIMOB	WP_042944019.1		KONIH1_RS00480	98268	100883	1	replication protein
98268	115514	17246	IslandPath-DIMOB	WP_042944021.1		KONIH1_RS00485	100890	101096	1	hypothetical protein
98268	115514	17246	IslandPath-DIMOB	WP_042944023.1		KONIH1_RS00490	101690	102742	-1	phage portal protein
98268	115514	17246	IslandPath-DIMOB	WP_042944024.1		KONIH1_RS00495	102742	104463	-1	oxidoreductase
98268	115514	17246	IslandPath-DIMOB	WP_042944025.1		KONIH1_RS00500	104621	105454	1	phage capsid scaffolding protein
98268	115514	17246	IslandPath-DIMOB	WP_042944028.1		KONIH1_RS00505	105479	106528	1	phage capsid protein
98268	115514	17246	IslandPath-DIMOB	WP_042946152.1		KONIH1_RS00510	106576	107472	1	terminase
98268	115514	17246	IslandPath-DIMOB	WP_042946153.1		KONIH1_RS00515	107575	108072	1	phage capsid assembly protein
98268	115514	17246	IslandPath-DIMOB	WP_032737915.1		KONIH1_RS00520	108072	108272	1	tail protein
98268	115514	17246	IslandPath-DIMOB	WP_032737914.1		KONIH1_RS00525	108263	108544	1	hypothetical protein
98268	115514	17246	IslandPath-DIMOB	WP_042944031.1		KONIH1_RS00530	108541	109092	1	lysozyme
98268	115514	17246	IslandPath-DIMOB	WP_071889409.1		KONIH1_RS31965	109333	109632	1	peptidase
98268	115514	17246	IslandPath-DIMOB	WP_042944035.1		KONIH1_RS00540	109629	110087	1	tail protein
98268	115514	17246	IslandPath-DIMOB	WP_042944037.1		KONIH1_RS00545	110084	110725	1	phage virion morphogenesis protein
98268	115514	17246	IslandPath-DIMOB	WP_042944038.1		KONIH1_RS00550	110725	111309	1	baseplate assembly protein
98268	115514	17246	IslandPath-DIMOB	WP_042944040.1		KONIH1_RS00555	111306	111674	1	baseplate assembly protein
98268	115514	17246	IslandPath-DIMOB	WP_042944042.1		KONIH1_RS00560	111661	112560	1	baseplate assembly protein
98268	115514	17246	IslandPath-DIMOB	WP_042944045.1		KONIH1_RS00565	112553	113149	1	tail protein
98268	115514	17246	IslandPath-DIMOB			KONIH1_RS31970	113157	113528	1	hypothetical protein
98268	115514	17246	IslandPath-DIMOB	WP_042944048.1		KONIH1_RS00575	115260	115514	1	hypothetical protein
384846	397459	12613	IslandPath-DIMOB	WP_038423901.1		KONIH1_RS00005	1	6152190	1	DNA polymerase I
384846	397459	12613	IslandPath-DIMOB	WP_042944088.1		KONIH1_RS01850	384846	386093	1	integrase
384846	397459	12613	IslandPath-DIMOB	WP_042944089.1		KONIH1_RS01855	386080	387642	1	recombinase
384846	397459	12613	IslandPath-DIMOB	WP_042944091.1		KONIH1_RS01860	387635	389668	1	integrase
384846	397459	12613	IslandPath-DIMOB	WP_042944093.1		KONIH1_RS01865	389661	390080	1	hypothetical protein
384846	397459	12613	IslandPath-DIMOB	WP_042944095.1		KONIH1_RS01870	390179	391102	-1	IS5 family transposase
384846	397459	12613	IslandPath-DIMOB	WP_042944097.1		KONIH1_RS01875	391379	393412	1	alpha-amylase
384846	397459	12613	IslandPath-DIMOB			KONIH1_RS01880	393584	394393	1	valine--pyruvate transaminase
384846	397459	12613	IslandPath-DIMOB	WP_042944099.1		KONIH1_RS01885	394451	394771	-1	hypothetical protein
384846	397459	12613	IslandPath-DIMOB			KONIH1_RS32030	394825	394992	-1	methyltransferase
384846	397459	12613	IslandPath-DIMOB	WP_032624899.1		KONIH1_RS01890	395049	395972	-1	IS5 family transposase
384846	397459	12613	IslandPath-DIMOB			KONIH1_RS01895	396052	396549	-1	diguanylate cyclase
384846	397459	12613	IslandPath-DIMOB	WP_071889414.1		KONIH1_RS01900	396554	397459	-1	transposase
384846	397459	12613	IslandPath-DIMOB	WP_042944103.1		KONIH1_RS01905	397417	397782	-1	repressor TnpA
415044	427536	12492	IslandPath-DIMOB	WP_038423901.1		KONIH1_RS00005	1	6152190	1	DNA polymerase I
415044	427536	12492	IslandPath-DIMOB	WP_014227557.1		KONIH1_RS01975	415044	415925	-1	LysR family transcriptional regulator
415044	427536	12492	IslandPath-DIMOB	WP_004097823.1		KONIH1_RS01980	416029	416439	1	CidA/LrgA family protein
415044	427536	12492	IslandPath-DIMOB	WP_014837142.1		KONIH1_RS01985	416432	417121	1	murein hydrolase effector protein LrgB
415044	427536	12492	IslandPath-DIMOB	WP_071889465.1		KONIH1_RS32050	417643	417768	1	ABC transporter
415044	427536	12492	IslandPath-DIMOB	WP_016947617.1		KONIH1_RS01990	417807	418787	-1	IS5 family transposase
415044	427536	12492	IslandPath-DIMOB	WP_071889417.1		KONIH1_RS32055	418786	419022	1	hypothetical protein
415044	427536	12492	IslandPath-DIMOB	WP_014837143.1		KONIH1_RS01995	418919	419458	1	fimbrial protein
415044	427536	12492	IslandPath-DIMOB	WP_042944109.1		KONIH1_RS02000	419511	420197	1	fimbrial assembly protein
415044	427536	12492	IslandPath-DIMOB	WP_042944111.1		KONIH1_RS02005	420151	422739	1	membrane protein
415044	427536	12492	IslandPath-DIMOB	WP_041165296.1		KONIH1_RS02010	422844	423350	1	fimbrial protein
415044	427536	12492	IslandPath-DIMOB	WP_042944112.1		KONIH1_RS02015	423373	424476	1	fimbrial protein
415044	427536	12492	IslandPath-DIMOB	WP_042944113.1		KONIH1_RS02020	424741	425841	1	fimbrial protein
415044	427536	12492	IslandPath-DIMOB	WP_014227565.1		KONIH1_RS02025	425887	427536	-1	cation acetate symporter
415044	427536	12492	IslandPath-DIMOB	WP_014227566.1		KONIH1_RS02030	427533	427847	-1	membrane protein
643006	685589	42583	IslandPath-DIMOB	WP_038423901.1		KONIH1_RS00005	1	6152190	1	DNA polymerase I
643006	685589	42583	IslandPath-DIMOB	WP_042944162.1		KONIH1_RS03040	643006	644277	1	integrase
643006	685589	42583	IslandPath-DIMOB	WP_071830625.1		KONIH1_RS03045	644409	644699	1	hypothetical protein
643006	685589	42583	IslandPath-DIMOB	WP_016947617.1		KONIH1_RS03050	644842	645822	1	IS5 family transposase
643006	685589	42583	IslandPath-DIMOB			KONIH1_RS32105	645861	646080	-1	hypothetical protein
643006	685589	42583	IslandPath-DIMOB	WP_042944167.1		KONIH1_RS03065	646739	647518	1	hypothetical protein
643006	685589	42583	IslandPath-DIMOB	WP_042944168.1		KONIH1_RS03070	647593	648075	1	hypothetical protein
643006	685589	42583	IslandPath-DIMOB			KONIH1_RS32110	648184	648517	1	IS110 family transposase
643006	685589	42583	IslandPath-DIMOB			KONIH1_RS32115	648492	648860	-1	transposase
643006	685589	42583	IslandPath-DIMOB	WP_042944171.1		KONIH1_RS03080	649192	649614	-1	hypothetical protein
643006	685589	42583	IslandPath-DIMOB	WP_042944173.1		KONIH1_RS03085	650422	651504	-1	hypothetical protein
643006	685589	42583	IslandPath-DIMOB			KONIH1_RS32120	651830	652197	-1	hypothetical protein
643006	685589	42583	IslandPath-DIMOB	WP_049870901.1		KONIH1_RS03090	652285	652818	1	hypothetical protein
643006	685589	42583	IslandPath-DIMOB			KONIH1_RS32125	652872	653326	1	hypothetical protein
643006	685589	42583	IslandPath-DIMOB	WP_042944175.1		KONIH1_RS03100	653376	654350	-1	DUF4868 domain-containing protein
643006	685589	42583	IslandPath-DIMOB	WP_044352521.1		KONIH1_RS03105	654358	654960	-1	hypothetical protein
643006	685589	42583	IslandPath-DIMOB	WP_049870902.1		KONIH1_RS03110	655100	655414	1	hypothetical protein
643006	685589	42583	IslandPath-DIMOB			KONIH1_RS32130	655419	655607	-1	transposase
643006	685589	42583	IslandPath-DIMOB			KONIH1_RS32135	655617	655929	-1	transposase
643006	685589	42583	IslandPath-DIMOB	WP_000227969.1		KONIH1_RS03115	655946	657022	-1	IS110 family transposase
643006	685589	42583	IslandPath-DIMOB	WP_014640679.1		KONIH1_RS32140	656944	657144	-1	hypothetical protein
643006	685589	42583	IslandPath-DIMOB			KONIH1_RS32145	657304	657483	-1	transposase
643006	685589	42583	IslandPath-DIMOB	WP_001189111.1		KONIH1_RS03120	657564	659072	-1	group II intron reverse transcriptase/maturase
643006	685589	42583	IslandPath-DIMOB	WP_001323220.1		KONIH1_RS32150	659041	659466	1	hypothetical protein
643006	685589	42583	IslandPath-DIMOB	WP_071830626.1		KONIH1_RS32155	659381	659776	1	hypothetical protein
643006	685589	42583	IslandPath-DIMOB	WP_071830627.1		KONIH1_RS32160	659679	660104	-1	transposase
643006	685589	42583	IslandPath-DIMOB	WP_000747003.1		KONIH1_RS03125	660131	660433	-1	transposase
643006	685589	42583	IslandPath-DIMOB			KONIH1_RS32165	660402	660587	-1	hypothetical protein
643006	685589	42583	IslandPath-DIMOB			KONIH1_RS32170	660574	660810	1	hypothetical protein
643006	685589	42583	IslandPath-DIMOB	WP_042944176.1		KONIH1_RS03130	660878	662725	-1	hypothetical protein
643006	685589	42583	IslandPath-DIMOB	WP_042944177.1		KONIH1_RS03135	662761	665676	-1	deoxyribonuclease HsdR
643006	685589	42583	IslandPath-DIMOB	WP_042944179.1		KONIH1_RS03140	665735	665971	-1	hypothetical protein
643006	685589	42583	IslandPath-DIMOB	WP_000019441.1		KONIH1_RS03145	666029	667009	-1	IS5 family transposase
643006	685589	42583	IslandPath-DIMOB	WP_049870903.1		KONIH1_RS31830	667055	668146	-1	hypothetical protein
643006	685589	42583	IslandPath-DIMOB	WP_042944181.1		KONIH1_RS03155	668146	669753	-1	type I restriction-modification system subunit M
643006	685589	42583	IslandPath-DIMOB	WP_042944183.1		KONIH1_RS03160	669801	670373	-1	hypothetical protein
643006	685589	42583	IslandPath-DIMOB	WP_042944184.1		KONIH1_RS03165	670666	672981	1	ATP-dependent endonuclease
643006	685589	42583	IslandPath-DIMOB	WP_042944185.1		KONIH1_RS03170	672978	674855	1	RNA helicase
643006	685589	42583	IslandPath-DIMOB	WP_071830628.1		KONIH1_RS32175	674978	675211	-1	hypothetical protein
643006	685589	42583	IslandPath-DIMOB	WP_042946166.1		KONIH1_RS03175	675591	675797	-1	AlpA family phage regulatory protein
643006	685589	42583	IslandPath-DIMOB	WP_071830629.1		KONIH1_RS32180	676105	676347	-1	hypothetical protein
643006	685589	42583	IslandPath-DIMOB	WP_042944186.1		KONIH1_RS03180	676429	677331	1	hypothetical protein
643006	685589	42583	IslandPath-DIMOB	WP_049100009.1		KONIH1_RS03185	677692	679149	-1	DUF3987 domain-containing protein
643006	685589	42583	IslandPath-DIMOB	WP_049100008.1		KONIH1_RS32185	679386	680018	-1	DUF3296 domain-containing protein
643006	685589	42583	IslandPath-DIMOB	WP_042944188.1		KONIH1_RS03190	680561	681385	1	hypothetical protein
643006	685589	42583	IslandPath-DIMOB	WP_049100007.1		KONIH1_RS03195	681391	681639	1	hypothetical protein
643006	685589	42583	IslandPath-DIMOB	WP_042944189.1		KONIH1_RS03200	681719	682162	1	antirestriction protein
643006	685589	42583	IslandPath-DIMOB	WP_042944191.1		KONIH1_RS03205	682174	682653	1	hypothetical protein
643006	685589	42583	IslandPath-DIMOB	WP_004192297.1		KONIH1_RS03210	682667	682888	1	hypothetical protein
643006	685589	42583	IslandPath-DIMOB	WP_042944192.1		KONIH1_RS03215	682913	683272	1	Mu phage lytic protein YfjZ
643006	685589	42583	IslandPath-DIMOB	WP_042944193.1		KONIH1_RS03220	683328	683717	1	toxin CbtA
643006	685589	42583	IslandPath-DIMOB	WP_042944195.1		KONIH1_RS03225	683804	684649	1	restriction methylase
643006	685589	42583	IslandPath-DIMOB	WP_042944196.1		KONIH1_RS03230	684792	685589	1	transcriptional regulator
1225487	1243789	18302	IslandPath-DIMOB	WP_038423901.1		KONIH1_RS00005	1	6152190	1	DNA polymerase I
1225487	1243789	18302	IslandPath-DIMOB	WP_025107234.1		KONIH1_RS05660	1225487	1226695	1	imidazolonepropionase
1225487	1243789	18302	IslandPath-DIMOB	WP_042944355.1		KONIH1_RS05665	1226688	1227497	1	N-formylglutamate deformylase
1225487	1243789	18302	IslandPath-DIMOB	WP_071889422.1		KONIH1_RS05670	1227763	1228572	-1	transposase
1225487	1243789	18302	IslandPath-DIMOB	WP_042944359.1		KONIH1_RS05675	1228593	1228859	-1	transposase
1225487	1243789	18302	IslandPath-DIMOB	WP_049870904.1		KONIH1_RS31835	1229162	1229713	-1	hypothetical protein
1225487	1243789	18302	IslandPath-DIMOB	WP_042944361.1		KONIH1_RS05685	1229837	1230739	-1	hypothetical protein
1225487	1243789	18302	IslandPath-DIMOB	WP_042944362.1		KONIH1_RS05690	1231132	1231320	1	hypothetical protein
1225487	1243789	18302	IslandPath-DIMOB			KONIH1_RS05695	1231401	1233127	1	hypothetical protein
1225487	1243789	18302	IslandPath-DIMOB	WP_001218563.1		KONIH1_RS05705	1233760	1235085	1	preprotein translocase
1225487	1243789	18302	IslandPath-DIMOB	WP_000224818.1		KONIH1_RS32260	1235202	1235642	1	hypothetical protein
1225487	1243789	18302	IslandPath-DIMOB	WP_001272156.1		KONIH1_RS32265	1235639	1235863	1	DNA-binding protein
1225487	1243789	18302	IslandPath-DIMOB	WP_042944366.1		KONIH1_RS05710	1235982	1236836	1	hypothetical protein
1225487	1243789	18302	IslandPath-DIMOB	WP_042944368.1		KONIH1_RS05715	1236863	1237561	1	hypothetical protein
1225487	1243789	18302	IslandPath-DIMOB	WP_042944370.1		KONIH1_RS05720	1237833	1238459	1	hypothetical protein
1225487	1243789	18302	IslandPath-DIMOB			KONIH1_RS05725	1238550	1241122	-1	type III restriction endonuclease subunit R
1225487	1243789	18302	IslandPath-DIMOB			KONIH1_RS05730	1241119	1241724	-1	site-specific DNA-methyltransferase
1225487	1243789	18302	IslandPath-DIMOB	WP_007372175.1		KONIH1_RS05735	1241763	1241960	1	hypothetical protein
1225487	1243789	18302	IslandPath-DIMOB	WP_042944373.1		KONIH1_RS05740	1242167	1242940	1	siderophore-interacting protein
1225487	1243789	18302	IslandPath-DIMOB	WP_042944375.1		KONIH1_RS05745	1242941	1243789	-1	AraC family transcriptional regulator
1255559	1282726	27167	IslandPath-DIMOB	WP_038423901.1		KONIH1_RS00005	1	6152190	1	DNA polymerase I
1255559	1282726	27167	IslandPath-DIMOB	WP_002917670.1		KONIH1_RS05805	1255559	1255984	1	glycerol dehydratase small subunit
1255559	1282726	27167	IslandPath-DIMOB	WP_002917661.1		KONIH1_RS05810	1255997	1257820	1	diol dehydratase reactivase subunit alpha
1255559	1282726	27167	IslandPath-DIMOB	WP_042944381.1		KONIH1_RS05815	1257874	1258677	1	aquaporin
1255559	1282726	27167	IslandPath-DIMOB	WP_024196074.1		KONIH1_RS05820	1258729	1259058	-1	acid-resistance protein
1255559	1282726	27167	IslandPath-DIMOB	WP_046401635.1		KONIH1_RS05825	1259093	1259998	1	IS5 family transposase
1255559	1282726	27167	IslandPath-DIMOB	WP_042944383.1		KONIH1_RS05830	1260337	1261212	1	hypothetical protein
1255559	1282726	27167	IslandPath-DIMOB	WP_071889423.1		KONIH1_RS32270	1261243	1261431	1	hypothetical protein
1255559	1282726	27167	IslandPath-DIMOB	WP_042944385.1		KONIH1_RS05835	1261473	1262186	1	transcriptional regulator
1255559	1282726	27167	IslandPath-DIMOB	WP_042944388.1		KONIH1_RS05840	1262349	1262564	1	hypothetical protein
1255559	1282726	27167	IslandPath-DIMOB	WP_023567992.1		KONIH1_RS32275	1262614	1263561	1	hypothetical protein
1255559	1282726	27167	IslandPath-DIMOB	WP_042944390.1		KONIH1_RS05850	1263649	1263882	1	hypothetical protein
1255559	1282726	27167	IslandPath-DIMOB	WP_042944391.1		KONIH1_RS05855	1263993	1264814	1	hypothetical protein
1255559	1282726	27167	IslandPath-DIMOB	WP_023567995.1		KONIH1_RS05860	1264895	1265365	1	antirestriction protein
1255559	1282726	27167	IslandPath-DIMOB	WP_042944395.1		KONIH1_RS05865	1265377	1265856	1	hypothetical protein
1255559	1282726	27167	IslandPath-DIMOB	WP_042944397.1		KONIH1_RS05870	1265871	1266092	1	hypothetical protein
1255559	1282726	27167	IslandPath-DIMOB	WP_042944399.1		KONIH1_RS05875	1266108	1266752	1	hypothetical protein
1255559	1282726	27167	IslandPath-DIMOB	WP_042944401.1		KONIH1_RS05880	1266804	1267160	1	Mu phage lytic protein YfjZ
1255559	1282726	27167	IslandPath-DIMOB	WP_042944403.1		KONIH1_RS05885	1267212	1267586	1	hypothetical protein
1255559	1282726	27167	IslandPath-DIMOB	WP_042944406.1		KONIH1_RS05890	1267682	1268059	1	toxin CbtA
1255559	1282726	27167	IslandPath-DIMOB	WP_042944408.1		KONIH1_RS05895	1268056	1268547	1	hypothetical protein
1255559	1282726	27167	IslandPath-DIMOB	WP_023568001.1		KONIH1_RS05900	1268574	1268777	1	hypothetical protein
1255559	1282726	27167	IslandPath-DIMOB			KONIH1_RS32280	1268859	1269705	1	restriction endonuclease subunit M
1255559	1282726	27167	IslandPath-DIMOB	WP_014228088.1		KONIH1_RS05915	1269995	1271248	-1	gamma-glutamyl-phosphate reductase
1255559	1282726	27167	IslandPath-DIMOB	WP_004848066.1		KONIH1_RS05920	1271259	1272362	-1	glutamate 5-kinase
1255559	1282726	27167	IslandPath-DIMOB	WP_042944410.1		KONIH1_RS05925	1272653	1273705	1	phosphoporin PhoE
1255559	1282726	27167	IslandPath-DIMOB	WP_025107227.1		KONIH1_RS05930	1273767	1274330	-1	hypothetical protein
1255559	1282726	27167	IslandPath-DIMOB	WP_042944411.1		KONIH1_RS05935	1274661	1275605	1	LysR family transcriptional regulator
1255559	1282726	27167	IslandPath-DIMOB	WP_042944412.1		KONIH1_RS05940	1275602	1276669	-1	alkanesulfonates-binding protein
1255559	1282726	27167	IslandPath-DIMOB	WP_042944413.1		KONIH1_RS05945	1276892	1278460	1	ABC transporter permease
1255559	1282726	27167	IslandPath-DIMOB	WP_042944415.1		KONIH1_RS05950	1278457	1279200	1	ABC transporter ATP-binding protein
1255559	1282726	27167	IslandPath-DIMOB	WP_042944416.1		KONIH1_RS05955	1279224	1281011	1	thioredoxin
1255559	1282726	27167	IslandPath-DIMOB	WP_025107222.1		KONIH1_RS05960	1281019	1281816	-1	AraC family transcriptional regulator
1255559	1282726	27167	IslandPath-DIMOB	WP_042944418.1		KONIH1_RS05965	1281917	1282726	1	anion permease
1847757	1858154	10397	IslandPath-DIMOB	WP_038423901.1		KONIH1_RS00005	1	6152190	1	DNA polymerase I
1847757	1858154	10397	IslandPath-DIMOB	WP_042944659.1		KONIH1_RS08500	1847757	1847888	1	hypothetical protein
1847757	1858154	10397	IslandPath-DIMOB	WP_016947617.1		KONIH1_RS08505	1847927	1848907	-1	IS5 family transposase
1847757	1858154	10397	IslandPath-DIMOB	WP_004130574.1		KONIH1_RS08510	1849801	1851369	1	cytochrome bd-I ubiquinol oxidase subunit I
1847757	1858154	10397	IslandPath-DIMOB	WP_004848954.1		KONIH1_RS08515	1851385	1852524	1	cytochrome bd oxidase subunit II
1847757	1858154	10397	IslandPath-DIMOB	WP_004100325.1		KONIH1_RS32375	1852540	1852653	1	cyd operon protein YbgT
1847757	1858154	10397	IslandPath-DIMOB	WP_004130577.1		KONIH1_RS08520	1852784	1853068	1	cyd operon protein YbgE
1847757	1858154	10397	IslandPath-DIMOB	WP_004100330.1		KONIH1_RS08525	1853218	1853622	1	acyl-CoA thioesterase
1847757	1858154	10397	IslandPath-DIMOB	WP_014837848.1		KONIH1_RS08530	1853628	1854311	1	Tol-Pal system subunit TolQ
1847757	1858154	10397	IslandPath-DIMOB	WP_004130580.1		KONIH1_RS08535	1854315	1854743	1	colicin transporter
1847757	1858154	10397	IslandPath-DIMOB	WP_038424229.1	tolA	KONIH1_RS08540	1854849	1856174	1	protein TolA
1847757	1858154	10397	IslandPath-DIMOB	WP_004133400.1		KONIH1_RS08545	1856303	1857595	1	translocation protein TolB
1847757	1858154	10397	IslandPath-DIMOB	WP_004100337.1		KONIH1_RS08550	1857630	1858154	1	hypothetical protein
1993924	2034156	40232	IslandPath-DIMOB	WP_038423901.1		KONIH1_RS00005	1	6152190	1	DNA polymerase I
1993924	2034156	40232	IslandPath-DIMOB	WP_042944712.1		KONIH1_RS09180	1993924	1994628	-1	hypothetical protein
1993924	2034156	40232	IslandPath-DIMOB	WP_042944714.1		KONIH1_RS09185	1994625	1995320	-1	hypothetical protein
1993924	2034156	40232	IslandPath-DIMOB	WP_042944716.1		KONIH1_RS09190	1995317	1995541	-1	hypothetical protein
1993924	2034156	40232	IslandPath-DIMOB	WP_042944723.1		KONIH1_RS09195	1995883	1996176	-1	bacteriophage lambda Kil family protein
1993924	2034156	40232	IslandPath-DIMOB	WP_049870907.1		KONIH1_RS31845	1996169	1996357	-1	hypothetical protein
1993924	2034156	40232	IslandPath-DIMOB	WP_048257887.1		KONIH1_RS09205	1996650	1996943	1	hypothetical protein
1993924	2034156	40232	IslandPath-DIMOB	WP_042944725.1		KONIH1_RS09210	1996914	1997237	-1	hypothetical protein
1993924	2034156	40232	IslandPath-DIMOB	WP_042944726.1		KONIH1_RS09215	1997576	1998172	-1	transcriptional regulator
1993924	2034156	40232	IslandPath-DIMOB	WP_042944728.1		KONIH1_RS09220	1998281	1998493	1	transcriptional regulator
1993924	2034156	40232	IslandPath-DIMOB	WP_042944730.1		KONIH1_RS09225	1998552	1998965	1	hypothetical protein
1993924	2034156	40232	IslandPath-DIMOB	WP_004849230.1		KONIH1_RS09230	1998980	1999234	1	hypothetical protein
1993924	2034156	40232	IslandPath-DIMOB	WP_042944732.1		KONIH1_RS09235	1999231	2000307	1	hypothetical protein
1993924	2034156	40232	IslandPath-DIMOB	WP_042944734.1		KONIH1_RS09240	2000320	2000613	1	hypothetical protein
1993924	2034156	40232	IslandPath-DIMOB	WP_042944735.1		KONIH1_RS09245	2000610	2000822	1	hypothetical protein
1993924	2034156	40232	IslandPath-DIMOB	WP_042944737.1		KONIH1_RS09250	2000815	2001600	1	hypothetical protein
1993924	2034156	40232	IslandPath-DIMOB	WP_004849240.1		KONIH1_RS09255	2001597	2002058	1	hypothetical protein
1993924	2034156	40232	IslandPath-DIMOB	WP_004849243.1		KONIH1_RS09260	2002052	2002255	1	hypothetical protein
1993924	2034156	40232	IslandPath-DIMOB	WP_004849245.1		KONIH1_RS09265	2002252	2002461	1	hypothetical protein
1993924	2034156	40232	IslandPath-DIMOB			KONIH1_RS32405	2002749	2002919	1	addiction module toxin RelE
1993924	2034156	40232	IslandPath-DIMOB	WP_042944739.1		KONIH1_RS09275	2002920	2003300	1	HNH endonuclease
1993924	2034156	40232	IslandPath-DIMOB	WP_048257891.1		KONIH1_RS09280	2003297	2003911	1	hypothetical protein
1993924	2034156	40232	IslandPath-DIMOB	WP_042944742.1		KONIH1_RS09285	2003908	2004393	1	hypothetical protein
1993924	2034156	40232	IslandPath-DIMOB	WP_042944744.1		KONIH1_RS09290	2004386	2004583	1	hypothetical protein
1993924	2034156	40232	IslandPath-DIMOB	WP_042944745.1		KONIH1_RS09295	2004583	2004771	1	hypothetical protein
1993924	2034156	40232	IslandPath-DIMOB	WP_042944747.1		KONIH1_RS09300	2004764	2005081	1	hypothetical protein
1993924	2034156	40232	IslandPath-DIMOB	WP_042944748.1		KONIH1_RS09305	2005155	2005424	1	hypothetical protein
1993924	2034156	40232	IslandPath-DIMOB	WP_042944750.1		KONIH1_RS09310	2005603	2005908	1	hypothetical protein
1993924	2034156	40232	IslandPath-DIMOB			KONIH1_RS09315	2005905	2006123	1	DNA cytosine methyltransferase
1993924	2034156	40232	IslandPath-DIMOB	WP_042944755.1		KONIH1_RS09320	2006183	2006824	1	DNA methyltransferase
1993924	2034156	40232	IslandPath-DIMOB	WP_032694881.1		KONIH1_RS09330	2006958	2007566	1	hypothetical protein
1993924	2034156	40232	IslandPath-DIMOB	WP_016947617.1		KONIH1_RS09340	2008572	2009552	1	IS5 family transposase
1993924	2034156	40232	IslandPath-DIMOB	WP_032188295.1		KONIH1_RS32410	2009591	2009677	-1	hypothetical protein
1993924	2034156	40232	IslandPath-DIMOB	WP_071889468.1		KONIH1_RS32415	2010178	2010555	1	cell envelope protein SmpA
1993924	2034156	40232	IslandPath-DIMOB	WP_042944760.1		KONIH1_RS09350	2010913	2011404	1	terminase
1993924	2034156	40232	IslandPath-DIMOB	WP_042944762.1		KONIH1_RS09355	2011404	2013512	1	DNA packaging protein
1993924	2034156	40232	IslandPath-DIMOB	WP_042944764.1		KONIH1_RS09360	2013509	2013724	1	hypothetical protein
1993924	2034156	40232	IslandPath-DIMOB	WP_042944766.1		KONIH1_RS09365	2013721	2015220	1	phage portal protein
1993924	2034156	40232	IslandPath-DIMOB	WP_042944767.1		KONIH1_RS09370	2015165	2017180	1	peptidase S14
1993924	2034156	40232	IslandPath-DIMOB	WP_042944768.1		KONIH1_RS09375	2017262	2017588	1	recombinase RecA
1993924	2034156	40232	IslandPath-DIMOB	WP_042944770.1		KONIH1_RS09380	2017581	2017874	1	ATP-binding protein
1993924	2034156	40232	IslandPath-DIMOB	WP_042944772.1		KONIH1_RS09385	2017864	2018415	1	tail protein
1993924	2034156	40232	IslandPath-DIMOB	WP_042944774.1		KONIH1_RS09390	2018412	2018810	1	phage tail protein
1993924	2034156	40232	IslandPath-DIMOB			KONIH1_RS32420	2018818	2019279	1	phage tail protein
1993924	2034156	40232	IslandPath-DIMOB	WP_042944775.1		KONIH1_RS09400	2019343	2019741	1	phage tail protein
1993924	2034156	40232	IslandPath-DIMOB	WP_042944776.1		KONIH1_RS09405	2019762	2020079	1	phage tail assembly protein T
1993924	2034156	40232	IslandPath-DIMOB	WP_042944778.1		KONIH1_RS09410	2020060	2022756	1	phage tail tape measure protein
1993924	2034156	40232	IslandPath-DIMOB	WP_071889430.1		KONIH1_RS32425	2022756	2023229	1	hypothetical protein
1993924	2034156	40232	IslandPath-DIMOB	WP_014228581.1		KONIH1_RS09420	2023216	2023698	1	ArsR family transcriptional regulator
1993924	2034156	40232	IslandPath-DIMOB	WP_042944781.1		KONIH1_RS09425	2023706	2024086	1	hypothetical protein
1993924	2034156	40232	IslandPath-DIMOB	WP_042944783.1		KONIH1_RS09430	2024083	2027148	1	kinase
1993924	2034156	40232	IslandPath-DIMOB	WP_042944786.1		KONIH1_RS09435	2027226	2029238	1	hypothetical protein
1993924	2034156	40232	IslandPath-DIMOB	WP_042944787.1		KONIH1_RS09440	2029408	2030841	1	hypothetical protein
1993924	2034156	40232	IslandPath-DIMOB	WP_042944789.1		KONIH1_RS09445	2031206	2032411	1	polymerase
1993924	2034156	40232	IslandPath-DIMOB	WP_042944791.1		KONIH1_RS09450	2032412	2033665	-1	phage tail fiber protein
1993924	2034156	40232	IslandPath-DIMOB	WP_042944793.1		KONIH1_RS09455	2033839	2034156	1	hypothetical protein
2041748	2049234	7486	IslandPath-DIMOB	WP_038423901.1		KONIH1_RS00005	1	6152190	1	DNA polymerase I
2041748	2049234	7486	IslandPath-DIMOB	WP_025108030.1		KONIH1_RS09495	2041748	2042329	-1	hypothetical protein
2041748	2049234	7486	IslandPath-DIMOB			KONIH1_RS09500	2042399	2043439	-1	integrase
2041748	2049234	7486	IslandPath-DIMOB	WP_016947617.1		KONIH1_RS09505	2043749	2044729	-1	IS5 family transposase
2041748	2049234	7486	IslandPath-DIMOB	WP_042944799.1		KONIH1_RS09510	2044728	2044913	1	hypothetical protein
2041748	2049234	7486	IslandPath-DIMOB			KONIH1_RS32430	2044869	2045189	-1	phage repressor protein
2041748	2049234	7486	IslandPath-DIMOB			KONIH1_RS32435	2045313	2045396	1	regulator
2041748	2049234	7486	IslandPath-DIMOB	WP_071889431.1		KONIH1_RS32440	2045532	2045714	1	hypothetical protein
2041748	2049234	7486	IslandPath-DIMOB	WP_038424952.1		KONIH1_RS09515	2045754	2046680	1	cobyrinic acid a,c-diamide synthase
2041748	2049234	7486	IslandPath-DIMOB	WP_025108027.1		KONIH1_RS09520	2046683	2047078	1	hypothetical protein
2041748	2049234	7486	IslandPath-DIMOB			KONIH1_RS09525	2047108	2048130	-1	phage portal protein
2041748	2049234	7486	IslandPath-DIMOB			KONIH1_RS09530	2048130	2048453	-1	oxidoreductase
2041748	2049234	7486	IslandPath-DIMOB			KONIH1_RS09535	2048456	2048752	1	hypothetical protein
2041748	2049234	7486	IslandPath-DIMOB	WP_038424262.1		KONIH1_RS09540	2048749	2049234	1	tail assembly protein
2041748	2049234	7486	IslandPath-DIMOB			KONIH1_RS09545	2049231	2050321	1	late control protein D
2172194	2203182	30988	IslandPath-DIMOB	WP_038423901.1		KONIH1_RS00005	1	6152190	1	DNA polymerase I
2172194	2203182	30988	IslandPath-DIMOB	WP_032749747.1		KONIH1_RS32460	2172194	2172421	-1	hypothetical protein
2172194	2203182	30988	IslandPath-DIMOB	WP_004100764.1		KONIH1_RS32465	2172383	2172550	1	ribosome modulation factor
2172194	2203182	30988	IslandPath-DIMOB	WP_004849514.1		KONIH1_RS10060	2172615	2173133	-1	beta-hydroxydecanoyl-ACP dehydratase
2172194	2203182	30988	IslandPath-DIMOB	WP_042944815.1		KONIH1_RS10065	2173203	2174960	-1	Lon protease
2172194	2203182	30988	IslandPath-DIMOB	WP_014228663.1		KONIH1_RS10070	2175146	2175598	1	macrodomain Ter protein
2172194	2203182	30988	IslandPath-DIMOB	WP_004849520.1		KONIH1_RS10075	2175701	2176771	-1	porin OmpA
2172194	2203182	30988	IslandPath-DIMOB	WP_014228664.1		KONIH1_RS10080	2177125	2177634	-1	cell division inhibitor SulA
2172194	2203182	30988	IslandPath-DIMOB	WP_001118621.1		KONIH1_RS10085	2177934	2178857	1	IS5 family transposase
2172194	2203182	30988	IslandPath-DIMOB	WP_014228665.1		KONIH1_RS10090	2179163	2179786	1	competence protein
2172194	2203182	30988	IslandPath-DIMOB	WP_042944816.1		KONIH1_RS10095	2179774	2181909	-1	membrane protein
2172194	2203182	30988	IslandPath-DIMOB	WP_004849527.1		KONIH1_RS10100	2181927	2182373	-1	hypothetical protein
2172194	2203182	30988	IslandPath-DIMOB	WP_042944818.1	helD	KONIH1_RS10105	2182496	2184550	1	DNA helicase IV
2172194	2203182	30988	IslandPath-DIMOB	WP_014228668.1		KONIH1_RS10110	2184579	2185037	-1	methylglyoxal synthase
2172194	2203182	30988	IslandPath-DIMOB	WP_014228669.1		KONIH1_RS10115	2185192	2185605	1	CoA-binding protein
2172194	2203182	30988	IslandPath-DIMOB	WP_049870912.1		KONIH1_RS10120	2186208	2196971	1	hypothetical protein
2172194	2203182	30988	IslandPath-DIMOB	WP_042944820.1		KONIH1_RS10130	2197139	2198575	1	transporter
2172194	2203182	30988	IslandPath-DIMOB	WP_004849540.1		KONIH1_RS10135	2198572	2200719	1	type I secretion system permease/ATPase
2172194	2203182	30988	IslandPath-DIMOB	WP_014228672.1		KONIH1_RS10140	2200716	2201921	1	secretion protein HlyD
2172194	2203182	30988	IslandPath-DIMOB	WP_016947617.1		KONIH1_RS10145	2202044	2203024	1	IS5 family transposase
2172194	2203182	30988	IslandPath-DIMOB	WP_071889469.1		KONIH1_RS32470	2203063	2203182	-1	ABC transporter
2612180	2622147	9967	IslandPath-DIMOB	WP_038423901.1		KONIH1_RS00005	1	6152190	1	DNA polymerase I
2612180	2622147	9967	IslandPath-DIMOB	WP_042944948.1		KONIH1_RS12080	2612180	2613571	1	MFS transporter
2612180	2622147	9967	IslandPath-DIMOB	WP_042946193.1		KONIH1_RS12085	2613562	2614536	-1	phage shock protein operon transcriptional activator
2612180	2622147	9967	IslandPath-DIMOB	WP_004121203.1		KONIH1_RS12090	2614704	2615372	1	phage shock protein PspA
2612180	2622147	9967	IslandPath-DIMOB	WP_004101459.1		KONIH1_RS12095	2615423	2615647	1	phage shock protein B
2612180	2622147	9967	IslandPath-DIMOB	WP_004850207.1		KONIH1_RS12100	2615647	2616006	1	DNA-binding transcriptional activator PspC
2612180	2622147	9967	IslandPath-DIMOB	WP_014229027.1		KONIH1_RS12105	2616026	2616256	1	phage shock protein D
2612180	2622147	9967	IslandPath-DIMOB	WP_014229028.1		KONIH1_RS12110	2616290	2616604	1	thiosulfate sulfurtransferase PspE
2612180	2622147	9967	IslandPath-DIMOB	WP_014229029.1		KONIH1_RS12115	2616693	2618090	1	hypothetical protein
2612180	2622147	9967	IslandPath-DIMOB	WP_032692728.1		KONIH1_RS12120	2618087	2619148	1	hypothetical protein
2612180	2622147	9967	IslandPath-DIMOB	WP_004850219.1		KONIH1_RS12125	2619434	2620975	1	TyrR family transcriptional regulator
2612180	2622147	9967	IslandPath-DIMOB	WP_032692727.1		KONIH1_RS12130	2621092	2622147	1	AbrB family transcriptional regulator
2664226	2701780	37554	IslandPath-DIMOB	WP_038423901.1		KONIH1_RS00005	1	6152190	1	DNA polymerase I
2664226	2701780	37554	IslandPath-DIMOB	WP_042944958.1		KONIH1_RS12355	2664226	2664438	-1	hypothetical protein
2664226	2701780	37554	IslandPath-DIMOB	WP_049077787.1		KONIH1_RS12360	2664431	2664718	-1	hypothetical protein
2664226	2701780	37554	IslandPath-DIMOB	WP_049077790.1		KONIH1_RS32585	2664759	2664968	-1	hypothetical protein
2664226	2701780	37554	IslandPath-DIMOB	WP_032692699.1		KONIH1_RS12365	2665148	2665561	-1	hypothetical protein
2664226	2701780	37554	IslandPath-DIMOB	WP_049181672.1		KONIH1_RS12370	2665724	2666419	-1	hypothetical protein
2664226	2701780	37554	IslandPath-DIMOB	WP_071889436.1		KONIH1_RS32590	2666544	2666777	1	Cro/Cl family transcriptional regulator
2664226	2701780	37554	IslandPath-DIMOB	WP_042946196.1		KONIH1_RS12375	2666779	2666976	1	hypothetical protein
2664226	2701780	37554	IslandPath-DIMOB	WP_042944962.1		KONIH1_RS12380	2666973	2667890	1	replication protein
2664226	2701780	37554	IslandPath-DIMOB	WP_042944963.1		KONIH1_RS12385	2667994	2669865	1	DNA replication protein
2664226	2701780	37554	IslandPath-DIMOB	WP_042944964.1		KONIH1_RS12390	2669867	2670175	1	hypothetical protein
2664226	2701780	37554	IslandPath-DIMOB	WP_042944965.1		KONIH1_RS12395	2670172	2670987	1	molecular chaperone
2664226	2701780	37554	IslandPath-DIMOB	WP_042944967.1		KONIH1_RS12400	2671276	2671773	-1	hypothetical protein
2664226	2701780	37554	IslandPath-DIMOB	WP_042944968.1		KONIH1_RS12405	2672381	2672692	1	holin
2664226	2701780	37554	IslandPath-DIMOB	WP_042944969.1		KONIH1_RS12410	2672689	2673231	1	hypothetical protein
2664226	2701780	37554	IslandPath-DIMOB	WP_042944971.1		KONIH1_RS12415	2673228	2673572	1	hypothetical protein
2664226	2701780	37554	IslandPath-DIMOB	WP_014837906.1		KONIH1_RS12420	2673569	2673844	1	hypothetical protein
2664226	2701780	37554	IslandPath-DIMOB	WP_047934964.1		KONIH1_RS31865	2673795	2673998	1	hypothetical protein
2664226	2701780	37554	IslandPath-DIMOB	WP_042944972.1		KONIH1_RS12425	2674072	2674257	1	hypothetical protein
2664226	2701780	37554	IslandPath-DIMOB	WP_042944973.1		KONIH1_RS12430	2675047	2675685	1	hypothetical protein
2664226	2701780	37554	IslandPath-DIMOB	WP_047934963.1		KONIH1_RS12435	2675717	2676223	-1	hypothetical protein
2664226	2701780	37554	IslandPath-DIMOB	WP_042944975.1		KONIH1_RS12440	2676540	2677103	1	hypothetical protein
2664226	2701780	37554	IslandPath-DIMOB	WP_042944976.1		KONIH1_RS12445	2677045	2679168	1	terminase
2664226	2701780	37554	IslandPath-DIMOB	WP_032735077.1		KONIH1_RS12450	2679177	2679440	1	phage head-tail adapter protein
2664226	2701780	37554	IslandPath-DIMOB	WP_042944979.1		KONIH1_RS12455	2679440	2681077	1	phage portal protein
2664226	2701780	37554	IslandPath-DIMOB	WP_042944980.1		KONIH1_RS12460	2681074	2681943	1	serine peptidase
2664226	2701780	37554	IslandPath-DIMOB	WP_042944982.1		KONIH1_RS12465	2681945	2682523	1	hypothetical protein
2664226	2701780	37554	IslandPath-DIMOB	WP_042944983.1		KONIH1_RS12470	2682523	2682927	1	head decoration protein
2664226	2701780	37554	IslandPath-DIMOB	WP_042944984.1		KONIH1_RS12475	2683025	2684074	1	phage capsid protein
2664226	2701780	37554	IslandPath-DIMOB	WP_042944986.1		KONIH1_RS12480	2684076	2684444	1	hypothetical protein
2664226	2701780	37554	IslandPath-DIMOB	WP_042944987.1		KONIH1_RS12485	2684450	2684809	1	hypothetical protein
2664226	2701780	37554	IslandPath-DIMOB	WP_042944989.1		KONIH1_RS12490	2684806	2685351	1	hypothetical protein
2664226	2701780	37554	IslandPath-DIMOB	WP_042944991.1		KONIH1_RS12495	2685355	2685534	1	DUF2635 domain-containing protein
2664226	2701780	37554	IslandPath-DIMOB	WP_042944993.1		KONIH1_RS12500	2685535	2687052	1	tail protein
2664226	2701780	37554	IslandPath-DIMOB	WP_042944995.1		KONIH1_RS12505	2687056	2687424	1	phage tail protein
2664226	2701780	37554	IslandPath-DIMOB	WP_042944996.1		KONIH1_RS12510	2687428	2687706	1	hypothetical protein
2664226	2701780	37554	IslandPath-DIMOB	WP_042944998.1		KONIH1_RS12515	2687851	2689620	1	hypothetical protein
2664226	2701780	37554	IslandPath-DIMOB	WP_042945000.1		KONIH1_RS12520	2689693	2690082	1	hypothetical protein
2664226	2701780	37554	IslandPath-DIMOB	WP_042945002.1		KONIH1_RS12525	2690151	2691551	1	hypothetical protein
2664226	2701780	37554	IslandPath-DIMOB	WP_042945004.1		KONIH1_RS12530	2691548	2692624	1	tail protein
2664226	2701780	37554	IslandPath-DIMOB	WP_042945006.1		KONIH1_RS12535	2692621	2693199	1	baseplate assembly protein
2664226	2701780	37554	IslandPath-DIMOB	WP_042945008.1		KONIH1_RS12540	2693196	2693645	1	hypothetical protein
2664226	2701780	37554	IslandPath-DIMOB	WP_042945010.1		KONIH1_RS12545	2693635	2694783	1	phage baseplate J-like protein
2664226	2701780	37554	IslandPath-DIMOB	WP_071889437.1		KONIH1_RS32595	2694780	2695448	1	phage tail protein
2664226	2701780	37554	IslandPath-DIMOB	WP_049870915.1		KONIH1_RS31870	2695488	2696159	1	hypothetical protein
2664226	2701780	37554	IslandPath-DIMOB	WP_042945012.1		KONIH1_RS12560	2696293	2698449	1	hypothetical protein
2664226	2701780	37554	IslandPath-DIMOB	WP_042945014.1		KONIH1_RS12565	2698452	2699852	1	hypothetical protein
2664226	2701780	37554	IslandPath-DIMOB	WP_042945016.1		KONIH1_RS12570	2699959	2700198	1	hypothetical protein
2664226	2701780	37554	IslandPath-DIMOB	WP_042945018.1		KONIH1_RS12575	2700200	2700517	1	hypothetical protein
2664226	2701780	37554	IslandPath-DIMOB			KONIH1_RS32600	2700524	2700637	1	DNA-invertase
2664226	2701780	37554	IslandPath-DIMOB	WP_042945021.1		KONIH1_RS32605	2700715	2701137	1	hypothetical protein
2664226	2701780	37554	IslandPath-DIMOB	WP_019705237.1		KONIH1_RS12585	2701532	2701780	-1	DNA-damage-inducible protein DinI
2772493	2777210	4717	IslandPath-DIMOB	WP_038423901.1		KONIH1_RS00005	1	6152190	1	DNA polymerase I
2772493	2777210	4717	IslandPath-DIMOB	WP_009653048.1		KONIH1_RS12895	2772493	2772885	1	membrane protein
2772493	2777210	4717	IslandPath-DIMOB	WP_071889438.1		KONIH1_RS32625	2772875	2773147	1	hypothetical protein
2772493	2777210	4717	IslandPath-DIMOB	WP_032720807.1		KONIH1_RS12900	2773155	2773697	1	hypothetical protein
2772493	2777210	4717	IslandPath-DIMOB	WP_004850340.1		KONIH1_RS12905	2773753	2774172	1	hypothetical protein
2772493	2777210	4717	IslandPath-DIMOB	WP_014229127.1		KONIH1_RS12910	2774292	2774954	1	phage tail protein
2772493	2777210	4717	IslandPath-DIMOB	WP_014229128.1		KONIH1_RS12915	2775027	2775338	1	hypothetical protein
2772493	2777210	4717	IslandPath-DIMOB	WP_071881731.1		KONIH1_RS32630	2775401	2775646	1	hypothetical protein
2772493	2777210	4717	IslandPath-DIMOB	WP_014229129.1		KONIH1_RS12925	2775731	2776840	1	phage tail tape measure protein
2772493	2777210	4717	IslandPath-DIMOB	WP_014229130.1		KONIH1_RS12930	2776863	2777210	1	phage tail protein
2772493	2777210	4717	IslandPath-DIMOB	WP_014229131.1		KONIH1_RS12935	2777207	2777959	1	phage minor tail protein L
3432917	3442869	9952	IslandPath-DIMOB	WP_038423901.1		KONIH1_RS00005	1	6152190	1	DNA polymerase I
3432917	3442869	9952	IslandPath-DIMOB	WP_014229629.1		KONIH1_RS15960	3432917	3435322	-1	glucose dehydrogenase
3432917	3442869	9952	IslandPath-DIMOB	WP_032719368.1		KONIH1_RS15965	3435747	3436295	1	DNA recombinase
3432917	3442869	9952	IslandPath-DIMOB	WP_014229631.1		KONIH1_RS15970	3436752	3437270	1	fimbrial protein
3432917	3442869	9952	IslandPath-DIMOB	WP_042945305.1		KONIH1_RS15975	3437371	3438060	1	long polar fimbrial chaperone LpfB
3432917	3442869	9952	IslandPath-DIMOB	WP_042945308.1		KONIH1_RS15980	3438120	3440690	1	fimbrial assembly protein
3432917	3442869	9952	IslandPath-DIMOB	WP_014229634.1		KONIH1_RS15985	3440706	3441707	1	fimbrial protein
3432917	3442869	9952	IslandPath-DIMOB	WP_042945310.1		KONIH1_RS15990	3441753	3442280	1	oxidoreductase
3432917	3442869	9952	IslandPath-DIMOB	WP_014838689.1		KONIH1_RS15995	3442318	3442869	-1	tyrosine recombinase
3710243	3722388	12145	IslandPath-DIMOB	WP_038423901.1		KONIH1_RS00005	1	6152190	1	DNA polymerase I
3710243	3722388	12145	IslandPath-DIMOB	WP_042945418.1		KONIH1_RS17150	3710243	3711403	-1	phage tail protein
3710243	3722388	12145	IslandPath-DIMOB	WP_042945420.1		KONIH1_RS17155	3711469	3711723	-1	hypothetical protein
3710243	3722388	12145	IslandPath-DIMOB			KONIH1_RS32820	3713448	3713828	-1	hypothetical protein
3710243	3722388	12145	IslandPath-DIMOB	WP_042945425.1		KONIH1_RS17165	3713836	3714432	-1	tail protein
3710243	3722388	12145	IslandPath-DIMOB	WP_042945426.1		KONIH1_RS17170	3714425	3715324	-1	baseplate assembly protein
3710243	3722388	12145	IslandPath-DIMOB	WP_042945427.1		KONIH1_RS17175	3715311	3715676	-1	baseplate assembly protein
3710243	3722388	12145	IslandPath-DIMOB	WP_042945429.1		KONIH1_RS17180	3715673	3716257	-1	baseplate assembly protein
3710243	3722388	12145	IslandPath-DIMOB	WP_042945431.1		KONIH1_RS17185	3716257	3716898	-1	phage virion morphogenesis protein
3710243	3722388	12145	IslandPath-DIMOB	WP_042945432.1		KONIH1_RS17190	3716895	3717356	-1	tail protein
3710243	3722388	12145	IslandPath-DIMOB	WP_071889442.1		KONIH1_RS32825	3717353	3717652	-1	peptidase
3710243	3722388	12145	IslandPath-DIMOB	WP_042945435.1		KONIH1_RS17200	3717893	3718444	-1	lysozyme
3710243	3722388	12145	IslandPath-DIMOB	WP_019724763.1		KONIH1_RS17205	3718441	3718722	-1	hypothetical protein
3710243	3722388	12145	IslandPath-DIMOB	WP_042945437.1		KONIH1_RS17210	3718713	3718913	-1	tail protein
3710243	3722388	12145	IslandPath-DIMOB	WP_042945438.1		KONIH1_RS17215	3718913	3719410	-1	phage capsid assembly protein
3710243	3722388	12145	IslandPath-DIMOB	WP_042945440.1		KONIH1_RS17220	3719513	3720433	-1	terminase
3710243	3722388	12145	IslandPath-DIMOB	WP_042945442.1		KONIH1_RS17225	3720481	3721530	-1	phage capsid protein
3710243	3722388	12145	IslandPath-DIMOB	WP_042945443.1		KONIH1_RS17230	3721555	3722388	-1	phage capsid scaffolding protein
3832406	3846984	14578	IslandPath-DIMOB	WP_038423901.1		KONIH1_RS00005	1	6152190	1	DNA polymerase I
3832406	3846984	14578	IslandPath-DIMOB	WP_009652068.1		KONIH1_RS17790	3832406	3832972	1	hydrolase
3832406	3846984	14578	IslandPath-DIMOB			KONIH1_RS17795	3832969	3833463	1	hypothetical protein
3832406	3846984	14578	IslandPath-DIMOB	WP_047037288.1		KONIH1_RS32845	3833832	3834023	-1	hypothetical protein
3832406	3846984	14578	IslandPath-DIMOB	WP_042945486.1		KONIH1_RS17800	3834027	3834287	-1	hypothetical protein
3832406	3846984	14578	IslandPath-DIMOB	WP_042945487.1		KONIH1_RS17805	3834287	3834862	-1	hypothetical protein
3832406	3846984	14578	IslandPath-DIMOB	WP_049870919.1		KONIH1_RS17810	3835467	3837074	-1	tape measure domain-containing protein
3832406	3846984	14578	IslandPath-DIMOB	WP_016947617.1		KONIH1_RS17815	3837530	3838510	-1	IS5 family transposase
3832406	3846984	14578	IslandPath-DIMOB	WP_032667374.1		KONIH1_RS17825	3838747	3839022	-1	hypothetical protein
3832406	3846984	14578	IslandPath-DIMOB	WP_042945489.1		KONIH1_RS17830	3839294	3839845	-1	helix-turn-helix domain-containing protein
3832406	3846984	14578	IslandPath-DIMOB	WP_042945490.1		KONIH1_RS17835	3840891	3841448	-1	DNA invertase Pin
3832406	3846984	14578	IslandPath-DIMOB	WP_042945491.1		KONIH1_RS17840	3841820	3842725	-1	hypothetical protein
3832406	3846984	14578	IslandPath-DIMOB	WP_042945494.1		KONIH1_RS17845	3842757	3843659	-1	hypothetical protein
3832406	3846984	14578	IslandPath-DIMOB	WP_042945496.1		KONIH1_RS17850	3843727	3845352	-1	integrase
3832406	3846984	14578	IslandPath-DIMOB			KONIH1_RS17855	3845393	3845752	1	hypothetical protein
3832406	3846984	14578	IslandPath-DIMOB	WP_004122068.1		KONIH1_RS17860	3845806	3846201	1	membrane protein
3832406	3846984	14578	IslandPath-DIMOB	WP_009652021.1		KONIH1_RS17865	3846241	3846984	1	carboxy-S-adenosyl-L-methionine synthase CmoA
3832406	3846984	14578	IslandPath-DIMOB	WP_004852151.1		KONIH1_RS17870	3846981	3848003	1	tRNA 5-methoxyuridine(34)/uridine 5-oxyacetic acid(34) synthase CmoB
3874879	3902391	27512	IslandPath-DIMOB	WP_038423901.1		KONIH1_RS00005	1	6152190	1	DNA polymerase I
3874879	3902391	27512	IslandPath-DIMOB	WP_042946229.1		KONIH1_RS17995	3874879	3875136	-1	hypothetical protein
3874879	3902391	27512	IslandPath-DIMOB			KONIH1_RS18005	3876781	3877722	-1	phage tail protein
3874879	3902391	27512	IslandPath-DIMOB	WP_042945510.1		KONIH1_RS18010	3877829	3878008	-1	hypothetical protein
3874879	3902391	27512	IslandPath-DIMOB	WP_042945512.1		KONIH1_RS18015	3878198	3878494	-1	hypothetical protein
3874879	3902391	27512	IslandPath-DIMOB	WP_042945513.1		KONIH1_RS18020	3878494	3878835	-1	hypothetical protein
3874879	3902391	27512	IslandPath-DIMOB	WP_042945515.1		KONIH1_RS18025	3878832	3879299	-1	lysozyme
3874879	3902391	27512	IslandPath-DIMOB	WP_042945516.1		KONIH1_RS18030	3879308	3879523	-1	hypothetical protein
3874879	3902391	27512	IslandPath-DIMOB	WP_042945517.1		KONIH1_RS18035	3879731	3880981	1	hypothetical protein
3874879	3902391	27512	IslandPath-DIMOB	WP_042945518.1		KONIH1_RS18040	3881177	3881389	-1	hypothetical protein
3874879	3902391	27512	IslandPath-DIMOB	WP_042945519.1		KONIH1_RS18045	3881424	3881948	-1	hypothetical protein
3874879	3902391	27512	IslandPath-DIMOB	WP_042945521.1		KONIH1_RS18050	3881971	3884895	-1	hypothetical protein
3874879	3902391	27512	IslandPath-DIMOB	WP_042945523.1		KONIH1_RS18055	3884895	3886277	-1	hypothetical protein
3874879	3902391	27512	IslandPath-DIMOB	WP_042945525.1		KONIH1_RS18060	3886361	3886582	-1	hypothetical protein
3874879	3902391	27512	IslandPath-DIMOB	WP_042945527.1		KONIH1_RS18065	3886582	3889296	-1	transglycosylase
3874879	3902391	27512	IslandPath-DIMOB	WP_042945529.1		KONIH1_RS18070	3889306	3889800	-1	hypothetical protein
3874879	3902391	27512	IslandPath-DIMOB	WP_042946232.1		KONIH1_RS18075	3889804	3890025	-1	hypothetical protein
3874879	3902391	27512	IslandPath-DIMOB	WP_071889445.1		KONIH1_RS32860	3890235	3890516	-1	hypothetical protein
3874879	3902391	27512	IslandPath-DIMOB	WP_042945531.1		KONIH1_RS18080	3890519	3890920	-1	hypothetical protein
3874879	3902391	27512	IslandPath-DIMOB	WP_042945532.1		KONIH1_RS18085	3890913	3893189	-1	hypothetical protein
3874879	3902391	27512	IslandPath-DIMOB	WP_042945535.1		KONIH1_RS18090	3893189	3893794	-1	hypothetical protein
3874879	3902391	27512	IslandPath-DIMOB	WP_042945537.1		KONIH1_RS18095	3893856	3894329	-1	hypothetical protein
3874879	3902391	27512	IslandPath-DIMOB	WP_042945539.1		KONIH1_RS18100	3894368	3895363	-1	phage protein
3874879	3902391	27512	IslandPath-DIMOB	WP_042945540.1		KONIH1_RS18105	3895374	3896126	-1	hypothetical protein
3874879	3902391	27512	IslandPath-DIMOB	WP_042945542.1		KONIH1_RS18110	3896113	3896436	-1	hypothetical protein
3874879	3902391	27512	IslandPath-DIMOB	WP_042945543.1		KONIH1_RS18115	3896439	3898103	-1	phage head-tail adapter protein
3874879	3902391	27512	IslandPath-DIMOB	WP_042945545.1		KONIH1_RS18120	3898103	3899497	-1	hypothetical protein
3874879	3902391	27512	IslandPath-DIMOB	WP_042945547.1		KONIH1_RS18125	3899582	3900034	-1	phage packaging protein
3874879	3902391	27512	IslandPath-DIMOB	WP_042945549.1		KONIH1_RS18130	3900041	3900301	-1	hypothetical protein
3874879	3902391	27512	IslandPath-DIMOB	WP_042945551.1		KONIH1_RS18135	3900285	3900518	-1	hypothetical protein
3874879	3902391	27512	IslandPath-DIMOB	WP_042945553.1		KONIH1_RS18140	3900588	3900881	-1	hypothetical protein
3874879	3902391	27512	IslandPath-DIMOB	WP_042945555.1		KONIH1_RS18145	3900878	3901234	-1	enterotoxin
3874879	3902391	27512	IslandPath-DIMOB	WP_071889446.1		KONIH1_RS18150	3901222	3901545	-1	hypothetical protein
3874879	3902391	27512	IslandPath-DIMOB	WP_042945557.1		KONIH1_RS18155	3901535	3902131	-1	bacteriophage protein
3874879	3902391	27512	IslandPath-DIMOB	WP_042945558.1		KONIH1_RS18160	3902200	3902391	-1	hypothetical protein
4244823	4252331	7508	IslandPath-DIMOB	WP_038423901.1		KONIH1_RS00005	1	6152190	1	DNA polymerase I
4244823	4252331	7508	IslandPath-DIMOB	WP_014230182.1		KONIH1_RS19715	4244823	4246583	1	membrane protein
4244823	4252331	7508	IslandPath-DIMOB	WP_014230183.1		KONIH1_RS19725	4246856	4247050	-1	hypothetical protein
4244823	4252331	7508	IslandPath-DIMOB	WP_014230184.1		KONIH1_RS19730	4247031	4247483	-1	hypothetical protein
4244823	4252331	7508	IslandPath-DIMOB	WP_032693685.1		KONIH1_RS19735	4247476	4248018	-1	type VI secretion protein
4244823	4252331	7508	IslandPath-DIMOB	WP_032693684.1		KONIH1_RS19740	4247993	4249096	-1	type VI secretion protein
4244823	4252331	7508	IslandPath-DIMOB	WP_014839078.1		KONIH1_RS19745	4249051	4250814	-1	type VI secretion protein ImpG
4244823	4252331	7508	IslandPath-DIMOB			KONIH1_RS19750	4250838	4251371	-1	hypothetical protein
4244823	4252331	7508	IslandPath-DIMOB	WP_042946240.1		KONIH1_RS19755	4251408	4252331	-1	IS5 family transposase
4626928	4642721	15793	IslandPath-DIMOB	WP_038423901.1		KONIH1_RS00005	1	6152190	1	DNA polymerase I
4626928	4642721	15793	IslandPath-DIMOB	WP_032419998.1		KONIH1_RS21480	4626928	4627113	1	hypothetical protein
4626928	4642721	15793	IslandPath-DIMOB	WP_019704250.1		KONIH1_RS21485	4627117	4627347	1	DNA-damage-inducible protein DinI
4626928	4642721	15793	IslandPath-DIMOB	WP_042945821.1		KONIH1_RS21490	4627787	4628821	-1	portal vertex protein
4626928	4642721	15793	IslandPath-DIMOB	WP_042945823.1		KONIH1_RS21495	4628821	4630590	-1	oxidoreductase
4626928	4642721	15793	IslandPath-DIMOB	WP_042945825.1		KONIH1_RS21500	4630755	4631618	1	capsid scaffolding protein
4626928	4642721	15793	IslandPath-DIMOB	WP_042945826.1		KONIH1_RS21505	4631650	4632810	1	phage capsid protein
4626928	4642721	15793	IslandPath-DIMOB	WP_042945828.1		KONIH1_RS21510	4632814	4633572	1	terminase
4626928	4642721	15793	IslandPath-DIMOB	WP_042945830.1		KONIH1_RS21515	4633668	4634174	1	head completion/stabilization protein
4626928	4642721	15793	IslandPath-DIMOB	WP_042945832.1		KONIH1_RS21520	4634174	4634377	1	tail protein X
4626928	4642721	15793	IslandPath-DIMOB	WP_009309693.1		KONIH1_RS21525	4634382	4634672	1	holin
4626928	4642721	15793	IslandPath-DIMOB	WP_042945833.1		KONIH1_RS21530	4634659	4635156	1	lysozyme
4626928	4642721	15793	IslandPath-DIMOB	WP_019704240.1		KONIH1_RS21535	4635153	4635584	1	hypothetical protein
4626928	4642721	15793	IslandPath-DIMOB	WP_032427129.1		KONIH1_RS32975	4635559	4635717	1	hypothetical protein
4626928	4642721	15793	IslandPath-DIMOB	WP_042945835.1		KONIH1_RS21540	4635680	4636147	1	tail fiber protein
4626928	4642721	15793	IslandPath-DIMOB	WP_042945836.1		KONIH1_RS21545	4636140	4636589	1	phage virion morphogenesis protein
4626928	4642721	15793	IslandPath-DIMOB	WP_042945838.1		KONIH1_RS21550	4636658	4637293	1	baseplate assembly protein
4626928	4642721	15793	IslandPath-DIMOB	WP_042945839.1		KONIH1_RS21555	4637290	4637637	1	baseplate assembly protein
4626928	4642721	15793	IslandPath-DIMOB	WP_042945841.1		KONIH1_RS21560	4637642	4638550	1	baseplate assembly protein
4626928	4642721	15793	IslandPath-DIMOB	WP_042945842.1		KONIH1_RS21565	4638543	4639139	1	phage tail protein I
4626928	4642721	15793	IslandPath-DIMOB	WP_049870923.1		KONIH1_RS31885	4639145	4641250	1	hypothetical protein
4626928	4642721	15793	IslandPath-DIMOB	WP_042945845.1		KONIH1_RS21575	4641253	4641507	1	hypothetical protein
4626928	4642721	15793	IslandPath-DIMOB	WP_042945847.1		KONIH1_RS21580	4641561	4642721	1	phage tail protein
4660266	4717171	56905	IslandPath-DIMOB	WP_038423901.1		KONIH1_RS00005	1	6152190	1	DNA polymerase I
4660266	4717171	56905	IslandPath-DIMOB	WP_004104655.1		KONIH1_RS21685	4660266	4660748	1	SsrA-binding protein
4660266	4717171	56905	IslandPath-DIMOB	WP_016157194.1		KONIH1_RS21690	4661436	4662677	1	integrase
4660266	4717171	56905	IslandPath-DIMOB	WP_047934989.1		KONIH1_RS21695	4663202	4663996	-1	transposase
4660266	4717171	56905	IslandPath-DIMOB	WP_016157196.1		KONIH1_RS21700	4664047	4664313	-1	transposase
4660266	4717171	56905	IslandPath-DIMOB	WP_016157197.1		KONIH1_RS21705	4664595	4666184	1	hypothetical protein
4660266	4717171	56905	IslandPath-DIMOB	WP_016157198.1		KONIH1_RS21710	4666198	4667472	1	nucleotidyltransferase
4660266	4717171	56905	IslandPath-DIMOB	WP_071600354.1		KONIH1_RS32990	4668157	4669176	1	thiamine biosynthesis protein ThiF
4660266	4717171	56905	IslandPath-DIMOB	WP_016157200.1		KONIH1_RS21720	4669173	4669742	1	hypothetical protein
4660266	4717171	56905	IslandPath-DIMOB	WP_016157201.1		KONIH1_RS21725	4669751	4670311	-1	DNA polymerase III subunit epsilon
4660266	4717171	56905	IslandPath-DIMOB	WP_071889451.1		KONIH1_RS32995	4671132	4671569	1	hypothetical protein
4660266	4717171	56905	IslandPath-DIMOB	WP_016157202.1		KONIH1_RS21730	4671566	4672168	1	hypothetical protein
4660266	4717171	56905	IslandPath-DIMOB	WP_023279904.1		KONIH1_RS21735	4672721	4673575	-1	transposase
4660266	4717171	56905	IslandPath-DIMOB	WP_023279903.1		KONIH1_RS21740	4673572	4673871	-1	transposase
4660266	4717171	56905	IslandPath-DIMOB			KONIH1_RS21745	4673935	4674987	1	nucleotidyltransferase
4660266	4717171	56905	IslandPath-DIMOB	WP_016157204.1		KONIH1_RS21750	4674984	4676702	1	hypothetical protein
4660266	4717171	56905	IslandPath-DIMOB	WP_016157205.1		KONIH1_RS21755	4676692	4677156	1	hypothetical protein
4660266	4717171	56905	IslandPath-DIMOB	WP_032931749.1		KONIH1_RS21760	4677153	4678226	1	hypothetical protein
4660266	4717171	56905	IslandPath-DIMOB	WP_032931751.1		KONIH1_RS21765	4678505	4679752	1	integrase
4660266	4717171	56905	IslandPath-DIMOB			KONIH1_RS33000	4679975	4680141	-1	isocitrate lyase
4660266	4717171	56905	IslandPath-DIMOB	WP_016157208.1		KONIH1_RS21770	4680154	4680813	-1	DNA-binding response regulator
4660266	4717171	56905	IslandPath-DIMOB	WP_016157209.1		KONIH1_RS21775	4680810	4682228	-1	sensor histidine kinase
4660266	4717171	56905	IslandPath-DIMOB	WP_071889473.1		KONIH1_RS33005	4682304	4682444	1	ABC transporter
4660266	4717171	56905	IslandPath-DIMOB	WP_016947617.1		KONIH1_RS21780	4682483	4683463	-1	IS5 family transposase
4660266	4717171	56905	IslandPath-DIMOB	WP_049870924.1		KONIH1_RS31890	4683462	4684424	1	hypothetical protein
4660266	4717171	56905	IslandPath-DIMOB	WP_016157211.1		KONIH1_RS21790	4684571	4685662	1	hypothetical protein
4660266	4717171	56905	IslandPath-DIMOB	WP_016157212.1		KONIH1_RS21795	4685659	4688730	1	hypothetical protein
4660266	4717171	56905	IslandPath-DIMOB	WP_016157213.1		KONIH1_RS21800	4689081	4690007	1	hypothetical protein
4660266	4717171	56905	IslandPath-DIMOB	WP_016157214.1		KONIH1_RS21805	4690148	4690333	1	AlpA family phage regulatory protein
4660266	4717171	56905	IslandPath-DIMOB	WP_016157214.1		KONIH1_RS21810	4690520	4690705	1	AlpA family phage regulatory protein
4660266	4717171	56905	IslandPath-DIMOB	WP_016157215.1		KONIH1_RS21815	4690829	4691413	1	hypothetical protein
4660266	4717171	56905	IslandPath-DIMOB	WP_016157216.1		KONIH1_RS33010	4691403	4691612	1	hypothetical protein
4660266	4717171	56905	IslandPath-DIMOB	WP_016157217.1		KONIH1_RS21825	4692007	4692240	1	hypothetical protein
4660266	4717171	56905	IslandPath-DIMOB	WP_016157218.1		KONIH1_RS21830	4692311	4693021	1	hypothetical protein
4660266	4717171	56905	IslandPath-DIMOB	WP_032931998.1		KONIH1_RS21835	4693021	4693314	1	TriB protein
4660266	4717171	56905	IslandPath-DIMOB	WP_016157220.1		KONIH1_RS21840	4693325	4696069	1	hypothetical protein
4660266	4717171	56905	IslandPath-DIMOB	WP_016157221.1		KONIH1_RS21845	4696090	4696794	1	hypothetical protein
4660266	4717171	56905	IslandPath-DIMOB	WP_016157222.1		KONIH1_RS21850	4696806	4697033	1	hypothetical protein
4660266	4717171	56905	IslandPath-DIMOB	WP_016157223.1		KONIH1_RS21855	4697044	4698108	1	hypothetical protein
4660266	4717171	56905	IslandPath-DIMOB	WP_016157225.1		KONIH1_RS21865	4698331	4699014	1	hypothetical protein
4660266	4717171	56905	IslandPath-DIMOB	WP_016157226.1		KONIH1_RS21870	4699014	4699916	1	P-type conjugative transfer protein VirB9
4660266	4717171	56905	IslandPath-DIMOB	WP_016157227.1		KONIH1_RS21875	4699936	4701189	1	hypothetical protein
4660266	4717171	56905	IslandPath-DIMOB	WP_016157228.1		KONIH1_RS21880	4701179	4702204	1	P-type DNA transfer ATPase VirB11
4660266	4717171	56905	IslandPath-DIMOB	WP_016157229.1		KONIH1_RS21885	4702201	4702599	1	hypothetical protein
4660266	4717171	56905	IslandPath-DIMOB	WP_016947617.1		KONIH1_RS21890	4702790	4703770	1	IS5 family transposase
4660266	4717171	56905	IslandPath-DIMOB	WP_071889474.1		KONIH1_RS33015	4703884	4704150	1	conjugal transfer protein
4660266	4717171	56905	IslandPath-DIMOB	WP_016157231.1		KONIH1_RS33020	4704197	4704502	1	hypothetical protein
4660266	4717171	56905	IslandPath-DIMOB			KONIH1_RS33025	4704610	4704869	1	hypothetical protein
4660266	4717171	56905	IslandPath-DIMOB	WP_042945862.1		KONIH1_RS21895	4705279	4707015	1	molybdopterin-guanine dinucleotide biosynthesis protein MobB
4660266	4717171	56905	IslandPath-DIMOB	WP_016157233.1		KONIH1_RS21900	4707024	4707776	1	hypothetical protein
4660266	4717171	56905	IslandPath-DIMOB	WP_016157234.1		KONIH1_RS21905	4707773	4708087	-1	hypothetical protein
4660266	4717171	56905	IslandPath-DIMOB	WP_016157235.1		KONIH1_RS21910	4708090	4708326	-1	hypothetical protein
4660266	4717171	56905	IslandPath-DIMOB	WP_042945864.1		KONIH1_RS21915	4708649	4709593	-1	DNA primase
4660266	4717171	56905	IslandPath-DIMOB	WP_042945865.1		KONIH1_RS21920	4710058	4711266	1	hypothetical protein
4660266	4717171	56905	IslandPath-DIMOB	WP_032931759.1		KONIH1_RS21925	4711263	4711769	1	hypothetical protein
4660266	4717171	56905	IslandPath-DIMOB	WP_016157240.1		KONIH1_RS21930	4711766	4713745	1	hypothetical protein
4660266	4717171	56905	IslandPath-DIMOB			KONIH1_RS33030	4713792	4713977	-1	hypothetical protein
4660266	4717171	56905	IslandPath-DIMOB	WP_042945867.1		KONIH1_RS21935	4714202	4715245	-1	hypothetical protein
4660266	4717171	56905	IslandPath-DIMOB	WP_071600336.1		KONIH1_RS33035	4715898	4716104	1	hypothetical protein
4660266	4717171	56905	IslandPath-DIMOB	WP_032720465.1		KONIH1_RS21940	4716692	4717171	-1	hypothetical protein
4872501	4895145	22644	IslandPath-DIMOB	WP_038423901.1		KONIH1_RS00005	1	6152190	1	DNA polymerase I
4872501	4895145	22644	IslandPath-DIMOB	WP_032694650.1		KONIH1_RS22715	4872501	4873169	-1	thiol:disulfide interchange protein
4872501	4895145	22644	IslandPath-DIMOB	WP_014226573.1		KONIH1_RS22720	4873240	4873446	-1	DUF4762 domain-containing protein
4872501	4895145	22644	IslandPath-DIMOB	WP_014226574.1		KONIH1_RS22725	4873551	4874222	-1	transcriptional regulator
4872501	4895145	22644	IslandPath-DIMOB	WP_014226575.1		KONIH1_RS22730	4874245	4874793	-1	minor fimbrial subunit PmfF
4872501	4895145	22644	IslandPath-DIMOB	WP_014226576.1		KONIH1_RS22735	4874803	4875855	-1	minor fimbrial subunit PmfE
4872501	4895145	22644	IslandPath-DIMOB	WP_032751025.1		KONIH1_RS22740	4875855	4876487	-1	fimbrial protein
4872501	4895145	22644	IslandPath-DIMOB	WP_032720410.1		KONIH1_RS22745	4876503	4877246	-1	molecular chaperone
4872501	4895145	22644	IslandPath-DIMOB	WP_042945954.1		KONIH1_RS22750	4877272	4879740	-1	fimbrial assembly protein
4872501	4895145	22644	IslandPath-DIMOB	WP_014226579.1		KONIH1_RS22755	4879816	4880370	-1	fimbrial protein
4872501	4895145	22644	IslandPath-DIMOB	WP_042945956.1		KONIH1_RS22760	4880450	4880989	-1	fimbrial protein
4872501	4895145	22644	IslandPath-DIMOB	WP_001513931.1		KONIH1_RS33045	4881959	4882201	1	hypothetical protein
4872501	4895145	22644	IslandPath-DIMOB	WP_071889452.1		KONIH1_RS33050	4882291	4883445	1	hypothetical protein
4872501	4895145	22644	IslandPath-DIMOB	WP_071889453.1		KONIH1_RS33055	4883438	4885312	1	hypothetical protein
4872501	4895145	22644	IslandPath-DIMOB	WP_047663953.1		KONIH1_RS33060	4885305	4885793	1	hypothetical protein
4872501	4895145	22644	IslandPath-DIMOB	WP_029701605.1		KONIH1_RS22770	4885821	4886726	1	hypothetical protein
4872501	4895145	22644	IslandPath-DIMOB	WP_001513936.1		KONIH1_RS22775	4886815	4887444	-1	hypothetical protein
4872501	4895145	22644	IslandPath-DIMOB	WP_042945963.1		KONIH1_RS22780	4887671	4888033	-1	hypothetical protein
4872501	4895145	22644	IslandPath-DIMOB	WP_042945965.1		KONIH1_RS22785	4888189	4888614	1	hypothetical protein
4872501	4895145	22644	IslandPath-DIMOB	WP_042945966.1		KONIH1_RS22790	4888592	4889818	1	relaxase
4872501	4895145	22644	IslandPath-DIMOB	WP_029701599.1		KONIH1_RS22795	4890132	4890776	1	hypothetical protein
4872501	4895145	22644	IslandPath-DIMOB	WP_001513941.1		KONIH1_RS22800	4890965	4891378	-1	hypothetical protein
4872501	4895145	22644	IslandPath-DIMOB	WP_001513942.1		KONIH1_RS22805	4891536	4891790	-1	hypothetical protein
4872501	4895145	22644	IslandPath-DIMOB	WP_042945969.1		KONIH1_RS22810	4891787	4892647	-1	replication protein
4872501	4895145	22644	IslandPath-DIMOB	WP_042945971.1		KONIH1_RS22815	4893095	4893685	-1	hypothetical protein
4872501	4895145	22644	IslandPath-DIMOB	WP_024195068.1		KONIH1_RS22820	4893682	4895145	-1	integrase
5134026	5163579	29553	IslandPath-DIMOB	WP_038423901.1		KONIH1_RS00005	1	6152190	1	DNA polymerase I
5134026	5163579	29553	IslandPath-DIMOB	WP_014839480.1		KONIH1_RS23930	5134026	5135294	1	MFS transporter
5134026	5163579	29553	IslandPath-DIMOB	WP_014839481.1		KONIH1_RS23935	5135312	5135737	-1	arsenate reductase
5134026	5163579	29553	IslandPath-DIMOB	WP_014839482.1		KONIH1_RS23940	5135751	5137043	-1	arsenical efflux pump membrane protein ArsB
5134026	5163579	29553	IslandPath-DIMOB	WP_014839483.1		KONIH1_RS23945	5137096	5137446	-1	transcriptional regulator
5134026	5163579	29553	IslandPath-DIMOB			KONIH1_RS33100	5137649	5137957	1	hypothetical protein
5134026	5163579	29553	IslandPath-DIMOB	WP_042946031.1		KONIH1_RS23950	5138106	5139308	1	Bcr/CflA family drug resistance efflux transporter
5134026	5163579	29553	IslandPath-DIMOB	WP_038423555.1		KONIH1_RS23955	5139316	5139996	-1	nitroreductase
5134026	5163579	29553	IslandPath-DIMOB	WP_038423557.1		KONIH1_RS23960	5140255	5141304	-1	alpha/beta hydrolase
5134026	5163579	29553	IslandPath-DIMOB	WP_042934409.1		KONIH1_RS23965	5141579	5142721	1	aldo/keto reductase
5134026	5163579	29553	IslandPath-DIMOB	WP_014839488.1		KONIH1_RS23970	5142736	5143416	1	DNA-binding response regulator
5134026	5163579	29553	IslandPath-DIMOB	WP_038423561.1		KONIH1_RS23975	5143432	5144889	1	two-component sensor histidine kinase
5134026	5163579	29553	IslandPath-DIMOB	WP_038423563.1		KONIH1_RS23980	5144955	5145431	1	cupin
5134026	5163579	29553	IslandPath-DIMOB	WP_038423565.1		KONIH1_RS23985	5145409	5146170	1	carboxymuconolactone decarboxylase
5134026	5163579	29553	IslandPath-DIMOB	WP_032694020.1		KONIH1_RS23990	5146180	5146764	1	flavodoxin
5134026	5163579	29553	IslandPath-DIMOB	WP_038423567.1		KONIH1_RS23995	5146872	5147936	1	alpha/beta hydrolase
5134026	5163579	29553	IslandPath-DIMOB	WP_042946032.1		KONIH1_RS24000	5147906	5148745	-1	hypothetical protein
5134026	5163579	29553	IslandPath-DIMOB	WP_071889455.1		KONIH1_RS33105	5149202	5149369	1	ABC transporter
5134026	5163579	29553	IslandPath-DIMOB	WP_000019441.1		KONIH1_RS24005	5149408	5150388	-1	IS5 family transposase
5134026	5163579	29553	IslandPath-DIMOB	WP_032694017.1		KONIH1_RS24010	5150544	5151395	1	2,5-diketo-D-gluconic acid reductase
5134026	5163579	29553	IslandPath-DIMOB	WP_038423569.1		KONIH1_RS24015	5151422	5152411	1	aldehyde oxidase
5134026	5163579	29553	IslandPath-DIMOB	WP_038423571.1		KONIH1_RS24020	5152446	5153339	-1	LysR family transcriptional regulator
5134026	5163579	29553	IslandPath-DIMOB	WP_038423572.1		KONIH1_RS24025	5153488	5154279	1	NAD-dependent dehydratase
5134026	5163579	29553	IslandPath-DIMOB	WP_038423574.1		KONIH1_RS24030	5154403	5154654	1	multiple stress resistance protein BhsA
5134026	5163579	29553	IslandPath-DIMOB			KONIH1_RS33110	5154711	5155052	1	DNA-binding transcriptional regulator RamA
5134026	5163579	29553	IslandPath-DIMOB	WP_012968013.1		KONIH1_RS24040	5155450	5155878	-1	hypothetical protein
5134026	5163579	29553	IslandPath-DIMOB	WP_047068999.1		KONIH1_RS24045	5155943	5156986	-1	membrane protein
5134026	5163579	29553	IslandPath-DIMOB	WP_038423578.1		KONIH1_RS24050	5157072	5158280	-1	MFS transporter
5134026	5163579	29553	IslandPath-DIMOB	WP_038423580.1		KONIH1_RS24055	5158479	5159216	-1	oxidoreductase
5134026	5163579	29553	IslandPath-DIMOB	WP_038423582.1		KONIH1_RS24060	5159239	5160015	-1	4-carboxymuconolactone decarboxylase
5134026	5163579	29553	IslandPath-DIMOB	WP_038423584.1		KONIH1_RS24065	5160028	5160486	-1	TetR family transcriptional regulator
5134026	5163579	29553	IslandPath-DIMOB	WP_038423586.1		KONIH1_RS24070	5160528	5161739	-1	hydroxyacid dehydrogenase
5134026	5163579	29553	IslandPath-DIMOB	WP_038423589.1		KONIH1_RS24075	5161943	5162848	1	LysR family transcriptional regulator
5134026	5163579	29553	IslandPath-DIMOB	WP_038423591.1		KONIH1_RS24080	5163007	5163579	-1	TetR family transcriptional regulator
5281591	5322522	40931	IslandPath-DIMOB	WP_038423901.1		KONIH1_RS00005	1	6152190	1	DNA polymerase I
5281591	5322522	40931	IslandPath-DIMOB	WP_000140246.1		KONIH1_RS24660	5281591	5281920	-1	hypothetical protein
5281591	5322522	40931	IslandPath-DIMOB	WP_071889456.1		KONIH1_RS24665	5282125	5282607	-1	hypothetical protein
5281591	5322522	40931	IslandPath-DIMOB	WP_071889457.1		KONIH1_RS33145	5282614	5282799	1	hypothetical protein
5281591	5322522	40931	IslandPath-DIMOB	WP_046654853.1		KONIH1_RS24670	5282734	5283237	-1	transposase
5281591	5322522	40931	IslandPath-DIMOB	WP_013087250.1		KONIH1_RS33150	5283156	5283431	-1	transposase
5281591	5322522	40931	IslandPath-DIMOB	WP_042946049.1		KONIH1_RS24675	5283465	5285084	-1	hypothetical protein
5281591	5322522	40931	IslandPath-DIMOB	WP_001118621.1		KONIH1_RS24680	5285189	5286112	-1	IS5 family transposase
5281591	5322522	40931	IslandPath-DIMOB	WP_042946050.1		KONIH1_RS24685	5286175	5286738	-1	hypothetical protein
5281591	5322522	40931	IslandPath-DIMOB	WP_023279904.1		KONIH1_RS24690	5286806	5287660	-1	transposase
5281591	5322522	40931	IslandPath-DIMOB	WP_023279903.1		KONIH1_RS24695	5287657	5287956	-1	transposase
5281591	5322522	40931	IslandPath-DIMOB	WP_023280967.1		KONIH1_RS24700	5288001	5288489	-1	hypothetical protein
5281591	5322522	40931	IslandPath-DIMOB	WP_017384073.1		KONIH1_RS24705	5289348	5289644	1	transcriptional regulator
5281591	5322522	40931	IslandPath-DIMOB	WP_023280966.1		KONIH1_RS24710	5290068	5290724	1	hypothetical protein
5281591	5322522	40931	IslandPath-DIMOB	WP_042946251.1		KONIH1_RS24715	5290787	5291770	-1	NADPH:quinone dehydrogenase
5281591	5322522	40931	IslandPath-DIMOB	WP_023280858.1		KONIH1_RS33155	5292171	5292446	1	transposase
5281591	5322522	40931	IslandPath-DIMOB	WP_040227692.1		KONIH1_RS24720	5292365	5292868	1	transposase
5281591	5322522	40931	IslandPath-DIMOB			KONIH1_RS33160	5292803	5292982	-1	hypothetical protein
5281591	5322522	40931	IslandPath-DIMOB	WP_017384071.1		KONIH1_RS24725	5292982	5293257	1	hypothetical protein
5281591	5322522	40931	IslandPath-DIMOB	WP_017384070.1		KONIH1_RS24730	5293292	5294401	1	S-(hydroxymethyl)glutathione dehydrogenase/class III alcohol dehydrogenase
5281591	5322522	40931	IslandPath-DIMOB	WP_012561111.1		KONIH1_RS24735	5294445	5294843	1	glyoxalase/bleomycin resistance protein/dioxygenase
5281591	5322522	40931	IslandPath-DIMOB	WP_012561110.1		KONIH1_RS24740	5294908	5295744	1	S-formylglutathione hydrolase
5281591	5322522	40931	IslandPath-DIMOB			KONIH1_RS33165	5295944	5296220	-1	transposase
5281591	5322522	40931	IslandPath-DIMOB	WP_000227969.1		KONIH1_RS24745	5296237	5297313	-1	IS110 family transposase
5281591	5322522	40931	IslandPath-DIMOB	WP_014640679.1		KONIH1_RS33170	5297235	5297435	-1	hypothetical protein
5281591	5322522	40931	IslandPath-DIMOB			KONIH1_RS33175	5297532	5297774	-1	transposase
5281591	5322522	40931	IslandPath-DIMOB	WP_001189111.1		KONIH1_RS24750	5297855	5299363	-1	group II intron reverse transcriptase/maturase
5281591	5322522	40931	IslandPath-DIMOB	WP_001323220.1		KONIH1_RS33180	5299332	5299757	1	hypothetical protein
5281591	5322522	40931	IslandPath-DIMOB	WP_032190484.1		KONIH1_RS33185	5299672	5300043	1	hypothetical protein
5281591	5322522	40931	IslandPath-DIMOB	WP_032653410.1		KONIH1_RS24755	5299970	5300395	-1	MerR family transcriptional regulator
5281591	5322522	40931	IslandPath-DIMOB	WP_013036336.1		KONIH1_RS33190	5300641	5300721	-1	hypothetical protein
5281591	5322522	40931	IslandPath-DIMOB			KONIH1_RS33195	5300989	5301168	1	hypothetical protein
5281591	5322522	40931	IslandPath-DIMOB	WP_012561117.1		KONIH1_RS24765	5301338	5303989	1	excinuclease ABC, A subunit
5281591	5322522	40931	IslandPath-DIMOB	WP_023279460.1		KONIH1_RS24770	5304004	5304312	-1	hypothetical protein
5281591	5322522	40931	IslandPath-DIMOB	WP_022651297.1		KONIH1_RS24775	5304930	5306063	-1	hypothetical protein
5281591	5322522	40931	IslandPath-DIMOB	WP_022649401.1		KONIH1_RS33200	5306495	5306821	1	hypothetical protein
5281591	5322522	40931	IslandPath-DIMOB			KONIH1_RS24780	5307269	5307865	1	LysR family transcriptional regulator
5281591	5322522	40931	IslandPath-DIMOB	WP_007897903.1		KONIH1_RS24785	5307907	5308566	-1	oxidoreductase
5281591	5322522	40931	IslandPath-DIMOB	WP_023279881.1		KONIH1_RS24790	5308861	5309697	-1	AraC family transcriptional regulator
5281591	5322522	40931	IslandPath-DIMOB			KONIH1_RS24795	5309773	5310617	-1	multidrug DMT transporter permease
5281591	5322522	40931	IslandPath-DIMOB	WP_017384065.1		KONIH1_RS24800	5310731	5311606	-1	MBL fold metallo-hydrolase
5281591	5322522	40931	IslandPath-DIMOB	WP_049870925.1		KONIH1_RS24805	5311689	5312663	-1	hypothetical protein
5281591	5322522	40931	IslandPath-DIMOB	WP_023279877.1		KONIH1_RS24810	5312882	5314006	1	alkene reductase
5281591	5322522	40931	IslandPath-DIMOB	WP_032415288.1		KONIH1_RS24815	5314102	5314410	1	transcriptional regulator
5281591	5322522	40931	IslandPath-DIMOB			KONIH1_RS33205	5314981	5315310	-1	transposase
5281591	5322522	40931	IslandPath-DIMOB	WP_071785731.1		KONIH1_RS33210	5315260	5315448	1	hypothetical protein
5281591	5322522	40931	IslandPath-DIMOB	WP_004386513.1		KONIH1_RS24820	5315367	5315645	-1	transposase
5281591	5322522	40931	IslandPath-DIMOB	WP_017384060.1		KONIH1_RS24825	5315736	5316164	-1	hypothetical protein
5281591	5322522	40931	IslandPath-DIMOB	WP_017384059.1		KONIH1_RS24830	5316168	5318285	-1	hypothetical protein
5281591	5322522	40931	IslandPath-DIMOB	WP_007897920.1		KONIH1_RS24835	5318273	5320039	-1	hypothetical protein
5281591	5322522	40931	IslandPath-DIMOB	WP_007897923.1		KONIH1_RS24840	5320026	5321273	-1	phage integrase
5281591	5322522	40931	IslandPath-DIMOB	WP_023279901.1		KONIH1_RS24845	5321887	5322522	1	hypothetical protein
5995408	6001540	6132	IslandPath-DIMOB	WP_038423901.1		KONIH1_RS00005	1	6152190	1	DNA polymerase I
5995408	6001540	6132	IslandPath-DIMOB	WP_071889461.1		KONIH1_RS33370	5995408	5995890	1	hypothetical protein
5995408	6001540	6132	IslandPath-DIMOB	WP_042946125.1		KONIH1_RS28040	5995887	5996813	-1	RNA-directed DNA polymerase
5995408	6001540	6132	IslandPath-DIMOB	WP_042946126.1		KONIH1_RS28045	5996800	5997780	-1	hypothetical protein
5995408	6001540	6132	IslandPath-DIMOB			KONIH1_RS33375	5998453	5998638	1	hypothetical protein
5995408	6001540	6132	IslandPath-DIMOB	WP_042946127.1		KONIH1_RS28050	5998602	5999168	-1	Polarity suppression protein
5995408	6001540	6132	IslandPath-DIMOB	WP_004136116.1		KONIH1_RS28055	5999186	5999431	-1	hypothetical protein
5995408	6001540	6132	IslandPath-DIMOB	WP_042946128.1		KONIH1_RS28060	5999428	6000165	-1	hypothetical protein
5995408	6001540	6132	IslandPath-DIMOB	WP_015585920.1		KONIH1_RS28065	6000726	6000992	1	phage DNA-binding protein
5995408	6001540	6132	IslandPath-DIMOB	WP_071889462.1		KONIH1_RS33380	6000989	6001540	1	CI repressor
5995408	6001540	6132	IslandPath-DIMOB	WP_004098168.1		KONIH1_RS28075	6001537	6001764	1	hypothetical protein

## Sheet: IslandPick
Table S4.3. Summary of Genomic Islands Detected by IslandPick in K. oxytoca
Island start	Island end	Length	Method	Gene name	Gene ID	Locus	Gene start	Gene end	Strand	Product
52680	73740	21060	IslandPick	WP_038423901.1		KONIH1_RS00005	1	6152190	1	DNA polymerase I
52680	73740	21060	IslandPick	WP_014227390.1	lacY	KONIH1_RS00230	51480	52745	1	MFS transporter
52680	73740	21060	IslandPick	WP_042943990.1	lacA	KONIH1_RS00235	52800	53390	1	galactoside O-acetyltransferase
52680	73740	21060	IslandPick	WP_042943991.1		KONIH1_RS00240	53502	53696	-1	hypothetical protein
52680	73740	21060	IslandPick	WP_014837019.1		KONIH1_RS00245	53990	54685	1	hypothetical protein
52680	73740	21060	IslandPick	WP_014837020.1		KONIH1_RS00250	55011	55577	1	fimbrial protein BcfA
52680	73740	21060	IslandPick	WP_014227395.1		KONIH1_RS00255	55649	56206	1	ferrous iron transporter B
52680	73740	21060	IslandPick	WP_014227396.1		KONIH1_RS00260	56253	56990	1	fimbrial chaperone protein BcfB
52680	73740	21060	IslandPick	WP_042946150.1		KONIH1_RS00265	57046	59640	1	hypothetical protein
52680	73740	21060	IslandPick	WP_071886300.1		KONIH1_RS31955	60057	60647	1	hypothetical protein
52680	73740	21060	IslandPick	WP_038423914.1		KONIH1_RS00270	60660	61190	1	hypothetical protein
52680	73740	21060	IslandPick	WP_038423915.1		KONIH1_RS00275	61190	61705	1	fimbrial protein
52680	73740	21060	IslandPick	WP_049870928.1		KONIH1_RS00280	61728	62429	1	hypothetical protein
52680	73740	21060	IslandPick	WP_038424933.1		KONIH1_RS00285	62488	64158	1	ligase
52680	73740	21060	IslandPick	WP_032693294.1		KONIH1_RS00290	64329	64619	1	hypothetical protein
52680	73740	21060	IslandPick	WP_014837029.1		KONIH1_RS00295	64817	65674	1	mechanosensitive ion channel protein MscS
52680	73740	21060	IslandPick	WP_014227406.1		KONIH1_RS00300	65688	65960	1	hypothetical protein
52680	73740	21060	IslandPick	WP_032693292.1		KONIH1_RS00305	65990	66571	1	helix-turn-helix transcriptional regulator
52680	73740	21060	IslandPick	WP_032693291.1		KONIH1_RS00310	66900	67910	1	LacI family transcriptional regulator
52680	73740	21060	IslandPick	WP_014837032.1		KONIH1_RS00315	67981	69402	1	GPH family transporter
52680	73740	21060	IslandPick	WP_042943992.1		KONIH1_RS00320	69386	71074	1	glycosyl hydrolase
52680	73740	21060	IslandPick	WP_038423918.1		KONIH1_RS00325	71134	72495	1	fructotransferase
52680	73740	21060	IslandPick	WP_042943994.1		KONIH1_RS00330	72653	74032	1	porin
91725	124603	32878	IslandPick	WP_038423901.1		KONIH1_RS00005	1	6152190	1	DNA polymerase I
91725	124603	32878	IslandPick	WP_042943998.1		KONIH1_RS00420	91840	92820	-1	integrase
91725	124603	32878	IslandPick	WP_042944001.1		KONIH1_RS00425	92890	93183	-1	transcriptional regulator
91725	124603	32878	IslandPick	WP_042944003.1		KONIH1_RS00430	93503	93694	-1	hypothetical protein
91725	124603	32878	IslandPick	WP_042944004.1		KONIH1_RS00435	93817	94089	1	hypothetical protein
91725	124603	32878	IslandPick	WP_042944006.1		KONIH1_RS00440	94116	94334	1	hypothetical protein
91725	124603	32878	IslandPick	WP_042944009.1		KONIH1_RS00445	94351	94737	1	hypothetical protein
91725	124603	32878	IslandPick	WP_042944011.1		KONIH1_RS00450	94753	95025	1	hypothetical protein
91725	124603	32878	IslandPick	WP_042944012.1		KONIH1_RS00455	95095	95319	1	hypothetical protein
91725	124603	32878	IslandPick	WP_042944014.1		KONIH1_RS00460	95316	95894	1	ribonuclease (polynucleotidyl transferase) from prophage
91725	124603	32878	IslandPick	WP_042944016.1		KONIH1_RS00465	95905	96858	1	adenine methylase
91725	124603	32878	IslandPick	WP_042944017.1		KONIH1_RS00470	96858	97127	1	hypothetical protein
91725	124603	32878	IslandPick			KONIH1_RS31805	97258	98275	1	DNA cytosine methyltransferase
91725	124603	32878	IslandPick	WP_042944019.1		KONIH1_RS00480	98268	100883	1	replication protein
91725	124603	32878	IslandPick	WP_042944021.1		KONIH1_RS00485	100890	101096	1	hypothetical protein
91725	124603	32878	IslandPick	WP_042944023.1		KONIH1_RS00490	101690	102742	-1	phage portal protein
91725	124603	32878	IslandPick	WP_042944024.1		KONIH1_RS00495	102742	104463	-1	oxidoreductase
91725	124603	32878	IslandPick	WP_042944025.1		KONIH1_RS00500	104621	105454	1	phage capsid scaffolding protein
91725	124603	32878	IslandPick	WP_042944028.1		KONIH1_RS00505	105479	106528	1	phage capsid protein
91725	124603	32878	IslandPick	WP_042946152.1		KONIH1_RS00510	106576	107472	1	terminase
91725	124603	32878	IslandPick	WP_042946153.1		KONIH1_RS00515	107575	108072	1	phage capsid assembly protein
91725	124603	32878	IslandPick	WP_032737915.1		KONIH1_RS00520	108072	108272	1	tail protein
91725	124603	32878	IslandPick	WP_032737914.1		KONIH1_RS00525	108263	108544	1	hypothetical protein
91725	124603	32878	IslandPick	WP_042944031.1		KONIH1_RS00530	108541	109092	1	lysozyme
91725	124603	32878	IslandPick	WP_071889409.1		KONIH1_RS31965	109333	109632	1	peptidase
91725	124603	32878	IslandPick	WP_042944035.1		KONIH1_RS00540	109629	110087	1	tail protein
91725	124603	32878	IslandPick	WP_042944037.1		KONIH1_RS00545	110084	110725	1	phage virion morphogenesis protein
91725	124603	32878	IslandPick	WP_042944038.1		KONIH1_RS00550	110725	111309	1	baseplate assembly protein
91725	124603	32878	IslandPick	WP_042944040.1		KONIH1_RS00555	111306	111674	1	baseplate assembly protein
91725	124603	32878	IslandPick	WP_042944042.1		KONIH1_RS00560	111661	112560	1	baseplate assembly protein
91725	124603	32878	IslandPick	WP_042944045.1		KONIH1_RS00565	112553	113149	1	tail protein
91725	124603	32878	IslandPick			KONIH1_RS31970	113157	113528	1	hypothetical protein
91725	124603	32878	IslandPick	WP_042944048.1		KONIH1_RS00575	115260	115514	1	hypothetical protein
91725	124603	32878	IslandPick	WP_042944050.1		KONIH1_RS00580	115580	116746	1	phage tail protein
91725	124603	32878	IslandPick	WP_042944051.1		KONIH1_RS00585	116885	117373	-1	tail protein
91725	124603	32878	IslandPick	WP_047935245.1		KONIH1_RS00590	117385	120186	-1	phage tail tape measure protein
91725	124603	32878	IslandPick	WP_071889410.1		KONIH1_RS31975	120155	120331	-1	phage tail protein
91725	124603	32878	IslandPick	WP_042944053.1		KONIH1_RS00600	120328	120627	-1	hypothetical protein
91725	124603	32878	IslandPick	WP_023328126.1		KONIH1_RS00605	120682	121197	-1	major tail tube protein
91725	124603	32878	IslandPick	WP_042944054.1		KONIH1_RS00610	121197	122378	-1	tail protein
91725	124603	32878	IslandPick	WP_042946154.1		KONIH1_RS00615	122532	123686	1	bacteriophage late gene control protein D
91725	124603	32878	IslandPick	WP_071889411.1		KONIH1_RS31980	123731	123979	1	hypothetical protein
91725	124603	32878	IslandPick	WP_042946155.1		KONIH1_RS00620	124071	124454	1	hypothetical protein
644221	648266	4045	IslandPick	WP_038423901.1		KONIH1_RS00005	1	6152190	1	DNA polymerase I
644221	648266	4045	IslandPick	WP_042944162.1		KONIH1_RS03040	643006	644277	1	integrase
644221	648266	4045	IslandPick	WP_071830625.1		KONIH1_RS03045	644409	644699	1	hypothetical protein
644221	648266	4045	IslandPick	WP_016947617.1		KONIH1_RS03050	644842	645822	1	IS5 family transposase
644221	648266	4045	IslandPick			KONIH1_RS32105	645861	646080	-1	hypothetical protein
644221	648266	4045	IslandPick	WP_042944167.1		KONIH1_RS03065	646739	647518	1	hypothetical protein
644221	648266	4045	IslandPick	WP_042944168.1		KONIH1_RS03070	647593	648075	1	hypothetical protein
644221	648266	4045	IslandPick			KONIH1_RS32110	648184	648517	1	IS110 family transposase
662229	667344	5115	IslandPick	WP_038423901.1		KONIH1_RS00005	1	6152190	1	DNA polymerase I
662229	667344	5115	IslandPick	WP_042944176.1		KONIH1_RS03130	660878	662725	-1	hypothetical protein
662229	667344	5115	IslandPick	WP_042944177.1		KONIH1_RS03135	662761	665676	-1	deoxyribonuclease HsdR
662229	667344	5115	IslandPick	WP_042944179.1		KONIH1_RS03140	665735	665971	-1	hypothetical protein
662229	667344	5115	IslandPick	WP_000019441.1		KONIH1_RS03145	666029	667009	-1	IS5 family transposase
662229	667344	5115	IslandPick	WP_049870903.1		KONIH1_RS31830	667055	668146	-1	hypothetical protein
678481	683605	5124	IslandPick	WP_038423901.1		KONIH1_RS00005	1	6152190	1	DNA polymerase I
678481	683605	5124	IslandPick	WP_049100009.1		KONIH1_RS03185	677692	679149	-1	DUF3987 domain-containing protein
678481	683605	5124	IslandPick	WP_049100008.1		KONIH1_RS32185	679386	680018	-1	DUF3296 domain-containing protein
678481	683605	5124	IslandPick	WP_042944188.1		KONIH1_RS03190	680561	681385	1	hypothetical protein
678481	683605	5124	IslandPick	WP_049100007.1		KONIH1_RS03195	681391	681639	1	hypothetical protein
678481	683605	5124	IslandPick	WP_042944189.1		KONIH1_RS03200	681719	682162	1	antirestriction protein
678481	683605	5124	IslandPick	WP_042944191.1		KONIH1_RS03205	682174	682653	1	hypothetical protein
678481	683605	5124	IslandPick	WP_004192297.1		KONIH1_RS03210	682667	682888	1	hypothetical protein
678481	683605	5124	IslandPick	WP_042944192.1		KONIH1_RS03215	682913	683272	1	Mu phage lytic protein YfjZ
678481	683605	5124	IslandPick	WP_042944193.1		KONIH1_RS03220	683328	683717	1	toxin CbtA
686896	692031	5135	IslandPick	WP_038423901.1		KONIH1_RS00005	1	6152190	1	DNA polymerase I
686896	692031	5135	IslandPick	WP_004098173.1		KONIH1_RS03240	686676	687110	-1	glyoxalase
686896	692031	5135	IslandPick	WP_032747696.1		KONIH1_RS03245	687257	687580	-1	endoribonuclease SymE
686896	692031	5135	IslandPick	WP_038424010.1		KONIH1_RS03250	687870	688664	-1	endonuclease
686896	692031	5135	IslandPick	WP_042944197.1		KONIH1_RS03255	689048	690079	1	hypothetical protein
686896	692031	5135	IslandPick	WP_042944199.1		KONIH1_RS03260	690275	691300	1	LacI family transcriptional regulator
686896	692031	5135	IslandPick	WP_014227726.1		KONIH1_RS03265	691440	691871	-1	hypothetical protein
686896	692031	5135	IslandPick	WP_042944200.1		KONIH1_RS03270	691858	692769	-1	dihydrodipicolinate synthase family protein
1202952	1211156	8204	IslandPick	WP_038423901.1		KONIH1_RS00005	1	6152190	1	DNA polymerase I
1202952	1211156	8204	IslandPick	WP_014837495.1		KONIH1_RS05560	1202191	1203579	1	hypothetical protein
1202952	1211156	8204	IslandPick			KONIH1_RS05565	1203727	1203971	1	hypothetical protein
1202952	1211156	8204	IslandPick			KONIH1_RS05570	1204095	1205008	-1	EamA family transporter
1202952	1211156	8204	IslandPick	WP_032693197.1		KONIH1_RS05575	1205128	1206036	1	LysR family transcriptional regulator
1202952	1211156	8204	IslandPick	WP_042944341.1		KONIH1_RS05580	1206174	1207514	-1	porin
1202952	1211156	8204	IslandPick	WP_047935063.1		KONIH1_RS05585	1207637	1209019	-1	MFS transporter
1202952	1211156	8204	IslandPick	WP_004848002.1		KONIH1_RS05590	1209472	1210503	1	LacI family transcriptional regulator
1202952	1211156	8204	IslandPick	WP_004848004.1		KONIH1_RS05595	1210755	1211684	1	dihydrodipicolinate synthase family protein
1215374	1223086	7712	IslandPick	WP_038423901.1		KONIH1_RS00005	1	6152190	1	DNA polymerase I
1215374	1223086	7712	IslandPick	WP_014228062.1		KONIH1_RS05610	1214155	1215522	-1	formimidoylglutamate deiminase
1215374	1223086	7712	IslandPick	WP_004848014.1		KONIH1_RS05615	1215625	1216386	1	histidine utilization repressor
1215374	1223086	7712	IslandPick	WP_042944347.1		KONIH1_RS05620	1216383	1216940	1	hypothetical protein
1215374	1223086	7712	IslandPick	WP_042946170.1		KONIH1_RS05625	1216974	1218506	-1	histidine ammonia-lyase
1215374	1223086	7712	IslandPick	WP_042944349.1		KONIH1_RS05630	1218517	1219392	-1	glycine/betaine ABC transporter substrate-binding protein
1215374	1223086	7712	IslandPick	WP_014228066.1		KONIH1_RS05635	1219423	1220103	-1	ABC transporter permease
1215374	1223086	7712	IslandPick	WP_004848024.1		KONIH1_RS05640	1220106	1220750	-1	ABC transporter permease
1215374	1223086	7712	IslandPick	WP_042944351.1		KONIH1_RS05645	1220747	1221844	-1	glycine/betaine ABC transporter ATP-binding protein
1215374	1223086	7712	IslandPick	WP_042944353.1		KONIH1_RS05650	1222352	1224028	1	urocanate hydratase
1236293	1241943	5650	IslandPick	WP_038423901.1		KONIH1_RS00005	1	6152190	1	DNA polymerase I
1236293	1241943	5650	IslandPick	WP_042944366.1		KONIH1_RS05710	1235982	1236836	1	hypothetical protein
1236293	1241943	5650	IslandPick	WP_042944368.1		KONIH1_RS05715	1236863	1237561	1	hypothetical protein
1236293	1241943	5650	IslandPick	WP_042944370.1		KONIH1_RS05720	1237833	1238459	1	hypothetical protein
1236293	1241943	5650	IslandPick			KONIH1_RS05725	1238550	1241122	-1	type III restriction endonuclease subunit R
1236293	1241943	5650	IslandPick			KONIH1_RS05730	1241119	1241724	-1	site-specific DNA-methyltransferase
1236293	1241943	5650	IslandPick	WP_007372175.1		KONIH1_RS05735	1241763	1241960	1	hypothetical protein
1259026	1269810	10784	IslandPick	WP_038423901.1		KONIH1_RS00005	1	6152190	1	DNA polymerase I
1259026	1269810	10784	IslandPick	WP_024196074.1		KONIH1_RS05820	1258729	1259058	-1	acid-resistance protein
1259026	1269810	10784	IslandPick	WP_046401635.1		KONIH1_RS05825	1259093	1259998	1	IS5 family transposase
1259026	1269810	10784	IslandPick	WP_042944383.1		KONIH1_RS05830	1260337	1261212	1	hypothetical protein
1259026	1269810	10784	IslandPick	WP_071889423.1		KONIH1_RS32270	1261243	1261431	1	hypothetical protein
1259026	1269810	10784	IslandPick	WP_042944385.1		KONIH1_RS05835	1261473	1262186	1	transcriptional regulator
1259026	1269810	10784	IslandPick	WP_042944388.1		KONIH1_RS05840	1262349	1262564	1	hypothetical protein
1259026	1269810	10784	IslandPick	WP_023567992.1		KONIH1_RS32275	1262614	1263561	1	hypothetical protein
1259026	1269810	10784	IslandPick	WP_042944390.1		KONIH1_RS05850	1263649	1263882	1	hypothetical protein
1259026	1269810	10784	IslandPick	WP_042944391.1		KONIH1_RS05855	1263993	1264814	1	hypothetical protein
1259026	1269810	10784	IslandPick	WP_023567995.1		KONIH1_RS05860	1264895	1265365	1	antirestriction protein
1259026	1269810	10784	IslandPick	WP_042944395.1		KONIH1_RS05865	1265377	1265856	1	hypothetical protein
1259026	1269810	10784	IslandPick	WP_042944397.1		KONIH1_RS05870	1265871	1266092	1	hypothetical protein
1259026	1269810	10784	IslandPick	WP_042944399.1		KONIH1_RS05875	1266108	1266752	1	hypothetical protein
1259026	1269810	10784	IslandPick	WP_042944401.1		KONIH1_RS05880	1266804	1267160	1	Mu phage lytic protein YfjZ
1259026	1269810	10784	IslandPick	WP_042944403.1		KONIH1_RS05885	1267212	1267586	1	hypothetical protein
1259026	1269810	10784	IslandPick	WP_042944406.1		KONIH1_RS05890	1267682	1268059	1	toxin CbtA
1259026	1269810	10784	IslandPick	WP_042944408.1		KONIH1_RS05895	1268056	1268547	1	hypothetical protein
1259026	1269810	10784	IslandPick	WP_023568001.1		KONIH1_RS05900	1268574	1268777	1	hypothetical protein
1259026	1269810	10784	IslandPick			KONIH1_RS32280	1268859	1269705	1	restriction endonuclease subunit M
1573325	1582449	9124	IslandPick	WP_038423901.1		KONIH1_RS00005	1	6152190	1	DNA polymerase I
1573325	1582449	9124	IslandPick	WP_014228274.1		KONIH1_RS07275	1572436	1573344	1	LysR family transcriptional regulator
1573325	1582449	9124	IslandPick	WP_014228275.1		KONIH1_RS07280	1573674	1574309	1	LuxR family transcriptional regulator
1573325	1582449	9124	IslandPick	WP_032694585.1		KONIH1_RS07285	1574316	1574999	-1	fimbrial protein
1573325	1582449	9124	IslandPick	WP_014228277.1		KONIH1_RS07290	1574996	1576615	-1	hypothetical protein
1573325	1582449	9124	IslandPick	WP_032694584.1		KONIH1_RS07295	1576605	1579142	-1	membrane protein
1573325	1582449	9124	IslandPick	WP_014228279.1		KONIH1_RS07300	1579151	1579828	-1	hypothetical protein
1573325	1582449	9124	IslandPick	WP_014228280.1		KONIH1_RS07305	1579893	1580471	-1	fimbrillin MatB
1573325	1582449	9124	IslandPick	WP_014228281.1		KONIH1_RS07310	1580542	1581159	-1	transcriptional regulator
1573325	1582449	9124	IslandPick	WP_032721746.1		KONIH1_RS07315	1581840	1582238	-1	NUDIX hydrolase
1958497	1964491	5994	IslandPick	WP_038423901.1		KONIH1_RS00005	1	6152190	1	DNA polymerase I
1958497	1964491	5994	IslandPick	WP_071889427.1		KONIH1_RS32395	1958634	1959311	-1	hypothetical protein
1958497	1964491	5994	IslandPick	WP_042944695.1		KONIH1_RS09040	1959731	1960021	1	hypothetical protein
1958497	1964491	5994	IslandPick	WP_042944697.1		KONIH1_RS09045	1960145	1960786	1	resolvase
1958497	1964491	5994	IslandPick	WP_042946179.1		KONIH1_RS09050	1961173	1961637	-1	hypothetical protein
1958497	1964491	5994	IslandPick	WP_071889428.1		KONIH1_RS32400	1961853	1962137	1	transcriptional regulator
1958497	1964491	5994	IslandPick	WP_071889429.1		KONIH1_RS09055	1962225	1962629	-1	hypothetical protein
1958497	1964491	5994	IslandPick	WP_042944700.1		KONIH1_RS09060	1962947	1964443	-1	resolvase
1958497	1964491	5994	IslandPick	WP_042944703.1		KONIH1_RS09065	1964478	1966070	1	ABC-F family ATPase
1992228	1996578	4350	IslandPick	WP_038423901.1		KONIH1_RS00005	1	6152190	1	DNA polymerase I
1992228	1996578	4350	IslandPick	WP_014837893.1		KONIH1_RS09165	1991605	1992231	-1	glutathione S-transferase
1992228	1996578	4350	IslandPick	WP_042944710.1		KONIH1_RS09170	1992330	1993616	-1	integrase
1992228	1996578	4350	IslandPick	WP_004111685.1		KONIH1_RS09175	1993616	1993831	-1	hypothetical protein
1992228	1996578	4350	IslandPick	WP_042944712.1		KONIH1_RS09180	1993924	1994628	-1	hypothetical protein
1992228	1996578	4350	IslandPick	WP_042944714.1		KONIH1_RS09185	1994625	1995320	-1	hypothetical protein
1992228	1996578	4350	IslandPick	WP_042944716.1		KONIH1_RS09190	1995317	1995541	-1	hypothetical protein
1992228	1996578	4350	IslandPick	WP_042944723.1		KONIH1_RS09195	1995883	1996176	-1	bacteriophage lambda Kil family protein
1992228	1996578	4350	IslandPick	WP_049870907.1		KONIH1_RS31845	1996169	1996357	-1	hypothetical protein
2010375	2015439	5064	IslandPick	WP_038423901.1		KONIH1_RS00005	1	6152190	1	DNA polymerase I
2010375	2015439	5064	IslandPick	WP_071889468.1		KONIH1_RS32415	2010178	2010555	1	cell envelope protein SmpA
2010375	2015439	5064	IslandPick	WP_042944760.1		KONIH1_RS09350	2010913	2011404	1	terminase
2010375	2015439	5064	IslandPick	WP_042944762.1		KONIH1_RS09355	2011404	2013512	1	DNA packaging protein
2010375	2015439	5064	IslandPick	WP_042944764.1		KONIH1_RS09360	2013509	2013724	1	hypothetical protein
2010375	2015439	5064	IslandPick	WP_042944766.1		KONIH1_RS09365	2013721	2015220	1	phage portal protein
2010375	2015439	5064	IslandPick	WP_042944767.1		KONIH1_RS09370	2015165	2017180	1	peptidase S14
2015875	2023185	7310	IslandPick	WP_038423901.1		KONIH1_RS00005	1	6152190	1	DNA polymerase I
2015875	2023185	7310	IslandPick	WP_042944767.1		KONIH1_RS09370	2015165	2017180	1	peptidase S14
2015875	2023185	7310	IslandPick	WP_042944768.1		KONIH1_RS09375	2017262	2017588	1	recombinase RecA
2015875	2023185	7310	IslandPick	WP_042944770.1		KONIH1_RS09380	2017581	2017874	1	ATP-binding protein
2015875	2023185	7310	IslandPick	WP_042944772.1		KONIH1_RS09385	2017864	2018415	1	tail protein
2015875	2023185	7310	IslandPick	WP_042944774.1		KONIH1_RS09390	2018412	2018810	1	phage tail protein
2015875	2023185	7310	IslandPick			KONIH1_RS32420	2018818	2019279	1	phage tail protein
2015875	2023185	7310	IslandPick	WP_042944775.1		KONIH1_RS09400	2019343	2019741	1	phage tail protein
2015875	2023185	7310	IslandPick	WP_042944776.1		KONIH1_RS09405	2019762	2020079	1	phage tail assembly protein T
2015875	2023185	7310	IslandPick	WP_042944778.1		KONIH1_RS09410	2020060	2022756	1	phage tail tape measure protein
2015875	2023185	7310	IslandPick	WP_071889430.1		KONIH1_RS32425	2022756	2023229	1	hypothetical protein
2027552	2034309	6757	IslandPick	WP_038423901.1		KONIH1_RS00005	1	6152190	1	DNA polymerase I
2027552	2034309	6757	IslandPick	WP_042944786.1		KONIH1_RS09435	2027226	2029238	1	hypothetical protein
2027552	2034309	6757	IslandPick	WP_042944787.1		KONIH1_RS09440	2029408	2030841	1	hypothetical protein
2027552	2034309	6757	IslandPick	WP_042944789.1		KONIH1_RS09445	2031206	2032411	1	polymerase
2027552	2034309	6757	IslandPick	WP_042944791.1		KONIH1_RS09450	2032412	2033665	-1	phage tail fiber protein
2027552	2034309	6757	IslandPick	WP_042944793.1		KONIH1_RS09455	2033839	2034156	1	hypothetical protein
2041574	2045620	4046	IslandPick	WP_038423901.1		KONIH1_RS00005	1	6152190	1	DNA polymerase I
2041574	2045620	4046	IslandPick	WP_014228592.1		KONIH1_RS09490	2041036	2041578	1	DNA-binding transcriptional regulator
2041574	2045620	4046	IslandPick	WP_025108030.1		KONIH1_RS09495	2041748	2042329	-1	hypothetical protein
2041574	2045620	4046	IslandPick			KONIH1_RS09500	2042399	2043439	-1	integrase
2041574	2045620	4046	IslandPick	WP_016947617.1		KONIH1_RS09505	2043749	2044729	-1	IS5 family transposase
2041574	2045620	4046	IslandPick	WP_042944799.1		KONIH1_RS09510	2044728	2044913	1	hypothetical protein
2041574	2045620	4046	IslandPick			KONIH1_RS32430	2044869	2045189	-1	phage repressor protein
2041574	2045620	4046	IslandPick			KONIH1_RS32435	2045313	2045396	1	regulator
2041574	2045620	4046	IslandPick	WP_071889431.1		KONIH1_RS32440	2045532	2045714	1	hypothetical protein
2216167	2228307	12140	IslandPick	WP_038423901.1		KONIH1_RS00005	1	6152190	1	DNA polymerase I
2216167	2228307	12140	IslandPick	WP_042944830.1		KONIH1_RS10210	2215459	2216751	-1	phosphoserine phosphatase
2216167	2228307	12140	IslandPick	WP_042944831.1		KONIH1_RS10215	2217190	2218602	-1	porin
2216167	2228307	12140	IslandPick	WP_014837992.1		KONIH1_RS10220	2218653	2219411	-1	SIS domain-containing protein
2216167	2228307	12140	IslandPick	WP_042944832.1		KONIH1_RS10225	2219408	2220574	-1	glucuronyl hydrolase
2216167	2228307	12140	IslandPick	WP_024359662.1		KONIH1_RS10230	2220584	2221288	-1	hypothetical protein
2216167	2228307	12140	IslandPick	WP_014837995.1		KONIH1_RS10235	2221292	2221783	-1	PTS sugar transporter subunit IIC
2216167	2228307	12140	IslandPick	WP_014228686.1		KONIH1_RS10240	2221811	2222590	-1	PTS mannose transporter subunit IID
2216167	2228307	12140	IslandPick	WP_014228687.1		KONIH1_RS10245	2222583	2223365	-1	PTS sorbose transporter subunit IIC
2216167	2228307	12140	IslandPick	WP_014228688.1		KONIH1_RS10250	2223369	2223806	-1	PTS fructose transporter subunit IIA
2216167	2228307	12140	IslandPick	WP_014228689.1		KONIH1_RS10255	2223803	2224534	-1	GntR family transcriptional regulator
2216167	2228307	12140	IslandPick	WP_014228690.1		KONIH1_RS10260	2224859	2226067	-1	aspartate aminotransferase
2216167	2228307	12140	IslandPick	WP_042944836.1		KONIH1_RS10265	2226136	2227233	1	CTP synthase
2216167	2228307	12140	IslandPick	WP_014228692.1		KONIH1_RS10270	2227217	2228140	-1	dihydrodipicolinate synthase family protein
2216167	2228307	12140	IslandPick	WP_014228693.1		KONIH1_RS10275	2228151	2229320	-1	Xaa-Pro aminopeptidase
2230896	2239061	8165	IslandPick	WP_038423901.1		KONIH1_RS00005	1	6152190	1	DNA polymerase I
2230896	2239061	8165	IslandPick	WP_032693371.1		KONIH1_RS10285	2230404	2231579	-1	acetylornithine deacetylase
2230896	2239061	8165	IslandPick	WP_004849580.1	glnQ	KONIH1_RS10290	2231593	2232333	-1	amino acid ABC transporter ATPase
2230896	2239061	8165	IslandPick	WP_025106181.1		KONIH1_RS10295	2232330	2233055	-1	amino acid ABC transporter
2230896	2239061	8165	IslandPick	WP_014228697.1		KONIH1_RS10300	2233084	2233896	-1	amino acid ABC transporter
2230896	2239061	8165	IslandPick	WP_014838004.1		KONIH1_RS10305	2234087	2234983	1	transcriptional regulator
2230896	2239061	8165	IslandPick	WP_042944838.1		KONIH1_RS10310	2235035	2235820	1	3-oxoacyl-ACP reductase
2230896	2239061	8165	IslandPick	WP_032720994.1		KONIH1_RS10315	2235984	2237420	-1	MFS transporter
2230896	2239061	8165	IslandPick	WP_032693374.1		KONIH1_RS10320	2237585	2238175	1	TetR family transcriptional regulator
2230896	2239061	8165	IslandPick	WP_014838008.1		KONIH1_RS10325	2238266	2238628	1	DNA-binding transcriptional regulator RamA
2230896	2239061	8165	IslandPick	WP_042944839.1		KONIH1_RS10330	2238813	2240120	-1	alpha-glucosidase/alpha-galactosidase
2253807	2258635	4828	IslandPick	WP_038423901.1		KONIH1_RS00005	1	6152190	1	DNA polymerase I
2253807	2258635	4828	IslandPick	WP_014228719.1		KONIH1_RS10390	2253481	2254260	-1	arginine ABC transporter ATP-binding protein
2253807	2258635	4828	IslandPick	WP_014228720.1		KONIH1_RS10395	2254277	2254942	-1	ABC transporter permease
2253807	2258635	4828	IslandPick	WP_042944848.1		KONIH1_RS10400	2254956	2255627	-1	ABC transporter permease
2253807	2258635	4828	IslandPick	WP_042944850.1		KONIH1_RS10405	2255770	2257179	1	immunity protein
2253807	2258635	4828	IslandPick	WP_014228723.1		KONIH1_RS10410	2257184	2258008	-1	amino acid ABC transporter
2253807	2258635	4828	IslandPick	WP_071889432.1		KONIH1_RS32475	2258528	2258740	-1	cold-shock protein
2302171	2309952	7781	IslandPick	WP_038423901.1		KONIH1_RS00005	1	6152190	1	DNA polymerase I
2302171	2309952	7781	IslandPick	WP_032693402.1		KONIH1_RS10625	2300982	2302244	1	Zn-dependent hydrolase
2302171	2309952	7781	IslandPick	WP_032693403.1		KONIH1_RS10630	2302310	2304019	-1	pectate lyase
2302171	2309952	7781	IslandPick	WP_014228776.1		KONIH1_RS10635	2304088	2304789	-1	porin
2302171	2309952	7781	IslandPick	WP_014228777.1		KONIH1_RS10640	2305482	2306018	1	helix-turn-helix transcriptional regulator
2302171	2309952	7781	IslandPick	WP_014228778.1		KONIH1_RS10645	2306095	2306409	1	chorismate mutase
2302171	2309952	7781	IslandPick			KONIH1_RS32495	2306481	2306645	-1	hypothetical protein
2302171	2309952	7781	IslandPick	WP_032693404.1		KONIH1_RS10650	2306735	2307049	1	hypothetical protein
2302171	2309952	7781	IslandPick	WP_014228780.1		KONIH1_RS10655	2307182	2308084	1	GGDEF domain-containing protein
2302171	2309952	7781	IslandPick	WP_025106241.1		KONIH1_RS10660	2308086	2308919	-1	AraC family transcriptional regulator
2302171	2309952	7781	IslandPick	WP_038424299.1		KONIH1_RS10665	2309172	2309939	1	phytanoyl-CoA dioxygenase
2639894	2645371	5477	IslandPick	WP_038423901.1		KONIH1_RS00005	1	6152190	1	DNA polymerase I
2639894	2645371	5477	IslandPick	WP_014229045.1		KONIH1_RS12210	2639460	2640002	-1	chorismate mutase
2639894	2645371	5477	IslandPick	WP_014229046.1		KONIH1_RS12215	2640169	2640939	-1	amino acid ABC transporter substrate-binding protein
2639894	2645371	5477	IslandPick	WP_014838254.1		KONIH1_RS12220	2640979	2641731	-1	amino acid ABC transporter ATP-binding protein
2639894	2645371	5477	IslandPick	WP_014838255.1		KONIH1_RS12225	2641709	2642362	-1	cysteine ABC transporter permease
2639894	2645371	5477	IslandPick	WP_014229050.1		KONIH1_RS12230	2642956	2643741	-1	haloacid dehalogenase
2639894	2645371	5477	IslandPick	WP_025107020.1		KONIH1_RS12235	2644147	2645076	1	serine acetyltransferase
2639894	2645371	5477	IslandPick	WP_014229052.1		KONIH1_RS12240	2645144	2646049	1	cysteine synthase
2648937	2659461	10524	IslandPick	WP_038423901.1		KONIH1_RS00005	1	6152190	1	DNA polymerase I
2648937	2659461	10524	IslandPick	WP_014229056.1		KONIH1_RS12260	2648030	2648974	1	membrane protein
2648937	2659461	10524	IslandPick	WP_042944952.1		KONIH1_RS12265	2648961	2650439	1	cysteine desulfurase
2648937	2659461	10524	IslandPick	WP_014229058.1		KONIH1_RS12270	2650629	2651495	-1	ABC transporter permease
2648937	2659461	10524	IslandPick	WP_014838260.1		KONIH1_RS12275	2651467	2652309	-1	sulfonate ABC transporter ATP-binding lipoprotein
2648937	2659461	10524	IslandPick	WP_014229060.1		KONIH1_RS12280	2652331	2653338	-1	sulfonate ABC transporter substrate-binding protein
2648937	2659461	10524	IslandPick	WP_014838262.1		KONIH1_RS12285	2653581	2654603	1	dehydrogenase
2648937	2659461	10524	IslandPick	WP_014229062.1		KONIH1_RS12290	2654854	2655867	1	D-cysteine desulfhydrase
2648937	2659461	10524	IslandPick	WP_014229063.1		KONIH1_RS12295	2655864	2656583	1	aspartate racemase
2648937	2659461	10524	IslandPick	WP_014229064.1		KONIH1_RS12300	2656612	2657619	1	taurine ABC transporter substrate-binding protein
2648937	2659461	10524	IslandPick	WP_014229065.1		KONIH1_RS12305	2657616	2658386	1	taurine ABC transporter permease
2648937	2659461	10524	IslandPick	WP_014229066.1		KONIH1_RS12310	2658386	2659162	1	ABC transporter ATP-binding protein
2648937	2659461	10524	IslandPick	WP_042944954.1		KONIH1_RS12315	2659441	2659992	-1	glutamine amidotransferase
2688609	2700564	11955	IslandPick	WP_038423901.1		KONIH1_RS00005	1	6152190	1	DNA polymerase I
2688609	2700564	11955	IslandPick	WP_042944998.1		KONIH1_RS12515	2687851	2689620	1	hypothetical protein
2688609	2700564	11955	IslandPick	WP_042945000.1		KONIH1_RS12520	2689693	2690082	1	hypothetical protein
2688609	2700564	11955	IslandPick	WP_042945002.1		KONIH1_RS12525	2690151	2691551	1	hypothetical protein
2688609	2700564	11955	IslandPick	WP_042945004.1		KONIH1_RS12530	2691548	2692624	1	tail protein
2688609	2700564	11955	IslandPick	WP_042945006.1		KONIH1_RS12535	2692621	2693199	1	baseplate assembly protein
2688609	2700564	11955	IslandPick	WP_042945008.1		KONIH1_RS12540	2693196	2693645	1	hypothetical protein
2688609	2700564	11955	IslandPick	WP_042945010.1		KONIH1_RS12545	2693635	2694783	1	phage baseplate J-like protein
2688609	2700564	11955	IslandPick	WP_071889437.1		KONIH1_RS32595	2694780	2695448	1	phage tail protein
2688609	2700564	11955	IslandPick	WP_049870915.1		KONIH1_RS31870	2695488	2696159	1	hypothetical protein
2688609	2700564	11955	IslandPick	WP_042945012.1		KONIH1_RS12560	2696293	2698449	1	hypothetical protein
2688609	2700564	11955	IslandPick	WP_042945014.1		KONIH1_RS12565	2698452	2699852	1	hypothetical protein
2688609	2700564	11955	IslandPick	WP_042945016.1		KONIH1_RS12570	2699959	2700198	1	hypothetical protein
2688609	2700564	11955	IslandPick	WP_042945018.1		KONIH1_RS12575	2700200	2700517	1	hypothetical protein
2688609	2700564	11955	IslandPick			KONIH1_RS32600	2700524	2700637	1	DNA-invertase
2770405	2784062	13657	IslandPick	WP_038423901.1		KONIH1_RS00005	1	6152190	1	DNA polymerase I
2770405	2784062	13657	IslandPick	WP_025107972.1		KONIH1_RS12880	2766894	2770421	-1	pyruvate:ferredoxin (flavodoxin) oxidoreductase
2770405	2784062	13657	IslandPick	WP_009653037.1		KONIH1_RS12885	2771056	2771592	1	phage repressor protein
2770405	2784062	13657	IslandPick	WP_032693411.1		KONIH1_RS12890	2772054	2772416	1	hypothetical protein
2770405	2784062	13657	IslandPick	WP_009653048.1		KONIH1_RS12895	2772493	2772885	1	membrane protein
2770405	2784062	13657	IslandPick	WP_071889438.1		KONIH1_RS32625	2772875	2773147	1	hypothetical protein
2770405	2784062	13657	IslandPick	WP_032720807.1		KONIH1_RS12900	2773155	2773697	1	hypothetical protein
2770405	2784062	13657	IslandPick	WP_004850340.1		KONIH1_RS12905	2773753	2774172	1	hypothetical protein
2770405	2784062	13657	IslandPick	WP_014229127.1		KONIH1_RS12910	2774292	2774954	1	phage tail protein
2770405	2784062	13657	IslandPick	WP_014229128.1		KONIH1_RS12915	2775027	2775338	1	hypothetical protein
2770405	2784062	13657	IslandPick	WP_071881731.1		KONIH1_RS32630	2775401	2775646	1	hypothetical protein
2770405	2784062	13657	IslandPick	WP_014229129.1		KONIH1_RS12925	2775731	2776840	1	phage tail tape measure protein
2770405	2784062	13657	IslandPick	WP_014229130.1		KONIH1_RS12930	2776863	2777210	1	phage tail protein
2770405	2784062	13657	IslandPick	WP_014229131.1		KONIH1_RS12935	2777207	2777959	1	phage minor tail protein L
2770405	2784062	13657	IslandPick	WP_038423189.1		KONIH1_RS12940	2777961	2778695	1	peptidase P60
2770405	2784062	13657	IslandPick	WP_038424422.1		KONIH1_RS12945	2778863	2779477	1	phage tail assembly protein
2770405	2784062	13657	IslandPick	WP_042946201.1		KONIH1_RS12950	2779540	2786238	1	hypothetical protein
2821045	2828838	7793	IslandPick	WP_038423901.1		KONIH1_RS00005	1	6152190	1	DNA polymerase I
2821045	2828838	7793	IslandPick	WP_038424436.1		KONIH1_RS13120	2820872	2821492	-1	histidine phosphatase
2821045	2828838	7793	IslandPick	WP_038424437.1		KONIH1_RS13125	2821776	2822465	1	transcriptional regulator
2821045	2828838	7793	IslandPick	WP_025107943.1		KONIH1_RS13130	2822536	2823282	1	short-chain dehydrogenase
2821045	2828838	7793	IslandPick	WP_014838337.1		KONIH1_RS13135	2823839	2824387	1	hypothetical protein
2821045	2828838	7793	IslandPick			KONIH1_RS32635	2824350	2824547	1	hypothetical protein
2821045	2828838	7793	IslandPick	WP_042945069.1		KONIH1_RS13140	2824635	2826131	-1	transcriptional regulator
2821045	2828838	7793	IslandPick	WP_042945070.1		KONIH1_RS13145	2826170	2826937	1	acetyltransferase
2821045	2828838	7793	IslandPick	WP_042945071.1		KONIH1_RS13150	2827558	2828529	1	hypothetical protein
2821045	2828838	7793	IslandPick	WP_042945073.1		KONIH1_RS13155	2828821	2829831	-1	type I glyceraldehyde-3-phosphate dehydrogenase
3044860	3049372	4512	IslandPick	WP_038423901.1		KONIH1_RS00005	1	6152190	1	DNA polymerase I
3044860	3049372	4512	IslandPick	WP_014229335.1		KONIH1_RS14115	3044309	3045343	-1	LacI family transcriptional regulator
3044860	3049372	4512	IslandPick	WP_042945160.1		KONIH1_RS14120	3045512	3046654	1	lipase
3044860	3049372	4512	IslandPick	WP_042945161.1		KONIH1_RS14125	3047017	3047433	1	hypothetical protein
3044860	3049372	4512	IslandPick	WP_014229338.1		KONIH1_RS14130	3047439	3047999	1	RNA polymerase subunit sigma-24
3044860	3049372	4512	IslandPick	WP_032695012.1		KONIH1_RS14135	3048057	3048674	-1	TetR family transcriptional regulator
3044860	3049372	4512	IslandPick	WP_014229342.1		KONIH1_RS14140	3048841	3049293	-1	polyketide cyclase
3044860	3049372	4512	IslandPick	WP_042945163.1		KONIH1_RS14145	3049345	3050673	-1	hypothetical protein
3120284	3134830	14546	IslandPick	WP_038423901.1		KONIH1_RS00005	1	6152190	1	DNA polymerase I
3120284	3134830	14546	IslandPick	WP_042945195.1		KONIH1_RS14390	3120378	3120938	-1	hypothetical protein
3120284	3134830	14546	IslandPick	WP_014229393.1		KONIH1_RS14395	3121035	3121679	-1	TenA family transcriptional regulator
3120284	3134830	14546	IslandPick	WP_014229394.1		KONIH1_RS14400	3121679	3122524	-1	hypothetical protein
3120284	3134830	14546	IslandPick	WP_014229395.1		KONIH1_RS14405	3122551	3123423	1	ribokinase
3120284	3134830	14546	IslandPick	WP_014229396.1		KONIH1_RS14410	3123425	3124378	-1	sugar ABC transporter substrate-binding protein
3120284	3134830	14546	IslandPick	WP_038424520.1		KONIH1_RS14415	3124723	3125745	1	cytochrome-c peroxidase
3120284	3134830	14546	IslandPick	WP_014229398.1		KONIH1_RS14420	3126090	3126872	1	ABC transporter ATP-binding protein
3120284	3134830	14546	IslandPick	WP_032694975.1		KONIH1_RS14425	3126882	3127892	1	ABC transporter permease
3120284	3134830	14546	IslandPick	WP_014838511.1		KONIH1_RS14430	3127896	3128975	1	aryldialkylphosphatase
3120284	3134830	14546	IslandPick	WP_014838512.1		KONIH1_RS14435	3128989	3129744	1	hypothetical protein
3120284	3134830	14546	IslandPick	WP_042945197.1		KONIH1_RS14440	3129744	3130856	1	peptidase M20
3120284	3134830	14546	IslandPick	WP_014838514.1		KONIH1_RS14445	3131001	3131429	1	protein TolA
3120284	3134830	14546	IslandPick	WP_042945198.1		KONIH1_RS14450	3131480	3133471	-1	TonB-dependent receptor
3120284	3134830	14546	IslandPick	WP_014838516.1		KONIH1_RS14455	3133487	3134545	-1	receptor
3120284	3134830	14546	IslandPick	WP_014838517.1		KONIH1_RS14460	3134716	3135303	-1	DNA-binding response regulator
3148128	3154679	6551	IslandPick	WP_038423901.1		KONIH1_RS00005	1	6152190	1	DNA polymerase I
3148128	3154679	6551	IslandPick	WP_014229416.1		KONIH1_RS14520	3147528	3148583	1	NAD-dependent dehydratase
3148128	3154679	6551	IslandPick	WP_071889471.1		KONIH1_RS32705	3148824	3148904	1	hypothetical protein
3148128	3154679	6551	IslandPick	WP_004851009.1		KONIH1_RS14525	3148901	3149656	-1	transcriptional regulator
3148128	3154679	6551	IslandPick	WP_014229417.1		KONIH1_RS14530	3149671	3150411	-1	SIS domain-containing protein
3148128	3154679	6551	IslandPick	WP_004851013.1		KONIH1_RS14535	3150428	3151738	-1	PTS ascorbate transporter subunit IIC
3148128	3154679	6551	IslandPick	WP_004851015.1		KONIH1_RS14540	3151735	3152022	-1	PTS ascorbate transporter subunit IIB
3148128	3154679	6551	IslandPick	WP_042945204.1		KONIH1_RS14545	3152048	3152491	-1	PTS sugar transporter subunit IIA
3148128	3154679	6551	IslandPick	WP_042945206.1		KONIH1_RS14550	3152484	3153224	-1	creatinine amidohydrolase
3148128	3154679	6551	IslandPick	WP_014229420.1		KONIH1_RS14555	3153234	3154205	-1	hypothetical protein
3148128	3154679	6551	IslandPick	WP_042945207.1		KONIH1_RS14560	3154468	3154647	1	hypothetical protein
3148128	3154679	6551	IslandPick			KONIH1_RS14565	3154647	3155339	1	hypothetical protein
3185144	3192525	7381	IslandPick	WP_038423901.1		KONIH1_RS00005	1	6152190	1	DNA polymerase I
3185144	3192525	7381	IslandPick	WP_042945230.1		KONIH1_RS14720	3184441	3185397	-1	ABC transporter substrate-binding protein
3185144	3192525	7381	IslandPick	WP_014229450.1		KONIH1_RS14725	3185422	3186231	-1	hypothetical protein
3185144	3192525	7381	IslandPick	WP_032694941.1		KONIH1_RS14730	3186522	3186851	1	NIPSNAP family containing protein
3185144	3192525	7381	IslandPick	WP_032694939.1		KONIH1_RS14735	3186962	3187783	-1	homeodomain-like domain protein
3185144	3192525	7381	IslandPick	WP_004851095.1		KONIH1_RS14740	3187937	3189256	1	PTS system, cellobiose-specific IIC component
3185144	3192525	7381	IslandPick	WP_009652191.1		KONIH1_RS14745	3189261	3190214	1	N(4)-(beta-N-acetylglucosaminyl)-L-asparaginase
3185144	3192525	7381	IslandPick	WP_042945232.1		KONIH1_RS14750	3190218	3191675	1	leucyl aminopeptidase
3185144	3192525	7381	IslandPick	WP_014838552.1		KONIH1_RS14755	3192427	3193626	-1	MFS transporter
3432770	3438880	6110	IslandPick	WP_038423901.1		KONIH1_RS00005	1	6152190	1	DNA polymerase I
3432770	3438880	6110	IslandPick	WP_025105867.1		KONIH1_RS15955	3431877	3432842	1	ABC transporter ATP-binding protein
3432770	3438880	6110	IslandPick	WP_014229629.1		KONIH1_RS15960	3432917	3435322	-1	glucose dehydrogenase
3432770	3438880	6110	IslandPick	WP_032719368.1		KONIH1_RS15965	3435747	3436295	1	DNA recombinase
3432770	3438880	6110	IslandPick	WP_014229631.1		KONIH1_RS15970	3436752	3437270	1	fimbrial protein
3432770	3438880	6110	IslandPick	WP_042945305.1		KONIH1_RS15975	3437371	3438060	1	long polar fimbrial chaperone LpfB
3432770	3438880	6110	IslandPick	WP_042945308.1		KONIH1_RS15980	3438120	3440690	1	fimbrial assembly protein
3641904	3658093	16189	IslandPick	WP_038423901.1		KONIH1_RS00005	1	6152190	1	DNA polymerase I
3641904	3658093	16189	IslandPick	WP_014229759.1		KONIH1_RS16870	3641373	3641990	1	cell division protein Fic
3641904	3658093	16189	IslandPick	WP_038424654.1		KONIH1_RS16875	3642497	3644281	-1	sigma-54-dependent Fis family transcriptional regulator
3641904	3658093	16189	IslandPick	WP_071846094.1		KONIH1_RS32805	3644334	3644627	-1	hypothetical protein
3641904	3658093	16189	IslandPick	WP_042945378.1		KONIH1_RS16880	3644772	3645959	1	knotted carbamoyltransferase YgeW
3641904	3658093	16189	IslandPick	WP_042945380.1		KONIH1_RS16885	3646024	3647223	1	PLP-dependent lyase/thiolase
3641904	3658093	16189	IslandPick	WP_004851906.1		KONIH1_RS16890	3647287	3648498	1	selenium metabolism hydrolase
3641904	3658093	16189	IslandPick	WP_014229763.1		KONIH1_RS16895	3648549	3649955	1	dihydropyrimidinase
3641904	3658093	16189	IslandPick	WP_042945385.1		KONIH1_RS16900	3649968	3650900	1	carbamate kinase
3641904	3658093	16189	IslandPick			KONIH1_RS16905	3651012	3651788	-1	hypothetical protein
3641904	3658093	16189	IslandPick			KONIH1_RS32810	3651693	3652067	1	hypothetical protein
3641904	3658093	16189	IslandPick	WP_004851914.1		KONIH1_RS16910	3652319	3655423	1	putative selenate reductase subunit YgfK
3641904	3658093	16189	IslandPick	WP_014229767.1		KONIH1_RS16915	3655420	3656757	1	chlorohydrolase/aminohydrolase
3641904	3658093	16189	IslandPick	WP_014229768.1		KONIH1_RS16920	3656860	3657336	-1	effector protein
3641904	3658093	16189	IslandPick	WP_042945388.1		KONIH1_RS16925	3657333	3659273	-1	(Fe-S)-binding protein
3663533	3669031	5498	IslandPick	WP_038423901.1		KONIH1_RS00005	1	6152190	1	DNA polymerase I
3663533	3669031	5498	IslandPick	WP_071881739.1		KONIH1_RS16940	3661836	3663542	1	formate dehydrogenase subunit alpha
3663533	3669031	5498	IslandPick	WP_014838779.1		KONIH1_RS16945	3663609	3664214	-1	CTP--molybdopterin cytidylyltransferase
3663533	3669031	5498	IslandPick	WP_009651983.1		KONIH1_RS16950	3664281	3664739	-1	(2Fe-2S)-binding protein
3663533	3669031	5498	IslandPick	WP_042945392.1		KONIH1_RS16955	3664752	3667964	-1	aldehyde oxidase
3663533	3669031	5498	IslandPick	WP_014229776.1		KONIH1_RS16960	3668957	3670396	1	MFS transporter
3676428	3680905	4477	IslandPick	WP_038423901.1		KONIH1_RS00005	1	6152190	1	DNA polymerase I
3676428	3680905	4477	IslandPick	WP_042945395.1		KONIH1_RS16995	3675800	3676486	1	RNA pseudouridine synthase
3676428	3680905	4477	IslandPick	WP_042946218.1		KONIH1_RS17000	3676665	3677753	1	ABC transporter ATP-binding protein
3676428	3680905	4477	IslandPick	WP_014229783.1		KONIH1_RS17005	3677746	3678375	1	quaternary ammonium transporter
3676428	3680905	4477	IslandPick	WP_014229784.1		KONIH1_RS17010	3678375	3679043	1	ABC transporter permease
3676428	3680905	4477	IslandPick	WP_014838787.1		KONIH1_RS17015	3679085	3679984	1	quaternary ammonium transporter
3676428	3680905	4477	IslandPick	WP_038423139.1		KONIH1_RS17020	3680031	3681383	1	monooxygenase
3702341	3716071	13730	IslandPick	WP_038423901.1		KONIH1_RS00005	1	6152190	1	DNA polymerase I
3702341	3716071	13730	IslandPick	WP_042945404.1		KONIH1_RS17105	3702459	3702845	1	hypothetical protein
3702341	3716071	13730	IslandPick	WP_042945406.1		KONIH1_RS17110	3702892	3703140	-1	hypothetical protein
3702341	3716071	13730	IslandPick	WP_042945408.1		KONIH1_RS17115	3703185	3704339	-1	bacteriophage late gene control protein D
3702341	3716071	13730	IslandPick	WP_042945409.1		KONIH1_RS17120	3704493	3705674	1	tail protein
3702341	3716071	13730	IslandPick	WP_042945411.1		KONIH1_RS17125	3705674	3706189	1	tail protein
3702341	3716071	13730	IslandPick	WP_042945412.1		KONIH1_RS17130	3706244	3706543	1	hypothetical protein
3702341	3716071	13730	IslandPick	WP_071814200.1		KONIH1_RS32815	3706540	3706716	1	phage tail protein
3702341	3716071	13730	IslandPick	WP_049870918.1		KONIH1_RS17140	3706706	3709642	1	phage tail tape measure protein
3702341	3716071	13730	IslandPick	WP_042945416.1		KONIH1_RS17145	3709657	3710145	1	tail protein
3702341	3716071	13730	IslandPick	WP_042945418.1		KONIH1_RS17150	3710243	3711403	-1	phage tail protein
3702341	3716071	13730	IslandPick	WP_042945420.1		KONIH1_RS17155	3711469	3711723	-1	hypothetical protein
3702341	3716071	13730	IslandPick			KONIH1_RS32820	3713448	3713828	-1	hypothetical protein
3702341	3716071	13730	IslandPick	WP_042945425.1		KONIH1_RS17165	3713836	3714432	-1	tail protein
3702341	3716071	13730	IslandPick	WP_042945426.1		KONIH1_RS17170	3714425	3715324	-1	baseplate assembly protein
3702341	3716071	13730	IslandPick	WP_042945427.1		KONIH1_RS17175	3715311	3715676	-1	baseplate assembly protein
3702341	3716071	13730	IslandPick	WP_042945429.1		KONIH1_RS17180	3715673	3716257	-1	baseplate assembly protein
3716088	3728704	12616	IslandPick	WP_038423901.1		KONIH1_RS00005	1	6152190	1	DNA polymerase I
3716088	3728704	12616	IslandPick	WP_042945429.1		KONIH1_RS17180	3715673	3716257	-1	baseplate assembly protein
3716088	3728704	12616	IslandPick	WP_042945431.1		KONIH1_RS17185	3716257	3716898	-1	phage virion morphogenesis protein
3716088	3728704	12616	IslandPick	WP_042945432.1		KONIH1_RS17190	3716895	3717356	-1	tail protein
3716088	3728704	12616	IslandPick	WP_071889442.1		KONIH1_RS32825	3717353	3717652	-1	peptidase
3716088	3728704	12616	IslandPick	WP_042945435.1		KONIH1_RS17200	3717893	3718444	-1	lysozyme
3716088	3728704	12616	IslandPick	WP_019724763.1		KONIH1_RS17205	3718441	3718722	-1	hypothetical protein
3716088	3728704	12616	IslandPick	WP_042945437.1		KONIH1_RS17210	3718713	3718913	-1	tail protein
3716088	3728704	12616	IslandPick	WP_042945438.1		KONIH1_RS17215	3718913	3719410	-1	phage capsid assembly protein
3716088	3728704	12616	IslandPick	WP_042945440.1		KONIH1_RS17220	3719513	3720433	-1	terminase
3716088	3728704	12616	IslandPick	WP_042945442.1		KONIH1_RS17225	3720481	3721530	-1	phage capsid protein
3716088	3728704	12616	IslandPick	WP_042945443.1		KONIH1_RS17230	3721555	3722388	-1	phage capsid scaffolding protein
3716088	3728704	12616	IslandPick	WP_042945445.1		KONIH1_RS17235	3722548	3724269	1	oxidoreductase
3716088	3728704	12616	IslandPick	WP_042945446.1		KONIH1_RS17240	3724269	3725321	1	phage portal protein
3716088	3728704	12616	IslandPick	WP_042945448.1		KONIH1_RS17245	3725721	3726074	-1	hypothetical protein
3716088	3728704	12616	IslandPick	WP_042945449.1		KONIH1_RS17250	3726193	3726888	-1	DNA methylase
3716088	3728704	12616	IslandPick			KONIH1_RS17260	3727275	3727520	-1	hypothetical protein
3716088	3728704	12616	IslandPick	WP_042945453.1		KONIH1_RS17265	3727523	3730132	-1	replication protein
3728721	3734540	5819	IslandPick	WP_038423901.1		KONIH1_RS00005	1	6152190	1	DNA polymerase I
3728721	3734540	5819	IslandPick	WP_042945453.1		KONIH1_RS17265	3727523	3730132	-1	replication protein
3728721	3734540	5819	IslandPick	WP_042945455.1		KONIH1_RS17270	3730125	3731141	-1	methyltransferase
3728721	3734540	5819	IslandPick	WP_042945456.1		KONIH1_RS17275	3731272	3731541	-1	hypothetical protein
3728721	3734540	5819	IslandPick	WP_042945458.1		KONIH1_RS17280	3731541	3732494	-1	adenine methylase
3728721	3734540	5819	IslandPick	WP_042945459.1		KONIH1_RS17285	3732505	3733083	-1	ribonuclease (polynucleotidyl transferase) from prophage
3728721	3734540	5819	IslandPick			KONIH1_RS17290	3733080	3733308	-1	hypothetical protein
3728721	3734540	5819	IslandPick	WP_042946221.1		KONIH1_RS17295	3733378	3733650	-1	hypothetical protein
3728721	3734540	5819	IslandPick	WP_042945461.1		KONIH1_RS17300	3733653	3733892	-1	hypothetical protein
3728721	3734540	5819	IslandPick	WP_049870930.1		KONIH1_RS17305	3733905	3734117	-1	hypothetical protein
3728721	3734540	5819	IslandPick	WP_032737939.1		KONIH1_RS17310	3734147	3734413	-1	hypothetical protein
3728721	3734540	5819	IslandPick	WP_042945462.1		KONIH1_RS17315	3734495	3734794	1	transcriptional regulator
3833708	3838205	4497	IslandPick	WP_038423901.1		KONIH1_RS00005	1	6152190	1	DNA polymerase I
3833708	3838205	4497	IslandPick	WP_047037288.1		KONIH1_RS32845	3833832	3834023	-1	hypothetical protein
3833708	3838205	4497	IslandPick	WP_042945486.1		KONIH1_RS17800	3834027	3834287	-1	hypothetical protein
3833708	3838205	4497	IslandPick	WP_042945487.1		KONIH1_RS17805	3834287	3834862	-1	hypothetical protein
3833708	3838205	4497	IslandPick	WP_049870919.1		KONIH1_RS17810	3835467	3837074	-1	tape measure domain-containing protein
3833708	3838205	4497	IslandPick	WP_016947617.1		KONIH1_RS17815	3837530	3838510	-1	IS5 family transposase
3872885	3898993	26108	IslandPick	WP_038423901.1		KONIH1_RS00005	1	6152190	1	DNA polymerase I
3872885	3898993	26108	IslandPick	WP_042945509.1		KONIH1_RS17990	3872929	3874701	1	hypothetical protein
3872885	3898993	26108	IslandPick	WP_042946229.1		KONIH1_RS17995	3874879	3875136	-1	hypothetical protein
3872885	3898993	26108	IslandPick			KONIH1_RS18005	3876781	3877722	-1	phage tail protein
3872885	3898993	26108	IslandPick	WP_042945510.1		KONIH1_RS18010	3877829	3878008	-1	hypothetical protein
3872885	3898993	26108	IslandPick	WP_042945512.1		KONIH1_RS18015	3878198	3878494	-1	hypothetical protein
3872885	3898993	26108	IslandPick	WP_042945513.1		KONIH1_RS18020	3878494	3878835	-1	hypothetical protein
3872885	3898993	26108	IslandPick	WP_042945515.1		KONIH1_RS18025	3878832	3879299	-1	lysozyme
3872885	3898993	26108	IslandPick	WP_042945516.1		KONIH1_RS18030	3879308	3879523	-1	hypothetical protein
3872885	3898993	26108	IslandPick	WP_042945517.1		KONIH1_RS18035	3879731	3880981	1	hypothetical protein
3872885	3898993	26108	IslandPick	WP_042945518.1		KONIH1_RS18040	3881177	3881389	-1	hypothetical protein
3872885	3898993	26108	IslandPick	WP_042945519.1		KONIH1_RS18045	3881424	3881948	-1	hypothetical protein
3872885	3898993	26108	IslandPick	WP_042945521.1		KONIH1_RS18050	3881971	3884895	-1	hypothetical protein
3872885	3898993	26108	IslandPick	WP_042945523.1		KONIH1_RS18055	3884895	3886277	-1	hypothetical protein
3872885	3898993	26108	IslandPick	WP_042945525.1		KONIH1_RS18060	3886361	3886582	-1	hypothetical protein
3872885	3898993	26108	IslandPick	WP_042945527.1		KONIH1_RS18065	3886582	3889296	-1	transglycosylase
3872885	3898993	26108	IslandPick	WP_042945529.1		KONIH1_RS18070	3889306	3889800	-1	hypothetical protein
3872885	3898993	26108	IslandPick	WP_042946232.1		KONIH1_RS18075	3889804	3890025	-1	hypothetical protein
3872885	3898993	26108	IslandPick	WP_071889445.1		KONIH1_RS32860	3890235	3890516	-1	hypothetical protein
3872885	3898993	26108	IslandPick	WP_042945531.1		KONIH1_RS18080	3890519	3890920	-1	hypothetical protein
3872885	3898993	26108	IslandPick	WP_042945532.1		KONIH1_RS18085	3890913	3893189	-1	hypothetical protein
3872885	3898993	26108	IslandPick	WP_042945535.1		KONIH1_RS18090	3893189	3893794	-1	hypothetical protein
3872885	3898993	26108	IslandPick	WP_042945537.1		KONIH1_RS18095	3893856	3894329	-1	hypothetical protein
3872885	3898993	26108	IslandPick	WP_042945539.1		KONIH1_RS18100	3894368	3895363	-1	phage protein
3872885	3898993	26108	IslandPick	WP_042945540.1		KONIH1_RS18105	3895374	3896126	-1	hypothetical protein
3872885	3898993	26108	IslandPick	WP_042945542.1		KONIH1_RS18110	3896113	3896436	-1	hypothetical protein
3872885	3898993	26108	IslandPick	WP_042945543.1		KONIH1_RS18115	3896439	3898103	-1	phage head-tail adapter protein
3872885	3898993	26108	IslandPick	WP_042945545.1		KONIH1_RS18120	3898103	3899497	-1	hypothetical protein
3899016	3914044	15028	IslandPick	WP_038423901.1		KONIH1_RS00005	1	6152190	1	DNA polymerase I
3899016	3914044	15028	IslandPick	WP_042945545.1		KONIH1_RS18120	3898103	3899497	-1	hypothetical protein
3899016	3914044	15028	IslandPick	WP_042945547.1		KONIH1_RS18125	3899582	3900034	-1	phage packaging protein
3899016	3914044	15028	IslandPick	WP_042945549.1		KONIH1_RS18130	3900041	3900301	-1	hypothetical protein
3899016	3914044	15028	IslandPick	WP_042945551.1		KONIH1_RS18135	3900285	3900518	-1	hypothetical protein
3899016	3914044	15028	IslandPick	WP_042945553.1		KONIH1_RS18140	3900588	3900881	-1	hypothetical protein
3899016	3914044	15028	IslandPick	WP_042945555.1		KONIH1_RS18145	3900878	3901234	-1	enterotoxin
3899016	3914044	15028	IslandPick	WP_071889446.1		KONIH1_RS18150	3901222	3901545	-1	hypothetical protein
3899016	3914044	15028	IslandPick	WP_042945557.1		KONIH1_RS18155	3901535	3902131	-1	bacteriophage protein
3899016	3914044	15028	IslandPick	WP_042945558.1		KONIH1_RS18160	3902200	3902391	-1	hypothetical protein
3899016	3914044	15028	IslandPick	WP_042945561.1		KONIH1_RS18165	3902574	3902912	-1	hypothetical protein
3899016	3914044	15028	IslandPick	WP_042945563.1		KONIH1_RS18170	3902914	3903687	-1	hypothetical protein
3899016	3914044	15028	IslandPick	WP_042945565.1		KONIH1_RS18175	3903773	3904378	-1	adenine methylase
3899016	3914044	15028	IslandPick	WP_015365925.1		KONIH1_RS18180	3904524	3904757	-1	hypothetical protein
3899016	3914044	15028	IslandPick	WP_042945568.1		KONIH1_RS18185	3904761	3905429	-1	hypothetical protein
3899016	3914044	15028	IslandPick	WP_042946234.1		KONIH1_RS18190	3905468	3906862	-1	replicative DNA helicase
3899016	3914044	15028	IslandPick	WP_049870931.1		KONIH1_RS18195	3906871	3907815	-1	replication protein
3899016	3914044	15028	IslandPick	WP_041165549.1		KONIH1_RS18200	3907833	3908054	-1	hypothetical protein
3899016	3914044	15028	IslandPick	WP_015365920.1		KONIH1_RS18205	3908075	3908521	-1	hypothetical protein
3899016	3914044	15028	IslandPick	WP_000364674.1		KONIH1_RS32865	3908584	3908817	-1	transcriptional regulator
3899016	3914044	15028	IslandPick	WP_042946235.1		KONIH1_RS18215	3908926	3909381	1	transcriptional regulator
3899016	3914044	15028	IslandPick	WP_042945575.1		KONIH1_RS18220	3910014	3910337	1	hypothetical protein
3899016	3914044	15028	IslandPick	WP_042945578.1		KONIH1_RS18225	3910382	3912535	1	hypothetical protein
3899016	3914044	15028	IslandPick	WP_042945580.1		KONIH1_RS18230	3912535	3913101	1	siphovirus Gp157 family protein
3899016	3914044	15028	IslandPick	WP_015365915.1		KONIH1_RS18235	3913103	3913288	1	hypothetical protein
3899016	3914044	15028	IslandPick	WP_071889447.1		KONIH1_RS32870	3913338	3913562	1	hypothetical protein
3899016	3914044	15028	IslandPick	WP_042945582.1		KONIH1_RS18240	3913498	3913743	1	hypothetical protein
3899016	3914044	15028	IslandPick	WP_015365913.1		KONIH1_RS18245	3913727	3914743	1	phage integrase
3935784	3940075	4291	IslandPick	WP_038423901.1		KONIH1_RS00005	1	6152190	1	DNA polymerase I
3935784	3940075	4291	IslandPick	WP_025106098.1		KONIH1_RS18380	3935264	3936334	1	membrane protein
3935784	3940075	4291	IslandPick	WP_025106097.1		KONIH1_RS18385	3936977	3937366	1	polysaccharide synthesis protein GtrA
3935784	3940075	4291	IslandPick	WP_014229891.1		KONIH1_RS18390	3937363	3938355	1	glycosyltransferase
3935784	3940075	4291	IslandPick	WP_042945591.1		KONIH1_RS18395	3938352	3939809	1	glucosyl transferase GtrII family protein
3972522	3976536	4014	IslandPick	WP_038423901.1		KONIH1_RS00005	1	6152190	1	DNA polymerase I
3972522	3976536	4014	IslandPick	WP_042946236.1		KONIH1_RS18565	3972774	3976376	1	hypothetical protein
3972522	3976536	4014	IslandPick			KONIH1_RS18570	3976519	3976821	-1	transcriptional regulator
4016168	4039467	23299	IslandPick	WP_038423901.1		KONIH1_RS00005	1	6152190	1	DNA polymerase I
4016168	4039467	23299	IslandPick	WP_014838913.1		KONIH1_RS18755	4015881	4016192	1	transcriptional regulator
4016168	4039467	23299	IslandPick	WP_042945636.1		KONIH1_RS18760	4016211	4019726	-1	pyruvate:ferredoxin (flavodoxin) oxidoreductase
4016168	4039467	23299	IslandPick	WP_004852391.1		KONIH1_RS18765	4020131	4021012	1	nitrogenase iron protein
4016168	4039467	23299	IslandPick	WP_014230022.1		KONIH1_RS18770	4021029	4022477	1	nitrogenase molybdenum-iron protein alpha chain
4016168	4039467	23299	IslandPick	WP_014230023.1		KONIH1_RS18775	4022533	4024095	1	nitrogenase molybdenum-iron protein subunit beta
4016168	4039467	23299	IslandPick	WP_014230024.1		KONIH1_RS18780	4024135	4024353	1	protein nifT
4016168	4039467	23299	IslandPick	WP_042945638.1		KONIH1_RS18785	4024364	4025026	1	protein NifY
4016168	4039467	23299	IslandPick	WP_014230026.1		KONIH1_RS18790	4025278	4026651	1	nitrogenase iron-molybdenum cofactor biosynthesis protein NifE
4016168	4039467	23299	IslandPick	WP_042945639.1		KONIH1_RS18795	4026662	4028047	1	nitrogenase iron-molybdenum cofactor biosynthesis protein NifN
4016168	4039467	23299	IslandPick	WP_014230028.1		KONIH1_RS18800	4028034	4028504	1	nitrogen fixation protein NifX
4016168	4039467	23299	IslandPick	WP_032719811.1		KONIH1_RS18805	4028699	4029523	1	iron-sulfur cluster assembly scaffold protein NifU
4016168	4039467	23299	IslandPick	WP_042945641.1		KONIH1_RS18810	4029554	4030756	1	cysteine desulfurase NifS
4016168	4039467	23299	IslandPick	WP_042945644.1		KONIH1_RS18815	4030771	4031913	1	homocitrate synthase
4016168	4039467	23299	IslandPick	WP_014230032.1		KONIH1_RS18820	4031913	4032173	1	nitrogen fixation protein NifW
4016168	4039467	23299	IslandPick	WP_032750499.1		KONIH1_RS18825	4032170	4032616	1	protein NifZ
4016168	4039467	23299	IslandPick	WP_042945646.1		KONIH1_RS18830	4032613	4033413	1	nitrogen fixation protein NifM
4016168	4039467	23299	IslandPick	WP_014838926.1		KONIH1_RS18835	4033436	4033966	-1	flavodoxin
4016168	4039467	23299	IslandPick	WP_025107736.1		KONIH1_RS18840	4034287	4035774	1	nitrogen fixation negative regulator NifL
4016168	4039467	23299	IslandPick	WP_042945648.1		KONIH1_RS18845	4035771	4037345	1	nif-specific transcriptional activator NifA
4016168	4039467	23299	IslandPick	WP_014230038.1		KONIH1_RS18850	4037510	4038916	1	nitrogenase cofactor biosynthesis protein NifB
4016168	4039467	23299	IslandPick	WP_014230039.1		KONIH1_RS18855	4038916	4039419	1	iron-molybdenum cofactor biosynthesis protein NifQ
4664390	4672689	8299	IslandPick	WP_038423901.1		KONIH1_RS00005	1	6152190	1	DNA polymerase I
4664390	4672689	8299	IslandPick	WP_016157197.1		KONIH1_RS21705	4664595	4666184	1	hypothetical protein
4664390	4672689	8299	IslandPick	WP_016157198.1		KONIH1_RS21710	4666198	4667472	1	nucleotidyltransferase
4664390	4672689	8299	IslandPick	WP_071600354.1		KONIH1_RS32990	4668157	4669176	1	thiamine biosynthesis protein ThiF
4664390	4672689	8299	IslandPick	WP_016157200.1		KONIH1_RS21720	4669173	4669742	1	hypothetical protein
4664390	4672689	8299	IslandPick	WP_016157201.1		KONIH1_RS21725	4669751	4670311	-1	DNA polymerase III subunit epsilon
4664390	4672689	8299	IslandPick	WP_071889451.1		KONIH1_RS32995	4671132	4671569	1	hypothetical protein
4664390	4672689	8299	IslandPick	WP_016157202.1		KONIH1_RS21730	4671566	4672168	1	hypothetical protein
4672818	4678945	6127	IslandPick	WP_038423901.1		KONIH1_RS00005	1	6152190	1	DNA polymerase I
4672818	4678945	6127	IslandPick	WP_023279904.1		KONIH1_RS21735	4672721	4673575	-1	transposase
4672818	4678945	6127	IslandPick	WP_023279903.1		KONIH1_RS21740	4673572	4673871	-1	transposase
4672818	4678945	6127	IslandPick			KONIH1_RS21745	4673935	4674987	1	nucleotidyltransferase
4672818	4678945	6127	IslandPick	WP_016157204.1		KONIH1_RS21750	4674984	4676702	1	hypothetical protein
4672818	4678945	6127	IslandPick	WP_016157205.1		KONIH1_RS21755	4676692	4677156	1	hypothetical protein
4672818	4678945	6127	IslandPick	WP_032931749.1		KONIH1_RS21760	4677153	4678226	1	hypothetical protein
4672818	4678945	6127	IslandPick	WP_032931751.1		KONIH1_RS21765	4678505	4679752	1	integrase
4679690	4690883	11193	IslandPick	WP_038423901.1		KONIH1_RS00005	1	6152190	1	DNA polymerase I
4679690	4690883	11193	IslandPick	WP_032931751.1		KONIH1_RS21765	4678505	4679752	1	integrase
4679690	4690883	11193	IslandPick			KONIH1_RS33000	4679975	4680141	-1	isocitrate lyase
4679690	4690883	11193	IslandPick	WP_016157208.1		KONIH1_RS21770	4680154	4680813	-1	DNA-binding response regulator
4679690	4690883	11193	IslandPick	WP_016157209.1		KONIH1_RS21775	4680810	4682228	-1	sensor histidine kinase
4679690	4690883	11193	IslandPick	WP_071889473.1		KONIH1_RS33005	4682304	4682444	1	ABC transporter
4679690	4690883	11193	IslandPick	WP_016947617.1		KONIH1_RS21780	4682483	4683463	-1	IS5 family transposase
4679690	4690883	11193	IslandPick	WP_049870924.1		KONIH1_RS31890	4683462	4684424	1	hypothetical protein
4679690	4690883	11193	IslandPick	WP_016157211.1		KONIH1_RS21790	4684571	4685662	1	hypothetical protein
4679690	4690883	11193	IslandPick	WP_016157212.1		KONIH1_RS21795	4685659	4688730	1	hypothetical protein
4679690	4690883	11193	IslandPick	WP_016157213.1		KONIH1_RS21800	4689081	4690007	1	hypothetical protein
4679690	4690883	11193	IslandPick	WP_016157214.1		KONIH1_RS21805	4690148	4690333	1	AlpA family phage regulatory protein
4679690	4690883	11193	IslandPick	WP_016157214.1		KONIH1_RS21810	4690520	4690705	1	AlpA family phage regulatory protein
4679690	4690883	11193	IslandPick	WP_016157215.1		KONIH1_RS21815	4690829	4691413	1	hypothetical protein
4716467	4727237	10770	IslandPick	WP_038423901.1		KONIH1_RS00005	1	6152190	1	DNA polymerase I
4716467	4727237	10770	IslandPick	WP_032720465.1		KONIH1_RS21940	4716692	4717171	-1	hypothetical protein
4716467	4727237	10770	IslandPick	WP_032720459.1		KONIH1_RS21945	4717272	4718846	-1	type VI secretion-associated protein
4716467	4727237	10770	IslandPick	WP_032694803.1		KONIH1_RS21950	4720018	4721031	-1	fimbrial protein
4716467	4727237	10770	IslandPick	WP_032694802.1		KONIH1_RS21955	4721049	4723550	-1	fimbrial protein
4716467	4727237	10770	IslandPick	WP_032694801.1		KONIH1_RS21960	4723562	4724239	-1	fimbrial assembly protein
4716467	4727237	10770	IslandPick	WP_032694800.1		KONIH1_RS21965	4724286	4724804	-1	fimbrial protein
4716467	4727237	10770	IslandPick	WP_042945869.1		KONIH1_RS21970	4724907	4725425	-1	helix-turn-helix transcriptional regulator
4716467	4727237	10770	IslandPick	WP_032694798.1		KONIH1_RS21975	4725882	4729061	-1	histidine kinase
4727287	4732589	5302	IslandPick	WP_038423901.1		KONIH1_RS00005	1	6152190	1	DNA polymerase I
4727287	4732589	5302	IslandPick	WP_032694798.1		KONIH1_RS21975	4725882	4729061	-1	histidine kinase
4727287	4732589	5302	IslandPick	WP_032694797.1		KONIH1_RS21980	4729064	4729693	-1	DNA-binding response regulator
4727287	4732589	5302	IslandPick	WP_042945870.1		KONIH1_RS21985	4730069	4731832	-1	hypothetical protein
4727287	4732589	5302	IslandPick	WP_042945872.1		KONIH1_RS21990	4731829	4732233	-1	hypothetical protein
4727287	4732589	5302	IslandPick	WP_004135102.1		KONIH1_RS21995	4732530	4733441	-1	LysR family transcriptional regulator
4860876	4876827	15951	IslandPick	WP_038423901.1		KONIH1_RS00005	1	6152190	1	DNA polymerase I
4860876	4876827	15951	IslandPick	WP_014226563.1		KONIH1_RS22665	4860637	4861875	1	phosphohydrolase
4860876	4876827	15951	IslandPick	WP_014839345.1		KONIH1_RS22670	4861901	4862632	-1	3-oxoacyl-ACP reductase
4860876	4876827	15951	IslandPick	WP_004853570.1		KONIH1_RS22675	4862634	4862885	-1	acyl carrier protein
4860876	4876827	15951	IslandPick	WP_014226565.1		KONIH1_RS22680	4862902	4863696	-1	acyl dehydratase
4860876	4876827	15951	IslandPick	WP_014226566.1		KONIH1_RS22685	4863693	4864946	-1	3-oxoacyl-ACP synthase
4860876	4876827	15951	IslandPick	WP_032751014.1		KONIH1_RS22690	4864933	4866330	-1	RND transporter
4860876	4876827	15951	IslandPick	WP_042945949.1		KONIH1_RS22695	4866327	4868270	-1	MacB family efflux pump subunit
4860876	4876827	15951	IslandPick	WP_042945951.1		KONIH1_RS22700	4868270	4869430	-1	macrolide transporter
4860876	4876827	15951	IslandPick	WP_014226570.1		KONIH1_RS22705	4869427	4871538	-1	ABC transporter ATP-binding protein
4860876	4876827	15951	IslandPick	WP_014839350.1		KONIH1_RS22710	4871548	4872498	-1	ABC transporter
4860876	4876827	15951	IslandPick	WP_032694650.1		KONIH1_RS22715	4872501	4873169	-1	thiol:disulfide interchange protein
4860876	4876827	15951	IslandPick	WP_014226573.1		KONIH1_RS22720	4873240	4873446	-1	DUF4762 domain-containing protein
4860876	4876827	15951	IslandPick	WP_014226574.1		KONIH1_RS22725	4873551	4874222	-1	transcriptional regulator
4860876	4876827	15951	IslandPick	WP_014226575.1		KONIH1_RS22730	4874245	4874793	-1	minor fimbrial subunit PmfF
4860876	4876827	15951	IslandPick	WP_014226576.1		KONIH1_RS22735	4874803	4875855	-1	minor fimbrial subunit PmfE
4860876	4876827	15951	IslandPick	WP_032751025.1		KONIH1_RS22740	4875855	4876487	-1	fimbrial protein
4860876	4876827	15951	IslandPick	WP_032720410.1		KONIH1_RS22745	4876503	4877246	-1	molecular chaperone
4881757	4894770	13013	IslandPick	WP_038423901.1		KONIH1_RS00005	1	6152190	1	DNA polymerase I
4881757	4894770	13013	IslandPick	WP_001513931.1		KONIH1_RS33045	4881959	4882201	1	hypothetical protein
4881757	4894770	13013	IslandPick	WP_071889452.1		KONIH1_RS33050	4882291	4883445	1	hypothetical protein
4881757	4894770	13013	IslandPick	WP_071889453.1		KONIH1_RS33055	4883438	4885312	1	hypothetical protein
4881757	4894770	13013	IslandPick	WP_047663953.1		KONIH1_RS33060	4885305	4885793	1	hypothetical protein
4881757	4894770	13013	IslandPick	WP_029701605.1		KONIH1_RS22770	4885821	4886726	1	hypothetical protein
4881757	4894770	13013	IslandPick	WP_001513936.1		KONIH1_RS22775	4886815	4887444	-1	hypothetical protein
4881757	4894770	13013	IslandPick	WP_042945963.1		KONIH1_RS22780	4887671	4888033	-1	hypothetical protein
4881757	4894770	13013	IslandPick	WP_042945965.1		KONIH1_RS22785	4888189	4888614	1	hypothetical protein
4881757	4894770	13013	IslandPick	WP_042945966.1		KONIH1_RS22790	4888592	4889818	1	relaxase
4881757	4894770	13013	IslandPick	WP_029701599.1		KONIH1_RS22795	4890132	4890776	1	hypothetical protein
4881757	4894770	13013	IslandPick	WP_001513941.1		KONIH1_RS22800	4890965	4891378	-1	hypothetical protein
4881757	4894770	13013	IslandPick	WP_001513942.1		KONIH1_RS22805	4891536	4891790	-1	hypothetical protein
4881757	4894770	13013	IslandPick	WP_042945969.1		KONIH1_RS22810	4891787	4892647	-1	replication protein
4881757	4894770	13013	IslandPick	WP_042945971.1		KONIH1_RS22815	4893095	4893685	-1	hypothetical protein
4881757	4894770	13013	IslandPick	WP_024195068.1		KONIH1_RS22820	4893682	4895145	-1	integrase
5286904	5292381	5477	IslandPick	WP_038423901.1		KONIH1_RS00005	1	6152190	1	DNA polymerase I
5286904	5292381	5477	IslandPick	WP_023279904.1		KONIH1_RS24690	5286806	5287660	-1	transposase
5286904	5292381	5477	IslandPick	WP_023279903.1		KONIH1_RS24695	5287657	5287956	-1	transposase
5286904	5292381	5477	IslandPick	WP_023280967.1		KONIH1_RS24700	5288001	5288489	-1	hypothetical protein
5286904	5292381	5477	IslandPick	WP_017384073.1		KONIH1_RS24705	5289348	5289644	1	transcriptional regulator
5286904	5292381	5477	IslandPick	WP_023280966.1		KONIH1_RS24710	5290068	5290724	1	hypothetical protein
5286904	5292381	5477	IslandPick	WP_042946251.1		KONIH1_RS24715	5290787	5291770	-1	NADPH:quinone dehydrogenase
5286904	5292381	5477	IslandPick	WP_023280858.1		KONIH1_RS33155	5292171	5292446	1	transposase
5286904	5292381	5477	IslandPick	WP_040227692.1		KONIH1_RS24720	5292365	5292868	1	transposase
5300781	5315395	14614	IslandPick	WP_038423901.1		KONIH1_RS00005	1	6152190	1	DNA polymerase I
5300781	5315395	14614	IslandPick			KONIH1_RS33195	5300989	5301168	1	hypothetical protein
5300781	5315395	14614	IslandPick	WP_012561117.1		KONIH1_RS24765	5301338	5303989	1	excinuclease ABC, A subunit
5300781	5315395	14614	IslandPick	WP_023279460.1		KONIH1_RS24770	5304004	5304312	-1	hypothetical protein
5300781	5315395	14614	IslandPick	WP_022651297.1		KONIH1_RS24775	5304930	5306063	-1	hypothetical protein
5300781	5315395	14614	IslandPick	WP_022649401.1		KONIH1_RS33200	5306495	5306821	1	hypothetical protein
5300781	5315395	14614	IslandPick			KONIH1_RS24780	5307269	5307865	1	LysR family transcriptional regulator
5300781	5315395	14614	IslandPick	WP_007897903.1		KONIH1_RS24785	5307907	5308566	-1	oxidoreductase
5300781	5315395	14614	IslandPick	WP_023279881.1		KONIH1_RS24790	5308861	5309697	-1	AraC family transcriptional regulator
5300781	5315395	14614	IslandPick			KONIH1_RS24795	5309773	5310617	-1	multidrug DMT transporter permease
5300781	5315395	14614	IslandPick	WP_017384065.1		KONIH1_RS24800	5310731	5311606	-1	MBL fold metallo-hydrolase
5300781	5315395	14614	IslandPick	WP_049870925.1		KONIH1_RS24805	5311689	5312663	-1	hypothetical protein
5300781	5315395	14614	IslandPick	WP_023279877.1		KONIH1_RS24810	5312882	5314006	1	alkene reductase
5300781	5315395	14614	IslandPick	WP_032415288.1		KONIH1_RS24815	5314102	5314410	1	transcriptional regulator
5300781	5315395	14614	IslandPick			KONIH1_RS33205	5314981	5315310	-1	transposase
5300781	5315395	14614	IslandPick	WP_071785731.1		KONIH1_RS33210	5315260	5315448	1	hypothetical protein
5300781	5315395	14614	IslandPick	WP_004386513.1		KONIH1_RS24820	5315367	5315645	-1	transposase
5315708	5322663	6955	IslandPick	WP_038423901.1		KONIH1_RS00005	1	6152190	1	DNA polymerase I
5315708	5322663	6955	IslandPick	WP_017384060.1		KONIH1_RS24825	5315736	5316164	-1	hypothetical protein
5315708	5322663	6955	IslandPick	WP_017384059.1		KONIH1_RS24830	5316168	5318285	-1	hypothetical protein
5315708	5322663	6955	IslandPick	WP_007897920.1		KONIH1_RS24835	5318273	5320039	-1	hypothetical protein
5315708	5322663	6955	IslandPick	WP_007897923.1		KONIH1_RS24840	5320026	5321273	-1	phage integrase
5315708	5322663	6955	IslandPick	WP_023279901.1		KONIH1_RS24845	5321887	5322522	1	hypothetical protein
5315708	5322663	6955	IslandPick			KONIH1_RS24850	5322658	5323833	-1	YgiQ family radical SAM protein
5393620	5397774	4154	IslandPick	WP_038423901.1		KONIH1_RS00005	1	6152190	1	DNA polymerase I
5393620	5397774	4154	IslandPick	WP_014226913.1		KONIH1_RS25180	5393242	5394675	1	amino acid permease
5393620	5397774	4154	IslandPick	WP_042946061.1		KONIH1_RS25185	5394904	5396337	1	amino acid permease
5393620	5397774	4154	IslandPick	WP_042946062.1		KONIH1_RS25190	5396384	5397442	1	hypothetical protein
5393620	5397774	4154	IslandPick	WP_042946254.1		KONIH1_RS25195	5397460	5399808	1	alpha-glucosidase
