# Supplementary material for: A Possible Recently Identified Evolutionary Strategy Using Membrane-Bound Vesicle Transfer of Genetic Material to Induce Bacterial Resistance, Virulence and Pathogenicity in Klebsiella oxytoca
Source: Int J Mol Sci. 2026 Jan 19;27(2):988. doi: 10.3390/ijms27020988 (PMC12842022; doi:10.3390/ijms27020988)
Supplement: Supplementary file 1 [file ijms-27-00988-s001.zip › Table supplementary 5..xls]

## Sheet: Annotations K. grimontii
Table S5. Functional and Virulence Annotations of K. grimontii Genes Identified by RGI, PATRIC, PAG, VFDB, and Victors Databases
RGI, CARD: Identification of microbial resistance genes
BLAST, Victors: Virulence factors
PAG: Genes associated with pathogens
Name	Type	Source
WP_020837117.1	PAG	Pathogen-associated genes analysis (2014)
WP_020837117.1	PAG	Pathogen-associated genes analysis (2014)
WP_020837117.1	PAG	Pathogen-associated genes analysis (2014)
WP_020837117.1	PAG	Pathogen-associated genes analysis (2014)
WP_020837117.1	PAG	Pathogen-associated genes analysis (2014)
WP_020837117.1	PAG	Pathogen-associated genes analysis (2014)
WP_020837117.1	PAG	Pathogen-associated genes analysis (2014)
WP_020837117.1	PAG	Pathogen-associated genes analysis (2014)
WP_020837117.1	PAG	Pathogen-associated genes analysis (2014)
WP_020837117.1	PAG	Pathogen-associated genes analysis (2014)
WP_020837117.1	PAG	Pathogen-associated genes analysis (2014)
WP_020837117.1	PAG	Pathogen-associated genes analysis (2014)
WP_020837117.1	PAG	Pathogen-associated genes analysis (2014)
WP_020837117.1	PAG	Pathogen-associated genes analysis (2014)
WP_020837117.1	PAG	Pathogen-associated genes analysis (2014)
WP_020837117.1	PAG	Pathogen-associated genes analysis (2014)
WP_020837117.1	PAG	Pathogen-associated genes analysis (2014)
WP_020837117.1	PAG	Pathogen-associated genes analysis (2014)
WP_020837117.1	PAG	Pathogen-associated genes analysis (2014)
WP_020837117.1	PAG	Pathogen-associated genes analysis (2014)
WP_020837117.1	PAG	Pathogen-associated genes analysis (2014)
WP_020837117.1	PAG	Pathogen-associated genes analysis (2014)
WP_020837117.1	PAG	Pathogen-associated genes analysis (2014)
WP_020837117.1	PAG	Pathogen-associated genes analysis (2014)
WP_020837117.1	PAG	Pathogen-associated genes analysis (2014)
WP_020837117.1	PAG	Pathogen-associated genes analysis (2014)
WP_020837117.1	PAG	Pathogen-associated genes analysis (2014)
WP_020837117.1	PAG	Pathogen-associated genes analysis (2014)
WP_020837117.1	PAG	Pathogen-associated genes analysis (2014)
WP_020837117.1	PAG	Pathogen-associated genes analysis (2014)
WP_020837117.1	PAG	Pathogen-associated genes analysis (2014)
WP_020837117.1	PAG	Pathogen-associated genes analysis (2014)
WP_020837117.1	PAG	Pathogen-associated genes analysis (2014)
WP_020837117.1	PAG	Pathogen-associated genes analysis (2014)
WP_020837117.1	PAG	Pathogen-associated genes analysis (2014)
WP_020837117.1	PAG	Pathogen-associated genes analysis (2014)
WP_020837117.1	PAG	Pathogen-associated genes analysis (2014)
WP_020837117.1	PAG	Pathogen-associated genes analysis (2014)
WP_020837117.1	PAG	Pathogen-associated genes analysis (2014)
WP_020837117.1	PAG	Pathogen-associated genes analysis (2014)
WP_020837117.1	PAG	Pathogen-associated genes analysis (2014)
WP_020837117.1	PAG	Pathogen-associated genes analysis (2014)
WP_020837117.1	PAG	Pathogen-associated genes analysis (2014)
WP_020837117.1	PAG	Pathogen-associated genes analysis (2014)
WP_020837117.1	PAG	Pathogen-associated genes analysis (2014)
WP_020837117.1	PAG	Pathogen-associated genes analysis (2014)
WP_020837117.1	PAG	Pathogen-associated genes analysis (2014)
WP_020837117.1	PAG	Pathogen-associated genes analysis (2014)
WP_020837117.1	PAG	Pathogen-associated genes analysis (2014)
WP_020837117.1	PAG	Pathogen-associated genes analysis (2014)
WP_020837117.1	PAG	Pathogen-associated genes analysis (2014)
WP_020837117.1	PAG	Pathogen-associated genes analysis (2014)
WP_020837117.1	PAG	Pathogen-associated genes analysis (2014)
WP_020837117.1	PAG	Pathogen-associated genes analysis (2014)
WP_020837117.1	PAG	Pathogen-associated genes analysis (2014)
WP_020837117.1	PAG	Pathogen-associated genes analysis (2014)
WP_020837117.1	PAG	Pathogen-associated genes analysis (2014)
WP_020837117.1	PAG	Pathogen-associated genes analysis (2014)
WP_020837117.1	PAG	Pathogen-associated genes analysis (2014)
WP_020837117.1	PAG	Pathogen-associated genes analysis (2014)
WP_000242758.1	RGI	https://card.mcmaster.ca/aro/3000518
WP_000242758.1	RGI	https://card.mcmaster.ca/aro/3000518
WP_000242758.1	RGI	https://card.mcmaster.ca/aro/3000518
WP_004102351.1	RGI	https://card.mcmaster.ca/aro/3000263
WP_004138660.1	RGI	https://card.mcmaster.ca/aro/3003066
WP_000242758.1	RGI	https://card.mcmaster.ca/aro/3000518
WP_000242758.1	RGI	https://card.mcmaster.ca/aro/3000518
WP_000242758.1	RGI	https://card.mcmaster.ca/aro/3000518
WP_000242758.1	RGI	https://card.mcmaster.ca/aro/3000518
WP_004102351.1	RGI	https://card.mcmaster.ca/aro/3000263
WP_004136541.1	RGI	https://card.mcmaster.ca/aro/3001327
WP_000242758.1	RGI	https://card.mcmaster.ca/aro/3000518
WP_000242758.1	RGI	https://card.mcmaster.ca/aro/3000518
WP_000242758.1	RGI	https://card.mcmaster.ca/aro/3000518
WP_000242758.1	RGI	https://card.mcmaster.ca/aro/3000518
WP_049085248.1	RGI	https://card.mcmaster.ca/aro/3003967
WP_000242758.1	RGI	https://card.mcmaster.ca/aro/3000518
WP_000242758.1	RGI	https://card.mcmaster.ca/aro/3000518
WP_000242758.1	RGI	https://card.mcmaster.ca/aro/3000518
WP_000242758.1	RGI	https://card.mcmaster.ca/aro/3000518
WP_049086395.1	RGI	https://card.mcmaster.ca/aro/3003922
WP_000242758.1	RGI	https://card.mcmaster.ca/aro/3000518
WP_000242758.1	RGI	https://card.mcmaster.ca/aro/3000518
WP_000242758.1	RGI	https://card.mcmaster.ca/aro/3000518
WP_000242758.1	RGI	https://card.mcmaster.ca/aro/3000518
WP_004121248.1	RGI	https://card.mcmaster.ca/aro/3003840
WP_000242758.1	RGI	https://card.mcmaster.ca/aro/3000518
WP_000242758.1	RGI	https://card.mcmaster.ca/aro/3000518
WP_000242758.1	RGI	https://card.mcmaster.ca/aro/3000518
WP_000242758.1	RGI	https://card.mcmaster.ca/aro/3000518
WP_004121248.1	RGI	https://card.mcmaster.ca/aro/3003840
WP_000242758.1	RGI	https://card.mcmaster.ca/aro/3000518
WP_000242758.1	RGI	https://card.mcmaster.ca/aro/3000518
WP_000242758.1	RGI	https://card.mcmaster.ca/aro/3000518
WP_000242758.1	RGI	https://card.mcmaster.ca/aro/3000518
WP_024359534.1	RGI	https://card.mcmaster.ca/aro/3003844
WP_000242758.1	RGI	https://card.mcmaster.ca/aro/3000518
WP_000242758.1	RGI	https://card.mcmaster.ca/aro/3000518
WP_000242758.1	RGI	https://card.mcmaster.ca/aro/3000518
WP_000242758.1	RGI	https://card.mcmaster.ca/aro/3000518
WP_004137235.1	RGI	https://card.mcmaster.ca/aro/3001329
WP_000242758.1	RGI	https://card.mcmaster.ca/aro/3000518
WP_000242758.1	RGI	https://card.mcmaster.ca/aro/3000518
WP_000242758.1	RGI	https://card.mcmaster.ca/aro/3000518
WP_000242758.1	RGI	https://card.mcmaster.ca/aro/3000518
WP_024360058.1	RGI	https://card.mcmaster.ca/aro/3003986
WP_000242758.1	RGI	https://card.mcmaster.ca/aro/3000518
WP_000242758.1	RGI	https://card.mcmaster.ca/aro/3000518
WP_000242758.1	RGI	https://card.mcmaster.ca/aro/3000518
WP_000242758.1	RGI	https://card.mcmaster.ca/aro/3000518
WP_024360073.1	RGI	https://card.mcmaster.ca/aro/3003950
WP_000242758.1	RGI	https://card.mcmaster.ca/aro/3000518
WP_000242758.1	RGI	https://card.mcmaster.ca/aro/3000518
WP_024360558.1	RGI	https://card.mcmaster.ca/aro/3000309
WP_000242758.1	RGI	https://card.mcmaster.ca/aro/3000518
WP_000242758.1	RGI	https://card.mcmaster.ca/aro/3000518
WP_024360107.1	RGI	https://card.mcmaster.ca/aro/3001328
WP_000242758.1	RGI	https://card.mcmaster.ca/aro/3000518
WP_000242758.1	RGI	https://card.mcmaster.ca/aro/3000518
WP_004126843.1	RGI	https://card.mcmaster.ca/aro/3003890
WP_000242758.1	RGI	https://card.mcmaster.ca/aro/3000518
WP_000242758.1	RGI	https://card.mcmaster.ca/aro/3000518
WP_004130221.1	RGI	https://card.mcmaster.ca/aro/3000823
WP_000242758.1	RGI	https://card.mcmaster.ca/aro/3000518
WP_000242758.1	RGI	https://card.mcmaster.ca/aro/3000518
WP_004126843.1	RGI	https://card.mcmaster.ca/aro/3003890
WP_000242758.1	RGI	https://card.mcmaster.ca/aro/3000518
WP_000242758.1	RGI	https://card.mcmaster.ca/aro/3000518
WP_024359016.1	RGI	https://card.mcmaster.ca/aro/3003048
WP_000242758.1	RGI	https://card.mcmaster.ca/aro/3000518
WP_000242758.1	RGI	https://card.mcmaster.ca/aro/3000518
WP_000242758.1	RGI	https://card.mcmaster.ca/aro/3000518
WP_000242758.1	RGI	https://card.mcmaster.ca/aro/3000518
WP_004136054.1	RGI	https://card.mcmaster.ca/aro/3000800
WP_000242758.1	RGI	https://card.mcmaster.ca/aro/3000518
WP_000242758.1	RGI	https://card.mcmaster.ca/aro/3000518
WP_000242758.1	RGI	https://card.mcmaster.ca/aro/3000518
WP_000242758.1	RGI	https://card.mcmaster.ca/aro/3000518
WP_004136054.1	RGI	https://card.mcmaster.ca/aro/3000800
WP_000242758.1	RGI	https://card.mcmaster.ca/aro/3000518
WP_000242758.1	RGI	https://card.mcmaster.ca/aro/3000518
WP_000242758.1	RGI	https://card.mcmaster.ca/aro/3000518
WP_000242758.1	RGI	https://card.mcmaster.ca/aro/3000518
WP_004848339.1	RGI	https://card.mcmaster.ca/aro/3000778
WP_000242758.1	RGI	https://card.mcmaster.ca/aro/3000518
WP_000242758.1	RGI	https://card.mcmaster.ca/aro/3000518
WP_000242758.1	RGI	https://card.mcmaster.ca/aro/3000518
WP_000242758.1	RGI	https://card.mcmaster.ca/aro/3000518
WP_004872303.1	RGI	https://card.mcmaster.ca/aro/3003730
WP_000242758.1	RGI	https://card.mcmaster.ca/aro/3000518
WP_000242758.1	RGI	https://card.mcmaster.ca/aro/3000518
WP_000242758.1	RGI	https://card.mcmaster.ca/aro/3000518
WP_000242758.1	RGI	https://card.mcmaster.ca/aro/3000518
WP_004132273.1	RGI	https://card.mcmaster.ca/aro/3000825
WP_000242758.1	RGI	https://card.mcmaster.ca/aro/3000518
WP_000242758.1	RGI	https://card.mcmaster.ca/aro/3000518
WP_000242758.1	RGI	https://card.mcmaster.ca/aro/3000518
WP_000242758.1	RGI	https://card.mcmaster.ca/aro/3000518
WP_004134773.1	RGI	https://card.mcmaster.ca/aro/3003578
WP_014227837.1	RGI	https://card.mcmaster.ca/aro/3003986
WP_000242758.1	RGI	https://card.mcmaster.ca/aro/3000518
WP_000242758.1	RGI	https://card.mcmaster.ca/aro/3000518
WP_000242758.1	RGI	https://card.mcmaster.ca/aro/3000518
WP_000242758.1	RGI	https://card.mcmaster.ca/aro/3000518
WP_000242758.1	RGI	https://card.mcmaster.ca/aro/3000518
WP_014227837.1	RGI	https://card.mcmaster.ca/aro/3003986
WP_000242758.1	RGI	https://card.mcmaster.ca/aro/3000518
WP_000242758.1	RGI	https://card.mcmaster.ca/aro/3000518
WP_004097636.1	RGI	https://card.mcmaster.ca/aro/3003359
WP_000242758.1	RGI	https://card.mcmaster.ca/aro/3000518
WP_000242758.1	RGI	https://card.mcmaster.ca/aro/3000518
WP_024360210.1	RGI	https://card.mcmaster.ca/aro/3003548
WP_000242758.1	RGI	https://card.mcmaster.ca/aro/3000518
WP_000242758.1	RGI	https://card.mcmaster.ca/aro/3000518
WP_004097636.1	RGI	https://card.mcmaster.ca/aro/3003359
WP_000242758.1	RGI	https://card.mcmaster.ca/aro/3000518
WP_000242758.1	RGI	https://card.mcmaster.ca/aro/3000518
WP_024360208.1	RGI	https://card.mcmaster.ca/aro/3003550
WP_000242758.1	RGI	https://card.mcmaster.ca/aro/3000518
WP_000242758.1	RGI	https://card.mcmaster.ca/aro/3000518
WP_004097636.1	RGI	https://card.mcmaster.ca/aro/3003359
WP_000242758.1	RGI	https://card.mcmaster.ca/aro/3000518
WP_000242758.1	RGI	https://card.mcmaster.ca/aro/3000518
WP_004127228.1	RGI	https://card.mcmaster.ca/aro/3000831
WP_000242758.1	RGI	https://card.mcmaster.ca/aro/3000518
WP_000242758.1	RGI	https://card.mcmaster.ca/aro/3000518
WP_004097636.1	RGI	https://card.mcmaster.ca/aro/3003359
WP_000242758.1	RGI	https://card.mcmaster.ca/aro/3000518
WP_000242758.1	RGI	https://card.mcmaster.ca/aro/3000518
WP_004127228.1	RGI	https://card.mcmaster.ca/aro/3000831
WP_000242758.1	RGI	https://card.mcmaster.ca/aro/3000518
WP_000242758.1	RGI	https://card.mcmaster.ca/aro/3000518
WP_004097636.1	RGI	https://card.mcmaster.ca/aro/3003359
WP_000242758.1	RGI	https://card.mcmaster.ca/aro/3000518
WP_000242758.1	RGI	https://card.mcmaster.ca/aro/3000518
WP_004107505.1	RGI	https://card.mcmaster.ca/aro/3000830
WP_000242758.1	RGI	https://card.mcmaster.ca/aro/3000518
WP_000242758.1	RGI	https://card.mcmaster.ca/aro/3000518
WP_004139667.1	RGI	https://card.mcmaster.ca/aro/3000800
WP_000242758.1	RGI	https://card.mcmaster.ca/aro/3000518
WP_000242758.1	RGI	https://card.mcmaster.ca/aro/3000518
WP_004107505.1	RGI	https://card.mcmaster.ca/aro/3000830
WP_000242758.1	RGI	https://card.mcmaster.ca/aro/3000518
WP_000242758.1	RGI	https://card.mcmaster.ca/aro/3000518
WP_000242758.1	RGI	https://card.mcmaster.ca/aro/3000518
WP_000242758.1	RGI	https://card.mcmaster.ca/aro/3000518
WP_004107505.1	RGI	https://card.mcmaster.ca/aro/3000830
WP_000242758.1	RGI	https://card.mcmaster.ca/aro/3000518
WP_000242758.1	RGI	https://card.mcmaster.ca/aro/3000518
WP_000242758.1	RGI	https://card.mcmaster.ca/aro/3000518
WP_000242758.1	RGI	https://card.mcmaster.ca/aro/3000518
WP_004107505.1	RGI	https://card.mcmaster.ca/aro/3000830
WP_000242758.1	RGI	https://card.mcmaster.ca/aro/3000518
WP_000242758.1	RGI	https://card.mcmaster.ca/aro/3000518
WP_004135718.1	RGI	https://card.mcmaster.ca/aro/3002986
WP_000242758.1	RGI	https://card.mcmaster.ca/aro/3000518
WP_000242758.1	RGI	https://card.mcmaster.ca/aro/3000518
WP_000242758.1	RGI	https://card.mcmaster.ca/aro/3000518
WP_000242758.1	RGI	https://card.mcmaster.ca/aro/3000518
WP_024358428.1	RGI	https://card.mcmaster.ca/aro/3003830
WP_000242758.1	RGI	https://card.mcmaster.ca/aro/3000518
WP_000242758.1	RGI	https://card.mcmaster.ca/aro/3000518
WP_000242758.1	RGI	https://card.mcmaster.ca/aro/3000518
WP_000242758.1	RGI	https://card.mcmaster.ca/aro/3000518
WP_004123983.1	RGI	https://card.mcmaster.ca/aro/3000027
WP_000242758.1	RGI	https://card.mcmaster.ca/aro/3000518
WP_000242758.1	RGI	https://card.mcmaster.ca/aro/3000518
WP_000242758.1	RGI	https://card.mcmaster.ca/aro/3000518
WP_000242758.1	RGI	https://card.mcmaster.ca/aro/3000518
WP_004121719.1	RGI	https://card.mcmaster.ca/aro/3000676
WP_004104785.1	RGI	https://card.mcmaster.ca/aro/3000516
WP_000242758.1	RGI	https://card.mcmaster.ca/aro/3000518
WP_000242758.1	RGI	https://card.mcmaster.ca/aro/3000518
WP_000242758.1	RGI	https://card.mcmaster.ca/aro/3000518
WP_000242758.1	RGI	https://card.mcmaster.ca/aro/3000518
WP_004121719.1	RGI	https://card.mcmaster.ca/aro/3000676
WP_004104785.1	RGI	https://card.mcmaster.ca/aro/3000516
WP_000242758.1	RGI	https://card.mcmaster.ca/aro/3000518
WP_000242758.1	RGI	https://card.mcmaster.ca/aro/3000518
WP_000242758.1	RGI	https://card.mcmaster.ca/aro/3000518
WP_000242758.1	RGI	https://card.mcmaster.ca/aro/3000518
WP_004121719.1	RGI	https://card.mcmaster.ca/aro/3000676
WP_004104785.1	RGI	https://card.mcmaster.ca/aro/3000516
WP_000242758.1	RGI	https://card.mcmaster.ca/aro/3000518
WP_000242758.1	RGI	https://card.mcmaster.ca/aro/3000518
WP_000242758.1	RGI	https://card.mcmaster.ca/aro/3000518
WP_000242758.1	RGI	https://card.mcmaster.ca/aro/3000518
WP_024357964.1	RGI	https://card.mcmaster.ca/aro/3003953
WP_004104785.1	RGI	https://card.mcmaster.ca/aro/3000516
WP_000242758.1	RGI	https://card.mcmaster.ca/aro/3000518
WP_000242758.1	RGI	https://card.mcmaster.ca/aro/3000518
WP_000242758.1	RGI	https://card.mcmaster.ca/aro/3000518
WP_000242758.1	RGI	https://card.mcmaster.ca/aro/3000518
WP_004102351.1	RGI	https://card.mcmaster.ca/aro/3000263
WP_004123050.1	RGI	https://card.mcmaster.ca/aro/3003295
WP_000242758.1	RGI	https://card.mcmaster.ca/aro/3000518
WP_000242758.1	RGI	https://card.mcmaster.ca/aro/3000518
WP_000242758.1	RGI	https://card.mcmaster.ca/aro/3000518
WP_000242758.1	RGI	https://card.mcmaster.ca/aro/3000518
WP_004102351.1	RGI	https://card.mcmaster.ca/aro/3000263
WP_024359228.1	RGI	https://card.mcmaster.ca/aro/3003952
WP_000242758.1	RGI	https://card.mcmaster.ca/aro/3000518
WP_000242758.1	RGI	https://card.mcmaster.ca/aro/3000518
WP_000242758.1	RGI	https://card.mcmaster.ca/aro/3000518
WP_004102351.1	RGI	https://card.mcmaster.ca/aro/3000263
WP_004138660.1	RGI	https://card.mcmaster.ca/aro/3003066
WP_000242758.1	RGI	https://card.mcmaster.ca/aro/3000518
WP_000242758.1	RGI	https://card.mcmaster.ca/aro/3000518
WP_000242758.1	RGI	https://card.mcmaster.ca/aro/3000518
WP_000242758.1	RGI	https://card.mcmaster.ca/aro/3000518
WP_004102351.1	RGI	https://card.mcmaster.ca/aro/3000263
WP_004136541.1	RGI	https://card.mcmaster.ca/aro/3001327
WP_000242758.1	RGI	https://card.mcmaster.ca/aro/3000518
WP_000242758.1	RGI	https://card.mcmaster.ca/aro/3000518
WP_000242758.1	RGI	https://card.mcmaster.ca/aro/3000518
WP_000242758.1	RGI	https://card.mcmaster.ca/aro/3000518
WP_049085248.1	RGI	https://card.mcmaster.ca/aro/3003967
WP_000242758.1	RGI	https://card.mcmaster.ca/aro/3000518
WP_000242758.1	RGI	https://card.mcmaster.ca/aro/3000518
WP_000242758.1	RGI	https://card.mcmaster.ca/aro/3000518
WP_000242758.1	RGI	https://card.mcmaster.ca/aro/3000518
WP_049086395.1	RGI	https://card.mcmaster.ca/aro/3003922
WP_000242758.1	RGI	https://card.mcmaster.ca/aro/3000518
WP_000242758.1	RGI	https://card.mcmaster.ca/aro/3000518
WP_000242758.1	RGI	https://card.mcmaster.ca/aro/3000518
WP_000242758.1	RGI	https://card.mcmaster.ca/aro/3000518
WP_004121248.1	RGI	https://card.mcmaster.ca/aro/3003840
WP_000242758.1	RGI	https://card.mcmaster.ca/aro/3000518
WP_000242758.1	RGI	https://card.mcmaster.ca/aro/3000518
WP_000242758.1	RGI	https://card.mcmaster.ca/aro/3000518
WP_000242758.1	RGI	https://card.mcmaster.ca/aro/3000518
WP_004121248.1	RGI	https://card.mcmaster.ca/aro/3003840
WP_000242758.1	RGI	https://card.mcmaster.ca/aro/3000518
WP_000242758.1	RGI	https://card.mcmaster.ca/aro/3000518
WP_000242758.1	RGI	https://card.mcmaster.ca/aro/3000518
WP_000242758.1	RGI	https://card.mcmaster.ca/aro/3000518
WP_004121248.1	RGI	https://card.mcmaster.ca/aro/3003840
WP_000242758.1	RGI	https://card.mcmaster.ca/aro/3000518
WP_000242758.1	RGI	https://card.mcmaster.ca/aro/3000518
WP_000242758.1	RGI	https://card.mcmaster.ca/aro/3000518
WP_000242758.1	RGI	https://card.mcmaster.ca/aro/3000518
WP_024359554.1	RGI	https://card.mcmaster.ca/aro/3001216
WP_000242758.1	RGI	https://card.mcmaster.ca/aro/3000518
WP_000242758.1	RGI	https://card.mcmaster.ca/aro/3000518
WP_000242758.1	RGI	https://card.mcmaster.ca/aro/3000518
WP_000242758.1	RGI	https://card.mcmaster.ca/aro/3000518
WP_004137235.1	RGI	https://card.mcmaster.ca/aro/3001329
WP_000242758.1	RGI	https://card.mcmaster.ca/aro/3000518
WP_000242758.1	RGI	https://card.mcmaster.ca/aro/3000518
WP_000242758.1	RGI	https://card.mcmaster.ca/aro/3000518
WP_000242758.1	RGI	https://card.mcmaster.ca/aro/3000518
WP_024360073.1	RGI	https://card.mcmaster.ca/aro/3003950
WP_000242758.1	RGI	https://card.mcmaster.ca/aro/3000518
WP_000242758.1	RGI	https://card.mcmaster.ca/aro/3000518
WP_000242758.1	RGI	https://card.mcmaster.ca/aro/3000518
WP_000242758.1	RGI	https://card.mcmaster.ca/aro/3000518
WP_024360107.1	RGI	https://card.mcmaster.ca/aro/3001328
WP_000242758.1	RGI	https://card.mcmaster.ca/aro/3000518
WP_000242758.1	RGI	https://card.mcmaster.ca/aro/3000518
WP_004126843.1	RGI	https://card.mcmaster.ca/aro/3003890
WP_000242758.1	RGI	https://card.mcmaster.ca/aro/3000518
WP_000242758.1	RGI	https://card.mcmaster.ca/aro/3000518
WP_004130221.1	RGI	https://card.mcmaster.ca/aro/3000823
WP_000242758.1	RGI	https://card.mcmaster.ca/aro/3000518
WP_000242758.1	RGI	https://card.mcmaster.ca/aro/3000518
WP_004126843.1	RGI	https://card.mcmaster.ca/aro/3003890
WP_000242758.1	RGI	https://card.mcmaster.ca/aro/3000518
WP_000242758.1	RGI	https://card.mcmaster.ca/aro/3000518
WP_024359016.1	RGI	https://card.mcmaster.ca/aro/3003048
WP_000242758.1	RGI	https://card.mcmaster.ca/aro/3000518
WP_000242758.1	RGI	https://card.mcmaster.ca/aro/3000518
WP_004133144.1	RGI	https://card.mcmaster.ca/aro/3000778
WP_000242758.1	RGI	https://card.mcmaster.ca/aro/3000518
WP_000242758.1	RGI	https://card.mcmaster.ca/aro/3000518
WP_004136054.1	RGI	https://card.mcmaster.ca/aro/3000800
WP_000242758.1	RGI	https://card.mcmaster.ca/aro/3000518
WP_000242758.1	RGI	https://card.mcmaster.ca/aro/3000518
WP_000242758.1	RGI	https://card.mcmaster.ca/aro/3000518
WP_000242758.1	RGI	https://card.mcmaster.ca/aro/3000518
WP_004136054.1	RGI	https://card.mcmaster.ca/aro/3000800
WP_000242758.1	RGI	https://card.mcmaster.ca/aro/3000518
WP_000242758.1	RGI	https://card.mcmaster.ca/aro/3000518
WP_000242758.1	RGI	https://card.mcmaster.ca/aro/3000518
WP_000242758.1	RGI	https://card.mcmaster.ca/aro/3000518
WP_004136054.1	RGI	https://card.mcmaster.ca/aro/3000800
WP_000242758.1	RGI	https://card.mcmaster.ca/aro/3000518
WP_000242758.1	RGI	https://card.mcmaster.ca/aro/3000518
WP_000242758.1	RGI	https://card.mcmaster.ca/aro/3000518
WP_000242758.1	RGI	https://card.mcmaster.ca/aro/3000518
WP_004848339.1	RGI	https://card.mcmaster.ca/aro/3000778
WP_000242758.1	RGI	https://card.mcmaster.ca/aro/3000518
WP_000242758.1	RGI	https://card.mcmaster.ca/aro/3000518
WP_000242758.1	RGI	https://card.mcmaster.ca/aro/3000518
WP_000242758.1	RGI	https://card.mcmaster.ca/aro/3000518
WP_004132273.1	RGI	https://card.mcmaster.ca/aro/3000825
WP_000242758.1	RGI	https://card.mcmaster.ca/aro/3000518
WP_000242758.1	RGI	https://card.mcmaster.ca/aro/3000518
WP_000242758.1	RGI	https://card.mcmaster.ca/aro/3000518
WP_000242758.1	RGI	https://card.mcmaster.ca/aro/3000518
WP_004134773.1	RGI	https://card.mcmaster.ca/aro/3003578
WP_014227837.1	RGI	https://card.mcmaster.ca/aro/3003986
WP_000242758.1	RGI	https://card.mcmaster.ca/aro/3000518
WP_000242758.1	RGI	https://card.mcmaster.ca/aro/3000518
WP_000242758.1	RGI	https://card.mcmaster.ca/aro/3000518
WP_000242758.1	RGI	https://card.mcmaster.ca/aro/3000518
WP_000242758.1	RGI	https://card.mcmaster.ca/aro/3000518
WP_014227837.1	RGI	https://card.mcmaster.ca/aro/3003986
WP_000242758.1	RGI	https://card.mcmaster.ca/aro/3000518
WP_000242758.1	RGI	https://card.mcmaster.ca/aro/3000518
WP_004097636.1	RGI	https://card.mcmaster.ca/aro/3003359
WP_000242758.1	RGI	https://card.mcmaster.ca/aro/3000518
WP_000242758.1	RGI	https://card.mcmaster.ca/aro/3000518
WP_024360210.1	RGI	https://card.mcmaster.ca/aro/3003548
WP_000242758.1	RGI	https://card.mcmaster.ca/aro/3000518
WP_000242758.1	RGI	https://card.mcmaster.ca/aro/3000518
WP_004097636.1	RGI	https://card.mcmaster.ca/aro/3003359
WP_000242758.1	RGI	https://card.mcmaster.ca/aro/3000518
WP_000242758.1	RGI	https://card.mcmaster.ca/aro/3000518
WP_024360208.1	RGI	https://card.mcmaster.ca/aro/3003550
WP_000242758.1	RGI	https://card.mcmaster.ca/aro/3000518
WP_000242758.1	RGI	https://card.mcmaster.ca/aro/3000518
WP_004097636.1	RGI	https://card.mcmaster.ca/aro/3003359
WP_000242758.1	RGI	https://card.mcmaster.ca/aro/3000518
WP_000242758.1	RGI	https://card.mcmaster.ca/aro/3000518
WP_004127228.1	RGI	https://card.mcmaster.ca/aro/3000831
WP_000242758.1	RGI	https://card.mcmaster.ca/aro/3000518
WP_000242758.1	RGI	https://card.mcmaster.ca/aro/3000518
WP_004097636.1	RGI	https://card.mcmaster.ca/aro/3003359
WP_000242758.1	RGI	https://card.mcmaster.ca/aro/3000518
WP_000242758.1	RGI	https://card.mcmaster.ca/aro/3000518
WP_004127228.1	RGI	https://card.mcmaster.ca/aro/3000831
WP_000242758.1	RGI	https://card.mcmaster.ca/aro/3000518
WP_000242758.1	RGI	https://card.mcmaster.ca/aro/3000518
WP_004097636.1	RGI	https://card.mcmaster.ca/aro/3003359
WP_000242758.1	RGI	https://card.mcmaster.ca/aro/3000518
WP_000242758.1	RGI	https://card.mcmaster.ca/aro/3000518
WP_004127228.1	RGI	https://card.mcmaster.ca/aro/3000831
WP_000242758.1	RGI	https://card.mcmaster.ca/aro/3000518
WP_000242758.1	RGI	https://card.mcmaster.ca/aro/3000518
WP_004097636.1	RGI	https://card.mcmaster.ca/aro/3003359
WP_000242758.1	RGI	https://card.mcmaster.ca/aro/3000518
WP_000242758.1	RGI	https://card.mcmaster.ca/aro/3000518
WP_004107505.1	RGI	https://card.mcmaster.ca/aro/3000830
WP_000242758.1	RGI	https://card.mcmaster.ca/aro/3000518
WP_000242758.1	RGI	https://card.mcmaster.ca/aro/3000518
WP_000242758.1	RGI	https://card.mcmaster.ca/aro/3000518
WP_000242758.1	RGI	https://card.mcmaster.ca/aro/3000518
WP_004107505.1	RGI	https://card.mcmaster.ca/aro/3000830
WP_000242758.1	RGI	https://card.mcmaster.ca/aro/3000518
WP_000242758.1	RGI	https://card.mcmaster.ca/aro/3000518
WP_000242758.1	RGI	https://card.mcmaster.ca/aro/3000518
WP_000242758.1	RGI	https://card.mcmaster.ca/aro/3000518
WP_004107505.1	RGI	https://card.mcmaster.ca/aro/3000830
WP_000242758.1	RGI	https://card.mcmaster.ca/aro/3000518
WP_000242758.1	RGI	https://card.mcmaster.ca/aro/3000518
WP_004135718.1	RGI	https://card.mcmaster.ca/aro/3002986
WP_000242758.1	RGI	https://card.mcmaster.ca/aro/3000518
WP_000242758.1	RGI	https://card.mcmaster.ca/aro/3000518
WP_004107505.1	RGI	https://card.mcmaster.ca/aro/3000830
WP_000242758.1	RGI	https://card.mcmaster.ca/aro/3000518
WP_000242758.1	RGI	https://card.mcmaster.ca/aro/3000518
WP_024358428.1	RGI	https://card.mcmaster.ca/aro/3003830
WP_000242758.1	RGI	https://card.mcmaster.ca/aro/3000518
WP_000242758.1	RGI	https://card.mcmaster.ca/aro/3000518
WP_000242758.1	RGI	https://card.mcmaster.ca/aro/3000518
WP_000242758.1	RGI	https://card.mcmaster.ca/aro/3000518
WP_004123983.1	RGI	https://card.mcmaster.ca/aro/3000027
WP_000242758.1	RGI	https://card.mcmaster.ca/aro/3000518
WP_000242758.1	RGI	https://card.mcmaster.ca/aro/3000518
WP_000242758.1	RGI	https://card.mcmaster.ca/aro/3000518
WP_000242758.1	RGI	https://card.mcmaster.ca/aro/3000518
WP_004121719.1	RGI	https://card.mcmaster.ca/aro/3000676
WP_004104785.1	RGI	https://card.mcmaster.ca/aro/3000516
WP_000242758.1	RGI	https://card.mcmaster.ca/aro/3000518
WP_000242758.1	RGI	https://card.mcmaster.ca/aro/3000518
WP_000242758.1	RGI	https://card.mcmaster.ca/aro/3000518
WP_000242758.1	RGI	https://card.mcmaster.ca/aro/3000518
WP_004121719.1	RGI	https://card.mcmaster.ca/aro/3000676
WP_004104785.1	RGI	https://card.mcmaster.ca/aro/3000516
WP_000242758.1	RGI	https://card.mcmaster.ca/aro/3000518
WP_000242758.1	RGI	https://card.mcmaster.ca/aro/3000518
WP_000242758.1	RGI	https://card.mcmaster.ca/aro/3000518
WP_000242758.1	RGI	https://card.mcmaster.ca/aro/3000518
WP_004121719.1	RGI	https://card.mcmaster.ca/aro/3000676
WP_004104785.1	RGI	https://card.mcmaster.ca/aro/3000516
WP_000242758.1	RGI	https://card.mcmaster.ca/aro/3000518
WP_000242758.1	RGI	https://card.mcmaster.ca/aro/3000518
WP_000242758.1	RGI	https://card.mcmaster.ca/aro/3000518
WP_000242758.1	RGI	https://card.mcmaster.ca/aro/3000518
WP_024357964.1	RGI	https://card.mcmaster.ca/aro/3003953
WP_004104785.1	RGI	https://card.mcmaster.ca/aro/3000516
WP_000242758.1	RGI	https://card.mcmaster.ca/aro/3000518
WP_000242758.1	RGI	https://card.mcmaster.ca/aro/3000518
WP_000242758.1	RGI	https://card.mcmaster.ca/aro/3000518
WP_000242758.1	RGI	https://card.mcmaster.ca/aro/3000518
WP_004102351.1	RGI	https://card.mcmaster.ca/aro/3000263
WP_024359328.1	RGI	https://card.mcmaster.ca/aro/3000778
WP_000242758.1	RGI	https://card.mcmaster.ca/aro/3000518
WP_000242758.1	RGI	https://card.mcmaster.ca/aro/3000518
WP_000242758.1	RGI	https://card.mcmaster.ca/aro/3000518
WP_000242758.1	RGI	https://card.mcmaster.ca/aro/3000518
WP_004102351.1	RGI	https://card.mcmaster.ca/aro/3000263
WP_004123050.1	RGI	https://card.mcmaster.ca/aro/3003295
WP_000242758.1	RGI	https://card.mcmaster.ca/aro/3000518
WP_000242758.1	RGI	https://card.mcmaster.ca/aro/3000518
WP_004102351.1	RGI	https://card.mcmaster.ca/aro/3000263
WP_004138660.1	RGI	https://card.mcmaster.ca/aro/3003066
WP_000242758.1	RGI	https://card.mcmaster.ca/aro/3000518
WP_000242758.1	RGI	https://card.mcmaster.ca/aro/3000518
WP_000242758.1	RGI	https://card.mcmaster.ca/aro/3000518
WP_000242758.1	RGI	https://card.mcmaster.ca/aro/3000518
WP_004102351.1	RGI	https://card.mcmaster.ca/aro/3000263
WP_004138668.1	RGI	https://card.mcmaster.ca/aro/3000794
WP_000242758.1	RGI	https://card.mcmaster.ca/aro/3000518
WP_000242758.1	RGI	https://card.mcmaster.ca/aro/3000518
WP_000242758.1	RGI	https://card.mcmaster.ca/aro/3000518
WP_000242758.1	RGI	https://card.mcmaster.ca/aro/3000518
WP_004102351.1	RGI	https://card.mcmaster.ca/aro/3000263
WP_000242758.1	RGI	https://card.mcmaster.ca/aro/3000518
WP_000242758.1	RGI	https://card.mcmaster.ca/aro/3000518
WP_000242758.1	RGI	https://card.mcmaster.ca/aro/3000518
WP_000242758.1	RGI	https://card.mcmaster.ca/aro/3000518
WP_049086395.1	RGI	https://card.mcmaster.ca/aro/3003922
WP_000242758.1	RGI	https://card.mcmaster.ca/aro/3000518
WP_000242758.1	RGI	https://card.mcmaster.ca/aro/3000518
WP_000242758.1	RGI	https://card.mcmaster.ca/aro/3000518
WP_000242758.1	RGI	https://card.mcmaster.ca/aro/3000518
WP_004121248.1	RGI	https://card.mcmaster.ca/aro/3003840
WP_000242758.1	RGI	https://card.mcmaster.ca/aro/3000518
WP_000242758.1	RGI	https://card.mcmaster.ca/aro/3000518
WP_000242758.1	RGI	https://card.mcmaster.ca/aro/3000518
WP_000242758.1	RGI	https://card.mcmaster.ca/aro/3000518
WP_004121248.1	RGI	https://card.mcmaster.ca/aro/3003840
WP_000242758.1	RGI	https://card.mcmaster.ca/aro/3000518
WP_000242758.1	RGI	https://card.mcmaster.ca/aro/3000518
WP_000242758.1	RGI	https://card.mcmaster.ca/aro/3000518
WP_000242758.1	RGI	https://card.mcmaster.ca/aro/3000518
WP_004121248.1	RGI	https://card.mcmaster.ca/aro/3003840
WP_000242758.1	RGI	https://card.mcmaster.ca/aro/3000518
WP_000242758.1	RGI	https://card.mcmaster.ca/aro/3000518
WP_000242758.1	RGI	https://card.mcmaster.ca/aro/3000518
WP_000242758.1	RGI	https://card.mcmaster.ca/aro/3000518
WP_024359554.1	RGI	https://card.mcmaster.ca/aro/3001216
WP_000242758.1	RGI	https://card.mcmaster.ca/aro/3000518
WP_000242758.1	RGI	https://card.mcmaster.ca/aro/3000518
WP_000242758.1	RGI	https://card.mcmaster.ca/aro/3000518
WP_000242758.1	RGI	https://card.mcmaster.ca/aro/3000518
WP_004137235.1	RGI	https://card.mcmaster.ca/aro/3001329
WP_000242758.1	RGI	https://card.mcmaster.ca/aro/3000518
WP_000242758.1	RGI	https://card.mcmaster.ca/aro/3000518
WP_000242758.1	RGI	https://card.mcmaster.ca/aro/3000518
WP_000242758.1	RGI	https://card.mcmaster.ca/aro/3000518
WP_024360058.1	RGI	https://card.mcmaster.ca/aro/3003986
WP_000242758.1	RGI	https://card.mcmaster.ca/aro/3000518
WP_000242758.1	RGI	https://card.mcmaster.ca/aro/3000518
WP_000242758.1	RGI	https://card.mcmaster.ca/aro/3000518
WP_000242758.1	RGI	https://card.mcmaster.ca/aro/3000518
WP_024360073.1	RGI	https://card.mcmaster.ca/aro/3003950
WP_000242758.1	RGI	https://card.mcmaster.ca/aro/3000518
WP_000242758.1	RGI	https://card.mcmaster.ca/aro/3000518
WP_024360558.1	RGI	https://card.mcmaster.ca/aro/3000309
WP_000242758.1	RGI	https://card.mcmaster.ca/aro/3000518
WP_000242758.1	RGI	https://card.mcmaster.ca/aro/3000518
WP_049103417.1	RGI	https://card.mcmaster.ca/aro/3000778
WP_000242758.1	RGI	https://card.mcmaster.ca/aro/3000518
WP_000242758.1	RGI	https://card.mcmaster.ca/aro/3000518
WP_004126843.1	RGI	https://card.mcmaster.ca/aro/3003890
WP_000242758.1	RGI	https://card.mcmaster.ca/aro/3000518
WP_000242758.1	RGI	https://card.mcmaster.ca/aro/3000518
WP_004130221.1	RGI	https://card.mcmaster.ca/aro/3000823
WP_000242758.1	RGI	https://card.mcmaster.ca/aro/3000518
WP_000242758.1	RGI	https://card.mcmaster.ca/aro/3000518
WP_004133144.1	RGI	https://card.mcmaster.ca/aro/3000778
WP_000242758.1	RGI	https://card.mcmaster.ca/aro/3000518
WP_000242758.1	RGI	https://card.mcmaster.ca/aro/3000518
WP_024359016.1	RGI	https://card.mcmaster.ca/aro/3003048
WP_000242758.1	RGI	https://card.mcmaster.ca/aro/3000518
WP_000242758.1	RGI	https://card.mcmaster.ca/aro/3000518
WP_000242758.1	RGI	https://card.mcmaster.ca/aro/3000518
WP_000242758.1	RGI	https://card.mcmaster.ca/aro/3000518
WP_004136054.1	RGI	https://card.mcmaster.ca/aro/3000800
WP_000242758.1	RGI	https://card.mcmaster.ca/aro/3000518
WP_000242758.1	RGI	https://card.mcmaster.ca/aro/3000518
WP_000242758.1	RGI	https://card.mcmaster.ca/aro/3000518
WP_000242758.1	RGI	https://card.mcmaster.ca/aro/3000518
WP_004136054.1	RGI	https://card.mcmaster.ca/aro/3000800
WP_000242758.1	RGI	https://card.mcmaster.ca/aro/3000518
WP_000242758.1	RGI	https://card.mcmaster.ca/aro/3000518
WP_000242758.1	RGI	https://card.mcmaster.ca/aro/3000518
WP_000242758.1	RGI	https://card.mcmaster.ca/aro/3000518
WP_004848339.1	RGI	https://card.mcmaster.ca/aro/3000778
WP_000242758.1	RGI	https://card.mcmaster.ca/aro/3000518
WP_000242758.1	RGI	https://card.mcmaster.ca/aro/3000518
WP_000242758.1	RGI	https://card.mcmaster.ca/aro/3000518
WP_000242758.1	RGI	https://card.mcmaster.ca/aro/3000518
WP_004872303.1	RGI	https://card.mcmaster.ca/aro/3003730
WP_000242758.1	RGI	https://card.mcmaster.ca/aro/3000518
WP_000242758.1	RGI	https://card.mcmaster.ca/aro/3000518
WP_000242758.1	RGI	https://card.mcmaster.ca/aro/3000518
WP_000242758.1	RGI	https://card.mcmaster.ca/aro/3000518
WP_014227837.1	RGI	https://card.mcmaster.ca/aro/3003986
WP_000242758.1	RGI	https://card.mcmaster.ca/aro/3000518
WP_000242758.1	RGI	https://card.mcmaster.ca/aro/3000518
WP_000242758.1	RGI	https://card.mcmaster.ca/aro/3000518
WP_000242758.1	RGI	https://card.mcmaster.ca/aro/3000518
WP_004134773.1	RGI	https://card.mcmaster.ca/aro/3003578
WP_014227837.1	RGI	https://card.mcmaster.ca/aro/3003986
WP_000242758.1	RGI	https://card.mcmaster.ca/aro/3000518
WP_000242758.1	RGI	https://card.mcmaster.ca/aro/3000518
WP_004097636.1	RGI	https://card.mcmaster.ca/aro/3003359
WP_000242758.1	RGI	https://card.mcmaster.ca/aro/3000518
WP_000242758.1	RGI	https://card.mcmaster.ca/aro/3000518
WP_014227837.1	RGI	https://card.mcmaster.ca/aro/3003986
WP_000242758.1	RGI	https://card.mcmaster.ca/aro/3000518
WP_000242758.1	RGI	https://card.mcmaster.ca/aro/3000518
WP_004097636.1	RGI	https://card.mcmaster.ca/aro/3003359
WP_000242758.1	RGI	https://card.mcmaster.ca/aro/3000518
WP_000242758.1	RGI	https://card.mcmaster.ca/aro/3000518
WP_049087477.1	RGI	https://card.mcmaster.ca/aro/3003549
WP_000242758.1	RGI	https://card.mcmaster.ca/aro/3000518
WP_000242758.1	RGI	https://card.mcmaster.ca/aro/3000518
WP_004097636.1	RGI	https://card.mcmaster.ca/aro/3003359
WP_000242758.1	RGI	https://card.mcmaster.ca/aro/3000518
WP_000242758.1	RGI	https://card.mcmaster.ca/aro/3000518
WP_004127228.1	RGI	https://card.mcmaster.ca/aro/3000831
WP_000242758.1	RGI	https://card.mcmaster.ca/aro/3000518
WP_000242758.1	RGI	https://card.mcmaster.ca/aro/3000518
WP_004097636.1	RGI	https://card.mcmaster.ca/aro/3003359
WP_000242758.1	RGI	https://card.mcmaster.ca/aro/3000518
WP_000242758.1	RGI	https://card.mcmaster.ca/aro/3000518
WP_004127228.1	RGI	https://card.mcmaster.ca/aro/3000831
WP_000242758.1	RGI	https://card.mcmaster.ca/aro/3000518
WP_000242758.1	RGI	https://card.mcmaster.ca/aro/3000518
WP_004097636.1	RGI	https://card.mcmaster.ca/aro/3003359
WP_000242758.1	RGI	https://card.mcmaster.ca/aro/3000518
WP_000242758.1	RGI	https://card.mcmaster.ca/aro/3000518
WP_004127228.1	RGI	https://card.mcmaster.ca/aro/3000831
WP_000242758.1	RGI	https://card.mcmaster.ca/aro/3000518
WP_000242758.1	RGI	https://card.mcmaster.ca/aro/3000518
WP_004097636.1	RGI	https://card.mcmaster.ca/aro/3003359
WP_000242758.1	RGI	https://card.mcmaster.ca/aro/3000518
WP_000242758.1	RGI	https://card.mcmaster.ca/aro/3000518
WP_004107505.1	RGI	https://card.mcmaster.ca/aro/3000830
WP_000242758.1	RGI	https://card.mcmaster.ca/aro/3000518
WP_000242758.1	RGI	https://card.mcmaster.ca/aro/3000518
WP_004139667.1	RGI	https://card.mcmaster.ca/aro/3000800
WP_000242758.1	RGI	https://card.mcmaster.ca/aro/3000518
WP_000242758.1	RGI	https://card.mcmaster.ca/aro/3000518
WP_004107505.1	RGI	https://card.mcmaster.ca/aro/3000830
WP_000242758.1	RGI	https://card.mcmaster.ca/aro/3000518
WP_000242758.1	RGI	https://card.mcmaster.ca/aro/3000518
WP_000242758.1	RGI	https://card.mcmaster.ca/aro/3000518
WP_000242758.1	RGI	https://card.mcmaster.ca/aro/3000518
WP_004107505.1	RGI	https://card.mcmaster.ca/aro/3000830
WP_000242758.1	RGI	https://card.mcmaster.ca/aro/3000518
WP_000242758.1	RGI	https://card.mcmaster.ca/aro/3000518
WP_000242758.1	RGI	https://card.mcmaster.ca/aro/3000518
WP_000242758.1	RGI	https://card.mcmaster.ca/aro/3000518
WP_004107505.1	RGI	https://card.mcmaster.ca/aro/3000830
WP_000242758.1	RGI	https://card.mcmaster.ca/aro/3000518
WP_000242758.1	RGI	https://card.mcmaster.ca/aro/3000518
WP_024358428.1	RGI	https://card.mcmaster.ca/aro/3003830
WP_000242758.1	RGI	https://card.mcmaster.ca/aro/3000518
WP_000242758.1	RGI	https://card.mcmaster.ca/aro/3000518
WP_000242758.1	RGI	https://card.mcmaster.ca/aro/3000518
WP_000242758.1	RGI	https://card.mcmaster.ca/aro/3000518
WP_004123983.1	RGI	https://card.mcmaster.ca/aro/3000027
WP_000242758.1	RGI	https://card.mcmaster.ca/aro/3000518
WP_000242758.1	RGI	https://card.mcmaster.ca/aro/3000518
WP_000242758.1	RGI	https://card.mcmaster.ca/aro/3000518
WP_000242758.1	RGI	https://card.mcmaster.ca/aro/3000518
WP_004104785.1	RGI	https://card.mcmaster.ca/aro/3000516
WP_000242758.1	RGI	https://card.mcmaster.ca/aro/3000518
WP_000242758.1	RGI	https://card.mcmaster.ca/aro/3000518
WP_000242758.1	RGI	https://card.mcmaster.ca/aro/3000518
WP_000242758.1	RGI	https://card.mcmaster.ca/aro/3000518
WP_004121719.1	RGI	https://card.mcmaster.ca/aro/3000676
WP_004104785.1	RGI	https://card.mcmaster.ca/aro/3000516
WP_000242758.1	RGI	https://card.mcmaster.ca/aro/3000518
WP_000242758.1	RGI	https://card.mcmaster.ca/aro/3000518
WP_000242758.1	RGI	https://card.mcmaster.ca/aro/3000518
WP_000242758.1	RGI	https://card.mcmaster.ca/aro/3000518
WP_004121719.1	RGI	https://card.mcmaster.ca/aro/3000676
WP_004104785.1	RGI	https://card.mcmaster.ca/aro/3000516
WP_000242758.1	RGI	https://card.mcmaster.ca/aro/3000518
WP_000242758.1	RGI	https://card.mcmaster.ca/aro/3000518
WP_000242758.1	RGI	https://card.mcmaster.ca/aro/3000518
WP_000242758.1	RGI	https://card.mcmaster.ca/aro/3000518
WP_004121719.1	RGI	https://card.mcmaster.ca/aro/3000676
WP_004104785.1	RGI	https://card.mcmaster.ca/aro/3000516
WP_000242758.1	RGI	https://card.mcmaster.ca/aro/3000518
WP_000242758.1	RGI	https://card.mcmaster.ca/aro/3000518
WP_000242758.1	RGI	https://card.mcmaster.ca/aro/3000518
WP_000242758.1	RGI	https://card.mcmaster.ca/aro/3000518
WP_004102351.1	RGI	https://card.mcmaster.ca/aro/3000263
WP_024359328.1	RGI	https://card.mcmaster.ca/aro/3000778
WP_000242758.1	RGI	https://card.mcmaster.ca/aro/3000518
WP_000242758.1	RGI	https://card.mcmaster.ca/aro/3000518
WP_000242758.1	RGI	https://card.mcmaster.ca/aro/3000518
WP_000242758.1	RGI	https://card.mcmaster.ca/aro/3000518
WP_004102351.1	RGI	https://card.mcmaster.ca/aro/3000263
WP_004123050.1	RGI	https://card.mcmaster.ca/aro/3003295
WP_000242758.1	RGI	https://card.mcmaster.ca/aro/3000518
WP_000242758.1	RGI	https://card.mcmaster.ca/aro/3000518
WP_000242758.1	RGI	https://card.mcmaster.ca/aro/3000518
WP_000242758.1	RGI	https://card.mcmaster.ca/aro/3000518
WP_000242758.1	RGI	https://card.mcmaster.ca/aro/3000518
WP_000242758.1	RGI	https://card.mcmaster.ca/aro/3000518
WP_000242758.1	RGI	https://card.mcmaster.ca/aro/3000518
WP_000242758.1	RGI	https://card.mcmaster.ca/aro/3000518
WP_004102351.1	RGI	https://card.mcmaster.ca/aro/3000263
WP_004138668.1	RGI	https://card.mcmaster.ca/aro/3000794
WP_000242758.1	RGI	https://card.mcmaster.ca/aro/3000518
WP_000242758.1	RGI	https://card.mcmaster.ca/aro/3000518
WP_000242758.1	RGI	https://card.mcmaster.ca/aro/3000518
WP_000242758.1	RGI	https://card.mcmaster.ca/aro/3000518
WP_004102351.1	RGI	https://card.mcmaster.ca/aro/3000263
WP_004136541.1	RGI	https://card.mcmaster.ca/aro/3001327
WP_000242758.1	RGI	https://card.mcmaster.ca/aro/3000518
WP_000242758.1	RGI	https://card.mcmaster.ca/aro/3000518
WP_000242758.1	RGI	https://card.mcmaster.ca/aro/3000518
WP_000242758.1	RGI	https://card.mcmaster.ca/aro/3000518
WP_049085248.1	RGI	https://card.mcmaster.ca/aro/3003967
WP_000242758.1	RGI	https://card.mcmaster.ca/aro/3000518
WP_000242758.1	RGI	https://card.mcmaster.ca/aro/3000518
WP_000242758.1	RGI	https://card.mcmaster.ca/aro/3000518
WP_000242758.1	RGI	https://card.mcmaster.ca/aro/3000518
WP_004121248.1	RGI	https://card.mcmaster.ca/aro/3003840
WP_000242758.1	RGI	https://card.mcmaster.ca/aro/3000518
WP_000242758.1	RGI	https://card.mcmaster.ca/aro/3000518
WP_000242758.1	RGI	https://card.mcmaster.ca/aro/3000518
WP_000242758.1	RGI	https://card.mcmaster.ca/aro/3000518
WP_004121248.1	RGI	https://card.mcmaster.ca/aro/3003840
WP_000242758.1	RGI	https://card.mcmaster.ca/aro/3000518
WP_000242758.1	RGI	https://card.mcmaster.ca/aro/3000518
WP_000242758.1	RGI	https://card.mcmaster.ca/aro/3000518
WP_000242758.1	RGI	https://card.mcmaster.ca/aro/3000518
WP_004121248.1	RGI	https://card.mcmaster.ca/aro/3003840
WP_000242758.1	RGI	https://card.mcmaster.ca/aro/3000518
WP_000242758.1	RGI	https://card.mcmaster.ca/aro/3000518
WP_000242758.1	RGI	https://card.mcmaster.ca/aro/3000518
WP_000242758.1	RGI	https://card.mcmaster.ca/aro/3000518
WP_024359534.1	RGI	https://card.mcmaster.ca/aro/3003844
WP_000242758.1	RGI	https://card.mcmaster.ca/aro/3000518
WP_000242758.1	RGI	https://card.mcmaster.ca/aro/3000518
WP_000242758.1	RGI	https://card.mcmaster.ca/aro/3000518
WP_000242758.1	RGI	https://card.mcmaster.ca/aro/3000518
WP_004137235.1	RGI	https://card.mcmaster.ca/aro/3001329
WP_000242758.1	RGI	https://card.mcmaster.ca/aro/3000518
WP_000242758.1	RGI	https://card.mcmaster.ca/aro/3000518
WP_000242758.1	RGI	https://card.mcmaster.ca/aro/3000518
WP_000242758.1	RGI	https://card.mcmaster.ca/aro/3000518
WP_024360058.1	RGI	https://card.mcmaster.ca/aro/3003986
WP_000242758.1	RGI	https://card.mcmaster.ca/aro/3000518
WP_000242758.1	RGI	https://card.mcmaster.ca/aro/3000518
WP_000242758.1	RGI	https://card.mcmaster.ca/aro/3000518
WP_000242758.1	RGI	https://card.mcmaster.ca/aro/3000518
WP_024360073.1	RGI	https://card.mcmaster.ca/aro/3003950
WP_000242758.1	RGI	https://card.mcmaster.ca/aro/3000518
WP_000242758.1	RGI	https://card.mcmaster.ca/aro/3000518
WP_024360558.1	RGI	https://card.mcmaster.ca/aro/3000309
WP_000242758.1	RGI	https://card.mcmaster.ca/aro/3000518
WP_000242758.1	RGI	https://card.mcmaster.ca/aro/3000518
WP_049103417.1	RGI	https://card.mcmaster.ca/aro/3000778
WP_000242758.1	RGI	https://card.mcmaster.ca/aro/3000518
WP_000242758.1	RGI	https://card.mcmaster.ca/aro/3000518
WP_004126843.1	RGI	https://card.mcmaster.ca/aro/3003890
WP_000242758.1	RGI	https://card.mcmaster.ca/aro/3000518
WP_000242758.1	RGI	https://card.mcmaster.ca/aro/3000518
WP_004130221.1	RGI	https://card.mcmaster.ca/aro/3000823
WP_000242758.1	RGI	https://card.mcmaster.ca/aro/3000518
WP_000242758.1	RGI	https://card.mcmaster.ca/aro/3000518
WP_004133144.1	RGI	https://card.mcmaster.ca/aro/3000778
WP_000242758.1	RGI	https://card.mcmaster.ca/aro/3000518
WP_000242758.1	RGI	https://card.mcmaster.ca/aro/3000518
WP_024359016.1	RGI	https://card.mcmaster.ca/aro/3003048
WP_000242758.1	RGI	https://card.mcmaster.ca/aro/3000518
WP_000242758.1	RGI	https://card.mcmaster.ca/aro/3000518
WP_000242758.1	RGI	https://card.mcmaster.ca/aro/3000518
WP_000242758.1	RGI	https://card.mcmaster.ca/aro/3000518
WP_004136054.1	RGI	https://card.mcmaster.ca/aro/3000800
WP_000242758.1	RGI	https://card.mcmaster.ca/aro/3000518
WP_000242758.1	RGI	https://card.mcmaster.ca/aro/3000518
WP_000242758.1	RGI	https://card.mcmaster.ca/aro/3000518
WP_000242758.1	RGI	https://card.mcmaster.ca/aro/3000518
WP_004136054.1	RGI	https://card.mcmaster.ca/aro/3000800
WP_000242758.1	RGI	https://card.mcmaster.ca/aro/3000518
WP_000242758.1	RGI	https://card.mcmaster.ca/aro/3000518
WP_000242758.1	RGI	https://card.mcmaster.ca/aro/3000518
WP_000242758.1	RGI	https://card.mcmaster.ca/aro/3000518
WP_004848339.1	RGI	https://card.mcmaster.ca/aro/3000778
WP_000242758.1	RGI	https://card.mcmaster.ca/aro/3000518
WP_000242758.1	RGI	https://card.mcmaster.ca/aro/3000518
WP_000242758.1	RGI	https://card.mcmaster.ca/aro/3000518
WP_000242758.1	RGI	https://card.mcmaster.ca/aro/3000518
WP_004872303.1	RGI	https://card.mcmaster.ca/aro/3003730
WP_000242758.1	RGI	https://card.mcmaster.ca/aro/3000518
WP_000242758.1	RGI	https://card.mcmaster.ca/aro/3000518
WP_000242758.1	RGI	https://card.mcmaster.ca/aro/3000518
WP_000242758.1	RGI	https://card.mcmaster.ca/aro/3000518
WP_004132273.1	RGI	https://card.mcmaster.ca/aro/3000825
WP_000242758.1	RGI	https://card.mcmaster.ca/aro/3000518
WP_000242758.1	RGI	https://card.mcmaster.ca/aro/3000518
WP_000242758.1	RGI	https://card.mcmaster.ca/aro/3000518
WP_000242758.1	RGI	https://card.mcmaster.ca/aro/3000518
WP_004134773.1	RGI	https://card.mcmaster.ca/aro/3003578
WP_014227837.1	RGI	https://card.mcmaster.ca/aro/3003986
WP_000242758.1	RGI	https://card.mcmaster.ca/aro/3000518
WP_000242758.1	RGI	https://card.mcmaster.ca/aro/3000518
WP_000242758.1	RGI	https://card.mcmaster.ca/aro/3000518
WP_000242758.1	RGI	https://card.mcmaster.ca/aro/3000518
WP_000242758.1	RGI	https://card.mcmaster.ca/aro/3000518
WP_014227837.1	RGI	https://card.mcmaster.ca/aro/3003986
WP_000242758.1	RGI	https://card.mcmaster.ca/aro/3000518
WP_000242758.1	RGI	https://card.mcmaster.ca/aro/3000518
WP_004097636.1	RGI	https://card.mcmaster.ca/aro/3003359
WP_000242758.1	RGI	https://card.mcmaster.ca/aro/3000518
WP_000242758.1	RGI	https://card.mcmaster.ca/aro/3000518
WP_024360210.1	RGI	https://card.mcmaster.ca/aro/3003548
WP_000242758.1	RGI	https://card.mcmaster.ca/aro/3000518
WP_000242758.1	RGI	https://card.mcmaster.ca/aro/3000518
WP_004097636.1	RGI	https://card.mcmaster.ca/aro/3003359
WP_000242758.1	RGI	https://card.mcmaster.ca/aro/3000518
WP_000242758.1	RGI	https://card.mcmaster.ca/aro/3000518
WP_024360208.1	RGI	https://card.mcmaster.ca/aro/3003550
WP_000242758.1	RGI	https://card.mcmaster.ca/aro/3000518
WP_000242758.1	RGI	https://card.mcmaster.ca/aro/3000518
WP_004097636.1	RGI	https://card.mcmaster.ca/aro/3003359
WP_000242758.1	RGI	https://card.mcmaster.ca/aro/3000518
WP_000242758.1	RGI	https://card.mcmaster.ca/aro/3000518
WP_004127228.1	RGI	https://card.mcmaster.ca/aro/3000831
WP_000242758.1	RGI	https://card.mcmaster.ca/aro/3000518
WP_000242758.1	RGI	https://card.mcmaster.ca/aro/3000518
WP_004097636.1	RGI	https://card.mcmaster.ca/aro/3003359
WP_000242758.1	RGI	https://card.mcmaster.ca/aro/3000518
WP_000242758.1	RGI	https://card.mcmaster.ca/aro/3000518
WP_004127228.1	RGI	https://card.mcmaster.ca/aro/3000831
WP_000242758.1	RGI	https://card.mcmaster.ca/aro/3000518
WP_000242758.1	RGI	https://card.mcmaster.ca/aro/3000518
WP_004097636.1	RGI	https://card.mcmaster.ca/aro/3003359
WP_000242758.1	RGI	https://card.mcmaster.ca/aro/3000518
WP_000242758.1	RGI	https://card.mcmaster.ca/aro/3000518
WP_004107505.1	RGI	https://card.mcmaster.ca/aro/3000830
WP_000242758.1	RGI	https://card.mcmaster.ca/aro/3000518
WP_000242758.1	RGI	https://card.mcmaster.ca/aro/3000518
WP_004139667.1	RGI	https://card.mcmaster.ca/aro/3000800
WP_000242758.1	RGI	https://card.mcmaster.ca/aro/3000518
WP_000242758.1	RGI	https://card.mcmaster.ca/aro/3000518
WP_004107505.1	RGI	https://card.mcmaster.ca/aro/3000830
WP_000242758.1	RGI	https://card.mcmaster.ca/aro/3000518
WP_000242758.1	RGI	https://card.mcmaster.ca/aro/3000518
WP_000242758.1	RGI	https://card.mcmaster.ca/aro/3000518
WP_000242758.1	RGI	https://card.mcmaster.ca/aro/3000518
WP_004107505.1	RGI	https://card.mcmaster.ca/aro/3000830
WP_000242758.1	RGI	https://card.mcmaster.ca/aro/3000518
WP_000242758.1	RGI	https://card.mcmaster.ca/aro/3000518
WP_000242758.1	RGI	https://card.mcmaster.ca/aro/3000518
WP_000242758.1	RGI	https://card.mcmaster.ca/aro/3000518
WP_004107505.1	RGI	https://card.mcmaster.ca/aro/3000830
WP_000242758.1	RGI	https://card.mcmaster.ca/aro/3000518
WP_000242758.1	RGI	https://card.mcmaster.ca/aro/3000518
WP_004135718.1	RGI	https://card.mcmaster.ca/aro/3002986
WP_000242758.1	RGI	https://card.mcmaster.ca/aro/3000518
WP_000242758.1	RGI	https://card.mcmaster.ca/aro/3000518
WP_000242758.1	RGI	https://card.mcmaster.ca/aro/3000518
WP_000242758.1	RGI	https://card.mcmaster.ca/aro/3000518
WP_004123983.1	RGI	https://card.mcmaster.ca/aro/3000027
WP_000242758.1	RGI	https://card.mcmaster.ca/aro/3000518
WP_000242758.1	RGI	https://card.mcmaster.ca/aro/3000518
WP_000242758.1	RGI	https://card.mcmaster.ca/aro/3000518
WP_000242758.1	RGI	https://card.mcmaster.ca/aro/3000518
WP_004104785.1	RGI	https://card.mcmaster.ca/aro/3000516
WP_000242758.1	RGI	https://card.mcmaster.ca/aro/3000518
WP_000242758.1	RGI	https://card.mcmaster.ca/aro/3000518
WP_000242758.1	RGI	https://card.mcmaster.ca/aro/3000518
WP_000242758.1	RGI	https://card.mcmaster.ca/aro/3000518
WP_004121719.1	RGI	https://card.mcmaster.ca/aro/3000676
WP_004104785.1	RGI	https://card.mcmaster.ca/aro/3000516
WP_000242758.1	RGI	https://card.mcmaster.ca/aro/3000518
WP_000242758.1	RGI	https://card.mcmaster.ca/aro/3000518
WP_000242758.1	RGI	https://card.mcmaster.ca/aro/3000518
WP_000242758.1	RGI	https://card.mcmaster.ca/aro/3000518
WP_004121719.1	RGI	https://card.mcmaster.ca/aro/3000676
WP_004104785.1	RGI	https://card.mcmaster.ca/aro/3000516
WP_000242758.1	RGI	https://card.mcmaster.ca/aro/3000518
WP_000242758.1	RGI	https://card.mcmaster.ca/aro/3000518
WP_000242758.1	RGI	https://card.mcmaster.ca/aro/3000518
WP_000242758.1	RGI	https://card.mcmaster.ca/aro/3000518
WP_004121719.1	RGI	https://card.mcmaster.ca/aro/3000676
WP_004104785.1	RGI	https://card.mcmaster.ca/aro/3000516
WP_000242758.1	RGI	https://card.mcmaster.ca/aro/3000518
WP_000242758.1	RGI	https://card.mcmaster.ca/aro/3000518
WP_000242758.1	RGI	https://card.mcmaster.ca/aro/3000518
WP_000242758.1	RGI	https://card.mcmaster.ca/aro/3000518
WP_024357964.1	RGI	https://card.mcmaster.ca/aro/3003953
WP_024359328.1	RGI	https://card.mcmaster.ca/aro/3000778
WP_000242758.1	RGI	https://card.mcmaster.ca/aro/3000518
WP_000242758.1	RGI	https://card.mcmaster.ca/aro/3000518
WP_000242758.1	RGI	https://card.mcmaster.ca/aro/3000518
WP_000242758.1	RGI	https://card.mcmaster.ca/aro/3000518
WP_004102351.1	RGI	https://card.mcmaster.ca/aro/3000263
WP_004123050.1	RGI	https://card.mcmaster.ca/aro/3003295
WP_000242758.1	RGI	https://card.mcmaster.ca/aro/3000518
WP_000242758.1	RGI	https://card.mcmaster.ca/aro/3000518
WP_000242758.1	RGI	https://card.mcmaster.ca/aro/3000518
WP_000242758.1	RGI	https://card.mcmaster.ca/aro/3000518
WP_004102351.1	RGI	https://card.mcmaster.ca/aro/3000263
WP_024359228.1	RGI	https://card.mcmaster.ca/aro/3003952
WP_000242758.1	RGI	https://card.mcmaster.ca/aro/3000518
WP_000242758.1	RGI	https://card.mcmaster.ca/aro/3000518
WP_004102351.1	RGI	https://card.mcmaster.ca/aro/3000263
WP_004138660.1	RGI	https://card.mcmaster.ca/aro/3003066
WP_000242758.1	RGI	https://card.mcmaster.ca/aro/3000518
WP_000242758.1	RGI	https://card.mcmaster.ca/aro/3000518
WP_000242758.1	RGI	https://card.mcmaster.ca/aro/3000518
WP_000242758.1	RGI	https://card.mcmaster.ca/aro/3000518
WP_004102351.1	RGI	https://card.mcmaster.ca/aro/3000263
WP_004136541.1	RGI	https://card.mcmaster.ca/aro/3001327
WP_000242758.1	RGI	https://card.mcmaster.ca/aro/3000518
WP_000242758.1	RGI	https://card.mcmaster.ca/aro/3000518
WP_000242758.1	RGI	https://card.mcmaster.ca/aro/3000518
WP_000242758.1	RGI	https://card.mcmaster.ca/aro/3000518
WP_049085248.1	RGI	https://card.mcmaster.ca/aro/3003967
WP_000242758.1	RGI	https://card.mcmaster.ca/aro/3000518
WP_000242758.1	RGI	https://card.mcmaster.ca/aro/3000518
WP_000242758.1	RGI	https://card.mcmaster.ca/aro/3000518
WP_000242758.1	RGI	https://card.mcmaster.ca/aro/3000518
WP_049086395.1	RGI	https://card.mcmaster.ca/aro/3003922
WP_000242758.1	RGI	https://card.mcmaster.ca/aro/3000518
WP_000242758.1	RGI	https://card.mcmaster.ca/aro/3000518
WP_000242758.1	RGI	https://card.mcmaster.ca/aro/3000518
WP_000242758.1	RGI	https://card.mcmaster.ca/aro/3000518
WP_004121248.1	RGI	https://card.mcmaster.ca/aro/3003840
WP_000242758.1	RGI	https://card.mcmaster.ca/aro/3000518
WP_000242758.1	RGI	https://card.mcmaster.ca/aro/3000518
WP_000242758.1	RGI	https://card.mcmaster.ca/aro/3000518
WP_000242758.1	RGI	https://card.mcmaster.ca/aro/3000518
WP_004121248.1	RGI	https://card.mcmaster.ca/aro/3003840
WP_000242758.1	RGI	https://card.mcmaster.ca/aro/3000518
WP_000242758.1	RGI	https://card.mcmaster.ca/aro/3000518
WP_000242758.1	RGI	https://card.mcmaster.ca/aro/3000518
WP_000242758.1	RGI	https://card.mcmaster.ca/aro/3000518
WP_024359534.1	RGI	https://card.mcmaster.ca/aro/3003844
WP_000242758.1	RGI	https://card.mcmaster.ca/aro/3000518
WP_000242758.1	RGI	https://card.mcmaster.ca/aro/3000518
WP_000242758.1	RGI	https://card.mcmaster.ca/aro/3000518
WP_000242758.1	RGI	https://card.mcmaster.ca/aro/3000518
WP_024359554.1	RGI	https://card.mcmaster.ca/aro/3001216
WP_000242758.1	RGI	https://card.mcmaster.ca/aro/3000518
WP_000242758.1	RGI	https://card.mcmaster.ca/aro/3000518
WP_000242758.1	RGI	https://card.mcmaster.ca/aro/3000518
WP_000242758.1	RGI	https://card.mcmaster.ca/aro/3000518
WP_024360058.1	RGI	https://card.mcmaster.ca/aro/3003986
WP_000242758.1	RGI	https://card.mcmaster.ca/aro/3000518
WP_000242758.1	RGI	https://card.mcmaster.ca/aro/3000518
WP_000242758.1	RGI	https://card.mcmaster.ca/aro/3000518
WP_000242758.1	RGI	https://card.mcmaster.ca/aro/3000518
WP_024360073.1	RGI	https://card.mcmaster.ca/aro/3003950
WP_000242758.1	RGI	https://card.mcmaster.ca/aro/3000518
WP_000242758.1	RGI	https://card.mcmaster.ca/aro/3000518
WP_000242758.1	RGI	https://card.mcmaster.ca/aro/3000518
WP_000242758.1	RGI	https://card.mcmaster.ca/aro/3000518
WP_024360107.1	RGI	https://card.mcmaster.ca/aro/3001328
WP_000242758.1	RGI	https://card.mcmaster.ca/aro/3000518
WP_000242758.1	RGI	https://card.mcmaster.ca/aro/3000518
WP_004126843.1	RGI	https://card.mcmaster.ca/aro/3003890
WP_000242758.1	RGI	https://card.mcmaster.ca/aro/3000518
WP_000242758.1	RGI	https://card.mcmaster.ca/aro/3000518
WP_004130221.1	RGI	https://card.mcmaster.ca/aro/3000823
WP_000242758.1	RGI	https://card.mcmaster.ca/aro/3000518
WP_000242758.1	RGI	https://card.mcmaster.ca/aro/3000518
WP_004126843.1	RGI	https://card.mcmaster.ca/aro/3003890
WP_000242758.1	RGI	https://card.mcmaster.ca/aro/3000518
WP_000242758.1	RGI	https://card.mcmaster.ca/aro/3000518
WP_024359016.1	RGI	https://card.mcmaster.ca/aro/3003048
WP_000242758.1	RGI	https://card.mcmaster.ca/aro/3000518
WP_000242758.1	RGI	https://card.mcmaster.ca/aro/3000518
WP_000242758.1	RGI	https://card.mcmaster.ca/aro/3000518
WP_000242758.1	RGI	https://card.mcmaster.ca/aro/3000518
WP_004136054.1	RGI	https://card.mcmaster.ca/aro/3000800
WP_000242758.1	RGI	https://card.mcmaster.ca/aro/3000518
WP_000242758.1	RGI	https://card.mcmaster.ca/aro/3000518
WP_000242758.1	RGI	https://card.mcmaster.ca/aro/3000518
WP_000242758.1	RGI	https://card.mcmaster.ca/aro/3000518
WP_004136054.1	RGI	https://card.mcmaster.ca/aro/3000800
WP_000242758.1	RGI	https://card.mcmaster.ca/aro/3000518
WP_000242758.1	RGI	https://card.mcmaster.ca/aro/3000518
WP_000242758.1	RGI	https://card.mcmaster.ca/aro/3000518
WP_000242758.1	RGI	https://card.mcmaster.ca/aro/3000518
WP_004848339.1	RGI	https://card.mcmaster.ca/aro/3000778
WP_000242758.1	RGI	https://card.mcmaster.ca/aro/3000518
WP_000242758.1	RGI	https://card.mcmaster.ca/aro/3000518
WP_000242758.1	RGI	https://card.mcmaster.ca/aro/3000518
WP_000242758.1	RGI	https://card.mcmaster.ca/aro/3000518
WP_004848339.1	RGI	https://card.mcmaster.ca/aro/3000778
WP_000242758.1	RGI	https://card.mcmaster.ca/aro/3000518
WP_000242758.1	RGI	https://card.mcmaster.ca/aro/3000518
WP_000242758.1	RGI	https://card.mcmaster.ca/aro/3000518
WP_000242758.1	RGI	https://card.mcmaster.ca/aro/3000518
WP_004132273.1	RGI	https://card.mcmaster.ca/aro/3000825
WP_000242758.1	RGI	https://card.mcmaster.ca/aro/3000518
WP_000242758.1	RGI	https://card.mcmaster.ca/aro/3000518
WP_000242758.1	RGI	https://card.mcmaster.ca/aro/3000518
WP_000242758.1	RGI	https://card.mcmaster.ca/aro/3000518
WP_004134773.1	RGI	https://card.mcmaster.ca/aro/3003578
WP_014227837.1	RGI	https://card.mcmaster.ca/aro/3003986
WP_000242758.1	RGI	https://card.mcmaster.ca/aro/3000518
WP_000242758.1	RGI	https://card.mcmaster.ca/aro/3000518
WP_000242758.1	RGI	https://card.mcmaster.ca/aro/3000518
WP_000242758.1	RGI	https://card.mcmaster.ca/aro/3000518
WP_000242758.1	RGI	https://card.mcmaster.ca/aro/3000518
WP_014227837.1	RGI	https://card.mcmaster.ca/aro/3003986
WP_000242758.1	RGI	https://card.mcmaster.ca/aro/3000518
WP_000242758.1	RGI	https://card.mcmaster.ca/aro/3000518
WP_004097636.1	RGI	https://card.mcmaster.ca/aro/3003359
WP_000242758.1	RGI	https://card.mcmaster.ca/aro/3000518
WP_000242758.1	RGI	https://card.mcmaster.ca/aro/3000518
WP_024360210.1	RGI	https://card.mcmaster.ca/aro/3003548
WP_000242758.1	RGI	https://card.mcmaster.ca/aro/3000518
WP_000242758.1	RGI	https://card.mcmaster.ca/aro/3000518
WP_004097636.1	RGI	https://card.mcmaster.ca/aro/3003359
WP_000242758.1	RGI	https://card.mcmaster.ca/aro/3000518
WP_000242758.1	RGI	https://card.mcmaster.ca/aro/3000518
WP_024360208.1	RGI	https://card.mcmaster.ca/aro/3003550
WP_000242758.1	RGI	https://card.mcmaster.ca/aro/3000518
WP_000242758.1	RGI	https://card.mcmaster.ca/aro/3000518
WP_004097636.1	RGI	https://card.mcmaster.ca/aro/3003359
WP_000242758.1	RGI	https://card.mcmaster.ca/aro/3000518
WP_000242758.1	RGI	https://card.mcmaster.ca/aro/3000518
WP_004127228.1	RGI	https://card.mcmaster.ca/aro/3000831
WP_000242758.1	RGI	https://card.mcmaster.ca/aro/3000518
WP_000242758.1	RGI	https://card.mcmaster.ca/aro/3000518
WP_004097636.1	RGI	https://card.mcmaster.ca/aro/3003359
WP_000242758.1	RGI	https://card.mcmaster.ca/aro/3000518
WP_000242758.1	RGI	https://card.mcmaster.ca/aro/3000518
WP_004127228.1	RGI	https://card.mcmaster.ca/aro/3000831
WP_000242758.1	RGI	https://card.mcmaster.ca/aro/3000518
WP_000242758.1	RGI	https://card.mcmaster.ca/aro/3000518
WP_004097636.1	RGI	https://card.mcmaster.ca/aro/3003359
WP_000242758.1	RGI	https://card.mcmaster.ca/aro/3000518
WP_000242758.1	RGI	https://card.mcmaster.ca/aro/3000518
WP_004127228.1	RGI	https://card.mcmaster.ca/aro/3000831
WP_000242758.1	RGI	https://card.mcmaster.ca/aro/3000518
WP_000242758.1	RGI	https://card.mcmaster.ca/aro/3000518
WP_004139667.1	RGI	https://card.mcmaster.ca/aro/3000800
WP_000242758.1	RGI	https://card.mcmaster.ca/aro/3000518
WP_000242758.1	RGI	https://card.mcmaster.ca/aro/3000518
WP_004107505.1	RGI	https://card.mcmaster.ca/aro/3000830
WP_000242758.1	RGI	https://card.mcmaster.ca/aro/3000518
WP_000242758.1	RGI	https://card.mcmaster.ca/aro/3000518
WP_000242758.1	RGI	https://card.mcmaster.ca/aro/3000518
WP_000242758.1	RGI	https://card.mcmaster.ca/aro/3000518
WP_004107505.1	RGI	https://card.mcmaster.ca/aro/3000830
WP_000242758.1	RGI	https://card.mcmaster.ca/aro/3000518
WP_000242758.1	RGI	https://card.mcmaster.ca/aro/3000518
WP_000242758.1	RGI	https://card.mcmaster.ca/aro/3000518
WP_000242758.1	RGI	https://card.mcmaster.ca/aro/3000518
WP_004107505.1	RGI	https://card.mcmaster.ca/aro/3000830
WP_000242758.1	RGI	https://card.mcmaster.ca/aro/3000518
WP_000242758.1	RGI	https://card.mcmaster.ca/aro/3000518
WP_004135718.1	RGI	https://card.mcmaster.ca/aro/3002986
WP_000242758.1	RGI	https://card.mcmaster.ca/aro/3000518
WP_000242758.1	RGI	https://card.mcmaster.ca/aro/3000518
WP_000242758.1	RGI	https://card.mcmaster.ca/aro/3000518
WP_000242758.1	RGI	https://card.mcmaster.ca/aro/3000518
WP_024358428.1	RGI	https://card.mcmaster.ca/aro/3003830
WP_000242758.1	RGI	https://card.mcmaster.ca/aro/3000518
WP_000242758.1	RGI	https://card.mcmaster.ca/aro/3000518
WP_000242758.1	RGI	https://card.mcmaster.ca/aro/3000518
WP_000242758.1	RGI	https://card.mcmaster.ca/aro/3000518
WP_004123983.1	RGI	https://card.mcmaster.ca/aro/3000027
WP_000242758.1	RGI	https://card.mcmaster.ca/aro/3000518
WP_000242758.1	RGI	https://card.mcmaster.ca/aro/3000518
WP_000242758.1	RGI	https://card.mcmaster.ca/aro/3000518
WP_000242758.1	RGI	https://card.mcmaster.ca/aro/3000518
WP_004121719.1	RGI	https://card.mcmaster.ca/aro/3000676
WP_004104785.1	RGI	https://card.mcmaster.ca/aro/3000516
WP_000242758.1	RGI	https://card.mcmaster.ca/aro/3000518
WP_000242758.1	RGI	https://card.mcmaster.ca/aro/3000518
WP_000242758.1	RGI	https://card.mcmaster.ca/aro/3000518
WP_000242758.1	RGI	https://card.mcmaster.ca/aro/3000518
WP_004121719.1	RGI	https://card.mcmaster.ca/aro/3000676
WP_004104785.1	RGI	https://card.mcmaster.ca/aro/3000516
WP_000242758.1	RGI	https://card.mcmaster.ca/aro/3000518
WP_000242758.1	RGI	https://card.mcmaster.ca/aro/3000518
WP_000242758.1	RGI	https://card.mcmaster.ca/aro/3000518
WP_000242758.1	RGI	https://card.mcmaster.ca/aro/3000518
WP_004121719.1	RGI	https://card.mcmaster.ca/aro/3000676
WP_004104785.1	RGI	https://card.mcmaster.ca/aro/3000516
WP_000242758.1	RGI	https://card.mcmaster.ca/aro/3000518
WP_000242758.1	RGI	https://card.mcmaster.ca/aro/3000518
WP_000242758.1	RGI	https://card.mcmaster.ca/aro/3000518
WP_000242758.1	RGI	https://card.mcmaster.ca/aro/3000518
WP_024357964.1	RGI	https://card.mcmaster.ca/aro/3003953
WP_004104785.1	RGI	https://card.mcmaster.ca/aro/3000516
WP_000242758.1	RGI	https://card.mcmaster.ca/aro/3000518
WP_000242758.1	RGI	https://card.mcmaster.ca/aro/3000518
WP_000242758.1	RGI	https://card.mcmaster.ca/aro/3000518
WP_000242758.1	RGI	https://card.mcmaster.ca/aro/3000518
WP_004102351.1	RGI	https://card.mcmaster.ca/aro/3000263
WP_004123050.1	RGI	https://card.mcmaster.ca/aro/3003295
WP_000242758.1	RGI	https://card.mcmaster.ca/aro/3000518
WP_000242758.1	RGI	https://card.mcmaster.ca/aro/3000518
WP_000242758.1	RGI	https://card.mcmaster.ca/aro/3000518
WP_000242758.1	RGI	https://card.mcmaster.ca/aro/3000518
WP_004102351.1	RGI	https://card.mcmaster.ca/aro/3000263
WP_024359228.1	RGI	https://card.mcmaster.ca/aro/3003952
WP_000242758.1	RGI	https://card.mcmaster.ca/aro/3000518
WP_000242758.1	RGI	https://card.mcmaster.ca/aro/3000518
WP_000242758.1	RGI	https://card.mcmaster.ca/aro/3000518
WP_004102351.1	RGI	https://card.mcmaster.ca/aro/3000263
WP_004138660.1	RGI	https://card.mcmaster.ca/aro/3003066
WP_000242758.1	RGI	https://card.mcmaster.ca/aro/3000518
WP_000242758.1	RGI	https://card.mcmaster.ca/aro/3000518
WP_000242758.1	RGI	https://card.mcmaster.ca/aro/3000518
WP_000242758.1	RGI	https://card.mcmaster.ca/aro/3000518
WP_004102351.1	RGI	https://card.mcmaster.ca/aro/3000263
WP_004136541.1	RGI	https://card.mcmaster.ca/aro/3001327
WP_000242758.1	RGI	https://card.mcmaster.ca/aro/3000518
WP_000242758.1	RGI	https://card.mcmaster.ca/aro/3000518
WP_000242758.1	RGI	https://card.mcmaster.ca/aro/3000518
WP_000242758.1	RGI	https://card.mcmaster.ca/aro/3000518
WP_049085248.1	RGI	https://card.mcmaster.ca/aro/3003967
WP_000242758.1	RGI	https://card.mcmaster.ca/aro/3000518
WP_000242758.1	RGI	https://card.mcmaster.ca/aro/3000518
WP_000242758.1	RGI	https://card.mcmaster.ca/aro/3000518
WP_000242758.1	RGI	https://card.mcmaster.ca/aro/3000518
WP_049086395.1	RGI	https://card.mcmaster.ca/aro/3003922
WP_000242758.1	RGI	https://card.mcmaster.ca/aro/3000518
WP_000242758.1	RGI	https://card.mcmaster.ca/aro/3000518
WP_000242758.1	RGI	https://card.mcmaster.ca/aro/3000518
WP_000242758.1	RGI	https://card.mcmaster.ca/aro/3000518
WP_004121248.1	RGI	https://card.mcmaster.ca/aro/3003840
WP_000242758.1	RGI	https://card.mcmaster.ca/aro/3000518
WP_000242758.1	RGI	https://card.mcmaster.ca/aro/3000518
WP_000242758.1	RGI	https://card.mcmaster.ca/aro/3000518
WP_000242758.1	RGI	https://card.mcmaster.ca/aro/3000518
WP_004121248.1	RGI	https://card.mcmaster.ca/aro/3003840
WP_000242758.1	RGI	https://card.mcmaster.ca/aro/3000518
WP_000242758.1	RGI	https://card.mcmaster.ca/aro/3000518
WP_000242758.1	RGI	https://card.mcmaster.ca/aro/3000518
WP_000242758.1	RGI	https://card.mcmaster.ca/aro/3000518
WP_004121248.1	RGI	https://card.mcmaster.ca/aro/3003840
WP_000242758.1	RGI	https://card.mcmaster.ca/aro/3000518
WP_000242758.1	RGI	https://card.mcmaster.ca/aro/3000518
WP_000242758.1	RGI	https://card.mcmaster.ca/aro/3000518
WP_000242758.1	RGI	https://card.mcmaster.ca/aro/3000518
WP_024359554.1	RGI	https://card.mcmaster.ca/aro/3001216
WP_000242758.1	RGI	https://card.mcmaster.ca/aro/3000518
WP_000242758.1	RGI	https://card.mcmaster.ca/aro/3000518
WP_000242758.1	RGI	https://card.mcmaster.ca/aro/3000518
WP_000242758.1	RGI	https://card.mcmaster.ca/aro/3000518
WP_004137235.1	RGI	https://card.mcmaster.ca/aro/3001329
WP_000242758.1	RGI	https://card.mcmaster.ca/aro/3000518
WP_000242758.1	RGI	https://card.mcmaster.ca/aro/3000518
WP_000242758.1	RGI	https://card.mcmaster.ca/aro/3000518
WP_000242758.1	RGI	https://card.mcmaster.ca/aro/3000518
WP_024360073.1	RGI	https://card.mcmaster.ca/aro/3003950
WP_000242758.1	RGI	https://card.mcmaster.ca/aro/3000518
WP_000242758.1	RGI	https://card.mcmaster.ca/aro/3000518
WP_000242758.1	RGI	https://card.mcmaster.ca/aro/3000518
WP_000242758.1	RGI	https://card.mcmaster.ca/aro/3000518
WP_024360107.1	RGI	https://card.mcmaster.ca/aro/3001328
WP_000242758.1	RGI	https://card.mcmaster.ca/aro/3000518
WP_000242758.1	RGI	https://card.mcmaster.ca/aro/3000518
WP_004126843.1	RGI	https://card.mcmaster.ca/aro/3003890
WP_000242758.1	RGI	https://card.mcmaster.ca/aro/3000518
WP_000242758.1	RGI	https://card.mcmaster.ca/aro/3000518
WP_049103417.1	RGI	https://card.mcmaster.ca/aro/3000778
WP_000242758.1	RGI	https://card.mcmaster.ca/aro/3000518
WP_000242758.1	RGI	https://card.mcmaster.ca/aro/3000518
WP_004126843.1	RGI	https://card.mcmaster.ca/aro/3003890
WP_000242758.1	RGI	https://card.mcmaster.ca/aro/3000518
WP_000242758.1	RGI	https://card.mcmaster.ca/aro/3000518
WP_004130221.1	RGI	https://card.mcmaster.ca/aro/3000823
WP_000242758.1	RGI	https://card.mcmaster.ca/aro/3000518
WP_000242758.1	RGI	https://card.mcmaster.ca/aro/3000518
WP_004133144.1	RGI	https://card.mcmaster.ca/aro/3000778
WP_000242758.1	RGI	https://card.mcmaster.ca/aro/3000518
WP_000242758.1	RGI	https://card.mcmaster.ca/aro/3000518
WP_004136054.1	RGI	https://card.mcmaster.ca/aro/3000800
WP_000242758.1	RGI	https://card.mcmaster.ca/aro/3000518
WP_000242758.1	RGI	https://card.mcmaster.ca/aro/3000518
WP_000242758.1	RGI	https://card.mcmaster.ca/aro/3000518
WP_000242758.1	RGI	https://card.mcmaster.ca/aro/3000518
WP_004136054.1	RGI	https://card.mcmaster.ca/aro/3000800
WP_000242758.1	RGI	https://card.mcmaster.ca/aro/3000518
WP_000242758.1	RGI	https://card.mcmaster.ca/aro/3000518
WP_000242758.1	RGI	https://card.mcmaster.ca/aro/3000518
WP_000242758.1	RGI	https://card.mcmaster.ca/aro/3000518
WP_004136054.1	RGI	https://card.mcmaster.ca/aro/3000800
WP_000242758.1	RGI	https://card.mcmaster.ca/aro/3000518
WP_000242758.1	RGI	https://card.mcmaster.ca/aro/3000518
WP_000242758.1	RGI	https://card.mcmaster.ca/aro/3000518
WP_000242758.1	RGI	https://card.mcmaster.ca/aro/3000518
WP_004848339.1	RGI	https://card.mcmaster.ca/aro/3000778
WP_000242758.1	RGI	https://card.mcmaster.ca/aro/3000518
WP_000242758.1	RGI	https://card.mcmaster.ca/aro/3000518
WP_000242758.1	RGI	https://card.mcmaster.ca/aro/3000518
WP_000242758.1	RGI	https://card.mcmaster.ca/aro/3000518
WP_004132273.1	RGI	https://card.mcmaster.ca/aro/3000825
WP_000242758.1	RGI	https://card.mcmaster.ca/aro/3000518
WP_000242758.1	RGI	https://card.mcmaster.ca/aro/3000518
WP_000242758.1	RGI	https://card.mcmaster.ca/aro/3000518
WP_000242758.1	RGI	https://card.mcmaster.ca/aro/3000518
WP_014227837.1	RGI	https://card.mcmaster.ca/aro/3003986
WP_000242758.1	RGI	https://card.mcmaster.ca/aro/3000518
WP_000242758.1	RGI	https://card.mcmaster.ca/aro/3000518
WP_000242758.1	RGI	https://card.mcmaster.ca/aro/3000518
WP_000242758.1	RGI	https://card.mcmaster.ca/aro/3000518
WP_000242758.1	RGI	https://card.mcmaster.ca/aro/3000518
WP_014227837.1	RGI	https://card.mcmaster.ca/aro/3003986
WP_000242758.1	RGI	https://card.mcmaster.ca/aro/3000518
WP_000242758.1	RGI	https://card.mcmaster.ca/aro/3000518
WP_004097636.1	RGI	https://card.mcmaster.ca/aro/3003359
WP_000242758.1	RGI	https://card.mcmaster.ca/aro/3000518
WP_000242758.1	RGI	https://card.mcmaster.ca/aro/3000518
WP_014227837.1	RGI	https://card.mcmaster.ca/aro/3003986
WP_000242758.1	RGI	https://card.mcmaster.ca/aro/3000518
WP_000242758.1	RGI	https://card.mcmaster.ca/aro/3000518
WP_004097636.1	RGI	https://card.mcmaster.ca/aro/3003359
WP_000242758.1	RGI	https://card.mcmaster.ca/aro/3000518
WP_000242758.1	RGI	https://card.mcmaster.ca/aro/3000518
WP_049087477.1	RGI	https://card.mcmaster.ca/aro/3003549
WP_000242758.1	RGI	https://card.mcmaster.ca/aro/3000518
WP_000242758.1	RGI	https://card.mcmaster.ca/aro/3000518
WP_004097636.1	RGI	https://card.mcmaster.ca/aro/3003359
WP_000242758.1	RGI	https://card.mcmaster.ca/aro/3000518
WP_000242758.1	RGI	https://card.mcmaster.ca/aro/3000518
WP_004127228.1	RGI	https://card.mcmaster.ca/aro/3000831
WP_000242758.1	RGI	https://card.mcmaster.ca/aro/3000518
WP_000242758.1	RGI	https://card.mcmaster.ca/aro/3000518
WP_004097636.1	RGI	https://card.mcmaster.ca/aro/3003359
WP_000242758.1	RGI	https://card.mcmaster.ca/aro/3000518
WP_000242758.1	RGI	https://card.mcmaster.ca/aro/3000518
WP_004127228.1	RGI	https://card.mcmaster.ca/aro/3000831
WP_000242758.1	RGI	https://card.mcmaster.ca/aro/3000518
WP_000242758.1	RGI	https://card.mcmaster.ca/aro/3000518
WP_004097636.1	RGI	https://card.mcmaster.ca/aro/3003359
WP_000242758.1	RGI	https://card.mcmaster.ca/aro/3000518
WP_000242758.1	RGI	https://card.mcmaster.ca/aro/3000518
WP_004127228.1	RGI	https://card.mcmaster.ca/aro/3000831
WP_000242758.1	RGI	https://card.mcmaster.ca/aro/3000518
WP_000242758.1	RGI	https://card.mcmaster.ca/aro/3000518
WP_004097636.1	RGI	https://card.mcmaster.ca/aro/3003359
WP_000242758.1	RGI	https://card.mcmaster.ca/aro/3000518
WP_000242758.1	RGI	https://card.mcmaster.ca/aro/3000518
WP_004107505.1	RGI	https://card.mcmaster.ca/aro/3000830
WP_000242758.1	RGI	https://card.mcmaster.ca/aro/3000518
WP_000242758.1	RGI	https://card.mcmaster.ca/aro/3000518
WP_004139667.1	RGI	https://card.mcmaster.ca/aro/3000800
WP_000242758.1	RGI	https://card.mcmaster.ca/aro/3000518
WP_000242758.1	RGI	https://card.mcmaster.ca/aro/3000518
WP_004107505.1	RGI	https://card.mcmaster.ca/aro/3000830
WP_000242758.1	RGI	https://card.mcmaster.ca/aro/3000518
WP_000242758.1	RGI	https://card.mcmaster.ca/aro/3000518
WP_000242758.1	RGI	https://card.mcmaster.ca/aro/3000518
WP_000242758.1	RGI	https://card.mcmaster.ca/aro/3000518
WP_004107505.1	RGI	https://card.mcmaster.ca/aro/3000830
WP_000242758.1	RGI	https://card.mcmaster.ca/aro/3000518
WP_000242758.1	RGI	https://card.mcmaster.ca/aro/3000518
WP_004135718.1	RGI	https://card.mcmaster.ca/aro/3002986
WP_000242758.1	RGI	https://card.mcmaster.ca/aro/3000518
WP_000242758.1	RGI	https://card.mcmaster.ca/aro/3000518
WP_004107505.1	RGI	https://card.mcmaster.ca/aro/3000830
WP_000242758.1	RGI	https://card.mcmaster.ca/aro/3000518
WP_000242758.1	RGI	https://card.mcmaster.ca/aro/3000518
WP_024358428.1	RGI	https://card.mcmaster.ca/aro/3003830
WP_000242758.1	RGI	https://card.mcmaster.ca/aro/3000518
WP_000242758.1	RGI	https://card.mcmaster.ca/aro/3000518
WP_000242758.1	RGI	https://card.mcmaster.ca/aro/3000518
WP_000242758.1	RGI	https://card.mcmaster.ca/aro/3000518
WP_004123983.1	RGI	https://card.mcmaster.ca/aro/3000027
WP_000242758.1	RGI	https://card.mcmaster.ca/aro/3000518
WP_000242758.1	RGI	https://card.mcmaster.ca/aro/3000518
WP_000242758.1	RGI	https://card.mcmaster.ca/aro/3000518
WP_000242758.1	RGI	https://card.mcmaster.ca/aro/3000518
WP_004104785.1	RGI	https://card.mcmaster.ca/aro/3000516
WP_000242758.1	RGI	https://card.mcmaster.ca/aro/3000518
WP_000242758.1	RGI	https://card.mcmaster.ca/aro/3000518
WP_000242758.1	RGI	https://card.mcmaster.ca/aro/3000518
WP_000242758.1	RGI	https://card.mcmaster.ca/aro/3000518
WP_004121719.1	RGI	https://card.mcmaster.ca/aro/3000676
WP_004104785.1	RGI	https://card.mcmaster.ca/aro/3000516
WP_000242758.1	RGI	https://card.mcmaster.ca/aro/3000518
WP_000242758.1	RGI	https://card.mcmaster.ca/aro/3000518
WP_000242758.1	RGI	https://card.mcmaster.ca/aro/3000518
WP_000242758.1	RGI	https://card.mcmaster.ca/aro/3000518
WP_004121719.1	RGI	https://card.mcmaster.ca/aro/3000676
WP_004104785.1	RGI	https://card.mcmaster.ca/aro/3000516
WP_000242758.1	RGI	https://card.mcmaster.ca/aro/3000518
WP_000242758.1	RGI	https://card.mcmaster.ca/aro/3000518
WP_000242758.1	RGI	https://card.mcmaster.ca/aro/3000518
WP_000242758.1	RGI	https://card.mcmaster.ca/aro/3000518
WP_024357964.1	RGI	https://card.mcmaster.ca/aro/3003953
WP_004104785.1	RGI	https://card.mcmaster.ca/aro/3000516
WP_000242758.1	RGI	https://card.mcmaster.ca/aro/3000518
WP_000242758.1	RGI	https://card.mcmaster.ca/aro/3000518
WP_000242758.1	RGI	https://card.mcmaster.ca/aro/3000518
WP_000242758.1	RGI	https://card.mcmaster.ca/aro/3000518
WP_004102351.1	RGI	https://card.mcmaster.ca/aro/3000263
WP_024359328.1	RGI	https://card.mcmaster.ca/aro/3000778
WP_000242758.1	RGI	https://card.mcmaster.ca/aro/3000518
WP_000242758.1	RGI	https://card.mcmaster.ca/aro/3000518
WP_000242758.1	RGI	https://card.mcmaster.ca/aro/3000518
WP_000242758.1	RGI	https://card.mcmaster.ca/aro/3000518
WP_004102351.1	RGI	https://card.mcmaster.ca/aro/3000263
WP_004123050.1	RGI	https://card.mcmaster.ca/aro/3003295
WP_000242758.1	RGI	https://card.mcmaster.ca/aro/3000518
WP_000242758.1	RGI	https://card.mcmaster.ca/aro/3000518
WP_000242758.1	RGI	https://card.mcmaster.ca/aro/3000518
WP_004138660.1	RGI	https://card.mcmaster.ca/aro/3003066
WP_000242758.1	RGI	https://card.mcmaster.ca/aro/3000518
WP_000242758.1	RGI	https://card.mcmaster.ca/aro/3000518
WP_000242758.1	RGI	https://card.mcmaster.ca/aro/3000518
WP_000242758.1	RGI	https://card.mcmaster.ca/aro/3000518
WP_004102351.1	RGI	https://card.mcmaster.ca/aro/3000263
WP_004138668.1	RGI	https://card.mcmaster.ca/aro/3000794
WP_000242758.1	RGI	https://card.mcmaster.ca/aro/3000518
WP_000242758.1	RGI	https://card.mcmaster.ca/aro/3000518
WP_000242758.1	RGI	https://card.mcmaster.ca/aro/3000518
WP_000242758.1	RGI	https://card.mcmaster.ca/aro/3000518
WP_004102351.1	RGI	https://card.mcmaster.ca/aro/3000263
WP_000242758.1	RGI	https://card.mcmaster.ca/aro/3000518
WP_000242758.1	RGI	https://card.mcmaster.ca/aro/3000518
WP_000242758.1	RGI	https://card.mcmaster.ca/aro/3000518
WP_000242758.1	RGI	https://card.mcmaster.ca/aro/3000518
WP_049086395.1	RGI	https://card.mcmaster.ca/aro/3003922
WP_000242758.1	RGI	https://card.mcmaster.ca/aro/3000518
WP_000242758.1	RGI	https://card.mcmaster.ca/aro/3000518
WP_000242758.1	RGI	https://card.mcmaster.ca/aro/3000518
WP_000242758.1	RGI	https://card.mcmaster.ca/aro/3000518
WP_004121248.1	RGI	https://card.mcmaster.ca/aro/3003840
WP_000242758.1	RGI	https://card.mcmaster.ca/aro/3000518
WP_000242758.1	RGI	https://card.mcmaster.ca/aro/3000518
WP_000242758.1	RGI	https://card.mcmaster.ca/aro/3000518
WP_000242758.1	RGI	https://card.mcmaster.ca/aro/3000518
WP_004121248.1	RGI	https://card.mcmaster.ca/aro/3003840
WP_000242758.1	RGI	https://card.mcmaster.ca/aro/3000518
WP_000242758.1	RGI	https://card.mcmaster.ca/aro/3000518
WP_000242758.1	RGI	https://card.mcmaster.ca/aro/3000518
WP_000242758.1	RGI	https://card.mcmaster.ca/aro/3000518
WP_004121248.1	RGI	https://card.mcmaster.ca/aro/3003840
WP_000242758.1	RGI	https://card.mcmaster.ca/aro/3000518
WP_000242758.1	RGI	https://card.mcmaster.ca/aro/3000518
WP_000242758.1	RGI	https://card.mcmaster.ca/aro/3000518
WP_000242758.1	RGI	https://card.mcmaster.ca/aro/3000518
WP_024359554.1	RGI	https://card.mcmaster.ca/aro/3001216
WP_000242758.1	RGI	https://card.mcmaster.ca/aro/3000518
WP_000242758.1	RGI	https://card.mcmaster.ca/aro/3000518
WP_000242758.1	RGI	https://card.mcmaster.ca/aro/3000518
WP_000242758.1	RGI	https://card.mcmaster.ca/aro/3000518
WP_004137235.1	RGI	https://card.mcmaster.ca/aro/3001329
WP_000242758.1	RGI	https://card.mcmaster.ca/aro/3000518
WP_000242758.1	RGI	https://card.mcmaster.ca/aro/3000518
WP_000242758.1	RGI	https://card.mcmaster.ca/aro/3000518
WP_000242758.1	RGI	https://card.mcmaster.ca/aro/3000518
WP_024360058.1	RGI	https://card.mcmaster.ca/aro/3003986
WP_000242758.1	RGI	https://card.mcmaster.ca/aro/3000518
WP_000242758.1	RGI	https://card.mcmaster.ca/aro/3000518
WP_000242758.1	RGI	https://card.mcmaster.ca/aro/3000518
WP_000242758.1	RGI	https://card.mcmaster.ca/aro/3000518
WP_024360073.1	RGI	https://card.mcmaster.ca/aro/3003950
WP_000242758.1	RGI	https://card.mcmaster.ca/aro/3000518
WP_000242758.1	RGI	https://card.mcmaster.ca/aro/3000518
WP_024360558.1	RGI	https://card.mcmaster.ca/aro/3000309
WP_000242758.1	RGI	https://card.mcmaster.ca/aro/3000518
WP_000242758.1	RGI	https://card.mcmaster.ca/aro/3000518
WP_049103417.1	RGI	https://card.mcmaster.ca/aro/3000778
WP_000242758.1	RGI	https://card.mcmaster.ca/aro/3000518
WP_000242758.1	RGI	https://card.mcmaster.ca/aro/3000518
WP_004126843.1	RGI	https://card.mcmaster.ca/aro/3003890
WP_000242758.1	RGI	https://card.mcmaster.ca/aro/3000518
WP_000242758.1	RGI	https://card.mcmaster.ca/aro/3000518
WP_004130221.1	RGI	https://card.mcmaster.ca/aro/3000823
WP_000242758.1	RGI	https://card.mcmaster.ca/aro/3000518
WP_000242758.1	RGI	https://card.mcmaster.ca/aro/3000518
WP_004133144.1	RGI	https://card.mcmaster.ca/aro/3000778
WP_000242758.1	RGI	https://card.mcmaster.ca/aro/3000518
WP_000242758.1	RGI	https://card.mcmaster.ca/aro/3000518
WP_024359016.1	RGI	https://card.mcmaster.ca/aro/3003048
WP_000242758.1	RGI	https://card.mcmaster.ca/aro/3000518
WP_000242758.1	RGI	https://card.mcmaster.ca/aro/3000518
WP_000242758.1	RGI	https://card.mcmaster.ca/aro/3000518
WP_000242758.1	RGI	https://card.mcmaster.ca/aro/3000518
WP_004136054.1	RGI	https://card.mcmaster.ca/aro/3000800
WP_000242758.1	RGI	https://card.mcmaster.ca/aro/3000518
WP_000242758.1	RGI	https://card.mcmaster.ca/aro/3000518
WP_000242758.1	RGI	https://card.mcmaster.ca/aro/3000518
WP_000242758.1	RGI	https://card.mcmaster.ca/aro/3000518
WP_004136054.1	RGI	https://card.mcmaster.ca/aro/3000800
WP_000242758.1	RGI	https://card.mcmaster.ca/aro/3000518
WP_000242758.1	RGI	https://card.mcmaster.ca/aro/3000518
WP_000242758.1	RGI	https://card.mcmaster.ca/aro/3000518
WP_000242758.1	RGI	https://card.mcmaster.ca/aro/3000518
WP_004848339.1	RGI	https://card.mcmaster.ca/aro/3000778
WP_000242758.1	RGI	https://card.mcmaster.ca/aro/3000518
WP_000242758.1	RGI	https://card.mcmaster.ca/aro/3000518
WP_000242758.1	RGI	https://card.mcmaster.ca/aro/3000518
WP_000242758.1	RGI	https://card.mcmaster.ca/aro/3000518
WP_004872303.1	RGI	https://card.mcmaster.ca/aro/3003730
WP_000242758.1	RGI	https://card.mcmaster.ca/aro/3000518
WP_000242758.1	RGI	https://card.mcmaster.ca/aro/3000518
WP_000242758.1	RGI	https://card.mcmaster.ca/aro/3000518
WP_000242758.1	RGI	https://card.mcmaster.ca/aro/3000518
WP_014227837.1	RGI	https://card.mcmaster.ca/aro/3003986
WP_000242758.1	RGI	https://card.mcmaster.ca/aro/3000518
WP_000242758.1	RGI	https://card.mcmaster.ca/aro/3000518
WP_000242758.1	RGI	https://card.mcmaster.ca/aro/3000518
WP_000242758.1	RGI	https://card.mcmaster.ca/aro/3000518
WP_004134773.1	RGI	https://card.mcmaster.ca/aro/3003578
WP_014227837.1	RGI	https://card.mcmaster.ca/aro/3003986
WP_000242758.1	RGI	https://card.mcmaster.ca/aro/3000518
WP_000242758.1	RGI	https://card.mcmaster.ca/aro/3000518
WP_000242758.1	RGI	https://card.mcmaster.ca/aro/3000518
WP_000242758.1	RGI	https://card.mcmaster.ca/aro/3000518
WP_000242758.1	RGI	https://card.mcmaster.ca/aro/3000518
WP_014227837.1	RGI	https://card.mcmaster.ca/aro/3003986
WP_000242758.1	RGI	https://card.mcmaster.ca/aro/3000518
WP_000242758.1	RGI	https://card.mcmaster.ca/aro/3000518
WP_004097636.1	RGI	https://card.mcmaster.ca/aro/3003359
WP_000242758.1	RGI	https://card.mcmaster.ca/aro/3000518
WP_000242758.1	RGI	https://card.mcmaster.ca/aro/3000518
WP_049087477.1	RGI	https://card.mcmaster.ca/aro/3003549
WP_000242758.1	RGI	https://card.mcmaster.ca/aro/3000518
WP_000242758.1	RGI	https://card.mcmaster.ca/aro/3000518
WP_004097636.1	RGI	https://card.mcmaster.ca/aro/3003359
WP_000242758.1	RGI	https://card.mcmaster.ca/aro/3000518
WP_000242758.1	RGI	https://card.mcmaster.ca/aro/3000518
WP_004127228.1	RGI	https://card.mcmaster.ca/aro/3000831
WP_000242758.1	RGI	https://card.mcmaster.ca/aro/3000518
WP_000242758.1	RGI	https://card.mcmaster.ca/aro/3000518
WP_004097636.1	RGI	https://card.mcmaster.ca/aro/3003359
WP_000242758.1	RGI	https://card.mcmaster.ca/aro/3000518
WP_000242758.1	RGI	https://card.mcmaster.ca/aro/3000518
WP_004127228.1	RGI	https://card.mcmaster.ca/aro/3000831
WP_000242758.1	RGI	https://card.mcmaster.ca/aro/3000518
WP_000242758.1	RGI	https://card.mcmaster.ca/aro/3000518
WP_004097636.1	RGI	https://card.mcmaster.ca/aro/3003359
WP_000242758.1	RGI	https://card.mcmaster.ca/aro/3000518
WP_000242758.1	RGI	https://card.mcmaster.ca/aro/3000518
WP_004127228.1	RGI	https://card.mcmaster.ca/aro/3000831
WP_000242758.1	RGI	https://card.mcmaster.ca/aro/3000518
WP_000242758.1	RGI	https://card.mcmaster.ca/aro/3000518
WP_004097636.1	RGI	https://card.mcmaster.ca/aro/3003359
WP_000242758.1	RGI	https://card.mcmaster.ca/aro/3000518
WP_000242758.1	RGI	https://card.mcmaster.ca/aro/3000518
WP_004107505.1	RGI	https://card.mcmaster.ca/aro/3000830
WP_000242758.1	RGI	https://card.mcmaster.ca/aro/3000518
WP_000242758.1	RGI	https://card.mcmaster.ca/aro/3000518
WP_004139667.1	RGI	https://card.mcmaster.ca/aro/3000800
WP_000242758.1	RGI	https://card.mcmaster.ca/aro/3000518
WP_000242758.1	RGI	https://card.mcmaster.ca/aro/3000518
WP_004107505.1	RGI	https://card.mcmaster.ca/aro/3000830
WP_000242758.1	RGI	https://card.mcmaster.ca/aro/3000518
WP_000242758.1	RGI	https://card.mcmaster.ca/aro/3000518
WP_000242758.1	RGI	https://card.mcmaster.ca/aro/3000518
WP_000242758.1	RGI	https://card.mcmaster.ca/aro/3000518
WP_004107505.1	RGI	https://card.mcmaster.ca/aro/3000830
WP_000242758.1	RGI	https://card.mcmaster.ca/aro/3000518
WP_000242758.1	RGI	https://card.mcmaster.ca/aro/3000518
WP_000242758.1	RGI	https://card.mcmaster.ca/aro/3000518
WP_000242758.1	RGI	https://card.mcmaster.ca/aro/3000518
WP_004107505.1	RGI	https://card.mcmaster.ca/aro/3000830
WP_000242758.1	RGI	https://card.mcmaster.ca/aro/3000518
WP_000242758.1	RGI	https://card.mcmaster.ca/aro/3000518
WP_024358428.1	RGI	https://card.mcmaster.ca/aro/3003830
WP_000242758.1	RGI	https://card.mcmaster.ca/aro/3000518
WP_000242758.1	RGI	https://card.mcmaster.ca/aro/3000518
WP_000242758.1	RGI	https://card.mcmaster.ca/aro/3000518
WP_000242758.1	RGI	https://card.mcmaster.ca/aro/3000518
WP_004123983.1	RGI	https://card.mcmaster.ca/aro/3000027
WP_000242758.1	RGI	https://card.mcmaster.ca/aro/3000518
WP_000242758.1	RGI	https://card.mcmaster.ca/aro/3000518
WP_000242758.1	RGI	https://card.mcmaster.ca/aro/3000518
WP_000242758.1	RGI	https://card.mcmaster.ca/aro/3000518
WP_004104785.1	RGI	https://card.mcmaster.ca/aro/3000516
WP_000242758.1	RGI	https://card.mcmaster.ca/aro/3000518
WP_000242758.1	RGI	https://card.mcmaster.ca/aro/3000518
WP_000242758.1	RGI	https://card.mcmaster.ca/aro/3000518
WP_000242758.1	RGI	https://card.mcmaster.ca/aro/3000518
WP_004121719.1	RGI	https://card.mcmaster.ca/aro/3000676
WP_004104785.1	RGI	https://card.mcmaster.ca/aro/3000516
WP_000242758.1	RGI	https://card.mcmaster.ca/aro/3000518
WP_000242758.1	RGI	https://card.mcmaster.ca/aro/3000518
WP_000242758.1	RGI	https://card.mcmaster.ca/aro/3000518
WP_000242758.1	RGI	https://card.mcmaster.ca/aro/3000518
WP_004121719.1	RGI	https://card.mcmaster.ca/aro/3000676
WP_004104785.1	RGI	https://card.mcmaster.ca/aro/3000516
WP_000242758.1	RGI	https://card.mcmaster.ca/aro/3000518
WP_000242758.1	RGI	https://card.mcmaster.ca/aro/3000518
WP_000242758.1	RGI	https://card.mcmaster.ca/aro/3000518
WP_000242758.1	RGI	https://card.mcmaster.ca/aro/3000518
WP_004121719.1	RGI	https://card.mcmaster.ca/aro/3000676
WP_004104785.1	RGI	https://card.mcmaster.ca/aro/3000516
WP_000242758.1	RGI	https://card.mcmaster.ca/aro/3000518
WP_000242758.1	RGI	https://card.mcmaster.ca/aro/3000518
WP_000242758.1	RGI	https://card.mcmaster.ca/aro/3000518
WP_000242758.1	RGI	https://card.mcmaster.ca/aro/3000518
WP_024357964.1	RGI	https://card.mcmaster.ca/aro/3003953
WP_024359328.1	RGI	https://card.mcmaster.ca/aro/3000778
WP_000242758.1	RGI	https://card.mcmaster.ca/aro/3000518
WP_000242758.1	RGI	https://card.mcmaster.ca/aro/3000518
WP_000242758.1	RGI	https://card.mcmaster.ca/aro/3000518
WP_000242758.1	RGI	https://card.mcmaster.ca/aro/3000518
WP_004102351.1	RGI	https://card.mcmaster.ca/aro/3000263
WP_004123050.1	RGI	https://card.mcmaster.ca/aro/3003295
WP_000242758.1	RGI	https://card.mcmaster.ca/aro/3000518
WP_000242758.1	RGI	https://card.mcmaster.ca/aro/3000518
WP_000242758.1	RGI	https://card.mcmaster.ca/aro/3000518
WP_000242758.1	RGI	https://card.mcmaster.ca/aro/3000518
WP_004102351.1	RGI	https://card.mcmaster.ca/aro/3000263
WP_000242758.1	RGI	https://card.mcmaster.ca/aro/3000518
WP_000242758.1	RGI	https://card.mcmaster.ca/aro/3000518
WP_000242758.1	RGI	https://card.mcmaster.ca/aro/3000518
WP_004102351.1	RGI	https://card.mcmaster.ca/aro/3000263
WP_004138668.1	RGI	https://card.mcmaster.ca/aro/3000794
WP_000242758.1	RGI	https://card.mcmaster.ca/aro/3000518
WP_000242758.1	RGI	https://card.mcmaster.ca/aro/3000518
WP_000242758.1	RGI	https://card.mcmaster.ca/aro/3000518
WP_000242758.1	RGI	https://card.mcmaster.ca/aro/3000518
WP_004102351.1	RGI	https://card.mcmaster.ca/aro/3000263
WP_004136541.1	RGI	https://card.mcmaster.ca/aro/3001327
WP_000242758.1	RGI	https://card.mcmaster.ca/aro/3000518
WP_000242758.1	RGI	https://card.mcmaster.ca/aro/3000518
WP_000242758.1	RGI	https://card.mcmaster.ca/aro/3000518
WP_000242758.1	RGI	https://card.mcmaster.ca/aro/3000518
WP_049085248.1	RGI	https://card.mcmaster.ca/aro/3003967
WP_000242758.1	RGI	https://card.mcmaster.ca/aro/3000518
WP_000242758.1	RGI	https://card.mcmaster.ca/aro/3000518
WP_000242758.1	RGI	https://card.mcmaster.ca/aro/3000518
WP_000242758.1	RGI	https://card.mcmaster.ca/aro/3000518
WP_004121248.1	RGI	https://card.mcmaster.ca/aro/3003840
WP_000242758.1	RGI	https://card.mcmaster.ca/aro/3000518
WP_000242758.1	RGI	https://card.mcmaster.ca/aro/3000518
WP_000242758.1	RGI	https://card.mcmaster.ca/aro/3000518
WP_000242758.1	RGI	https://card.mcmaster.ca/aro/3000518
WP_004121248.1	RGI	https://card.mcmaster.ca/aro/3003840
WP_000242758.1	RGI	https://card.mcmaster.ca/aro/3000518
WP_000242758.1	RGI	https://card.mcmaster.ca/aro/3000518
WP_000242758.1	RGI	https://card.mcmaster.ca/aro/3000518
WP_000242758.1	RGI	https://card.mcmaster.ca/aro/3000518
WP_004121248.1	RGI	https://card.mcmaster.ca/aro/3003840
WP_000242758.1	RGI	https://card.mcmaster.ca/aro/3000518
WP_000242758.1	RGI	https://card.mcmaster.ca/aro/3000518
WP_000242758.1	RGI	https://card.mcmaster.ca/aro/3000518
WP_000242758.1	RGI	https://card.mcmaster.ca/aro/3000518
WP_024359534.1	RGI	https://card.mcmaster.ca/aro/3003844
WP_000242758.1	RGI	https://card.mcmaster.ca/aro/3000518
WP_000242758.1	RGI	https://card.mcmaster.ca/aro/3000518
WP_000242758.1	RGI	https://card.mcmaster.ca/aro/3000518
WP_000242758.1	RGI	https://card.mcmaster.ca/aro/3000518
WP_004137235.1	RGI	https://card.mcmaster.ca/aro/3001329
WP_000242758.1	RGI	https://card.mcmaster.ca/aro/3000518
WP_000242758.1	RGI	https://card.mcmaster.ca/aro/3000518
WP_000242758.1	RGI	https://card.mcmaster.ca/aro/3000518
WP_000242758.1	RGI	https://card.mcmaster.ca/aro/3000518
WP_024360058.1	RGI	https://card.mcmaster.ca/aro/3003986
WP_000242758.1	RGI	https://card.mcmaster.ca/aro/3000518
WP_000242758.1	RGI	https://card.mcmaster.ca/aro/3000518
WP_000242758.1	RGI	https://card.mcmaster.ca/aro/3000518
WP_000242758.1	RGI	https://card.mcmaster.ca/aro/3000518
WP_024360073.1	RGI	https://card.mcmaster.ca/aro/3003950
WP_000242758.1	RGI	https://card.mcmaster.ca/aro/3000518
WP_000242758.1	RGI	https://card.mcmaster.ca/aro/3000518
WP_024360558.1	RGI	https://card.mcmaster.ca/aro/3000309
WP_000242758.1	RGI	https://card.mcmaster.ca/aro/3000518
WP_000242758.1	RGI	https://card.mcmaster.ca/aro/3000518
WP_024360107.1	RGI	https://card.mcmaster.ca/aro/3001328
WP_000242758.1	RGI	https://card.mcmaster.ca/aro/3000518
WP_000242758.1	RGI	https://card.mcmaster.ca/aro/3000518
WP_004126843.1	RGI	https://card.mcmaster.ca/aro/3003890
WP_000242758.1	RGI	https://card.mcmaster.ca/aro/3000518
WP_000242758.1	RGI	https://card.mcmaster.ca/aro/3000518
WP_004130221.1	RGI	https://card.mcmaster.ca/aro/3000823
WP_000242758.1	RGI	https://card.mcmaster.ca/aro/3000518
WP_000242758.1	RGI	https://card.mcmaster.ca/aro/3000518
WP_004126843.1	RGI	https://card.mcmaster.ca/aro/3003890
WP_000242758.1	RGI	https://card.mcmaster.ca/aro/3000518
WP_000242758.1	RGI	https://card.mcmaster.ca/aro/3000518
WP_024359016.1	RGI	https://card.mcmaster.ca/aro/3003048
WP_000242758.1	RGI	https://card.mcmaster.ca/aro/3000518
WP_000242758.1	RGI	https://card.mcmaster.ca/aro/3000518
WP_000242758.1	RGI	https://card.mcmaster.ca/aro/3000518
WP_000242758.1	RGI	https://card.mcmaster.ca/aro/3000518
WP_004136054.1	RGI	https://card.mcmaster.ca/aro/3000800
WP_000242758.1	RGI	https://card.mcmaster.ca/aro/3000518
WP_000242758.1	RGI	https://card.mcmaster.ca/aro/3000518
WP_000242758.1	RGI	https://card.mcmaster.ca/aro/3000518
WP_000242758.1	RGI	https://card.mcmaster.ca/aro/3000518
WP_004136054.1	RGI	https://card.mcmaster.ca/aro/3000800
WP_000242758.1	RGI	https://card.mcmaster.ca/aro/3000518
WP_000242758.1	RGI	https://card.mcmaster.ca/aro/3000518
WP_000242758.1	RGI	https://card.mcmaster.ca/aro/3000518
WP_000242758.1	RGI	https://card.mcmaster.ca/aro/3000518
WP_004848339.1	RGI	https://card.mcmaster.ca/aro/3000778
WP_000242758.1	RGI	https://card.mcmaster.ca/aro/3000518
WP_000242758.1	RGI	https://card.mcmaster.ca/aro/3000518
WP_000242758.1	RGI	https://card.mcmaster.ca/aro/3000518
WP_000242758.1	RGI	https://card.mcmaster.ca/aro/3000518
WP_004872303.1	RGI	https://card.mcmaster.ca/aro/3003730
WP_000242758.1	RGI	https://card.mcmaster.ca/aro/3000518
WP_000242758.1	RGI	https://card.mcmaster.ca/aro/3000518
WP_000242758.1	RGI	https://card.mcmaster.ca/aro/3000518
WP_000242758.1	RGI	https://card.mcmaster.ca/aro/3000518
WP_004132273.1	RGI	https://card.mcmaster.ca/aro/3000825
WP_000242758.1	RGI	https://card.mcmaster.ca/aro/3000518
WP_000242758.1	RGI	https://card.mcmaster.ca/aro/3000518
WP_000242758.1	RGI	https://card.mcmaster.ca/aro/3000518
WP_000242758.1	RGI	https://card.mcmaster.ca/aro/3000518
WP_004134773.1	RGI	https://card.mcmaster.ca/aro/3003578
WP_014227837.1	RGI	https://card.mcmaster.ca/aro/3003986
WP_000242758.1	RGI	https://card.mcmaster.ca/aro/3000518
WP_000242758.1	RGI	https://card.mcmaster.ca/aro/3000518
WP_000242758.1	RGI	https://card.mcmaster.ca/aro/3000518
WP_000242758.1	RGI	https://card.mcmaster.ca/aro/3000518
WP_000242758.1	RGI	https://card.mcmaster.ca/aro/3000518
WP_014227837.1	RGI	https://card.mcmaster.ca/aro/3003986
WP_000242758.1	RGI	https://card.mcmaster.ca/aro/3000518
WP_000242758.1	RGI	https://card.mcmaster.ca/aro/3000518
WP_004097636.1	RGI	https://card.mcmaster.ca/aro/3003359
WP_000242758.1	RGI	https://card.mcmaster.ca/aro/3000518
WP_000242758.1	RGI	https://card.mcmaster.ca/aro/3000518
WP_024360210.1	RGI	https://card.mcmaster.ca/aro/3003548
WP_000242758.1	RGI	https://card.mcmaster.ca/aro/3000518
WP_000242758.1	RGI	https://card.mcmaster.ca/aro/3000518
WP_004097636.1	RGI	https://card.mcmaster.ca/aro/3003359
WP_000242758.1	RGI	https://card.mcmaster.ca/aro/3000518
WP_000242758.1	RGI	https://card.mcmaster.ca/aro/3000518
WP_024360208.1	RGI	https://card.mcmaster.ca/aro/3003550
WP_000242758.1	RGI	https://card.mcmaster.ca/aro/3000518
WP_000242758.1	RGI	https://card.mcmaster.ca/aro/3000518
WP_004097636.1	RGI	https://card.mcmaster.ca/aro/3003359
WP_000242758.1	RGI	https://card.mcmaster.ca/aro/3000518
WP_000242758.1	RGI	https://card.mcmaster.ca/aro/3000518
WP_004127228.1	RGI	https://card.mcmaster.ca/aro/3000831
WP_000242758.1	RGI	https://card.mcmaster.ca/aro/3000518
WP_000242758.1	RGI	https://card.mcmaster.ca/aro/3000518
WP_004097636.1	RGI	https://card.mcmaster.ca/aro/3003359
WP_000242758.1	RGI	https://card.mcmaster.ca/aro/3000518
WP_000242758.1	RGI	https://card.mcmaster.ca/aro/3000518
WP_004127228.1	RGI	https://card.mcmaster.ca/aro/3000831
WP_000242758.1	RGI	https://card.mcmaster.ca/aro/3000518
WP_000242758.1	RGI	https://card.mcmaster.ca/aro/3000518
WP_004097636.1	RGI	https://card.mcmaster.ca/aro/3003359
WP_000242758.1	RGI	https://card.mcmaster.ca/aro/3000518
WP_000242758.1	RGI	https://card.mcmaster.ca/aro/3000518
WP_004107505.1	RGI	https://card.mcmaster.ca/aro/3000830
WP_000242758.1	RGI	https://card.mcmaster.ca/aro/3000518
WP_000242758.1	RGI	https://card.mcmaster.ca/aro/3000518
WP_004139667.1	RGI	https://card.mcmaster.ca/aro/3000800
WP_000242758.1	RGI	https://card.mcmaster.ca/aro/3000518
WP_000242758.1	RGI	https://card.mcmaster.ca/aro/3000518
WP_004107505.1	RGI	https://card.mcmaster.ca/aro/3000830
WP_000242758.1	RGI	https://card.mcmaster.ca/aro/3000518
WP_000242758.1	RGI	https://card.mcmaster.ca/aro/3000518
WP_000242758.1	RGI	https://card.mcmaster.ca/aro/3000518
WP_000242758.1	RGI	https://card.mcmaster.ca/aro/3000518
WP_004107505.1	RGI	https://card.mcmaster.ca/aro/3000830
WP_000242758.1	RGI	https://card.mcmaster.ca/aro/3000518
WP_000242758.1	RGI	https://card.mcmaster.ca/aro/3000518
WP_000242758.1	RGI	https://card.mcmaster.ca/aro/3000518
WP_000242758.1	RGI	https://card.mcmaster.ca/aro/3000518
WP_004107505.1	RGI	https://card.mcmaster.ca/aro/3000830
WP_000242758.1	RGI	https://card.mcmaster.ca/aro/3000518
WP_000242758.1	RGI	https://card.mcmaster.ca/aro/3000518
WP_004135718.1	RGI	https://card.mcmaster.ca/aro/3002986
WP_000242758.1	RGI	https://card.mcmaster.ca/aro/3000518
WP_000242758.1	RGI	https://card.mcmaster.ca/aro/3000518
WP_000242758.1	RGI	https://card.mcmaster.ca/aro/3000518
WP_000242758.1	RGI	https://card.mcmaster.ca/aro/3000518
WP_024358428.1	RGI	https://card.mcmaster.ca/aro/3003830
WP_000242758.1	RGI	https://card.mcmaster.ca/aro/3000518
WP_000242758.1	RGI	https://card.mcmaster.ca/aro/3000518
WP_000242758.1	RGI	https://card.mcmaster.ca/aro/3000518
WP_000242758.1	RGI	https://card.mcmaster.ca/aro/3000518
WP_004123983.1	RGI	https://card.mcmaster.ca/aro/3000027
WP_000242758.1	RGI	https://card.mcmaster.ca/aro/3000518
WP_000242758.1	RGI	https://card.mcmaster.ca/aro/3000518
WP_000242758.1	RGI	https://card.mcmaster.ca/aro/3000518
WP_000242758.1	RGI	https://card.mcmaster.ca/aro/3000518
WP_004121719.1	RGI	https://card.mcmaster.ca/aro/3000676
WP_004104785.1	RGI	https://card.mcmaster.ca/aro/3000516
WP_000242758.1	RGI	https://card.mcmaster.ca/aro/3000518
WP_000242758.1	RGI	https://card.mcmaster.ca/aro/3000518
WP_000242758.1	RGI	https://card.mcmaster.ca/aro/3000518
WP_000242758.1	RGI	https://card.mcmaster.ca/aro/3000518
WP_004121719.1	RGI	https://card.mcmaster.ca/aro/3000676
WP_004104785.1	RGI	https://card.mcmaster.ca/aro/3000516
WP_000242758.1	RGI	https://card.mcmaster.ca/aro/3000518
WP_000242758.1	RGI	https://card.mcmaster.ca/aro/3000518
WP_000242758.1	RGI	https://card.mcmaster.ca/aro/3000518
WP_000242758.1	RGI	https://card.mcmaster.ca/aro/3000518
WP_004121719.1	RGI	https://card.mcmaster.ca/aro/3000676
WP_004104785.1	RGI	https://card.mcmaster.ca/aro/3000516
WP_000242758.1	RGI	https://card.mcmaster.ca/aro/3000518
WP_000242758.1	RGI	https://card.mcmaster.ca/aro/3000518
WP_000242758.1	RGI	https://card.mcmaster.ca/aro/3000518
WP_000242758.1	RGI	https://card.mcmaster.ca/aro/3000518
WP_024357964.1	RGI	https://card.mcmaster.ca/aro/3003953
WP_004104785.1	RGI	https://card.mcmaster.ca/aro/3000516
WP_000242758.1	RGI	https://card.mcmaster.ca/aro/3000518
WP_000242758.1	RGI	https://card.mcmaster.ca/aro/3000518
WP_000242758.1	RGI	https://card.mcmaster.ca/aro/3000518
WP_000242758.1	RGI	https://card.mcmaster.ca/aro/3000518
WP_004102351.1	RGI	https://card.mcmaster.ca/aro/3000263
WP_004123050.1	RGI	https://card.mcmaster.ca/aro/3003295
WP_000242758.1	RGI	https://card.mcmaster.ca/aro/3000518
WP_000242758.1	RGI	https://card.mcmaster.ca/aro/3000518
WP_000242758.1	RGI	https://card.mcmaster.ca/aro/3000518
WP_000242758.1	RGI	https://card.mcmaster.ca/aro/3000518
WP_004102351.1	RGI	https://card.mcmaster.ca/aro/3000263
WP_024359228.1	RGI	https://card.mcmaster.ca/aro/3003952
WP_000242758.1	RGI	https://card.mcmaster.ca/aro/3000518
WP_000242758.1	RGI	https://card.mcmaster.ca/aro/3000518
WP_000242758.1	RGI	https://card.mcmaster.ca/aro/3000518
WP_004102351.1	RGI	https://card.mcmaster.ca/aro/3000263
WP_004138660.1	RGI	https://card.mcmaster.ca/aro/3003066
WP_000242758.1	RGI	https://card.mcmaster.ca/aro/3000518
WP_000242758.1	RGI	https://card.mcmaster.ca/aro/3000518
WP_000242758.1	RGI	https://card.mcmaster.ca/aro/3000518
WP_000242758.1	RGI	https://card.mcmaster.ca/aro/3000518
WP_004102351.1	RGI	https://card.mcmaster.ca/aro/3000263
WP_004136541.1	RGI	https://card.mcmaster.ca/aro/3001327
WP_000242758.1	RGI	https://card.mcmaster.ca/aro/3000518
WP_000242758.1	RGI	https://card.mcmaster.ca/aro/3000518
WP_000242758.1	RGI	https://card.mcmaster.ca/aro/3000518
WP_000242758.1	RGI	https://card.mcmaster.ca/aro/3000518
WP_049085248.1	RGI	https://card.mcmaster.ca/aro/3003967
WP_000242758.1	RGI	https://card.mcmaster.ca/aro/3000518
WP_000242758.1	RGI	https://card.mcmaster.ca/aro/3000518
WP_000242758.1	RGI	https://card.mcmaster.ca/aro/3000518
WP_000242758.1	RGI	https://card.mcmaster.ca/aro/3000518
WP_049086395.1	RGI	https://card.mcmaster.ca/aro/3003922
WP_000242758.1	RGI	https://card.mcmaster.ca/aro/3000518
WP_000242758.1	RGI	https://card.mcmaster.ca/aro/3000518
WP_000242758.1	RGI	https://card.mcmaster.ca/aro/3000518
WP_000242758.1	RGI	https://card.mcmaster.ca/aro/3000518
WP_004121248.1	RGI	https://card.mcmaster.ca/aro/3003840
WP_000242758.1	RGI	https://card.mcmaster.ca/aro/3000518
WP_000242758.1	RGI	https://card.mcmaster.ca/aro/3000518
WP_000242758.1	RGI	https://card.mcmaster.ca/aro/3000518
WP_000242758.1	RGI	https://card.mcmaster.ca/aro/3000518
WP_004121248.1	RGI	https://card.mcmaster.ca/aro/3003840
WP_000242758.1	RGI	https://card.mcmaster.ca/aro/3000518
WP_000242758.1	RGI	https://card.mcmaster.ca/aro/3000518
WP_000242758.1	RGI	https://card.mcmaster.ca/aro/3000518
WP_000242758.1	RGI	https://card.mcmaster.ca/aro/3000518
WP_004121248.1	RGI	https://card.mcmaster.ca/aro/3003840
WP_000242758.1	RGI	https://card.mcmaster.ca/aro/3000518
WP_000242758.1	RGI	https://card.mcmaster.ca/aro/3000518
WP_000242758.1	RGI	https://card.mcmaster.ca/aro/3000518
WP_000242758.1	RGI	https://card.mcmaster.ca/aro/3000518
WP_024359554.1	RGI	https://card.mcmaster.ca/aro/3001216
WP_000242758.1	RGI	https://card.mcmaster.ca/aro/3000518
WP_000242758.1	RGI	https://card.mcmaster.ca/aro/3000518
WP_000242758.1	RGI	https://card.mcmaster.ca/aro/3000518
WP_000242758.1	RGI	https://card.mcmaster.ca/aro/3000518
WP_004137235.1	RGI	https://card.mcmaster.ca/aro/3001329
WP_000242758.1	RGI	https://card.mcmaster.ca/aro/3000518
WP_000242758.1	RGI	https://card.mcmaster.ca/aro/3000518
WP_000242758.1	RGI	https://card.mcmaster.ca/aro/3000518
WP_000242758.1	RGI	https://card.mcmaster.ca/aro/3000518
WP_024360073.1	RGI	https://card.mcmaster.ca/aro/3003950
WP_000242758.1	RGI	https://card.mcmaster.ca/aro/3000518
WP_000242758.1	RGI	https://card.mcmaster.ca/aro/3000518
WP_000242758.1	RGI	https://card.mcmaster.ca/aro/3000518
WP_000242758.1	RGI	https://card.mcmaster.ca/aro/3000518
WP_024360107.1	RGI	https://card.mcmaster.ca/aro/3001328
WP_000242758.1	RGI	https://card.mcmaster.ca/aro/3000518
WP_000242758.1	RGI	https://card.mcmaster.ca/aro/3000518
WP_004126843.1	RGI	https://card.mcmaster.ca/aro/3003890
WP_000242758.1	RGI	https://card.mcmaster.ca/aro/3000518
WP_000242758.1	RGI	https://card.mcmaster.ca/aro/3000518
WP_004130221.1	RGI	https://card.mcmaster.ca/aro/3000823
WP_000242758.1	RGI	https://card.mcmaster.ca/aro/3000518
WP_000242758.1	RGI	https://card.mcmaster.ca/aro/3000518
WP_004126843.1	RGI	https://card.mcmaster.ca/aro/3003890
WP_000242758.1	RGI	https://card.mcmaster.ca/aro/3000518
WP_000242758.1	RGI	https://card.mcmaster.ca/aro/3000518
WP_024359016.1	RGI	https://card.mcmaster.ca/aro/3003048
WP_000242758.1	RGI	https://card.mcmaster.ca/aro/3000518
WP_000242758.1	RGI	https://card.mcmaster.ca/aro/3000518
WP_004133144.1	RGI	https://card.mcmaster.ca/aro/3000778
WP_000242758.1	RGI	https://card.mcmaster.ca/aro/3000518
WP_000242758.1	RGI	https://card.mcmaster.ca/aro/3000518
WP_004136054.1	RGI	https://card.mcmaster.ca/aro/3000800
WP_000242758.1	RGI	https://card.mcmaster.ca/aro/3000518
WP_000242758.1	RGI	https://card.mcmaster.ca/aro/3000518
WP_000242758.1	RGI	https://card.mcmaster.ca/aro/3000518
WP_000242758.1	RGI	https://card.mcmaster.ca/aro/3000518
WP_004136054.1	RGI	https://card.mcmaster.ca/aro/3000800
WP_000242758.1	RGI	https://card.mcmaster.ca/aro/3000518
WP_000242758.1	RGI	https://card.mcmaster.ca/aro/3000518
WP_000242758.1	RGI	https://card.mcmaster.ca/aro/3000518
WP_000242758.1	RGI	https://card.mcmaster.ca/aro/3000518
WP_004136054.1	RGI	https://card.mcmaster.ca/aro/3000800
WP_000242758.1	RGI	https://card.mcmaster.ca/aro/3000518
WP_000242758.1	RGI	https://card.mcmaster.ca/aro/3000518
WP_000242758.1	RGI	https://card.mcmaster.ca/aro/3000518
WP_000242758.1	RGI	https://card.mcmaster.ca/aro/3000518
WP_004848339.1	RGI	https://card.mcmaster.ca/aro/3000778
WP_000242758.1	RGI	https://card.mcmaster.ca/aro/3000518
WP_000242758.1	RGI	https://card.mcmaster.ca/aro/3000518
WP_000242758.1	RGI	https://card.mcmaster.ca/aro/3000518
WP_000242758.1	RGI	https://card.mcmaster.ca/aro/3000518
WP_004132273.1	RGI	https://card.mcmaster.ca/aro/3000825
WP_000242758.1	RGI	https://card.mcmaster.ca/aro/3000518
WP_000242758.1	RGI	https://card.mcmaster.ca/aro/3000518
WP_000242758.1	RGI	https://card.mcmaster.ca/aro/3000518
WP_000242758.1	RGI	https://card.mcmaster.ca/aro/3000518
WP_004134773.1	RGI	https://card.mcmaster.ca/aro/3003578
WP_014227837.1	RGI	https://card.mcmaster.ca/aro/3003986
WP_000242758.1	RGI	https://card.mcmaster.ca/aro/3000518
WP_000242758.1	RGI	https://card.mcmaster.ca/aro/3000518
WP_000242758.1	RGI	https://card.mcmaster.ca/aro/3000518
WP_000242758.1	RGI	https://card.mcmaster.ca/aro/3000518
WP_000242758.1	RGI	https://card.mcmaster.ca/aro/3000518
WP_014227837.1	RGI	https://card.mcmaster.ca/aro/3003986
WP_000242758.1	RGI	https://card.mcmaster.ca/aro/3000518
WP_000242758.1	RGI	https://card.mcmaster.ca/aro/3000518
WP_004097636.1	RGI	https://card.mcmaster.ca/aro/3003359
WP_000242758.1	RGI	https://card.mcmaster.ca/aro/3000518
WP_000242758.1	RGI	https://card.mcmaster.ca/aro/3000518
WP_024360210.1	RGI	https://card.mcmaster.ca/aro/3003548
WP_000242758.1	RGI	https://card.mcmaster.ca/aro/3000518
WP_000242758.1	RGI	https://card.mcmaster.ca/aro/3000518
WP_004097636.1	RGI	https://card.mcmaster.ca/aro/3003359
WP_000242758.1	RGI	https://card.mcmaster.ca/aro/3000518
WP_000242758.1	RGI	https://card.mcmaster.ca/aro/3000518
WP_024360208.1	RGI	https://card.mcmaster.ca/aro/3003550
WP_000242758.1	RGI	https://card.mcmaster.ca/aro/3000518
WP_000242758.1	RGI	https://card.mcmaster.ca/aro/3000518
WP_004097636.1	RGI	https://card.mcmaster.ca/aro/3003359
WP_000242758.1	RGI	https://card.mcmaster.ca/aro/3000518
WP_000242758.1	RGI	https://card.mcmaster.ca/aro/3000518
WP_004127228.1	RGI	https://card.mcmaster.ca/aro/3000831
WP_000242758.1	RGI	https://card.mcmaster.ca/aro/3000518
WP_000242758.1	RGI	https://card.mcmaster.ca/aro/3000518
WP_004097636.1	RGI	https://card.mcmaster.ca/aro/3003359
WP_000242758.1	RGI	https://card.mcmaster.ca/aro/3000518
WP_000242758.1	RGI	https://card.mcmaster.ca/aro/3000518
WP_004127228.1	RGI	https://card.mcmaster.ca/aro/3000831
WP_000242758.1	RGI	https://card.mcmaster.ca/aro/3000518
WP_000242758.1	RGI	https://card.mcmaster.ca/aro/3000518
WP_004097636.1	RGI	https://card.mcmaster.ca/aro/3003359
WP_000242758.1	RGI	https://card.mcmaster.ca/aro/3000518
WP_000242758.1	RGI	https://card.mcmaster.ca/aro/3000518
WP_004127228.1	RGI	https://card.mcmaster.ca/aro/3000831
WP_000242758.1	RGI	https://card.mcmaster.ca/aro/3000518
WP_000242758.1	RGI	https://card.mcmaster.ca/aro/3000518
WP_004097636.1	RGI	https://card.mcmaster.ca/aro/3003359
WP_000242758.1	RGI	https://card.mcmaster.ca/aro/3000518
WP_000242758.1	RGI	https://card.mcmaster.ca/aro/3000518
WP_004107505.1	RGI	https://card.mcmaster.ca/aro/3000830
WP_000242758.1	RGI	https://card.mcmaster.ca/aro/3000518
WP_000242758.1	RGI	https://card.mcmaster.ca/aro/3000518
WP_000242758.1	RGI	https://card.mcmaster.ca/aro/3000518
WP_000242758.1	RGI	https://card.mcmaster.ca/aro/3000518
WP_004107505.1	RGI	https://card.mcmaster.ca/aro/3000830
WP_000242758.1	RGI	https://card.mcmaster.ca/aro/3000518
WP_000242758.1	RGI	https://card.mcmaster.ca/aro/3000518
WP_000242758.1	RGI	https://card.mcmaster.ca/aro/3000518
WP_000242758.1	RGI	https://card.mcmaster.ca/aro/3000518
WP_004107505.1	RGI	https://card.mcmaster.ca/aro/3000830
WP_000242758.1	RGI	https://card.mcmaster.ca/aro/3000518
WP_000242758.1	RGI	https://card.mcmaster.ca/aro/3000518
WP_004135718.1	RGI	https://card.mcmaster.ca/aro/3002986
WP_000242758.1	RGI	https://card.mcmaster.ca/aro/3000518
WP_000242758.1	RGI	https://card.mcmaster.ca/aro/3000518
WP_000242758.1	RGI	https://card.mcmaster.ca/aro/3000518
WP_000242758.1	RGI	https://card.mcmaster.ca/aro/3000518
WP_024358428.1	RGI	https://card.mcmaster.ca/aro/3003830
WP_000242758.1	RGI	https://card.mcmaster.ca/aro/3000518
WP_000242758.1	RGI	https://card.mcmaster.ca/aro/3000518
WP_000242758.1	RGI	https://card.mcmaster.ca/aro/3000518
WP_000242758.1	RGI	https://card.mcmaster.ca/aro/3000518
WP_004123983.1	RGI	https://card.mcmaster.ca/aro/3000027
WP_000242758.1	RGI	https://card.mcmaster.ca/aro/3000518
WP_000242758.1	RGI	https://card.mcmaster.ca/aro/3000518
WP_000242758.1	RGI	https://card.mcmaster.ca/aro/3000518
WP_000242758.1	RGI	https://card.mcmaster.ca/aro/3000518
WP_004121719.1	RGI	https://card.mcmaster.ca/aro/3000676
WP_004104785.1	RGI	https://card.mcmaster.ca/aro/3000516
WP_000242758.1	RGI	https://card.mcmaster.ca/aro/3000518
WP_000242758.1	RGI	https://card.mcmaster.ca/aro/3000518
WP_000242758.1	RGI	https://card.mcmaster.ca/aro/3000518
WP_000242758.1	RGI	https://card.mcmaster.ca/aro/3000518
WP_004121719.1	RGI	https://card.mcmaster.ca/aro/3000676
WP_004104785.1	RGI	https://card.mcmaster.ca/aro/3000516
WP_000242758.1	RGI	https://card.mcmaster.ca/aro/3000518
WP_000242758.1	RGI	https://card.mcmaster.ca/aro/3000518
WP_000242758.1	RGI	https://card.mcmaster.ca/aro/3000518
WP_000242758.1	RGI	https://card.mcmaster.ca/aro/3000518
WP_004121719.1	RGI	https://card.mcmaster.ca/aro/3000676
WP_004104785.1	RGI	https://card.mcmaster.ca/aro/3000516
WP_000242758.1	RGI	https://card.mcmaster.ca/aro/3000518
WP_000242758.1	RGI	https://card.mcmaster.ca/aro/3000518
WP_000242758.1	RGI	https://card.mcmaster.ca/aro/3000518
WP_000242758.1	RGI	https://card.mcmaster.ca/aro/3000518
WP_024357964.1	RGI	https://card.mcmaster.ca/aro/3003953
WP_004104785.1	RGI	https://card.mcmaster.ca/aro/3000516
WP_000242758.1	RGI	https://card.mcmaster.ca/aro/3000518
WP_000242758.1	RGI	https://card.mcmaster.ca/aro/3000518
WP_000242758.1	RGI	https://card.mcmaster.ca/aro/3000518
WP_000242758.1	RGI	https://card.mcmaster.ca/aro/3000518
WP_004102351.1	RGI	https://card.mcmaster.ca/aro/3000263
WP_024359328.1	RGI	https://card.mcmaster.ca/aro/3000778
WP_000242758.1	RGI	https://card.mcmaster.ca/aro/3000518
WP_000242758.1	RGI	https://card.mcmaster.ca/aro/3000518
WP_000242758.1	RGI	https://card.mcmaster.ca/aro/3000518
WP_000242758.1	RGI	https://card.mcmaster.ca/aro/3000518
WP_004102351.1	RGI	https://card.mcmaster.ca/aro/3000263
WP_004123050.1	RGI	https://card.mcmaster.ca/aro/3003295
WP_000242758.1	RGI	https://card.mcmaster.ca/aro/3000518
WP_000242758.1	RGI	https://card.mcmaster.ca/aro/3000518
WP_004102351.1	RGI	https://card.mcmaster.ca/aro/3000263
WP_004138660.1	RGI	https://card.mcmaster.ca/aro/3003066
WP_000242758.1	RGI	https://card.mcmaster.ca/aro/3000518
WP_000242758.1	RGI	https://card.mcmaster.ca/aro/3000518
WP_000242758.1	RGI	https://card.mcmaster.ca/aro/3000518
WP_000242758.1	RGI	https://card.mcmaster.ca/aro/3000518
WP_004102351.1	RGI	https://card.mcmaster.ca/aro/3000263
WP_004138668.1	RGI	https://card.mcmaster.ca/aro/3000794
WP_000242758.1	RGI	https://card.mcmaster.ca/aro/3000518
WP_000242758.1	RGI	https://card.mcmaster.ca/aro/3000518
WP_000242758.1	RGI	https://card.mcmaster.ca/aro/3000518
WP_000242758.1	RGI	https://card.mcmaster.ca/aro/3000518
WP_049085248.1	RGI	https://card.mcmaster.ca/aro/3003967
WP_000242758.1	RGI	https://card.mcmaster.ca/aro/3000518
WP_000242758.1	RGI	https://card.mcmaster.ca/aro/3000518
WP_000242758.1	RGI	https://card.mcmaster.ca/aro/3000518
WP_000242758.1	RGI	https://card.mcmaster.ca/aro/3000518
WP_049086395.1	RGI	https://card.mcmaster.ca/aro/3003922
WP_000242758.1	RGI	https://card.mcmaster.ca/aro/3000518
WP_000242758.1	RGI	https://card.mcmaster.ca/aro/3000518
WP_000242758.1	RGI	https://card.mcmaster.ca/aro/3000518
WP_000242758.1	RGI	https://card.mcmaster.ca/aro/3000518
WP_004121248.1	RGI	https://card.mcmaster.ca/aro/3003840
WP_000242758.1	RGI	https://card.mcmaster.ca/aro/3000518
WP_000242758.1	RGI	https://card.mcmaster.ca/aro/3000518
WP_000242758.1	RGI	https://card.mcmaster.ca/aro/3000518
WP_000242758.1	RGI	https://card.mcmaster.ca/aro/3000518
WP_004121248.1	RGI	https://card.mcmaster.ca/aro/3003840
WP_000242758.1	RGI	https://card.mcmaster.ca/aro/3000518
WP_000242758.1	RGI	https://card.mcmaster.ca/aro/3000518
WP_000242758.1	RGI	https://card.mcmaster.ca/aro/3000518
WP_000242758.1	RGI	https://card.mcmaster.ca/aro/3000518
WP_004121248.1	RGI	https://card.mcmaster.ca/aro/3003840
WP_000242758.1	RGI	https://card.mcmaster.ca/aro/3000518
WP_000242758.1	RGI	https://card.mcmaster.ca/aro/3000518
WP_000242758.1	RGI	https://card.mcmaster.ca/aro/3000518
WP_000242758.1	RGI	https://card.mcmaster.ca/aro/3000518
WP_024359554.1	RGI	https://card.mcmaster.ca/aro/3001216
WP_000242758.1	RGI	https://card.mcmaster.ca/aro/3000518
WP_000242758.1	RGI	https://card.mcmaster.ca/aro/3000518
WP_000242758.1	RGI	https://card.mcmaster.ca/aro/3000518
WP_000242758.1	RGI	https://card.mcmaster.ca/aro/3000518
WP_004137235.1	RGI	https://card.mcmaster.ca/aro/3001329
WP_000242758.1	RGI	https://card.mcmaster.ca/aro/3000518
WP_000242758.1	RGI	https://card.mcmaster.ca/aro/3000518
WP_000242758.1	RGI	https://card.mcmaster.ca/aro/3000518
WP_000242758.1	RGI	https://card.mcmaster.ca/aro/3000518
WP_024360058.1	RGI	https://card.mcmaster.ca/aro/3003986
WP_000242758.1	RGI	https://card.mcmaster.ca/aro/3000518
WP_000242758.1	RGI	https://card.mcmaster.ca/aro/3000518
WP_000242758.1	RGI	https://card.mcmaster.ca/aro/3000518
WP_000242758.1	RGI	https://card.mcmaster.ca/aro/3000518
WP_024360107.1	RGI	https://card.mcmaster.ca/aro/3001328
WP_000242758.1	RGI	https://card.mcmaster.ca/aro/3000518
WP_000242758.1	RGI	https://card.mcmaster.ca/aro/3000518
WP_024360558.1	RGI	https://card.mcmaster.ca/aro/3000309
WP_000242758.1	RGI	https://card.mcmaster.ca/aro/3000518
WP_000242758.1	RGI	https://card.mcmaster.ca/aro/3000518
WP_049103417.1	RGI	https://card.mcmaster.ca/aro/3000778
WP_000242758.1	RGI	https://card.mcmaster.ca/aro/3000518
WP_000242758.1	RGI	https://card.mcmaster.ca/aro/3000518
WP_004126843.1	RGI	https://card.mcmaster.ca/aro/3003890
WP_000242758.1	RGI	https://card.mcmaster.ca/aro/3000518
WP_000242758.1	RGI	https://card.mcmaster.ca/aro/3000518
WP_004130221.1	RGI	https://card.mcmaster.ca/aro/3000823
WP_000242758.1	RGI	https://card.mcmaster.ca/aro/3000518
WP_000242758.1	RGI	https://card.mcmaster.ca/aro/3000518
WP_004133144.1	RGI	https://card.mcmaster.ca/aro/3000778
WP_000242758.1	RGI	https://card.mcmaster.ca/aro/3000518
WP_000242758.1	RGI	https://card.mcmaster.ca/aro/3000518
WP_024359016.1	RGI	https://card.mcmaster.ca/aro/3003048
WP_000242758.1	RGI	https://card.mcmaster.ca/aro/3000518
WP_000242758.1	RGI	https://card.mcmaster.ca/aro/3000518
WP_000242758.1	RGI	https://card.mcmaster.ca/aro/3000518
WP_000242758.1	RGI	https://card.mcmaster.ca/aro/3000518
WP_004136054.1	RGI	https://card.mcmaster.ca/aro/3000800
WP_000242758.1	RGI	https://card.mcmaster.ca/aro/3000518
WP_000242758.1	RGI	https://card.mcmaster.ca/aro/3000518
WP_000242758.1	RGI	https://card.mcmaster.ca/aro/3000518
WP_000242758.1	RGI	https://card.mcmaster.ca/aro/3000518
WP_004136054.1	RGI	https://card.mcmaster.ca/aro/3000800
WP_000242758.1	RGI	https://card.mcmaster.ca/aro/3000518
WP_000242758.1	RGI	https://card.mcmaster.ca/aro/3000518
WP_000242758.1	RGI	https://card.mcmaster.ca/aro/3000518
WP_000242758.1	RGI	https://card.mcmaster.ca/aro/3000518
WP_004848339.1	RGI	https://card.mcmaster.ca/aro/3000778
WP_000242758.1	RGI	https://card.mcmaster.ca/aro/3000518
WP_000242758.1	RGI	https://card.mcmaster.ca/aro/3000518
WP_000242758.1	RGI	https://card.mcmaster.ca/aro/3000518
WP_000242758.1	RGI	https://card.mcmaster.ca/aro/3000518
WP_004132273.1	RGI	https://card.mcmaster.ca/aro/3000825
WP_000242758.1	RGI	https://card.mcmaster.ca/aro/3000518
WP_000242758.1	RGI	https://card.mcmaster.ca/aro/3000518
WP_000242758.1	RGI	https://card.mcmaster.ca/aro/3000518
WP_000242758.1	RGI	https://card.mcmaster.ca/aro/3000518
WP_014227837.1	RGI	https://card.mcmaster.ca/aro/3003986
WP_000242758.1	RGI	https://card.mcmaster.ca/aro/3000518
WP_000242758.1	RGI	https://card.mcmaster.ca/aro/3000518
WP_000242758.1	RGI	https://card.mcmaster.ca/aro/3000518
WP_000242758.1	RGI	https://card.mcmaster.ca/aro/3000518
WP_004134773.1	RGI	https://card.mcmaster.ca/aro/3003578
WP_014227837.1	RGI	https://card.mcmaster.ca/aro/3003986
WP_000242758.1	RGI	https://card.mcmaster.ca/aro/3000518
WP_000242758.1	RGI	https://card.mcmaster.ca/aro/3000518
WP_004097636.1	RGI	https://card.mcmaster.ca/aro/3003359
WP_000242758.1	RGI	https://card.mcmaster.ca/aro/3000518
WP_000242758.1	RGI	https://card.mcmaster.ca/aro/3000518
WP_014227837.1	RGI	https://card.mcmaster.ca/aro/3003986
WP_000242758.1	RGI	https://card.mcmaster.ca/aro/3000518
WP_000242758.1	RGI	https://card.mcmaster.ca/aro/3000518
WP_004097636.1	RGI	https://card.mcmaster.ca/aro/3003359
WP_000242758.1	RGI	https://card.mcmaster.ca/aro/3000518
WP_000242758.1	RGI	https://card.mcmaster.ca/aro/3000518
WP_049087477.1	RGI	https://card.mcmaster.ca/aro/3003549
WP_000242758.1	RGI	https://card.mcmaster.ca/aro/3000518
WP_000242758.1	RGI	https://card.mcmaster.ca/aro/3000518
WP_004097636.1	RGI	https://card.mcmaster.ca/aro/3003359
WP_000242758.1	RGI	https://card.mcmaster.ca/aro/3000518
WP_000242758.1	RGI	https://card.mcmaster.ca/aro/3000518
[truncated: 55,253 more rows]

## Sheet: SIGI-HMM
Table S5.1. SIGI-HMM-Based Prediction of Genomic Islands in K. grimontii
Island start	Island end	Length	Method	Gene name	Gene ID	Locus	Gene start	Gene end	Strand	Product
831582	837936	6354	SIGI-HMM	WP_023279901.1		EHW69_RS04135	831582	832217	-1	hypothetical protein
831582	837936	6354	SIGI-HMM	WP_007897923.1		EHW69_RS04140	832831	834078	1	site-specific integrase
831582	837936	6354	SIGI-HMM	WP_032607906.1		EHW69_RS04145	834065	835831	1	hypothetical protein
831582	837936	6354	SIGI-HMM	WP_017384059.1		EHW69_RS04150	835819	837936	1	hypothetical protein
859473	868763	9290	SIGI-HMM	WP_017384071.1	frmR	EHW69_RS04265	859473	859748	-1	formaldehyde-responsive transcriptional repressor FrmR
859473	868763	9290	SIGI-HMM			EHW69_RS04270	859862	860559	-1	IS1 family transposase
859473	868763	9290	SIGI-HMM	WP_023280857.1		EHW69_RS04275	860960	861943	1	oxidoreductase
859473	868763	9290	SIGI-HMM	WP_023280966.1		EHW69_RS04280	862006	862662	-1	TetR family transcriptional regulator
859473	868763	9290	SIGI-HMM	WP_017384073.1		EHW69_RS04285	863086	863382	-1	helix-turn-helix transcriptional regulator
859473	868763	9290	SIGI-HMM	WP_023280967.1		EHW69_RS04290	864241	864729	1	hypothetical protein
859473	868763	9290	SIGI-HMM	WP_087855188.1		EHW69_RS04295	864774	865924	1	IS3 family transposase
859473	868763	9290	SIGI-HMM	WP_157843391.1		EHW69_RS04300	866049	868763	1	hypothetical protein
1966083	1974485	8402	SIGI-HMM	WP_082236973.1	wbaP	EHW69_RS09620	1966083	1967510	1	undecaprenyl-phosphate galactose phosphotransferase WbaP
1966083	1974485	8402	SIGI-HMM	WP_082236974.1		EHW69_RS09625	1967555	1968466	1	glycosyltransferase family 2 protein
1966083	1974485	8402	SIGI-HMM	WP_128804957.1		EHW69_RS09630	1968655	1969845	1	hypothetical protein
1966083	1974485	8402	SIGI-HMM	WP_112070588.1		EHW69_RS09635	1969861	1970961	1	EpsG family protein
1966083	1974485	8402	SIGI-HMM	WP_082236977.1		EHW69_RS09640	1970974	1971816	1	glycosyltransferase
1966083	1974485	8402	SIGI-HMM	WP_082236978.1		EHW69_RS09645	1971821	1972696	1	glycosyltransferase
1966083	1974485	8402	SIGI-HMM	WP_082236979.1		EHW69_RS09650	1972716	1973606	1	hypothetical protein
1966083	1974485	8402	SIGI-HMM	WP_112070587.1		EHW69_RS09655	1973619	1974485	1	hypothetical protein
1986149	1992771	6622	SIGI-HMM	WP_004138730.1		EHW69_RS09705	1986149	1986916	1	ABC transporter permease
1986149	1992771	6622	SIGI-HMM	WP_004138732.1		EHW69_RS09710	1986916	1987656	1	ABC transporter ATP-binding protein
1986149	1992771	6622	SIGI-HMM	WP_004138733.1		EHW69_RS09715	1987670	1989562	1	DUF4422 domain-containing protein
1986149	1992771	6622	SIGI-HMM	WP_024360027.1	glf	EHW69_RS09720	1989581	1990735	1	UDP-galactopyranose mutase
1986149	1992771	6622	SIGI-HMM	WP_049099677.1		EHW69_RS09725	1990732	1991625	1	glycosyltransferase
1986149	1992771	6622	SIGI-HMM	WP_024360025.1		EHW69_RS09730	1991626	1992771	1	glycosyltransferase
2770569	2774962	4393	SIGI-HMM	WP_049086288.1		EHW69_RS13675	2769997	2770575	1	GNAT family N-acetyltransferase
2770569	2774962	4393	SIGI-HMM	WP_004135538.1		EHW69_RS13680	2770569	2770787	1	hypothetical protein
2770569	2774962	4393	SIGI-HMM	WP_049086289.1		EHW69_RS13685	2771464	2772696	1	multidrug effflux MFS transporter
2770569	2774962	4393	SIGI-HMM	WP_128804977.1		EHW69_RS13690	2772701	2774962	1	excinuclease ABC subunit UvrA
2860192	2865454	5262	SIGI-HMM	WP_049085896.1		EHW69_RS14135	2860192	2860707	1	fimbrial protein
2860192	2865454	5262	SIGI-HMM	WP_128804976.1		EHW69_RS14140	2860752	2861711	1	hypothetical protein
2860192	2865454	5262	SIGI-HMM	WP_049085900.1		EHW69_RS14145	2861847	2862239	1	hypothetical protein
2860192	2865454	5262	SIGI-HMM	WP_112070469.1		EHW69_RS14150	2862236	2863522	1	FKBP-type peptidylprolyl isomerase
2860192	2865454	5262	SIGI-HMM	WP_112070470.1		EHW69_RS14155	2863663	2864637	1	helix-turn-helix transcriptional regulator
2860192	2865454	5262	SIGI-HMM	WP_128804975.1		EHW69_RS14160	2864951	2865454	-1	hypothetical protein
2933402	2939797	6395	SIGI-HMM	WP_001059075.1		EHW69_RS14410	2933402	2934277	1	site-specific integrase
2933402	2939797	6395	SIGI-HMM	WP_112070565.1		EHW69_RS14415	2934261	2935799	1	site-specific integrase
2933402	2939797	6395	SIGI-HMM	WP_023285134.1		EHW69_RS14420	2935796	2938162	1	hypothetical protein
2933402	2939797	6395	SIGI-HMM	WP_001214165.1		EHW69_RS14425	2938162	2938596	1	hypothetical protein
2933402	2939797	6395	SIGI-HMM	WP_001301005.1		EHW69_RS14430	2938713	2938907	-1	DUF2384 domain-containing protein
2933402	2939797	6395	SIGI-HMM	WP_023285132.1		EHW69_RS14440	2939042	2939797	-1	M48 family metallopeptidase
2933402	2939797	6395	SIGI-HMM	WP_112070566.1		EHW69_RS14445	2939794	2943078	-1	type I restriction endonuclease subunit R
3485128	3491651	6523	SIGI-HMM	WP_112070679.1		EHW69_RS17130	3485128	3485571	1	phage tail protein
3485128	3491651	6523	SIGI-HMM	WP_128805075.1		EHW69_RS17135	3485920	3488529	1	hypothetical protein
3485128	3491651	6523	SIGI-HMM	WP_128805076.1		EHW69_RS17140	3488901	3489998	-1	phage tail protein
3485128	3491651	6523	SIGI-HMM	WP_112070312.1		EHW69_RS17145	3490011	3491651	-1	phage tail protein I
3485128	3491651	6523	SIGI-HMM	WP_112070311.1		EHW69_RS17150	3491641	3492564	-1	baseplate assembly protein
5019323	5023358	4035	SIGI-HMM	WP_049086846.1		EHW69_RS24380	5019323	5020582	-1	SLC13/DASS family transporter
5019323	5023358	4035	SIGI-HMM	WP_004872289.1		EHW69_RS24385	5020763	5022196	-1	anion permease
5019323	5023358	4035	SIGI-HMM	WP_004872291.1		EHW69_RS24390	5022303	5023358	-1	4-oxalomesaconate tautomerase
5140624	5145837	5213	SIGI-HMM	WP_128805043.1		EHW69_RS25000	5140624	5145837	-1	RecQ family ATP-dependent DNA helicase

## Sheet: IslandPath-DIMOB
Table S5.2. Genomic Islands Predicted in K. grimontii Using IslandPath-DIMOB
Island start	Island end	Length	Method	Gene name	Gene ID	Locus	Gene start	Gene end	Strand	Product	External Annotations
244489	271363	26874	IslandPath-DIMOB	WP_151445326.1		EHW69_RS01150	244489	245364	-1	tail fiber assembly protein
244489	271363	26874	IslandPath-DIMOB	WP_112070386.1		EHW69_RS01155	245364	246116	-1	tail fiber protein
244489	271363	26874	IslandPath-DIMOB	WP_016807443.1		EHW69_RS01160	246119	246703	-1	YmfQ family protein
244489	271363	26874	IslandPath-DIMOB	WP_128805112.1		EHW69_RS01165	246688	247764	-1	baseplate J/gp47 family protein
244489	271363	26874	IslandPath-DIMOB	WP_049128811.1		EHW69_RS01170	247751	248203	-1	hypothetical protein
244489	271363	26874	IslandPath-DIMOB	WP_128805113.1		EHW69_RS01175	248200	248739	-1	phage baseplate assembly protein V
244489	271363	26874	IslandPath-DIMOB	WP_128805114.1		EHW69_RS01180	248730	249815	-1	phage tail protein
244489	271363	26874	IslandPath-DIMOB	WP_128805115.1		EHW69_RS01185	249808	251064	-1	multidrug DMT transporter
244489	271363	26874	IslandPath-DIMOB	WP_116944805.1		EHW69_RS01190	251064	252863	-1	phage tail protein
244489	271363	26874	IslandPath-DIMOB	WP_064355287.1		EHW69_RS01195	252962	253345	-1	hypothetical protein
244489	271363	26874	IslandPath-DIMOB	WP_004114591.1		EHW69_RS01200	253349	253702	-1	hypothetical protein
244489	271363	26874	IslandPath-DIMOB	WP_116944804.1		EHW69_RS01205	253712	255193	-1	phage tail protein
244489	271363	26874	IslandPath-DIMOB	WP_048981150.1		EHW69_RS01210	255195	255404	-1	DUF2635 domain-containing protein
244489	271363	26874	IslandPath-DIMOB	WP_004114588.1		EHW69_RS01215	255407	256018	-1	hypothetical protein
244489	271363	26874	IslandPath-DIMOB	WP_049082009.1		EHW69_RS01220	256015	256557	-1	phage morphogeneis protein
244489	271363	26874	IslandPath-DIMOB	WP_004114585.1		EHW69_RS01225	256557	256997	-1	DUF1320 domain-containing protein
244489	271363	26874	IslandPath-DIMOB	WP_087828944.1		EHW69_RS01230	256997	257551	-1	hypothetical protein
244489	271363	26874	IslandPath-DIMOB	WP_064377708.1		EHW69_RS01235	257627	258529	-1	phage head protein
244489	271363	26874	IslandPath-DIMOB	WP_128805116.1		EHW69_RS01240	258532	259503	-1	peptidase
244489	271363	26874	IslandPath-DIMOB	WP_064176622.1		EHW69_RS01245	259736	260578	-1	hypothetical protein
244489	271363	26874	IslandPath-DIMOB	WP_128805117.1		EHW69_RS01250	260571	262142	-1	DUF935 domain-containing protein
244489	271363	26874	IslandPath-DIMOB	WP_116944800.1		EHW69_RS01255	262142	263731	-1	hypothetical protein
244489	271363	26874	IslandPath-DIMOB	WP_116944799.1		EHW69_RS01260	263728	264303	-1	DUF3486 family protein
244489	271363	26874	IslandPath-DIMOB	WP_116944798.1		EHW69_RS01265	264293	264580	-1	hypothetical protein
244489	271363	26874	IslandPath-DIMOB	WP_016807465.1		EHW69_RS01270	264581	264868	-1	hypothetical protein
244489	271363	26874	IslandPath-DIMOB	WP_016807466.1		EHW69_RS01275	264878	265180	-1	DUF2730 domain-containing protein
244489	271363	26874	IslandPath-DIMOB	WP_128805118.1		EHW69_RS01280	265161	265391	-1	TraR/DksA family transcriptional regulator
244489	271363	26874	IslandPath-DIMOB	WP_049086229.1		EHW69_RS01285	265388	265999	-1	hypothetical protein
244489	271363	26874	IslandPath-DIMOB	WP_016807469.1		EHW69_RS01290	265987	266391	-1	hypothetical protein
244489	271363	26874	IslandPath-DIMOB	WP_016807470.1		EHW69_RS01295	266384	266602	-1	hypothetical protein
244489	271363	26874	IslandPath-DIMOB	WP_128805119.1		EHW69_RS01300	266605	267186	-1	N-acetylmuramidase
244489	271363	26874	IslandPath-DIMOB	WP_128805120.1		EHW69_RS01305	267282	267701	-1	hypothetical protein
244489	271363	26874	IslandPath-DIMOB	WP_167590958.1		EHW69_RS01310	267775	268743	-1	IS5 family transposase
244489	271363	26874	IslandPath-DIMOB	WP_064377698.1		EHW69_RS01315	268842	269231	-1	transcriptional regulator
244489	271363	26874	IslandPath-DIMOB	WP_116944796.1		EHW69_RS01320	269228	269782	-1	regulatory protein GemA
244489	271363	26874	IslandPath-DIMOB	WP_128804998.1		EHW69_RS01325	269850	270101	1	hypothetical protein
244489	271363	26874	IslandPath-DIMOB	WP_116944795.1		EHW69_RS01330	270066	270371	-1	hypothetical protein
244489	271363	26874	IslandPath-DIMOB	WP_116944794.1		EHW69_RS01335	270364	270873	-1	hypothetical protein
244489	271363	26874	IslandPath-DIMOB	WP_116944793.1		EHW69_RS01340	270866	271363	-1	hypothetical protein
720191	730883	10692	IslandPath-DIMOB	WP_032669170.1		EHW69_RS03575	720191	721201	1	hypothetical protein
720191	730883	10692	IslandPath-DIMOB	WP_044066940.1		EHW69_RS03580	721294	721530	1	AlpA family phage regulatory protein
720191	730883	10692	IslandPath-DIMOB	WP_032669172.1		EHW69_RS03585	721659	723074	1	DUF3987 domain-containing protein
720191	730883	10692	IslandPath-DIMOB	WP_032669173.1		EHW69_RS03590	723375	724001	1	inovirus Gp2 family protein
720191	730883	10692	IslandPath-DIMOB	WP_032669175.1		EHW69_RS03595	724092	726665	-1	DEAD/DEAH box helicase family protein
720191	730883	10692	IslandPath-DIMOB			EHW69_RS03600	726662	726916	-1	site-specific DNA-methyltransferase
720191	730883	10692	IslandPath-DIMOB	WP_004364961.1	cadR	EHW69_RS03605	726995	727402	-1	Cd(II)/Pb(II)-responsive transcriptional regulator
720191	730883	10692	IslandPath-DIMOB	WP_004364974.1		EHW69_RS03610	727498	728394	1	cation transporter
720191	730883	10692	IslandPath-DIMOB	WP_003821921.1		EHW69_RS03615	728398	728910	1	signal peptidase II
720191	730883	10692	IslandPath-DIMOB	WP_032669179.1		EHW69_RS03620	728932	730221	1	ISL3-like element ISPpu12 family transposase
720191	730883	10692	IslandPath-DIMOB			EHW69_RS03630	730279	730647	-1	site-specific DNA-methyltransferase
720191	730883	10692	IslandPath-DIMOB	WP_072146302.1		EHW69_RS30325	730692	730883	1	hypothetical protein
752727	775665	22938	IslandPath-DIMOB	WP_002917672.1		EHW69_RS03735	752727	753311	1	propanediol/glycerol family dehydratase medium subunit
752727	775665	22938	IslandPath-DIMOB	WP_002917670.1		EHW69_RS03740	753314	753739	1	glycerol dehydratase small subunit DhaB3
752727	775665	22938	IslandPath-DIMOB	WP_002917661.1		EHW69_RS03745	753752	755575	1	diol dehydratase reactivase subunit alpha
752727	775665	22938	IslandPath-DIMOB	WP_032669189.1		EHW69_RS03750	755629	756432	1	aquaporin
752727	775665	22938	IslandPath-DIMOB	WP_024196074.1	hdeB	EHW69_RS03755	756484	756813	-1	acid-activated periplasmic chaperone HdeB
752727	775665	22938	IslandPath-DIMOB	WP_001310555.1		EHW69_RS03760	756812	757828	1	IS5-like element IS5 family transposase
752727	775665	22938	IslandPath-DIMOB	WP_032669191.1		EHW69_RS03765	758110	759288	-1	GIY-YIG nuclease family protein
752727	775665	22938	IslandPath-DIMOB	WP_032669192.1		EHW69_RS03770	759281	761326	-1	DEAD/DEAH box helicase
752727	775665	22938	IslandPath-DIMOB	WP_032670757.1		EHW69_RS03775	761341	764103	-1	class I SAM-dependent DNA methyltransferase
752727	775665	22938	IslandPath-DIMOB			EHW69_RS03780	764472	765677	-1	IS66 family transposase
752727	775665	22938	IslandPath-DIMOB		tnpB	EHW69_RS03785	765674	765901	-1	IS66 family insertion sequence element accessory protein TnpB
752727	775665	22938	IslandPath-DIMOB	WP_044067157.1		EHW69_RS03790	765898	766281	-1	transposase
752727	775665	22938	IslandPath-DIMOB	WP_032669193.1		EHW69_RS03795	766561	767436	1	GTPase family protein
752727	775665	22938	IslandPath-DIMOB	WP_032669194.1		EHW69_RS03805	767697	768410	1	WYL domain-containing protein
752727	775665	22938	IslandPath-DIMOB	WP_020837117.1		EHW69_RS03810	768407	769042	1	hypothetical protein	PAG
752727	775665	22938	IslandPath-DIMOB	WP_000754598.1		EHW69_RS03815	769081	769536	1	hypothetical protein
752727	775665	22938	IslandPath-DIMOB	WP_128804924.1		EHW69_RS03820	769533	769982	1	hypothetical protein
752727	775665	22938	IslandPath-DIMOB			EHW69_RS03825	770054	770285	1	DUF905 domain-containing protein
752727	775665	22938	IslandPath-DIMOB	WP_032669198.1		EHW69_RS03830	770384	771205	1	DUF945 domain-containing protein
752727	775665	22938	IslandPath-DIMOB	WP_032669199.1		EHW69_RS03835	771236	771679	1	antirestriction protein
752727	775665	22938	IslandPath-DIMOB	WP_032669200.1	radC	EHW69_RS03840	771691	772170	1	DNA repair protein RadC
752727	775665	22938	IslandPath-DIMOB	WP_023567997.1		EHW69_RS03845	772191	772412	1	DUF987 domain-containing protein
752727	775665	22938	IslandPath-DIMOB	WP_074143921.1		EHW69_RS03850	772469	772795	1	hypothetical protein
752727	775665	22938	IslandPath-DIMOB	WP_032669201.1		EHW69_RS03855	772846	773223	1	toxin CbtA
752727	775665	22938	IslandPath-DIMOB	WP_032672023.1		EHW69_RS03860	773220	773711	1	hypothetical protein
752727	775665	22938	IslandPath-DIMOB	WP_032669203.1		EHW69_RS03865	773741	773944	1	DUF957 domain-containing protein
752727	775665	22938	IslandPath-DIMOB	WP_032669204.1		EHW69_RS03870	774008	774856	1	DUF4942 domain-containing protein
752727	775665	22938	IslandPath-DIMOB	WP_024358695.1	mug	EHW69_RS03880	775159	775665	1	G/U mismatch-specific DNA glycosylase
830271	871353	41082	IslandPath-DIMOB	WP_075209508.1		EHW69_RS04130	830271	831554	1	YgiQ family radical SAM protein
830271	871353	41082	IslandPath-DIMOB	WP_023279901.1		EHW69_RS04135	831582	832217	-1	hypothetical protein
830271	871353	41082	IslandPath-DIMOB	WP_007897923.1		EHW69_RS04140	832831	834078	1	site-specific integrase
830271	871353	41082	IslandPath-DIMOB	WP_032607906.1		EHW69_RS04145	834065	835831	1	hypothetical protein
830271	871353	41082	IslandPath-DIMOB	WP_017384059.1		EHW69_RS04150	835819	837936	1	hypothetical protein
830271	871353	41082	IslandPath-DIMOB	WP_017384060.1		EHW69_RS04155	837940	838368	1	hypothetical protein
830271	871353	41082	IslandPath-DIMOB			EHW69_RS04160	838453	839123	1	IS3 family transposase
830271	871353	41082	IslandPath-DIMOB	WP_032415288.1		EHW69_RS04165	839694	840002	-1	helix-turn-helix transcriptional regulator
830271	871353	41082	IslandPath-DIMOB	WP_023279877.1		EHW69_RS04170	840098	841222	-1	alkene reductase
830271	871353	41082	IslandPath-DIMOB	WP_158002126.1		EHW69_RS04175	841483	842415	1	LysR family transcriptional regulator
830271	871353	41082	IslandPath-DIMOB	WP_017384065.1		EHW69_RS04180	842498	843373	1	MBL fold metallo-hydrolase
830271	871353	41082	IslandPath-DIMOB	WP_023279882.1		EHW69_RS04185	843480	844331	1	DMT family transporter
830271	871353	41082	IslandPath-DIMOB	WP_023279881.1		EHW69_RS04190	844407	845243	1	helix-turn-helix transcriptional regulator
830271	871353	41082	IslandPath-DIMOB	WP_007897903.1		EHW69_RS04195	845538	846197	1	SDR family oxidoreductase
830271	871353	41082	IslandPath-DIMOB			EHW69_RS04200	846239	846892	-1	hypothetical protein
830271	871353	41082	IslandPath-DIMOB	WP_022649401.1		EHW69_RS04205	847283	847609	-1	four-helix bundle copper-binding protein
830271	871353	41082	IslandPath-DIMOB	WP_022651297.1		EHW69_RS04210	848041	849174	1	alcohol dehydrogenase catalytic domain-containing protein
830271	871353	41082	IslandPath-DIMOB			EHW69_RS04215	849744	850034	1	transposase
830271	871353	41082	IslandPath-DIMOB	WP_012561117.1		EHW69_RS04220	850115	852766	-1	excinuclease ABC subunit UvrA
830271	871353	41082	IslandPath-DIMOB			EHW69_RS04225	852936	853115	-1	hypothetical protein
830271	871353	41082	IslandPath-DIMOB			EHW69_RS04230	853383	854068	1	IS3 family transposase
830271	871353	41082	IslandPath-DIMOB	WP_001189111.1	ltrA	EHW69_RS04240	854741	856249	1	group II intron reverse transcriptase/maturase
830271	871353	41082	IslandPath-DIMOB			EHW69_RS04245	856330	856786	1	IS3 family transposase
830271	871353	41082	IslandPath-DIMOB	WP_012561110.1	fghA	EHW69_RS04250	856986	857822	-1	S-formylglutathione hydrolase
830271	871353	41082	IslandPath-DIMOB	WP_012561111.1		EHW69_RS04255	857887	858285	-1	VOC family protein
830271	871353	41082	IslandPath-DIMOB	WP_017384070.1	frmA	EHW69_RS04260	858329	859438	-1	S-(hydroxymethyl)glutathione dehydrogenase
830271	871353	41082	IslandPath-DIMOB	WP_017384071.1	frmR	EHW69_RS04265	859473	859748	-1	formaldehyde-responsive transcriptional repressor FrmR
830271	871353	41082	IslandPath-DIMOB			EHW69_RS04270	859862	860559	-1	IS1 family transposase
830271	871353	41082	IslandPath-DIMOB	WP_023280857.1		EHW69_RS04275	860960	861943	1	oxidoreductase
830271	871353	41082	IslandPath-DIMOB	WP_023280966.1		EHW69_RS04280	862006	862662	-1	TetR family transcriptional regulator
830271	871353	41082	IslandPath-DIMOB	WP_017384073.1		EHW69_RS04285	863086	863382	-1	helix-turn-helix transcriptional regulator
830271	871353	41082	IslandPath-DIMOB	WP_023280967.1		EHW69_RS04290	864241	864729	1	hypothetical protein
830271	871353	41082	IslandPath-DIMOB	WP_087855188.1		EHW69_RS04295	864774	865924	1	IS3 family transposase
830271	871353	41082	IslandPath-DIMOB	WP_157843391.1		EHW69_RS04300	866049	868763	1	hypothetical protein
830271	871353	41082	IslandPath-DIMOB	WP_000140246.1		EHW69_RS04305	868968	869297	1	hypothetical protein
830271	871353	41082	IslandPath-DIMOB			EHW69_RS04310	869412	870431	1	DUF3362 domain-containing protein
830271	871353	41082	IslandPath-DIMOB	WP_004135777.1	dkgA	EHW69_RS04315	870526	871353	-1	2,5-didehydrogluconate reductase DkgA
1414098	1458575	44477	IslandPath-DIMOB	WP_004132796.1	rseB	EHW69_RS07010	1414098	1415054	1	sigma-E factor regulatory protein RseB
1414098	1458575	44477	IslandPath-DIMOB	WP_049085697.1	rseC	EHW69_RS07015	1415051	1415530	1	SoxR-reducing system protein RseC
1414098	1458575	44477	IslandPath-DIMOB	WP_009654389.1		EHW69_RS07020	1415961	1417190	1	site-specific integrase
1414098	1458575	44477	IslandPath-DIMOB	WP_047720753.1	xis	EHW69_RS07025	1417168	1417458	-1	excisionase Xis
1414098	1458575	44477	IslandPath-DIMOB	WP_128805105.1		EHW69_RS07030	1417480	1417530	-1	hypothetical protein
1414098	1458575	44477	IslandPath-DIMOB	WP_128805084.1		EHW69_RS07035	1417543	1417722	-1	DUF4060 family protein
1414098	1458575	44477	IslandPath-DIMOB	WP_032413642.1		EHW69_RS07040	1417730	1418038	-1	hypothetical protein
1414098	1458575	44477	IslandPath-DIMOB	WP_128805085.1		EHW69_RS07045	1418035	1418505	-1	hypothetical protein
1414098	1458575	44477	IslandPath-DIMOB	WP_040218329.1		EHW69_RS07050	1418502	1418702	-1	hypothetical protein
1414098	1458575	44477	IslandPath-DIMOB	WP_023283320.1		EHW69_RS07055	1418699	1418920	-1	hypothetical protein
1414098	1458575	44477	IslandPath-DIMOB	WP_128805086.1		EHW69_RS07060	1418917	1420806	-1	phage N-6-adenine-methyltransferase
1414098	1458575	44477	IslandPath-DIMOB	WP_072044372.1		EHW69_RS07065	1420803	1420961	-1	DUF1317 family protein
1414098	1458575	44477	IslandPath-DIMOB	WP_059065801.1		EHW69_RS07070	1420958	1421581	-1	YqaJ-like viral recombinase
1414098	1458575	44477	IslandPath-DIMOB	WP_167590959.1		EHW69_RS07075	1421578	1421913	-1	hypothetical protein
1414098	1458575	44477	IslandPath-DIMOB			EHW69_RS30355	1421883	1422081	-1	hypothetical protein
1414098	1458575	44477	IslandPath-DIMOB	WP_128805088.1	gamL	EHW69_RS07085	1422323	1422607	-1	host nuclease inhibitor GamL
1414098	1458575	44477	IslandPath-DIMOB	WP_048757281.1		EHW69_RS07090	1422687	1422881	-1	hypothetical protein
1414098	1458575	44477	IslandPath-DIMOB	WP_128805089.1		EHW69_RS07095	1422981	1423214	-1	hypothetical protein
1414098	1458575	44477	IslandPath-DIMOB	WP_128805106.1		EHW69_RS07100	1423540	1423764	1	hypothetical protein
1414098	1458575	44477	IslandPath-DIMOB	WP_112070767.1		EHW69_RS07105	1423797	1424798	-1	hypothetical protein
1414098	1458575	44477	IslandPath-DIMOB	WP_151445329.1	yoaK	EHW69_RS07110	1424921	1425019	-1	YoaK family small membrane protein
1414098	1458575	44477	IslandPath-DIMOB	WP_128805090.1		EHW69_RS07115	1425034	1425726	-1	helix-turn-helix transcriptional regulator
1414098	1458575	44477	IslandPath-DIMOB	WP_128805091.1		EHW69_RS07120	1425837	1426067	1	helix-turn-helix domain-containing protein
1414098	1458575	44477	IslandPath-DIMOB	WP_128805107.1		EHW69_RS07125	1426108	1426392	1	hypothetical protein
1414098	1458575	44477	IslandPath-DIMOB	WP_004151298.1		EHW69_RS30360	1426427	1426573	1	hypothetical protein
1414098	1458575	44477	IslandPath-DIMOB	WP_128805092.1		EHW69_RS07130	1426566	1427465	1	DNA replication protein
1414098	1458575	44477	IslandPath-DIMOB	WP_167590966.1		EHW69_RS07135	1427470	1428885	1	AAA family ATPase
1414098	1458575	44477	IslandPath-DIMOB	WP_128805094.1		EHW69_RS07140	1428885	1429187	1	MarR family transcriptional regulator
1414098	1458575	44477	IslandPath-DIMOB			EHW69_RS07145	1429184	1429477	1	hypothetical protein
1414098	1458575	44477	IslandPath-DIMOB	WP_032438690.1		EHW69_RS07150	1429609	1429803	1	hypothetical protein
1414098	1458575	44477	IslandPath-DIMOB	WP_128805095.1		EHW69_RS07155	1429800	1430612	1	hypothetical protein
1414098	1458575	44477	IslandPath-DIMOB			EHW69_RS07160	1431604	1431876	1	DUF551 domain-containing protein
1414098	1458575	44477	IslandPath-DIMOB	WP_082236611.1		EHW69_RS07165	1431869	1432090	1	hypothetical protein
1414098	1458575	44477	IslandPath-DIMOB	WP_047935491.1		EHW69_RS07170	1432384	1432833	1	recombination protein NinB
1414098	1458575	44477	IslandPath-DIMOB	WP_071532248.1		EHW69_RS07175	1432826	1432996	1	hypothetical protein
1414098	1458575	44477	IslandPath-DIMOB	WP_128805096.1		EHW69_RS07180	1432989	1433570	1	recombination protein NinG
1414098	1458575	44477	IslandPath-DIMOB	WP_128805097.1		EHW69_RS07185	1433567	1433797	1	hypothetical protein
1414098	1458575	44477	IslandPath-DIMOB	WP_032693618.1		EHW69_RS07190	1433794	1433934	1	YlcG family protein
1414098	1458575	44477	IslandPath-DIMOB	WP_128805108.1		EHW69_RS07195	1433934	1434623	1	antiterminator
1414098	1458575	44477	IslandPath-DIMOB	WP_031280382.1		EHW69_RS07205	1435418	1435717	1	holin
1414098	1458575	44477	IslandPath-DIMOB	WP_004184488.1		EHW69_RS07210	1435714	1436253	1	glycoside hydrolase family 108 protein
1414098	1458575	44477	IslandPath-DIMOB	WP_004190674.1		EHW69_RS07215	1436250	1436594	1	hypothetical protein
1414098	1458575	44477	IslandPath-DIMOB	WP_117049231.1		EHW69_RS07220	1436591	1436866	1	hypothetical protein
1414098	1458575	44477	IslandPath-DIMOB	WP_112070652.1		EHW69_RS07225	1437065	1437289	1	hypothetical protein
1414098	1458575	44477	IslandPath-DIMOB	WP_082236663.1		EHW69_RS07230	1437350	1437706	1	HNH endonuclease
1414098	1458575	44477	IslandPath-DIMOB	WP_032750791.1		EHW69_RS07240	1438528	1439025	1	phage terminase small subunit P27 family
1414098	1458575	44477	IslandPath-DIMOB	WP_071561190.1		EHW69_RS07245	1439025	1440782	1	terminase large subunit
1414098	1458575	44477	IslandPath-DIMOB	WP_032408651.1		EHW69_RS07250	1440793	1440978	1	hypothetical protein
1414098	1458575	44477	IslandPath-DIMOB	WP_049088851.1		EHW69_RS07255	1440978	1442207	1	phage portal protein
1414098	1458575	44477	IslandPath-DIMOB	WP_049088852.1		EHW69_RS07260	1442194	1442847	1	HK97 family phage prohead protease
1414098	1458575	44477	IslandPath-DIMOB	WP_060415701.1		EHW69_RS07265	1442862	1444070	1	phage major capsid protein
1414098	1458575	44477	IslandPath-DIMOB	WP_064374432.1		EHW69_RS07270	1444106	1444312	1	hypothetical protein
1414098	1458575	44477	IslandPath-DIMOB	WP_128805098.1		EHW69_RS07275	1444309	1444629	1	phage gp6-like head-tail connector protein
1414098	1458575	44477	IslandPath-DIMOB	WP_004884319.1		EHW69_RS07280	1444638	1444976	1	phage head closure protein
1414098	1458575	44477	IslandPath-DIMOB	WP_128805099.1		EHW69_RS07285	1444973	1445422	1	HK97 gp10 family phage protein
1414098	1458575	44477	IslandPath-DIMOB	WP_128805100.1		EHW69_RS07290	1445419	1445766	1	DUF3168 domain-containing protein
1414098	1458575	44477	IslandPath-DIMOB	WP_128805101.1		EHW69_RS07295	1445823	1446527	1	immunoglobulin domain-containing protein
1414098	1458575	44477	IslandPath-DIMOB	WP_128805102.1		EHW69_RS07300	1446558	1446962	1	phage tail protein
1414098	1458575	44477	IslandPath-DIMOB	WP_098992349.1		EHW69_RS07305	1446965	1447270	1	DUF4035 domain-containing protein
1414098	1458575	44477	IslandPath-DIMOB	WP_017145578.1		EHW69_RS07310	1447321	1447506	1	hypothetical protein
1414098	1458575	44477	IslandPath-DIMOB	WP_128805103.1		EHW69_RS07315	1447548	1450901	1	phage tail tape measure protein
1414098	1458575	44477	IslandPath-DIMOB	WP_049069906.1		EHW69_RS07320	1450922	1451395	1	hypothetical protein
1414098	1458575	44477	IslandPath-DIMOB	WP_032750768.1		EHW69_RS07325	1451382	1451867	1	DUF1833 family protein
1414098	1458575	44477	IslandPath-DIMOB	WP_085206620.1		EHW69_RS07330	1451877	1452257	1	nitrite transporter
1414098	1458575	44477	IslandPath-DIMOB	WP_151445330.1		EHW69_RS07335	1452254	1455337	1	kinase
1414098	1458575	44477	IslandPath-DIMOB	WP_151445331.1		EHW69_RS07340	1455402	1457393	1	hypothetical protein
1414098	1458575	44477	IslandPath-DIMOB	WP_128805132.1		EHW69_RS07345	1457397	1457654	1	hypothetical protein
1414098	1458575	44477	IslandPath-DIMOB	WP_064363150.1		EHW69_RS07350	1457701	1457895	1	hypothetical protein
1414098	1458575	44477	IslandPath-DIMOB	WP_167590960.1		EHW69_RS30365	1457980	1458156	1	hypothetical protein
1414098	1458575	44477	IslandPath-DIMOB	WP_128805049.1		EHW69_RS07355	1458258	1458575	1	hypothetical protein
1956644	1981340	24696	IslandPath-DIMOB	WP_024360046.1	galF	EHW69_RS09580	1956644	1957540	1	UTP--glucose-1-phosphate uridylyltransferase GalF
1956644	1981340	24696	IslandPath-DIMOB	WP_082236967.1		EHW69_RS09585	1958001	1958630	1	phosphatase PAP2 family protein
1956644	1981340	24696	IslandPath-DIMOB	WP_079838441.1		EHW69_RS09590	1958906	1959874	-1	IS5 family transposase
1956644	1981340	24696	IslandPath-DIMOB	WP_082236969.1		EHW69_RS09600	1960694	1962133	1	capsule assembly Wzi family protein
1956644	1981340	24696	IslandPath-DIMOB	WP_082236970.1		EHW69_RS09605	1962207	1963343	1	polysaccharide export protein
1956644	1981340	24696	IslandPath-DIMOB	WP_082236971.1		EHW69_RS09610	1963345	1963785	1	protein tyrosine phosphatase
1956644	1981340	24696	IslandPath-DIMOB	WP_082236972.1		EHW69_RS09615	1963796	1965961	1	polysaccharide biosynthesis tyrosine autokinase
1956644	1981340	24696	IslandPath-DIMOB	WP_082236973.1	wbaP	EHW69_RS09620	1966083	1967510	1	undecaprenyl-phosphate galactose phosphotransferase WbaP
1956644	1981340	24696	IslandPath-DIMOB	WP_082236974.1		EHW69_RS09625	1967555	1968466	1	glycosyltransferase family 2 protein
1956644	1981340	24696	IslandPath-DIMOB	WP_128804957.1		EHW69_RS09630	1968655	1969845	1	hypothetical protein
1956644	1981340	24696	IslandPath-DIMOB	WP_112070588.1		EHW69_RS09635	1969861	1970961	1	EpsG family protein
1956644	1981340	24696	IslandPath-DIMOB	WP_082236977.1		EHW69_RS09640	1970974	1971816	1	glycosyltransferase
1956644	1981340	24696	IslandPath-DIMOB	WP_082236978.1		EHW69_RS09645	1971821	1972696	1	glycosyltransferase
1956644	1981340	24696	IslandPath-DIMOB	WP_082236979.1		EHW69_RS09650	1972716	1973606	1	hypothetical protein
1956644	1981340	24696	IslandPath-DIMOB	WP_112070587.1		EHW69_RS09655	1973619	1974485	1	hypothetical protein
1956644	1981340	24696	IslandPath-DIMOB	WP_082236981.1		EHW69_RS09660	1974494	1975939	1	lipopolysaccharide biosynthesis protein
1956644	1981340	24696	IslandPath-DIMOB	WP_112070586.1	gndA	EHW69_RS09665	1976288	1977694	1	NADP-dependent phosphogluconate dehydrogenase
1956644	1981340	24696	IslandPath-DIMOB	WP_082236983.1	rfbB	EHW69_RS09670	1977901	1978965	1	dTDP-glucose 4,6-dehydratase
1956644	1981340	24696	IslandPath-DIMOB	WP_049099678.1	rfbA	EHW69_RS09675	1978979	1979848	1	glucose-1-phosphate thymidylyltransferase RfbA
1956644	1981340	24696	IslandPath-DIMOB	WP_082236984.1	rfbD	EHW69_RS09680	1979880	1980770	1	dTDP-4-dehydrorhamnose reductase
1956644	1981340	24696	IslandPath-DIMOB	WP_014230057.1	rfbC	EHW69_RS09685	1980786	1981340	1	dTDP-4-dehydrorhamnose 3,5-epimerase
2505392	2523636	18244	IslandPath-DIMOB	WP_024357967.1		EHW69_RS12230	2505392	2506558	1	MFS transporter
2505392	2523636	18244	IslandPath-DIMOB	WP_049086260.1	sodB	EHW69_RS12235	2506615	2507196	-1	superoxide dismutase [Fe]
2505392	2523636	18244	IslandPath-DIMOB	WP_112070624.1		EHW69_RS12240	2507726	2508052	1	hypothetical protein
2505392	2523636	18244	IslandPath-DIMOB	WP_112070623.1		EHW69_RS12245	2508062	2508337	1	hypothetical protein
2505392	2523636	18244	IslandPath-DIMOB	WP_071531354.1		EHW69_RS12250	2508444	2508710	-1	hypothetical protein
2505392	2523636	18244	IslandPath-DIMOB	WP_032700726.1		EHW69_RS12255	2509230	2509787	-1	tyrosine-type recombinase/integrase
2505392	2523636	18244	IslandPath-DIMOB	WP_128804990.1		EHW69_RS12260	2510602	2511030	1	hypothetical protein
2505392	2523636	18244	IslandPath-DIMOB	WP_128804989.1		EHW69_RS12265	2511064	2511327	1	hypothetical protein
2505392	2523636	18244	IslandPath-DIMOB	WP_128804988.1		EHW69_RS12270	2512455	2512649	1	hypothetical protein
2505392	2523636	18244	IslandPath-DIMOB	WP_167590957.1		EHW69_RS30395	2512646	2512807	1	hypothetical protein
2505392	2523636	18244	IslandPath-DIMOB	WP_128804987.1		EHW69_RS12275	2512773	2513195	1	hypothetical protein
2505392	2523636	18244	IslandPath-DIMOB	WP_128804986.1		EHW69_RS12280	2513207	2513476	1	hypothetical protein
2505392	2523636	18244	IslandPath-DIMOB	WP_128804985.1		EHW69_RS12285	2513494	2513850	1	hypothetical protein
2505392	2523636	18244	IslandPath-DIMOB	WP_128804984.1		EHW69_RS12290	2513878	2514159	1	hypothetical protein
2505392	2523636	18244	IslandPath-DIMOB	WP_151445332.1		EHW69_RS12295	2514224	2514556	1	hypothetical protein
2505392	2523636	18244	IslandPath-DIMOB	WP_079838441.1		EHW69_RS12305	2515093	2516061	1	IS5 family transposase
2505392	2523636	18244	IslandPath-DIMOB	WP_128805065.1		EHW69_RS12310	2516303	2516605	1	hypothetical protein
2505392	2523636	18244	IslandPath-DIMOB	WP_128805064.1		EHW69_RS12315	2516731	2517750	1	major capsid protein E
2505392	2523636	18244	IslandPath-DIMOB	WP_128805063.1		EHW69_RS12320	2517854	2518054	1	hypothetical protein
2505392	2523636	18244	IslandPath-DIMOB	WP_128805062.1		EHW69_RS12325	2518114	2519937	1	hypothetical protein
2505392	2523636	18244	IslandPath-DIMOB	WP_128805061.1		EHW69_RS12330	2519945	2521153	-1	tyrosine-type recombinase/integrase
2505392	2523636	18244	IslandPath-DIMOB	WP_049086259.1		EHW69_RS12335	2521398	2522252	-1	C40 family peptidase
2505392	2523636	18244	IslandPath-DIMOB	WP_004119469.1	grxD	EHW69_RS12340	2522592	2522939	1	monothiol glutaredoxin 4
2505392	2523636	18244	IslandPath-DIMOB	WP_128805060.1	rnt	EHW69_RS12345	2522992	2523636	-1	ribonuclease T
2641341	2689638	48297	IslandPath-DIMOB	WP_024358039.1		EHW69_RS12920	2641341	2642357	1	Zn-dependent oxidoreductase
2641341	2689638	48297	IslandPath-DIMOB			EHW69_RS12925	2642404	2642511	1	MHS family MFS transporter
2641341	2689638	48297	IslandPath-DIMOB	WP_112070527.1		EHW69_RS12930	2642535	2643815	-1	DUF3596 domain-containing protein
2641341	2689638	48297	IslandPath-DIMOB	WP_076946865.1		EHW69_RS12935	2643852	2644133	-1	excisionase family protein
2641341	2689638	48297	IslandPath-DIMOB	WP_041145911.1		EHW69_RS12940	2644230	2644538	-1	hypothetical protein
2641341	2689638	48297	IslandPath-DIMOB	WP_128805057.1		EHW69_RS12945	2644535	2645260	-1	hypothetical protein
2641341	2689638	48297	IslandPath-DIMOB	WP_112070529.1		EHW69_RS12950	2645257	2645475	-1	hypothetical protein
2641341	2689638	48297	IslandPath-DIMOB	WP_112070530.1		EHW69_RS12955	2645472	2646131	-1	DNA methyltransferase
2641341	2689638	48297	IslandPath-DIMOB	WP_112070531.1		EHW69_RS12960	2646210	2646959	-1	hypothetical protein
2641341	2689638	48297	IslandPath-DIMOB	WP_015584777.1		EHW69_RS12965	2646971	2647639	-1	AAA family ATPase
2641341	2689638	48297	IslandPath-DIMOB	WP_128320211.1	exoX	EHW69_RS12970	2647641	2648300	-1	exodeoxyribonuclease X
2641341	2689638	48297	IslandPath-DIMOB	WP_164885944.1		EHW69_RS30400	2648284	2648436	-1	hypothetical protein
2641341	2689638	48297	IslandPath-DIMOB	WP_064148583.1		EHW69_RS12975	2648430	2648825	-1	hypothetical protein
2641341	2689638	48297	IslandPath-DIMOB	WP_112070790.1		EHW69_RS12980	2648914	2649108	-1	hypothetical protein
2641341	2689638	48297	IslandPath-DIMOB	WP_162550536.1		EHW69_RS30405	2649101	2649226	-1	hypothetical protein
2641341	2689638	48297	IslandPath-DIMOB	WP_047685000.1		EHW69_RS30410	2649349	2649978	-1	hypothetical protein
2641341	2689638	48297	IslandPath-DIMOB	WP_019725100.1		EHW69_RS12990	2650199	2650402	1	hypothetical protein
2641341	2689638	48297	IslandPath-DIMOB	WP_128805056.1		EHW69_RS12995	2650453	2651289	-1	hypothetical protein
2641341	2689638	48297	IslandPath-DIMOB	WP_023339685.1		EHW69_RS13000	2651252	2651431	-1	hypothetical protein
2641341	2689638	48297	IslandPath-DIMOB	WP_139041349.1	yoaK	EHW69_RS13005	2651526	2651624	-1	YoaK family small membrane protein
2641341	2689638	48297	IslandPath-DIMOB	WP_112070766.1		EHW69_RS13010	2651677	2652387	-1	LexA family transcriptional regulator
2641341	2689638	48297	IslandPath-DIMOB	WP_128805055.1		EHW69_RS13015	2652491	2652682	1	hypothetical protein
2641341	2689638	48297	IslandPath-DIMOB	WP_004178813.1		EHW69_RS13020	2652763	2652984	1	hypothetical protein
2641341	2689638	48297	IslandPath-DIMOB	WP_004194002.1		EHW69_RS30415	2653071	2653217	1	hypothetical protein
2641341	2689638	48297	IslandPath-DIMOB	WP_162685393.1		EHW69_RS13025	2653258	2654109	1	DNA replication protein
2641341	2689638	48297	IslandPath-DIMOB	WP_162685394.1		EHW69_RS13030	2654114	2655529	1	AAA family ATPase
2641341	2689638	48297	IslandPath-DIMOB	WP_112070749.1		EHW69_RS13035	2655529	2655834	1	MarR family transcriptional regulator
2641341	2689638	48297	IslandPath-DIMOB	WP_112070753.1		EHW69_RS13040	2656071	2656565	1	hypothetical protein
2641341	2689638	48297	IslandPath-DIMOB			EHW69_RS13045	2656562	2656806	1	hypothetical protein
2641341	2689638	48297	IslandPath-DIMOB	WP_128805054.1		EHW69_RS13050	2656803	2657156	1	hypothetical protein
2641341	2689638	48297	IslandPath-DIMOB	WP_112070752.1		EHW69_RS13055	2657157	2657495	1	hypothetical protein
2641341	2689638	48297	IslandPath-DIMOB			EHW69_RS13060	2657624	2657773	1	DUF551 domain-containing protein
2641341	2689638	48297	IslandPath-DIMOB			EHW69_RS13065	2658308	2658580	1	DUF551 domain-containing protein
2641341	2689638	48297	IslandPath-DIMOB	WP_082236611.1		EHW69_RS13070	2658573	2658794	1	hypothetical protein
2641341	2689638	48297	IslandPath-DIMOB	WP_112070717.1		EHW69_RS13075	2659085	2659540	1	hypothetical protein
2641341	2689638	48297	IslandPath-DIMOB	WP_049141298.1		EHW69_RS13080	2659540	2659710	1	NinE family protein
2641341	2689638	48297	IslandPath-DIMOB	WP_015964709.1		EHW69_RS13085	2659703	2659993	1	DUF1364 domain-containing protein
2641341	2689638	48297	IslandPath-DIMOB	WP_112070718.1		EHW69_RS13090	2659990	2660352	1	RusA family crossover junction endodeoxyribonuclease
2641341	2689638	48297	IslandPath-DIMOB	WP_112070719.1		EHW69_RS13095	2660349	2660489	1	YlcG family protein
2641341	2689638	48297	IslandPath-DIMOB	WP_112070726.1		EHW69_RS13100	2660489	2661178	1	antiterminator
2641341	2689638	48297	IslandPath-DIMOB	WP_032688543.1		EHW69_RS13110	2661727	2661996	1	holin
2641341	2689638	48297	IslandPath-DIMOB	WP_112070727.1		EHW69_RS13115	2661974	2662471	1	lysozyme
2641341	2689638	48297	IslandPath-DIMOB	WP_112070720.1		EHW69_RS13120	2662468	2662857	1	DUF2570 domain-containing protein
2641341	2689638	48297	IslandPath-DIMOB	WP_112070721.1		EHW69_RS13130	2663137	2663604	1	hypothetical protein
2641341	2689638	48297	IslandPath-DIMOB	WP_162685388.1		EHW69_RS30420	2663665	2663808	1	hypothetical protein
2641341	2689638	48297	IslandPath-DIMOB	WP_023304876.1		EHW69_RS13135	2663930	2664562	1	hypothetical protein
2641341	2689638	48297	IslandPath-DIMOB	WP_100663530.1	terL	EHW69_RS13140	2664564	2666240	1	phage terminase large subunit
2641341	2689638	48297	IslandPath-DIMOB			EHW69_RS13145	2666241	2667728	1	DUF1073 domain-containing protein
2641341	2689638	48297	IslandPath-DIMOB	WP_064392174.1		EHW69_RS13150	2668296	2668994	1	phage head morphogenesis protein
2641341	2689638	48297	IslandPath-DIMOB	WP_064392052.1		EHW69_RS13155	2668998	2670164	1	DUF2213 domain-containing protein
2641341	2689638	48297	IslandPath-DIMOB	WP_064392051.1		EHW69_RS13160	2670166	2670648	1	hypothetical protein
2641341	2689638	48297	IslandPath-DIMOB	WP_112070723.1		EHW69_RS13165	2670648	2671685	1	DUF2184 domain-containing protein
2641341	2689638	48297	IslandPath-DIMOB	WP_004177064.1		EHW69_RS13170	2671687	2672013	1	hypothetical protein
2641341	2689638	48297	IslandPath-DIMOB	WP_112070724.1		EHW69_RS13175	2672013	2672456	1	DUF4054 domain-containing protein
2641341	2689638	48297	IslandPath-DIMOB	WP_112070725.1		EHW69_RS13180	2672459	2673022	1	hypothetical protein
2641341	2689638	48297	IslandPath-DIMOB	WP_064141660.1		EHW69_RS13185	2673019	2673387	1	hypothetical protein
2641341	2689638	48297	IslandPath-DIMOB	WP_128805053.1		EHW69_RS13190	2673369	2673920	1	hypothetical protein
2641341	2689638	48297	IslandPath-DIMOB	WP_128805052.1		EHW69_RS13195	2673924	2675405	1	DUF3383 domain-containing protein
2641341	2689638	48297	IslandPath-DIMOB	WP_116280768.1		EHW69_RS13200	2675405	2675848	1	hypothetical protein
2641341	2689638	48297	IslandPath-DIMOB	WP_128805051.1		EHW69_RS13205	2676030	2676542	1	KilA-N domain-containing protein
2641341	2689638	48297	IslandPath-DIMOB	WP_001518122.1		EHW69_RS13210	2676604	2677080	1	hypothetical protein
2641341	2689638	48297	IslandPath-DIMOB	WP_074195585.1		EHW69_RS30425	2677173	2677301	1	hypothetical protein
2641341	2689638	48297	IslandPath-DIMOB	WP_128805050.1		EHW69_RS13215	2677282	2679294	1	lytic transglycosylase domain-containing protein
2641341	2689638	48297	IslandPath-DIMOB	WP_040218263.1		EHW69_RS13220	2679298	2680137	1	hypothetical protein
2641341	2689638	48297	IslandPath-DIMOB	WP_019725008.1		EHW69_RS13225	2680139	2680444	1	hypothetical protein
2641341	2689638	48297	IslandPath-DIMOB	WP_032453629.1		EHW69_RS13230	2680441	2681310	1	hypothetical protein
2641341	2689638	48297	IslandPath-DIMOB	WP_112070757.1		EHW69_RS13235	2681300	2681887	1	hypothetical protein
2641341	2689638	48297	IslandPath-DIMOB	WP_032453627.1		EHW69_RS13240	2681887	2682675	1	hypothetical protein
2641341	2689638	48297	IslandPath-DIMOB	WP_048273497.1		EHW69_RS13245	2682809	2683165	1	hypothetical protein
2641341	2689638	48297	IslandPath-DIMOB	WP_049088382.1		EHW69_RS13250	2683173	2684405	1	bacteriophage protein
2641341	2689638	48297	IslandPath-DIMOB	WP_086618409.1		EHW69_RS13255	2684398	2684985	1	DUF2612 domain-containing protein
2641341	2689638	48297	IslandPath-DIMOB	WP_071830669.1		EHW69_RS13260	2684987	2686030	1	hypothetical protein
2641341	2689638	48297	IslandPath-DIMOB			EHW69_RS13265	2686358	2686642	1	hypothetical protein
2641341	2689638	48297	IslandPath-DIMOB	WP_128805132.1		EHW69_RS13270	2688215	2688472	1	hypothetical protein
2641341	2689638	48297	IslandPath-DIMOB	WP_064363150.1		EHW69_RS13275	2688519	2688713	1	hypothetical protein
2641341	2689638	48297	IslandPath-DIMOB	WP_167590960.1		EHW69_RS30430	2688798	2688974	1	hypothetical protein
2641341	2689638	48297	IslandPath-DIMOB	WP_128804981.1		EHW69_RS13285	2689315	2689638	1	hypothetical protein
2927473	2945854	18381	IslandPath-DIMOB	WP_024358159.1	glnQ	EHW69_RS14370	2927473	2928195	1	glutamine ABC transporter ATP-binding protein GlnQ
2927473	2945854	18381	IslandPath-DIMOB	WP_004137043.1		EHW69_RS14375	2928215	2929237	1	peptidase C45
2927473	2945854	18381	IslandPath-DIMOB	WP_049085854.1		EHW69_RS14380	2929782	2930564	1	hypothetical protein
2927473	2945854	18381	IslandPath-DIMOB	WP_049085852.1		EHW69_RS14385	2930582	2931178	-1	TetR family transcriptional regulator
2927473	2945854	18381	IslandPath-DIMOB			EHW69_RS14390	2931417	2931515	-1	amino acid ABC transporter substrate-binding protein
2927473	2945854	18381	IslandPath-DIMOB	WP_004137050.1		EHW69_RS14395	2931592	2931945	1	SnoaL-like domain-containing protein
2927473	2945854	18381	IslandPath-DIMOB			EHW69_RS14400	2932069	2932605	-1	helix-turn-helix domain containing protein
2927473	2945854	18381	IslandPath-DIMOB	WP_001059075.1		EHW69_RS14410	2933402	2934277	1	site-specific integrase
2927473	2945854	18381	IslandPath-DIMOB	WP_112070565.1		EHW69_RS14415	2934261	2935799	1	site-specific integrase
2927473	2945854	18381	IslandPath-DIMOB	WP_023285134.1		EHW69_RS14420	2935796	2938162	1	hypothetical protein
2927473	2945854	18381	IslandPath-DIMOB	WP_001214165.1		EHW69_RS14425	2938162	2938596	1	hypothetical protein
2927473	2945854	18381	IslandPath-DIMOB	WP_001301005.1		EHW69_RS14430	2938713	2938907	-1	DUF2384 domain-containing protein
2927473	2945854	18381	IslandPath-DIMOB	WP_023285132.1		EHW69_RS14440	2939042	2939797	-1	M48 family metallopeptidase
2927473	2945854	18381	IslandPath-DIMOB	WP_112070566.1		EHW69_RS14445	2939794	2943078	-1	type I restriction endonuclease subunit R
2927473	2945854	18381	IslandPath-DIMOB	WP_112070567.1		EHW69_RS14450	2943100	2944341	-1	restriction endonuclease subunit S
2927473	2945854	18381	IslandPath-DIMOB	WP_112070568.1		EHW69_RS14455	2944331	2945854	-1	type I restriction-modification system subunit M
3189286	3201070	11784	IslandPath-DIMOB	WP_071830717.1		EHW69_RS15570	3189286	3189513	1	DUF1272 domain-containing protein
3189286	3201070	11784	IslandPath-DIMOB	WP_049090321.1		EHW69_RS15575	3189561	3190436	-1	LysR family transcriptional regulator
3189286	3201070	11784	IslandPath-DIMOB	WP_024358312.1	gstA	EHW69_RS15580	3190557	3191162	1	glutathione transferase GstA
3189286	3201070	11784	IslandPath-DIMOB	WP_049090320.1		EHW69_RS15585	3191389	3192300	-1	NmrA/HSCARG family protein
3189286	3201070	11784	IslandPath-DIMOB	WP_053086606.1		EHW69_RS15590	3192429	3192863	1	helix-turn-helix transcriptional regulator
3189286	3201070	11784	IslandPath-DIMOB	WP_004139057.1		EHW69_RS15595	3193012	3193407	1	hypothetical protein
3189286	3201070	11784	IslandPath-DIMOB	WP_004139060.1		EHW69_RS15600	3193569	3194372	-1	helix-turn-helix domain-containing protein
3189286	3201070	11784	IslandPath-DIMOB	WP_064371724.1		EHW69_RS15605	3194475	3195929	1	MFS transporter
3189286	3201070	11784	IslandPath-DIMOB	WP_004139064.1		EHW69_RS15610	3196158	3196760	1	tyrosine-type recombinase/integrase
3189286	3201070	11784	IslandPath-DIMOB	WP_071830716.1		EHW69_RS15615	3196975	3197595	1	histidine phosphatase family protein
3189286	3201070	11784	IslandPath-DIMOB	WP_098140642.1		EHW69_RS15620	3197764	3198726	-1	NAD-dependent epimerase/dehydratase family protein
3189286	3201070	11784	IslandPath-DIMOB	WP_049090318.1		EHW69_RS15625	3198823	3199734	1	LysR family transcriptional regulator
3189286	3201070	11784	IslandPath-DIMOB	WP_024358316.1		EHW69_RS15630	3200150	3201070	1	LysR family transcriptional regulator
3189286	3201070	11784	IslandPath-DIMOB	WP_064410631.1		EHW69_RS15635	3201067	3202761	-1	thiamine pyrophosphate-binding protein
3260254	3296772	36518	IslandPath-DIMOB	WP_128804937.1		EHW69_RS15915	3260254	3260670	-1	hypothetical protein
3260254	3296772	36518	IslandPath-DIMOB	WP_128804938.1		EHW69_RS15920	3260934	3261485	-1	recombinase family protein
3260254	3296772	36518	IslandPath-DIMOB	WP_151445335.1		EHW69_RS15925	3261584	3263110	1	hypothetical protein
3260254	3296772	36518	IslandPath-DIMOB	WP_128804942.1		EHW69_RS15930	3263123	3263377	1	hypothetical protein
3260254	3296772	36518	IslandPath-DIMOB	WP_128804941.1		EHW69_RS15935	3263411	3263662	-1	hypothetical protein
3260254	3296772	36518	IslandPath-DIMOB	WP_128804940.1		EHW69_RS15940	3263674	3265017	-1	hypothetical protein
3260254	3296772	36518	IslandPath-DIMOB	WP_151445336.1		EHW69_RS15945	3265221	3265844	-1	hypothetical protein
3260254	3296772	36518	IslandPath-DIMOB	WP_128804944.1		EHW69_RS15950	3265909	3268992	-1	kinase
3260254	3296772	36518	IslandPath-DIMOB	WP_085206620.1		EHW69_RS15955	3268989	3269369	-1	nitrite transporter
3260254	3296772	36518	IslandPath-DIMOB	WP_032750768.1		EHW69_RS15960	3269379	3269864	-1	DUF1833 family protein
3260254	3296772	36518	IslandPath-DIMOB	WP_049069906.1		EHW69_RS15965	3269851	3270324	-1	hypothetical protein
3260254	3296772	36518	IslandPath-DIMOB	WP_128804945.1		EHW69_RS15970	3270346	3273753	-1	phage tail tape measure protein
3260254	3296772	36518	IslandPath-DIMOB	WP_015370209.1		EHW69_RS15975	3273823	3274206	-1	hypothetical protein
3260254	3296772	36518	IslandPath-DIMOB	WP_047720934.1		EHW69_RS15980	3274282	3274587	-1	DUF4035 domain-containing protein
3260254	3296772	36518	IslandPath-DIMOB	WP_128804946.1		EHW69_RS15985	3274590	3274994	-1	phage tail protein
3260254	3296772	36518	IslandPath-DIMOB	WP_128804947.1		EHW69_RS15990	3275025	3275735	-1	immunoglobulin domain-containing protein
3260254	3296772	36518	IslandPath-DIMOB	WP_094963551.1		EHW69_RS15995	3275794	3276141	-1	DUF3168 domain-containing protein
3260254	3296772	36518	IslandPath-DIMOB	WP_128804948.1		EHW69_RS16000	3276138	3276587	-1	hypothetical protein
3260254	3296772	36518	IslandPath-DIMOB	WP_044701262.1		EHW69_RS16005	3276584	3276928	-1	phage head closure protein
3260254	3296772	36518	IslandPath-DIMOB	WP_032750783.1		EHW69_RS16010	3276937	3277257	-1	phage gp6-like head-tail connector protein
3260254	3296772	36518	IslandPath-DIMOB	WP_044701267.1		EHW69_RS16015	3277254	3277457	-1	hypothetical protein
3260254	3296772	36518	IslandPath-DIMOB	WP_060415701.1		EHW69_RS16020	3277496	3278704	-1	phage major capsid protein
3260254	3296772	36518	IslandPath-DIMOB	WP_049088852.1		EHW69_RS16025	3278719	3279372	-1	HK97 family phage prohead protease
3260254	3296772	36518	IslandPath-DIMOB	WP_128804949.1		EHW69_RS16030	3279359	3280588	-1	phage portal protein
3260254	3296772	36518	IslandPath-DIMOB	WP_032408651.1		EHW69_RS16035	3280588	3280773	-1	hypothetical protein
3260254	3296772	36518	IslandPath-DIMOB	WP_064351954.1		EHW69_RS16040	3280784	3282541	-1	terminase large subunit
3260254	3296772	36518	IslandPath-DIMOB	WP_032750791.1		EHW69_RS16045	3282541	3283038	-1	phage terminase small subunit P27 family
3260254	3296772	36518	IslandPath-DIMOB	WP_025108057.1		EHW69_RS16050	3283197	3283547	-1	HNH endonuclease
3260254	3296772	36518	IslandPath-DIMOB	WP_025108058.1		EHW69_RS16055	3283609	3283854	-1	DUF2560 family protein
3260254	3296772	36518	IslandPath-DIMOB	WP_004136199.1		EHW69_RS16060	3283919	3284119	-1	hypothetical protein
3260254	3296772	36518	IslandPath-DIMOB	WP_048257983.1		EHW69_RS16070	3284547	3284732	-1	hypothetical protein
3260254	3296772	36518	IslandPath-DIMOB	WP_032694446.1		EHW69_RS16075	3284820	3285011	-1	hypothetical protein
3260254	3296772	36518	IslandPath-DIMOB	WP_048257984.1		EHW69_RS16080	3284962	3285237	-1	hypothetical protein
3260254	3296772	36518	IslandPath-DIMOB	WP_014837905.1		EHW69_RS16085	3285234	3285578	-1	hypothetical protein
3260254	3296772	36518	IslandPath-DIMOB	WP_128804950.1		EHW69_RS16090	3285575	3286117	-1	hypothetical protein
3260254	3296772	36518	IslandPath-DIMOB	WP_031280382.1		EHW69_RS16095	3286114	3286413	-1	holin
3260254	3296772	36518	IslandPath-DIMOB	WP_128804951.1		EHW69_RS16100	3287031	3287306	-1	hypothetical protein
3260254	3296772	36518	IslandPath-DIMOB	WP_126489032.1		EHW69_RS16105	3287334	3287831	1	hypothetical protein
3260254	3296772	36518	IslandPath-DIMOB	WP_076752565.1		EHW69_RS16110	3288118	3288900	-1	antitermination protein
3260254	3296772	36518	IslandPath-DIMOB	WP_126489031.1		EHW69_RS16115	3288897	3289859	-1	DNA primase
3260254	3296772	36518	IslandPath-DIMOB	WP_074177391.1		EHW69_RS16120	3289861	3291507	-1	DEAD/DEAH box helicase
3260254	3296772	36518	IslandPath-DIMOB	WP_064381538.1		EHW69_RS16130	3292116	3292367	-1	hypothetical protein
3260254	3296772	36518	IslandPath-DIMOB	WP_064381540.1		EHW69_RS16135	3292369	3292578	-1	hypothetical protein
3260254	3296772	36518	IslandPath-DIMOB	WP_128804952.1		EHW69_RS16140	3292685	3293386	1	LexA family transcriptional regulator
3260254	3296772	36518	IslandPath-DIMOB	WP_151445337.1		EHW69_RS16145	3293584	3293847	1	hypothetical protein
3260254	3296772	36518	IslandPath-DIMOB	WP_000019445.1		EHW69_RS16150	3293893	3294873	1	IS5-like element ISKpn26 family transposase
3260254	3296772	36518	IslandPath-DIMOB	WP_128805121.1		EHW69_RS16155	3295088	3295312	1	hypothetical protein
3260254	3296772	36518	IslandPath-DIMOB	WP_064381542.1		EHW69_RS16160	3295816	3296049	1	hypothetical protein
3260254	3296772	36518	IslandPath-DIMOB	WP_128805128.1		EHW69_RS16165	3296090	3296377	1	hypothetical protein
3260254	3296772	36518	IslandPath-DIMOB	WP_167590962.1		EHW69_RS30450	3296370	3296582	1	hypothetical protein
3260254	3296772	36518	IslandPath-DIMOB	WP_162680280.1		EHW69_RS30455	3296650	3296772	1	hypothetical protein
3260254	3296772	36518	IslandPath-DIMOB	WP_088168399.1		EHW69_RS16175	3296769	3297200	1	hypothetical protein
3342981	3347522	4541	IslandPath-DIMOB	WP_049086263.1		EHW69_RS16440	3341923	3342984	-1	TIGR01620 family protein
3342981	3347522	4541	IslandPath-DIMOB	WP_024360670.1		EHW69_RS16445	3342981	3344378	-1	YcjX family protein
3342981	3347522	4541	IslandPath-DIMOB	WP_024360671.1	pspE	EHW69_RS16450	3344479	3344793	-1	thiosulfate sulfurtransferase PspE
3342981	3347522	4541	IslandPath-DIMOB	WP_004101464.1	pspD	EHW69_RS16455	3344827	3345057	-1	phage shock protein PspD
3342981	3347522	4541	IslandPath-DIMOB	WP_004101461.1	pspC	EHW69_RS16460	3345077	3345436	-1	envelope stress response membrane protein PspC
3342981	3347522	4541	IslandPath-DIMOB	WP_004101459.1	pspB	EHW69_RS16465	3345436	3345660	-1	envelope stress response membrane protein PspB
3342981	3347522	4541	IslandPath-DIMOB	WP_004121203.1	pspA	EHW69_RS16470	3345712	3346380	-1	phage shock protein PspA
3342981	3347522	4541	IslandPath-DIMOB	WP_024360673.1	pspF	EHW69_RS16475	3346533	3347522	1	phage shock protein operon transcriptional activator
3342981	3347522	4541	IslandPath-DIMOB			EHW69_RS16480	3347513	3348903	-1	MFS transporter
3490011	3495945	5934	IslandPath-DIMOB	WP_112070312.1		EHW69_RS17145	3490011	3491651	-1	phage tail protein I
3490011	3495945	5934	IslandPath-DIMOB	WP_112070311.1		EHW69_RS17150	3491641	3492564	-1	baseplate assembly protein
3490011	3495945	5934	IslandPath-DIMOB	WP_017898624.1		EHW69_RS17155	3492566	3492916	-1	baseplate assembly protein
3490011	3495945	5934	IslandPath-DIMOB	WP_112070310.1		EHW69_RS17160	3492913	3493500	-1	phage baseplate assembly protein V
3490011	3495945	5934	IslandPath-DIMOB	WP_112070309.1		EHW69_RS17165	3493497	3494132	-1	phage virion morphogenesis protein
3490011	3495945	5934	IslandPath-DIMOB	WP_009486483.1		EHW69_RS17170	3494129	3494596	-1	phage tail protein
3490011	3495945	5934	IslandPath-DIMOB	WP_162685306.1		EHW69_RS30475	3494597	3494752	-1	hypothetical protein
3490011	3495945	5934	IslandPath-DIMOB	WP_112070314.1		EHW69_RS17175	3494778	3495107	-1	DUF2570 domain-containing protein
3490011	3495945	5934	IslandPath-DIMOB	WP_112070308.1		EHW69_RS17180	3495119	3495664	-1	lysozyme
3490011	3495945	5934	IslandPath-DIMOB	WP_032432781.1		EHW69_RS17185	3495661	3495945	-1	hypothetical protein
3490011	3495945	5934	IslandPath-DIMOB	WP_004131559.1		EHW69_RS17190	3495936	3496136	-1	tail protein
3512839	3515879	3040	IslandPath-DIMOB	WP_112070300.1		EHW69_RS17275	3512276	3512842	-1	3'-5' exoribonuclease
3512839	3515879	3040	IslandPath-DIMOB	WP_112070299.1		EHW69_RS17280	3512839	3513063	-1	hypothetical protein
3512839	3515879	3040	IslandPath-DIMOB	WP_038989664.1		EHW69_RS17285	3513132	3513404	-1	hypothetical protein
3512839	3515879	3040	IslandPath-DIMOB	WP_112070298.1		EHW69_RS17290	3513420	3513797	-1	hypothetical protein
3512839	3515879	3040	IslandPath-DIMOB	WP_004131515.1		EHW69_RS17295	3513813	3514031	-1	hypothetical protein
3512839	3515879	3040	IslandPath-DIMOB	WP_020806130.1		EHW69_RS17300	3514052	3514330	-1	regulatory protein Cox
3512839	3515879	3040	IslandPath-DIMOB	WP_112070297.1		EHW69_RS17305	3514451	3514750	1	helix-turn-helix transcriptional regulator
3512839	3515879	3040	IslandPath-DIMOB	WP_112070296.1		EHW69_RS17310	3514866	3515879	1	tyrosine-type recombinase/integrase
4384191	4405918	21727	IslandPath-DIMOB	WP_112070259.1		EHW69_RS21340	4384191	4386365	1	extracellular solute-binding protein
4384191	4405918	21727	IslandPath-DIMOB	WP_074181151.1		EHW69_RS21345	4386481	4386777	-1	hypothetical protein
4384191	4405918	21727	IslandPath-DIMOB			EHW69_RS21350	4386981	4387432	-1	DNA-binding protein
4384191	4405918	21727	IslandPath-DIMOB	WP_032410641.1		EHW69_RS21355	4388388	4388636	1	AlpA family phage regulatory protein
4384191	4405918	21727	IslandPath-DIMOB			EHW69_RS21360	4388737	4389023	1	hypothetical protein
4384191	4405918	21727	IslandPath-DIMOB	WP_077254553.1		EHW69_RS21365	4389163	4389738	1	SocA family protein
4384191	4405918	21727	IslandPath-DIMOB	WP_128804882.1		EHW69_RS21375	4390228	4390659	1	hypothetical protein
4384191	4405918	21727	IslandPath-DIMOB	WP_032410637.1		EHW69_RS21380	4390656	4393535	-1	hypothetical protein
4384191	4405918	21727	IslandPath-DIMOB	WP_048267605.1		EHW69_RS21385	4393535	4396228	-1	transglycosylase SLT domain-containing protein
4384191	4405918	21727	IslandPath-DIMOB	WP_128804883.1		EHW69_RS21390	4396249	4396434	-1	hypothetical protein
4384191	4405918	21727	IslandPath-DIMOB	WP_040224012.1		EHW69_RS30510	4396523	4396690	-1	hypothetical protein
4384191	4405918	21727	IslandPath-DIMOB			EHW69_RS21395	4396889	4397434	1	hypothetical protein
4384191	4405918	21727	IslandPath-DIMOB	WP_032410630.1		EHW69_RS21400	4397810	4398571	1	hypothetical protein
4384191	4405918	21727	IslandPath-DIMOB	WP_032410629.1		EHW69_RS21405	4398568	4399440	1	hypothetical protein
4384191	4405918	21727	IslandPath-DIMOB	WP_048267603.1		EHW69_RS21410	4399490	4399933	-1	single-stranded DNA-binding protein
4384191	4405918	21727	IslandPath-DIMOB	WP_048267602.1		EHW69_RS21415	4400115	4402871	-1	DUF927 domain-containing protein
4384191	4405918	21727	IslandPath-DIMOB	WP_032436819.1		EHW69_RS21420	4402868	4403089	-1	hypothetical protein
4384191	4405918	21727	IslandPath-DIMOB	WP_053067657.1		EHW69_RS21425	4403082	4403819	-1	host cell division inhibitor Icd-like protein
4384191	4405918	21727	IslandPath-DIMOB	WP_048267601.1		EHW69_RS21430	4403816	4403995	-1	DUF4222 domain-containing protein
4384191	4405918	21727	IslandPath-DIMOB	WP_048267600.1		EHW69_RS21435	4403995	4404597	-1	antirepressor protein
4384191	4405918	21727	IslandPath-DIMOB	WP_072072282.1		EHW69_RS21440	4404693	4404893	-1	AlpA family transcriptional regulator
4384191	4405918	21727	IslandPath-DIMOB	WP_053067656.1		EHW69_RS21445	4405160	4405918	-1	hypothetical protein
4442162	4479128	36966	IslandPath-DIMOB	WP_128804887.1		EHW69_RS21620	4441848	4442165	1	hypothetical protein
4442162	4479128	36966	IslandPath-DIMOB	WP_128804888.1		EHW69_RS21625	4442162	4442401	1	hypothetical protein
4442162	4479128	36966	IslandPath-DIMOB	WP_128804889.1		EHW69_RS21630	4442404	4442691	1	hypothetical protein
4442162	4479128	36966	IslandPath-DIMOB	WP_128804890.1		EHW69_RS21635	4442928	4443125	-1	hypothetical protein
4442162	4479128	36966	IslandPath-DIMOB	WP_128804891.1		EHW69_RS21640	4443216	4443833	1	DUF3164 family protein
4442162	4479128	36966	IslandPath-DIMOB	WP_128804892.1		EHW69_RS21645	4443913	4444407	1	hypothetical protein
4442162	4479128	36966	IslandPath-DIMOB	WP_128804893.1		EHW69_RS21650	4444400	4444705	1	hypothetical protein
4442162	4479128	36966	IslandPath-DIMOB	WP_023301745.1		EHW69_RS21655	4444667	4444921	-1	hypothetical protein
4442162	4479128	36966	IslandPath-DIMOB	WP_128804894.1		EHW69_RS21660	4444989	4445543	1	regulatory protein GemA
4442162	4479128	36966	IslandPath-DIMOB	WP_128804895.1		EHW69_RS21665	4445540	4445941	1	transcriptional regulator
4442162	4479128	36966	IslandPath-DIMOB	WP_128804896.1		EHW69_RS21670	4445944	4446459	1	hypothetical protein
4442162	4479128	36966	IslandPath-DIMOB	WP_128804897.1		EHW69_RS21675	4446557	4447135	1	N-acetylmuramidase
4442162	4479128	36966	IslandPath-DIMOB	WP_128804898.1		EHW69_RS21680	4447138	4447356	1	hypothetical protein
4442162	4479128	36966	IslandPath-DIMOB	WP_128804899.1		EHW69_RS21685	4447349	4447756	1	hypothetical protein
4442162	4479128	36966	IslandPath-DIMOB	WP_128804900.1		EHW69_RS21690	4447744	4448349	1	hypothetical protein
4442162	4479128	36966	IslandPath-DIMOB	WP_117111330.1		EHW69_RS21695	4448346	4448576	1	TraR/DksA family transcriptional regulator
4442162	4479128	36966	IslandPath-DIMOB	WP_064360144.1		EHW69_RS21700	4448557	4448859	1	DUF2730 domain-containing protein
4442162	4479128	36966	IslandPath-DIMOB	WP_128804922.1		EHW69_RS21705	4448868	4449155	1	ArsR family transcriptional regulator
4442162	4479128	36966	IslandPath-DIMOB	WP_128804901.1		EHW69_RS21710	4449158	4449535	1	hypothetical protein
4442162	4479128	36966	IslandPath-DIMOB	WP_128804902.1		EHW69_RS21715	4449525	4450103	1	DUF3486 family protein
4442162	4479128	36966	IslandPath-DIMOB	WP_128804903.1		EHW69_RS21720	4450100	4451689	1	hypothetical protein
4442162	4479128	36966	IslandPath-DIMOB	WP_128804904.1		EHW69_RS21725	4451689	4453260	1	DUF935 domain-containing protein
4442162	4479128	36966	IslandPath-DIMOB	WP_128804905.1		EHW69_RS21730	4453253	4454095	1	hypothetical protein
4442162	4479128	36966	IslandPath-DIMOB	WP_128804906.1		EHW69_RS21735	4454250	4455299	1	peptidase
4442162	4479128	36966	IslandPath-DIMOB	WP_128804907.1		EHW69_RS21740	4455302	4456204	1	phage head protein
4442162	4479128	36966	IslandPath-DIMOB	WP_128804908.1		EHW69_RS21745	4456280	4456888	1	hypothetical protein
4442162	4479128	36966	IslandPath-DIMOB	WP_032751414.1		EHW69_RS21750	4456888	4457328	1	DUF1320 domain-containing protein
4442162	4479128	36966	IslandPath-DIMOB	WP_128804909.1		EHW69_RS21755	4457328	4457870	1	phage morphogenesis protein
4442162	4479128	36966	IslandPath-DIMOB	WP_128804910.1		EHW69_RS21760	4457867	4458478	1	hypothetical protein
4442162	4479128	36966	IslandPath-DIMOB	WP_128804911.1		EHW69_RS21765	4458481	4458711	1	DUF2635 domain-containing protein
4442162	4479128	36966	IslandPath-DIMOB	WP_128804912.1		EHW69_RS21770	4458713	4460194	1	phage tail protein
4442162	4479128	36966	IslandPath-DIMOB	WP_128804913.1		EHW69_RS21775	4460204	4460557	1	phage tail protein
4442162	4479128	36966	IslandPath-DIMOB	WP_128804914.1		EHW69_RS21780	4460561	4460944	1	hypothetical protein
4442162	4479128	36966	IslandPath-DIMOB	WP_128804915.1		EHW69_RS21785	4461043	4462854	1	phage tail protein
4442162	4479128	36966	IslandPath-DIMOB	WP_128804916.1		EHW69_RS21790	4462854	4464110	1	multidrug DMT transporter
4442162	4479128	36966	IslandPath-DIMOB	WP_128804917.1		EHW69_RS21795	4464103	4465182	1	phage tail protein
4442162	4479128	36966	IslandPath-DIMOB	WP_128804918.1		EHW69_RS21800	4465173	4465712	1	phage baseplate assembly protein V
4442162	4479128	36966	IslandPath-DIMOB	WP_019704449.1		EHW69_RS21805	4465709	4466161	1	hypothetical protein
4442162	4479128	36966	IslandPath-DIMOB	WP_128804919.1		EHW69_RS21810	4466148	4467224	1	baseplate J/gp47 family protein
4442162	4479128	36966	IslandPath-DIMOB	WP_004114605.1		EHW69_RS21815	4467209	4467793	1	YmfQ family protein
4442162	4479128	36966	IslandPath-DIMOB	WP_128804920.1		EHW69_RS21820	4467796	4468551	1	tail fiber protein
4442162	4479128	36966	IslandPath-DIMOB	WP_151445338.1		EHW69_RS21825	4468551	4469426	1	tail fiber assembly protein
4442162	4479128	36966	IslandPath-DIMOB			EHW69_RS21830	4469436	4469684	1	hypothetical protein
4442162	4479128	36966	IslandPath-DIMOB	WP_112070595.1		EHW69_RS21835	4471266	4471520	1	hypothetical protein
4442162	4479128	36966	IslandPath-DIMOB			EHW69_RS21840	4471661	4472161	-1	porin
4442162	4479128	36966	IslandPath-DIMOB	WP_049085210.1		EHW69_RS21845	4472371	4472676	1	monooxygenase
4442162	4479128	36966	IslandPath-DIMOB	WP_049085212.1		EHW69_RS21850	4472840	4475257	-1	ABC transporter permease
4442162	4479128	36966	IslandPath-DIMOB	WP_024359143.1		EHW69_RS21855	4475254	4475940	-1	ABC transporter ATP-binding protein
4442162	4479128	36966	IslandPath-DIMOB	WP_049085244.1	tesA	EHW69_RS21860	4475911	4476534	1	multifunctional acyl-CoA thioesterase I/protease I/lysophospholipase L1
4442162	4479128	36966	IslandPath-DIMOB	WP_162685301.1		EHW69_RS21865	4476524	4477333	1	SDR family oxidoreductase
4442162	4479128	36966	IslandPath-DIMOB	WP_004137910.1		EHW69_RS21870	4477395	4478249	1	co-chaperone YbbN
4442162	4479128	36966	IslandPath-DIMOB	WP_004129987.1	fetB	EHW69_RS21875	4478346	4479128	-1	iron export ABC transporter permease subunit FetB
4442162	4479128	36966	IslandPath-DIMOB	WP_024359007.1	fetA	EHW69_RS21880	4479115	4479795	-1	iron ABC transporter ATP-binding protein FetA
5228037	5242749	14712	IslandPath-DIMOB	WP_004133487.1		EHW69_RS25370	5228037	5228471	1	VOC family protein
5228037	5242749	14712	IslandPath-DIMOB	WP_004133488.1		EHW69_RS25375	5228637	5229380	1	hypothetical protein
5228037	5242749	14712	IslandPath-DIMOB	WP_112070335.1		EHW69_RS25380	5229593	5230840	1	tyrosine-type recombinase/integrase
5228037	5242749	14712	IslandPath-DIMOB	WP_032255278.1		EHW69_RS25385	5230942	5231409	-1	hypothetical protein
5228037	5242749	14712	IslandPath-DIMOB	WP_112070334.1		EHW69_RS25390	5231741	5233603	-1	hypothetical protein
5228037	5242749	14712	IslandPath-DIMOB	WP_112070340.1		EHW69_RS25395	5233603	5233797	-1	hypothetical protein
5228037	5242749	14712	IslandPath-DIMOB	WP_112070333.1		EHW69_RS25400	5233937	5234968	-1	phage capsid protein
5228037	5242749	14712	IslandPath-DIMOB	WP_032255273.1		EHW69_RS25405	5234985	5235347	-1	hypothetical protein
5228037	5242749	14712	IslandPath-DIMOB	WP_112070332.1		EHW69_RS25410	5235344	5235568	-1	hypothetical protein
5228037	5242749	14712	IslandPath-DIMOB	WP_112070331.1		EHW69_RS25415	5236235	5236573	-1	hypothetical protein
5228037	5242749	14712	IslandPath-DIMOB	WP_077270124.1		EHW69_RS25420	5236566	5236799	-1	hypothetical protein
5228037	5242749	14712	IslandPath-DIMOB	WP_048240692.1		EHW69_RS25425	5237081	5237362	-1	hypothetical protein
5228037	5242749	14712	IslandPath-DIMOB			EHW69_RS25430	5237681	5237965	-1	helix-turn-helix domain-containing protein
5228037	5242749	14712	IslandPath-DIMOB	WP_112070330.1		EHW69_RS25435	5240095	5240673	1	tyrosine-type recombinase/integrase
5228037	5242749	14712	IslandPath-DIMOB	WP_048240687.1		EHW69_RS25440	5240767	5240964	1	hypothetical protein
5228037	5242749	14712	IslandPath-DIMOB	WP_003838329.1		EHW69_RS25445	5240961	5241254	1	hypothetical protein
5228037	5242749	14712	IslandPath-DIMOB	WP_044700793.1		EHW69_RS25455	5241662	5242159	-1	hypothetical protein
5228037	5242749	14712	IslandPath-DIMOB	WP_080528468.1		EHW69_RS25460	5242183	5242749	-1	hypothetical protein
5347865	5390205	42340	IslandPath-DIMOB	WP_004098003.1	rplI	EHW69_RS25935	5347865	5348314	-1	50S ribosomal protein L9
5347865	5390205	42340	IslandPath-DIMOB	WP_000135199.1	rpsR	EHW69_RS25940	5348356	5348583	-1	30S ribosomal protein S18
5347865	5390205	42340	IslandPath-DIMOB	WP_004128142.1	priB	EHW69_RS25945	5348588	5348902	-1	primosomal replication protein N
5347865	5390205	42340	IslandPath-DIMOB	WP_004098001.1	rpsF	EHW69_RS25950	5348908	5349303	-1	30S ribosomal protein S6
5347865	5390205	42340	IslandPath-DIMOB	WP_004871080.1		EHW69_RS25955	5349641	5349916	1	DUF1471 domain-containing protein
5347865	5390205	42340	IslandPath-DIMOB			EHW69_RS25960	5350055	5350564	1	MFS transporter
5347865	5390205	42340	IslandPath-DIMOB	WP_016808610.1		EHW69_RS25965	5350717	5351067	-1	DNA-binding protein
5347865	5390205	42340	IslandPath-DIMOB	WP_058911350.1		EHW69_RS25970	5351095	5351529	-1	regulatory protein GemA
5347865	5390205	42340	IslandPath-DIMOB	WP_128805014.1		EHW69_RS25975	5351526	5351735	-1	hypothetical protein
5347865	5390205	42340	IslandPath-DIMOB	WP_128805015.1		EHW69_RS25980	5352010	5352732	-1	DUF2786 domain-containing protein
5347865	5390205	42340	IslandPath-DIMOB	WP_128805016.1		EHW69_RS25985	5352722	5352916	-1	hypothetical protein
5347865	5390205	42340	IslandPath-DIMOB	WP_025712886.1		EHW69_RS25990	5352917	5353102	-1	hypothetical protein
5347865	5390205	42340	IslandPath-DIMOB	WP_025712885.1		EHW69_RS25995	5353180	5353791	-1	DUF3164 family protein
5347865	5390205	42340	IslandPath-DIMOB	WP_032742824.1		EHW69_RS26000	5353808	5354023	-1	hypothetical protein
5347865	5390205	42340	IslandPath-DIMOB	WP_032742827.1		EHW69_RS26005	5354036	5354308	-1	hypothetical protein
5347865	5390205	42340	IslandPath-DIMOB	WP_128805017.1		EHW69_RS26010	5354309	5355478	-1	AAA family ATPase
5347865	5390205	42340	IslandPath-DIMOB	WP_128805018.1		EHW69_RS26015	5355491	5357275	-1	DDE-type integrase/transposase/recombinase
5347865	5390205	42340	IslandPath-DIMOB	WP_101836663.1		EHW69_RS26020	5357341	5358282	-1	hypothetical protein
5347865	5390205	42340	IslandPath-DIMOB	WP_032742833.1		EHW69_RS26025	5358299	5358604	-1	helix-turn-helix domain-containing protein
5347865	5390205	42340	IslandPath-DIMOB	WP_065810880.1		EHW69_RS26030	5358658	5358846	-1	DNA-binding protein
5347865	5390205	42340	IslandPath-DIMOB	WP_128805019.1		EHW69_RS26035	5358940	5359296	1	helix-turn-helix transcriptional regulator
5347865	5390205	42340	IslandPath-DIMOB	WP_071993275.1		EHW69_RS26040	5359438	5359785	1	hypothetical protein
5347865	5390205	42340	IslandPath-DIMOB	WP_128805020.1		EHW69_RS26045	5359848	5360618	-1	DNA adenine methylase
5347865	5390205	42340	IslandPath-DIMOB	WP_016808592.1		EHW69_RS26050	5360915	5361922	1	nucleoid-associated protein
5347865	5390205	42340	IslandPath-DIMOB	WP_128805021.1		EHW69_RS26055	5361925	5363124	1	hypothetical protein
5347865	5390205	42340	IslandPath-DIMOB	WP_128805022.1		EHW69_RS26060	5363244	5363609	1	hypothetical protein
5347865	5390205	42340	IslandPath-DIMOB	WP_128805040.1		EHW69_RS26065	5363606	5364244	1	transglycosylase SLT domain-containing protein
5347865	5390205	42340	IslandPath-DIMOB	WP_128805023.1		EHW69_RS26070	5364231	5364680	1	hypothetical protein
5347865	5390205	42340	IslandPath-DIMOB	WP_032742847.1		EHW69_RS26075	5364785	5365087	1	DUF2730 family protein
5347865	5390205	42340	IslandPath-DIMOB	WP_016808585.1		EHW69_RS26080	5365098	5365394	1	hypothetical protein
5347865	5390205	42340	IslandPath-DIMOB	WP_128805024.1		EHW69_RS26085	5365396	5365944	1	DUF3486 family protein
5347865	5390205	42340	IslandPath-DIMOB	WP_128805025.1		EHW69_RS26090	5365944	5367626	1	hypothetical protein
5347865	5390205	42340	IslandPath-DIMOB	WP_128805026.1		EHW69_RS26095	5367650	5369140	1	DUF935 family protein
5347865	5390205	42340	IslandPath-DIMOB	WP_128805027.1		EHW69_RS26100	5369130	5370347	1	hypothetical protein
5347865	5390205	42340	IslandPath-DIMOB	WP_128805028.1		EHW69_RS26105	5370350	5370910	1	phage virion morphogenesis protein
5347865	5390205	42340	IslandPath-DIMOB	WP_128805029.1		EHW69_RS26110	5371149	5372273	1	peptidase
5347865	5390205	42340	IslandPath-DIMOB	WP_016808578.1		EHW69_RS26115	5372270	5372650	1	DUF2190 family protein
5347865	5390205	42340	IslandPath-DIMOB	WP_128805030.1		EHW69_RS26120	5372710	5373639	1	phage capsid protein
5347865	5390205	42340	IslandPath-DIMOB	WP_032742862.1		EHW69_RS26125	5373653	5374177	1	DUF1320 domain-containing protein
5347865	5390205	42340	IslandPath-DIMOB	WP_128805031.1		EHW69_RS26130	5374174	5374620	1	hypothetical protein
5347865	5390205	42340	IslandPath-DIMOB	WP_025712861.1		EHW69_RS26135	5374608	5374811	1	hypothetical protein
5347865	5390205	42340	IslandPath-DIMOB	WP_128805032.1		EHW69_RS26140	5374798	5375550	1	hypothetical protein
5347865	5390205	42340	IslandPath-DIMOB	WP_073550099.1		EHW69_RS26145	5375547	5376029	1	hypothetical protein
5347865	5390205	42340	IslandPath-DIMOB	WP_128805033.1		EHW69_RS26150	5376190	5379690	1	phage tail tape-measure protein
5347865	5390205	42340	IslandPath-DIMOB	WP_128805034.1		EHW69_RS26155	5379687	5380871	1	phage tail protein
5347865	5390205	42340	IslandPath-DIMOB	WP_128805035.1		EHW69_RS26160	5380858	5381673	1	DUF2163 domain-containing protein
5347865	5390205	42340	IslandPath-DIMOB	WP_128805036.1		EHW69_RS26165	5381686	5381919	1	hypothetical protein
5347865	5390205	42340	IslandPath-DIMOB	WP_101990580.1		EHW69_RS26170	5381929	5382132	1	hypothetical protein
5347865	5390205	42340	IslandPath-DIMOB	WP_128805037.1		EHW69_RS26175	5382133	5384838	1	hypothetical protein
5347865	5390205	42340	IslandPath-DIMOB	WP_128805038.1		EHW69_RS26180	5384843	5385646	1	hypothetical protein
5347865	5390205	42340	IslandPath-DIMOB			EHW69_RS26185	5386006	5387537	1	hypothetical protein
5347865	5390205	42340	IslandPath-DIMOB	WP_167590964.1		EHW69_RS30520	5387547	5387723	1	hypothetical protein
5347865	5390205	42340	IslandPath-DIMOB	WP_094963273.1		EHW69_RS26190	5387755	5388009	-1	hypothetical protein
5347865	5390205	42340	IslandPath-DIMOB	WP_128805039.1		EHW69_RS26195	5388022	5389572	-1	hypothetical protein
5347865	5390205	42340	IslandPath-DIMOB	WP_049082056.1		EHW69_RS26200	5389648	5390205	1	recombinase family protein
5432452	5448331	15879	IslandPath-DIMOB	WP_004097935.1	ecnB	EHW69_RS26430	5432452	5432598	-1	lipoprotein toxin entericidin B
5432452	5448331	15879	IslandPath-DIMOB	WP_049250003.1		EHW69_RS26435	5432762	5432896	-1	entericidin A/B family lipoprotein
5432452	5448331	15879	IslandPath-DIMOB	WP_004097931.1	efp	EHW69_RS26440	5432967	5433533	-1	elongation factor P
5432452	5448331	15879	IslandPath-DIMOB	WP_024360244.1	epmB	EHW69_RS26445	5433576	5434604	1	EF-P beta-lysylation protein EpmB
5432452	5448331	15879	IslandPath-DIMOB	WP_049086627.1		EHW69_RS26450	5434764	5435327	-1	CadC family transcriptional regulator
5432452	5448331	15879	IslandPath-DIMOB	WP_049086628.1		EHW69_RS26455	5435824	5436384	1	type 1 fimbrial protein
5432452	5448331	15879	IslandPath-DIMOB	WP_049086629.1		EHW69_RS26460	5436444	5437136	1	molecular chaperone
5432452	5448331	15879	IslandPath-DIMOB			EHW69_RS26465	5437173	5438462	1	fimbrial biogenesis outer membrane usher protein
5432452	5448331	15879	IslandPath-DIMOB	WP_079838441.1		EHW69_RS26470	5438520	5439488	-1	IS5 family transposase
5432452	5448331	15879	IslandPath-DIMOB			EHW69_RS26480	5439523	5440782	1	fimbrial biogenesis outer membrane usher protein
5432452	5448331	15879	IslandPath-DIMOB	WP_074181184.1		EHW69_RS26485	5440801	5441826	1	fimbrial protein
5432452	5448331	15879	IslandPath-DIMOB	WP_053086482.1		EHW69_RS26490	5442167	5442532	1	hypothetical protein
5432452	5448331	15879	IslandPath-DIMOB	WP_049086512.1		EHW69_RS26495	5442654	5443040	1	hypothetical protein
5432452	5448331	15879	IslandPath-DIMOB	WP_049086513.1		EHW69_RS26500	5443593	5444879	1	HlyD family secretion protein
5432452	5448331	15879	IslandPath-DIMOB	WP_049086514.1		EHW69_RS26505	5444872	5446986	1	peptidase domain-containing ABC transporter
5432452	5448331	15879	IslandPath-DIMOB	WP_049086515.1		EHW69_RS26510	5447021	5447875	1	hypothetical protein
5432452	5448331	15879	IslandPath-DIMOB	WP_004871163.1		EHW69_RS26515	5447978	5448331	-1	DUF4156 domain-containing protein

## Sheet: IslandPick
Table S5.3. Summary of Genomic Islands Detected by IslandPick in K. grimontii
Island start	Island end	Length	Method	Gene name	Gene ID	Locus	Gene start	Gene end	Strand	Product
267239	271365	4126	IslandPick	WP_128805120.1		EHW69_RS01305	267282	267701	-1	hypothetical protein
267239	271365	4126	IslandPick	WP_167590958.1		EHW69_RS01310	267775	268743	-1	IS5 family transposase
267239	271365	4126	IslandPick	WP_064377698.1		EHW69_RS01315	268842	269231	-1	transcriptional regulator
267239	271365	4126	IslandPick	WP_116944796.1		EHW69_RS01320	269228	269782	-1	regulatory protein GemA
267239	271365	4126	IslandPick	WP_128804998.1		EHW69_RS01325	269850	270101	1	hypothetical protein
267239	271365	4126	IslandPick	WP_116944795.1		EHW69_RS01330	270066	270371	-1	hypothetical protein
267239	271365	4126	IslandPick	WP_116944794.1		EHW69_RS01335	270364	270873	-1	hypothetical protein
267239	271365	4126	IslandPick	WP_116944793.1		EHW69_RS01340	270866	271363	-1	hypothetical protein
736607	742152	5545	IslandPick	WP_020077889.1	dhaK	EHW69_RS03655	735618	736688	-1	dihydroxyacetone kinase subunit DhaK
736607	742152	5545	IslandPick	WP_032669182.1		EHW69_RS03660	737053	738033	-1	IS5-like element ISKpn26 family transposase
736607	742152	5545	IslandPick			EHW69_RS03665	738101	738916	-1	IS1595 family transposase
736607	742152	5545	IslandPick	WP_032669183.1		EHW69_RS03670	739130	740167	1	extracellular solute-binding protein
736607	742152	5545	IslandPick	WP_032669185.1		EHW69_RS03675	740151	741839	1	iron ABC transporter permease
736607	742152	5545	IslandPick	WP_032669186.1		EHW69_RS03680	741850	742533	1	ABC transporter ATP-binding protein
747854	752182	4328	IslandPick	WP_020317099.1	dhaR	EHW69_RS03705	746212	748137	1	PTS-dependent dihydroxyacetone kinase operon transcriptional regulator DhaR
747854	752182	4328	IslandPick	WP_004210508.1		EHW69_RS03710	748115	748645	-1	cob(I)yrinic acid a,c-diamide adenosyltransferase
747854	752182	4328	IslandPick	WP_002917678.1		EHW69_RS03715	748646	748999	-1	hypothetical protein
747854	752182	4328	IslandPick	WP_004150927.1		EHW69_RS03720	749020	750183	-1	iron-containing alcohol dehydrogenase
747854	752182	4328	IslandPick	WP_072159815.1		EHW69_RS03725	750205	750753	-1	heme-binding protein
747854	752182	4328	IslandPick	WP_002917676.1		EHW69_RS03730	751047	752714	1	propanediol/glycerol family dehydratase large subunit
758109	762618	4509	IslandPick	WP_032669191.1		EHW69_RS03765	758110	759288	-1	GIY-YIG nuclease family protein
758109	762618	4509	IslandPick	WP_032669192.1		EHW69_RS03770	759281	761326	-1	DEAD/DEAH box helicase
758109	762618	4509	IslandPick	WP_032670757.1		EHW69_RS03775	761341	764103	-1	class I SAM-dependent DNA methyltransferase
860614	864714	4100	IslandPick	WP_023280857.1		EHW69_RS04275	860960	861943	1	oxidoreductase
860614	864714	4100	IslandPick	WP_023280966.1		EHW69_RS04280	862006	862662	-1	TetR family transcriptional regulator
860614	864714	4100	IslandPick	WP_017384073.1		EHW69_RS04285	863086	863382	-1	helix-turn-helix transcriptional regulator
860614	864714	4100	IslandPick	WP_023280967.1		EHW69_RS04290	864241	864729	1	hypothetical protein
978492	982927	4435	IslandPick	WP_004134458.1		EHW69_RS04880	978691	979848	-1	sugar diacid utilization regulator
978492	982927	4435	IslandPick	WP_004134460.1		EHW69_RS04885	979845	981020	-1	glycerate kinase
978492	982927	4435	IslandPick	WP_024358594.1		EHW69_RS04890	981034	982404	-1	MFS transporter
978492	982927	4435	IslandPick	WP_024358593.1		EHW69_RS04895	982481	983359	-1	SMP-30/gluconolactonase/LRE family protein
1110096	1119907	9811	IslandPick	WP_004133643.1		EHW69_RS05475	1109795	1110427	-1	phosphate propanoyltransferase
1110096	1119907	9811	IslandPick	WP_098141055.1		EHW69_RS05480	1110427	1110909	-1	BMC domain-containing protein
1110096	1119907	9811	IslandPick	WP_001057755.1	pduJ	EHW69_RS05485	1110913	1111188	-1	propanediol utilization microcompartment protein PduJ
1110096	1119907	9811	IslandPick	WP_029669736.1	pduH	EHW69_RS05490	1111208	1111558	-1	propanediol dehydratase reactivase beta subunit PduH
1110096	1119907	9811	IslandPick	WP_049087289.1	pduG	EHW69_RS05495	1111548	1113380	-1	propanediol dehydratase reactivase alpha subunit PduG
1110096	1119907	9811	IslandPick	WP_004133648.1	pduE	EHW69_RS05500	1113396	1113917	-1	propanediol dehydratase small subunit PduE
1110096	1119907	9811	IslandPick	WP_004124509.1	pduD	EHW69_RS05505	1113932	1114591	-1	propanediol dehydratase medium subunit PduD
1110096	1119907	9811	IslandPick	WP_024358534.1	pduC	EHW69_RS05510	1114602	1116266	-1	propanediol dehydratase large subunit PduC
1110096	1119907	9811	IslandPick	WP_004133650.1	pduB	EHW69_RS05515	1116285	1117097	-1	propanediol utilization microcompartment protein PduB
1110096	1119907	9811	IslandPick	WP_001183618.1	pduA	EHW69_RS05520	1117094	1117378	-1	propanediol utilization microcompartment protein PduA
1110096	1119907	9811	IslandPick	WP_004105118.1	pduF	EHW69_RS05525	1117903	1118703	1	propanediol diffusion facilitator PduF
1110096	1119907	9811	IslandPick	WP_004133653.1	pocR	EHW69_RS05530	1118892	1119803	1	regulatory protein PocR
1125483	1129542	4059	IslandPick	WP_004133665.1		EHW69_RS05560	1125050	1125619	1	decarboxylating cobalt-precorrin-6B (C(15))-methyltransferase
1125483	1129542	4059	IslandPick	WP_004124472.1		EHW69_RS05565	1125612	1126385	1	cobalt-precorrin-4 methyltransferase
1125483	1129542	4059	IslandPick	WP_004133670.1	cbiG	EHW69_RS05570	1126366	1127421	1	cobalt-precorrin 5A hydrolase
1125483	1129542	4059	IslandPick	WP_004124467.1		EHW69_RS05575	1127421	1128146	1	precorrin-3B C(17)-methyltransferase
1125483	1129542	4059	IslandPick	WP_004133679.1		EHW69_RS05580	1128143	1128922	1	cobalt-precorrin-6A reductase
1125483	1129542	4059	IslandPick	WP_004133681.1		EHW69_RS05585	1128933	1129727	1	sirohydrochlorin cobaltochelatase
1231304	1235579	4275	IslandPick	WP_004137367.1		EHW69_RS06070	1231370	1231579	1	DUF4762 domain-containing protein
1231304	1235579	4275	IslandPick	WP_024358477.1		EHW69_RS06075	1231650	1232318	1	thiol:disulfide interchange protein
1231304	1235579	4275	IslandPick	WP_004137370.1		EHW69_RS06080	1232321	1233271	1	hypothetical protein
1231304	1235579	4275	IslandPick	WP_004137372.1		EHW69_RS06085	1233281	1235392	1	ATP-binding cassette domain-containing protein
1231304	1235579	4275	IslandPick	WP_004137374.1		EHW69_RS06090	1235389	1236549	1	efflux RND transporter periplasmic adaptor subunit
1238908	1246927	8019	IslandPick	WP_004137376.1		EHW69_RS06100	1238489	1239886	1	TolC family protein
1238908	1246927	8019	IslandPick	WP_024358472.1		EHW69_RS06105	1239873	1241126	1	beta-ketoacyl-[acyl-carrier-protein] synthase family protein
1238908	1246927	8019	IslandPick	WP_128805000.1		EHW69_RS06110	1241123	1241929	1	MaoC family dehydratase
1238908	1246927	8019	IslandPick	WP_004137379.1		EHW69_RS06115	1241946	1242197	1	acyl carrier protein
1238908	1246927	8019	IslandPick	WP_128805001.1		EHW69_RS06120	1242199	1242930	1	SDR family oxidoreductase
1238908	1246927	8019	IslandPick	WP_049088667.1		EHW69_RS06125	1242957	1244222	-1	HD domain-containing protein
1238908	1246927	8019	IslandPick	WP_004137386.1		EHW69_RS06130	1244188	1244676	-1	hypothetical protein
1238908	1246927	8019	IslandPick	WP_004137388.1		EHW69_RS06135	1244669	1245409	-1	transcriptional regulator
1238908	1246927	8019	IslandPick	WP_128805002.1		EHW69_RS06140	1245581	1245901	1	regulator
1238908	1246927	8019	IslandPick	WP_004137392.1	fucO	EHW69_RS06145	1246662	1247813	1	lactaldehyde reductase
1428197	1433003	4806	IslandPick	WP_167590966.1		EHW69_RS07135	1427470	1428885	1	AAA family ATPase
1428197	1433003	4806	IslandPick	WP_128805094.1		EHW69_RS07140	1428885	1429187	1	MarR family transcriptional regulator
1428197	1433003	4806	IslandPick			EHW69_RS07145	1429184	1429477	1	hypothetical protein
1428197	1433003	4806	IslandPick	WP_032438690.1		EHW69_RS07150	1429609	1429803	1	hypothetical protein
1428197	1433003	4806	IslandPick	WP_128805095.1		EHW69_RS07155	1429800	1430612	1	hypothetical protein
1428197	1433003	4806	IslandPick			EHW69_RS07160	1431604	1431876	1	DUF551 domain-containing protein
1428197	1433003	4806	IslandPick	WP_082236611.1		EHW69_RS07165	1431869	1432090	1	hypothetical protein
1428197	1433003	4806	IslandPick	WP_047935491.1		EHW69_RS07170	1432384	1432833	1	recombination protein NinB
1428197	1433003	4806	IslandPick	WP_071532248.1		EHW69_RS07175	1432826	1432996	1	hypothetical protein
1428197	1433003	4806	IslandPick	WP_128805096.1		EHW69_RS07180	1432989	1433570	1	recombination protein NinG
1433020	1438365	5345	IslandPick	WP_128805096.1		EHW69_RS07180	1432989	1433570	1	recombination protein NinG
1433020	1438365	5345	IslandPick	WP_128805097.1		EHW69_RS07185	1433567	1433797	1	hypothetical protein
1433020	1438365	5345	IslandPick	WP_032693618.1		EHW69_RS07190	1433794	1433934	1	YlcG family protein
1433020	1438365	5345	IslandPick	WP_128805108.1		EHW69_RS07195	1433934	1434623	1	antiterminator
1433020	1438365	5345	IslandPick	WP_031280382.1		EHW69_RS07205	1435418	1435717	1	holin
1433020	1438365	5345	IslandPick	WP_004184488.1		EHW69_RS07210	1435714	1436253	1	glycoside hydrolase family 108 protein
1433020	1438365	5345	IslandPick	WP_004190674.1		EHW69_RS07215	1436250	1436594	1	hypothetical protein
1433020	1438365	5345	IslandPick	WP_117049231.1		EHW69_RS07220	1436591	1436866	1	hypothetical protein
1433020	1438365	5345	IslandPick	WP_112070652.1		EHW69_RS07225	1437065	1437289	1	hypothetical protein
1433020	1438365	5345	IslandPick	WP_082236663.1		EHW69_RS07230	1437350	1437706	1	HNH endonuclease
2507212	2521294	14082	IslandPick	WP_112070624.1		EHW69_RS12240	2507726	2508052	1	hypothetical protein
2507212	2521294	14082	IslandPick	WP_112070623.1		EHW69_RS12245	2508062	2508337	1	hypothetical protein
2507212	2521294	14082	IslandPick	WP_071531354.1		EHW69_RS12250	2508444	2508710	-1	hypothetical protein
2507212	2521294	14082	IslandPick	WP_032700726.1		EHW69_RS12255	2509230	2509787	-1	tyrosine-type recombinase/integrase
2507212	2521294	14082	IslandPick	WP_128804990.1		EHW69_RS12260	2510602	2511030	1	hypothetical protein
2507212	2521294	14082	IslandPick	WP_128804989.1		EHW69_RS12265	2511064	2511327	1	hypothetical protein
2507212	2521294	14082	IslandPick	WP_128804988.1		EHW69_RS12270	2512455	2512649	1	hypothetical protein
2507212	2521294	14082	IslandPick	WP_167590957.1		EHW69_RS30395	2512646	2512807	1	hypothetical protein
2507212	2521294	14082	IslandPick	WP_128804987.1		EHW69_RS12275	2512773	2513195	1	hypothetical protein
2507212	2521294	14082	IslandPick	WP_128804986.1		EHW69_RS12280	2513207	2513476	1	hypothetical protein
2507212	2521294	14082	IslandPick	WP_128804985.1		EHW69_RS12285	2513494	2513850	1	hypothetical protein
2507212	2521294	14082	IslandPick	WP_128804984.1		EHW69_RS12290	2513878	2514159	1	hypothetical protein
2507212	2521294	14082	IslandPick	WP_151445332.1		EHW69_RS12295	2514224	2514556	1	hypothetical protein
2507212	2521294	14082	IslandPick	WP_079838441.1		EHW69_RS12305	2515093	2516061	1	IS5 family transposase
2507212	2521294	14082	IslandPick	WP_128805065.1		EHW69_RS12310	2516303	2516605	1	hypothetical protein
2507212	2521294	14082	IslandPick	WP_128805064.1		EHW69_RS12315	2516731	2517750	1	major capsid protein E
2507212	2521294	14082	IslandPick	WP_128805063.1		EHW69_RS12320	2517854	2518054	1	hypothetical protein
2507212	2521294	14082	IslandPick	WP_128805062.1		EHW69_RS12325	2518114	2519937	1	hypothetical protein
2507212	2521294	14082	IslandPick	WP_128805061.1		EHW69_RS12330	2519945	2521153	-1	tyrosine-type recombinase/integrase
2662461	2678762	16301	IslandPick	WP_112070727.1		EHW69_RS13115	2661974	2662471	1	lysozyme
2662461	2678762	16301	IslandPick	WP_112070720.1		EHW69_RS13120	2662468	2662857	1	DUF2570 domain-containing protein
2662461	2678762	16301	IslandPick	WP_112070721.1		EHW69_RS13130	2663137	2663604	1	hypothetical protein
2662461	2678762	16301	IslandPick	WP_162685388.1		EHW69_RS30420	2663665	2663808	1	hypothetical protein
2662461	2678762	16301	IslandPick	WP_023304876.1		EHW69_RS13135	2663930	2664562	1	hypothetical protein
2662461	2678762	16301	IslandPick	WP_100663530.1	terL	EHW69_RS13140	2664564	2666240	1	phage terminase large subunit
2662461	2678762	16301	IslandPick			EHW69_RS13145	2666241	2667728	1	DUF1073 domain-containing protein
2662461	2678762	16301	IslandPick	WP_064392174.1		EHW69_RS13150	2668296	2668994	1	phage head morphogenesis protein
2662461	2678762	16301	IslandPick	WP_064392052.1		EHW69_RS13155	2668998	2670164	1	DUF2213 domain-containing protein
2662461	2678762	16301	IslandPick	WP_064392051.1		EHW69_RS13160	2670166	2670648	1	hypothetical protein
2662461	2678762	16301	IslandPick	WP_112070723.1		EHW69_RS13165	2670648	2671685	1	DUF2184 domain-containing protein
2662461	2678762	16301	IslandPick	WP_004177064.1		EHW69_RS13170	2671687	2672013	1	hypothetical protein
2662461	2678762	16301	IslandPick	WP_112070724.1		EHW69_RS13175	2672013	2672456	1	DUF4054 domain-containing protein
2662461	2678762	16301	IslandPick	WP_112070725.1		EHW69_RS13180	2672459	2673022	1	hypothetical protein
2662461	2678762	16301	IslandPick	WP_064141660.1		EHW69_RS13185	2673019	2673387	1	hypothetical protein
2662461	2678762	16301	IslandPick	WP_128805053.1		EHW69_RS13190	2673369	2673920	1	hypothetical protein
2662461	2678762	16301	IslandPick	WP_128805052.1		EHW69_RS13195	2673924	2675405	1	DUF3383 domain-containing protein
2662461	2678762	16301	IslandPick	WP_116280768.1		EHW69_RS13200	2675405	2675848	1	hypothetical protein
2662461	2678762	16301	IslandPick	WP_128805051.1		EHW69_RS13205	2676030	2676542	1	KilA-N domain-containing protein
2662461	2678762	16301	IslandPick	WP_001518122.1		EHW69_RS13210	2676604	2677080	1	hypothetical protein
2662461	2678762	16301	IslandPick	WP_074195585.1		EHW69_RS30425	2677173	2677301	1	hypothetical protein
2662461	2678762	16301	IslandPick	WP_128805050.1		EHW69_RS13215	2677282	2679294	1	lytic transglycosylase domain-containing protein
2769453	2775391	5938	IslandPick	WP_004135534.1		EHW69_RS13670	2769554	2770000	1	hypothetical protein
2769453	2775391	5938	IslandPick	WP_049086288.1		EHW69_RS13675	2769997	2770575	1	GNAT family N-acetyltransferase
2769453	2775391	5938	IslandPick	WP_004135538.1		EHW69_RS13680	2770569	2770787	1	hypothetical protein
2769453	2775391	5938	IslandPick	WP_049086289.1		EHW69_RS13685	2771464	2772696	1	multidrug effflux MFS transporter
2769453	2775391	5938	IslandPick	WP_128804977.1		EHW69_RS13690	2772701	2774962	1	excinuclease ABC subunit UvrA
2769453	2775391	5938	IslandPick	WP_004135545.1		EHW69_RS13695	2775050	2776564	-1	4-hydroxyphenylacetate 3-monooxygenase oxygenase component
2776499	2789268	12769	IslandPick	WP_004135545.1		EHW69_RS13695	2775050	2776564	-1	4-hydroxyphenylacetate 3-monooxygenase oxygenase component
2776499	2789268	12769	IslandPick	WP_049086546.1		EHW69_RS13700	2776603	2778552	-1	phenazine-specific anthranilate synthase
2776499	2789268	12769	IslandPick	WP_004135549.1		EHW69_RS13705	2778582	2779214	-1	isochorismatase family protein
2776499	2789268	12769	IslandPick	WP_049086545.1		EHW69_RS13710	2779233	2780018	-1	2,3-dihydro-2,3-dihydroxybenzoate dehydrogenase
2776499	2789268	12769	IslandPick	WP_071991906.1		EHW69_RS13715	2780008	2781177	-1	3-deoxy-D-arabinose-heptulosonic-7-phosphate synthase
2776499	2789268	12769	IslandPick	WP_112070710.1		EHW69_RS13720	2781635	2783155	1	amino acid adenylation domain-containing protein
2776499	2789268	12769	IslandPick	WP_004135554.1		EHW69_RS13725	2783158	2783388	1	acyl carrier protein
2776499	2789268	12769	IslandPick	WP_049086543.1		EHW69_RS13730	2783454	2787824	1	non-ribosomal peptide synthetase
2776499	2789268	12769	IslandPick	WP_024358088.1		EHW69_RS13735	2787861	2788253	1	nuclear transport factor 2 family protein
2776499	2789268	12769	IslandPick	WP_049086542.1		EHW69_RS13740	2788368	2788865	1	MarR family transcriptional regulator
2805335	2815818	10483	IslandPick	WP_112070459.1		EHW69_RS13840	2804179	2805378	1	MFS transporter
2805335	2815818	10483	IslandPick	WP_049085315.1		EHW69_RS13845	2805596	2807053	-1	leucyl aminopeptidase family protein
2805335	2815818	10483	IslandPick	WP_004134354.1		EHW69_RS13850	2807057	2808010	-1	N(4)-(beta-N-acetylglucosaminyl)-L-asparaginase
2805335	2815818	10483	IslandPick	WP_049085316.1	celB	EHW69_RS13855	2808015	2809334	-1	PTS cellobiose transporter subunit IIC
2805335	2815818	10483	IslandPick	WP_024358104.1		EHW69_RS13860	2809489	2810337	1	hypothetical protein
2805335	2815818	10483	IslandPick	WP_049085317.1		EHW69_RS13865	2810476	2810805	-1	NIPSNAP family containing protein
2805335	2815818	10483	IslandPick	WP_004136324.1		EHW69_RS13870	2811094	2811903	1	ABC transporter ATP-binding protein
2805335	2815818	10483	IslandPick	WP_024358106.1		EHW69_RS13875	2811928	2812884	1	ABC transporter substrate-binding protein
2805335	2815818	10483	IslandPick	WP_024358107.1		EHW69_RS13880	2812914	2813921	1	iron ABC transporter permease
2805335	2815818	10483	IslandPick	WP_004136330.1		EHW69_RS13885	2814349	2814855	1	hypothetical protein
2805335	2815818	10483	IslandPick	WP_004136332.1		EHW69_RS13890	2815745	2816830	1	porin
2829675	2839255	9580	IslandPick	WP_049089755.1		EHW69_RS13950	2829877	2830908	-1	LacI family transcriptional regulator
2829675	2839255	9580	IslandPick	WP_024358116.1		EHW69_RS13955	2831275	2831901	1	DUF1062 domain-containing protein
2829675	2839255	9580	IslandPick	WP_004136356.1		EHW69_RS13960	2832110	2832712	1	hypothetical protein
2829675	2839255	9580	IslandPick	WP_024358118.1		EHW69_RS13965	2832893	2833285	-1	VOC family protein
2829675	2839255	9580	IslandPick	WP_004136360.1		EHW69_RS13970	2833419	2833991	-1	DUF1349 domain-containing protein
2829675	2839255	9580	IslandPick	WP_049085633.1		EHW69_RS13975	2833991	2834590	-1	alpha/beta fold hydrolase
2829675	2839255	9580	IslandPick	WP_049085632.1		EHW69_RS13980	2834801	2835709	1	LysR family transcriptional regulator
2829675	2839255	9580	IslandPick	WP_004136365.1		EHW69_RS13985	2835808	2836404	1	NAD(P)H-dependent oxidoreductase
2829675	2839255	9580	IslandPick	WP_049085631.1		EHW69_RS13990	2836426	2837226	1	4-carboxymuconolactone decarboxylase
2829675	2839255	9580	IslandPick	WP_049085630.1		EHW69_RS13995	2837231	2837665	1	cyclophilin
2829675	2839255	9580	IslandPick	WP_004136371.1		EHW69_RS14000	2837968	2838804	1	alpha/beta hydrolase
2829675	2839255	9580	IslandPick	WP_004136373.1		EHW69_RS14005	2838850	2839074	-1	YdcH family protein
2829675	2839255	9580	IslandPick	WP_049085629.1		EHW69_RS14010	2839221	2840114	1	oxidoreductase
2840110	2846359	6249	IslandPick	WP_049085629.1		EHW69_RS14010	2839221	2840114	1	oxidoreductase
2840110	2846359	6249	IslandPick	WP_004136375.1		EHW69_RS14015	2840151	2840399	-1	hypothetical protein
2840110	2846359	6249	IslandPick	WP_112070461.1		EHW69_RS14020	2840835	2841806	1	phosphotriesterase
2840110	2846359	6249	IslandPick	WP_112070462.1		EHW69_RS14025	2841816	2842556	1	creatininase family protein
2840110	2846359	6249	IslandPick	WP_004136382.1		EHW69_RS14030	2842549	2842992	1	PTS transporter subunit EIIA
2840110	2846359	6249	IslandPick	WP_004136384.1		EHW69_RS14035	2843018	2843305	1	PTS sugar transporter subunit IIB
2840110	2846359	6249	IslandPick	WP_112070463.1		EHW69_RS14040	2843302	2844612	1	PTS ascorbate transporter subunit IIC
2840110	2846359	6249	IslandPick	WP_004136388.1		EHW69_RS14045	2844629	2845369	1	SIS domain-containing protein
2840110	2846359	6249	IslandPick	WP_112070464.1		EHW69_RS14050	2845384	2846139	1	GntR family transcriptional regulator
2840110	2846359	6249	IslandPick	WP_049086352.1		EHW69_RS14055	2846266	2847321	-1	SDR family oxidoreductase
2850909	2856274	5365	IslandPick	WP_049086717.1	map	EHW69_RS14085	2850212	2850991	1	type I methionyl aminopeptidase
2850909	2856274	5365	IslandPick	WP_049086718.1		EHW69_RS14090	2851041	2852363	-1	FAD-binding oxidoreductase
2850909	2856274	5365	IslandPick	WP_024358134.1		EHW69_RS14095	2853233	2853778	1	type 1 fimbrial protein
2850909	2856274	5365	IslandPick	WP_112070466.1		EHW69_RS14100	2853846	2854379	1	fimbrial protein
2850909	2856274	5365	IslandPick	WP_112070467.1		EHW69_RS14105	2854491	2856992	1	fimbria/pilus outer membrane usher protein
2856534	2865564	9030	IslandPick	WP_112070467.1		EHW69_RS14105	2854491	2856992	1	fimbria/pilus outer membrane usher protein
2856534	2865564	9030	IslandPick	WP_049086055.1		EHW69_RS14110	2857012	2857746	1	fimbria/pilus periplasmic chaperone
2856534	2865564	9030	IslandPick	WP_049086054.1		EHW69_RS14115	2857779	2858372	1	type 1 fimbrial protein
2856534	2865564	9030	IslandPick	WP_112070468.1		EHW69_RS14120	2858372	2858896	1	type 1 fimbrial protein
2856534	2865564	9030	IslandPick	WP_004136419.1		EHW69_RS14125	2858909	2859661	1	fimbria/pilus periplasmic chaperone
2856534	2865564	9030	IslandPick	WP_077253455.1		EHW69_RS14130	2859576	2860181	1	fimbrial protein
2856534	2865564	9030	IslandPick	WP_049085896.1		EHW69_RS14135	2860192	2860707	1	fimbrial protein
2856534	2865564	9030	IslandPick	WP_128804976.1		EHW69_RS14140	2860752	2861711	1	hypothetical protein
2856534	2865564	9030	IslandPick	WP_049085900.1		EHW69_RS14145	2861847	2862239	1	hypothetical protein
2856534	2865564	9030	IslandPick	WP_112070469.1		EHW69_RS14150	2862236	2863522	1	FKBP-type peptidylprolyl isomerase
2856534	2865564	9030	IslandPick	WP_112070470.1		EHW69_RS14155	2863663	2864637	1	helix-turn-helix transcriptional regulator
2856534	2865564	9030	IslandPick	WP_128804975.1		EHW69_RS14160	2864951	2865454	-1	hypothetical protein
2883784	2912988	29204	IslandPick	WP_004136991.1	lysM	EHW69_RS14250	2883348	2883797	1	peptidoglycan-binding protein LysM
2883784	2912988	29204	IslandPick	WP_049085283.1	fyuA	EHW69_RS14255	2883959	2885980	-1	siderophore yersiniabactin receptor FyuA
2883784	2912988	29204	IslandPick	WP_049085282.1	ybtE	EHW69_RS14260	2886110	2887687	-1	yersiniabactin biosynthesis salycil-AMP ligase YbtE
2883784	2912988	29204	IslandPick	WP_162685343.1		EHW69_RS14265	2887691	2888428	-1	alpha/beta fold hydrolase
2883784	2912988	29204	IslandPick	WP_049103437.1		EHW69_RS14270	2888491	2889588	-1	Gfo/Idh/MocA family oxidoreductase
2883784	2912988	29204	IslandPick	WP_112070473.1	irp1	EHW69_RS14275	2889585	2899061	-1	yersiniabactin polyketide synthase HMWP1
2883784	2912988	29204	IslandPick	WP_049086422.1		EHW69_RS14280	2899148	2905246	-1	non-ribosomal peptide synthetase
2883784	2912988	29204	IslandPick	WP_004137009.1	ybtA	EHW69_RS14285	2905429	2906388	-1	yersiniabactin transcriptional regulator YbtA
2883784	2912988	29204	IslandPick	WP_049250625.1	ybtP	EHW69_RS14290	2906644	2908356	1	yersiniabactin ABC transporter ATP-binding/permease protein YbtP
2883784	2912988	29204	IslandPick	WP_004137013.1	ybtQ	EHW69_RS14295	2908343	2910145	1	yersiniabactin ABC transporter ATP-binding/permease protein YbtQ
2883784	2912988	29204	IslandPick	WP_112070474.1	ybtX	EHW69_RS14300	2910138	2911418	1	yersiniabactin-associated zinc MFS transporter YbtX
2883784	2912988	29204	IslandPick	WP_049085603.1		EHW69_RS14305	2911446	2912756	1	salicylate synthase
2883784	2912988	29204	IslandPick	WP_049103233.1	pgtP	EHW69_RS14310	2912826	2914217	-1	phosphoglycerate transporter PgtP
2914030	2919226	5196	IslandPick	WP_049103233.1	pgtP	EHW69_RS14310	2912826	2914217	-1	phosphoglycerate transporter PgtP
2914030	2919226	5196	IslandPick	WP_162685342.1	pgtC	EHW69_RS14315	2914612	2915844	1	phosphoglycerate transport regulator PgtC
2914030	2919226	5196	IslandPick	WP_049086151.1	pgtB	EHW69_RS14320	2915841	2917850	1	two-component system sensor histidine kinase PgtB
2914030	2919226	5196	IslandPick	WP_004137024.1	pgtA	EHW69_RS14325	2917840	2919090	1	two-component system response regulator PgtA
2936105	2946635	10530	IslandPick	WP_023285134.1		EHW69_RS14420	2935796	2938162	1	hypothetical protein
2936105	2946635	10530	IslandPick	WP_001214165.1		EHW69_RS14425	2938162	2938596	1	hypothetical protein
2936105	2946635	10530	IslandPick	WP_001301005.1		EHW69_RS14430	2938713	2938907	-1	DUF2384 domain-containing protein
2936105	2946635	10530	IslandPick	WP_023285132.1		EHW69_RS14440	2939042	2939797	-1	M48 family metallopeptidase
2936105	2946635	10530	IslandPick	WP_112070566.1		EHW69_RS14445	2939794	2943078	-1	type I restriction endonuclease subunit R
2936105	2946635	10530	IslandPick	WP_112070567.1		EHW69_RS14450	2943100	2944341	-1	restriction endonuclease subunit S
2936105	2946635	10530	IslandPick	WP_112070568.1		EHW69_RS14455	2944331	2945854	-1	type I restriction-modification system subunit M
2936105	2946635	10530	IslandPick	WP_162685368.1		EHW69_RS14460	2946580	2949195	-1	helix-turn-helix transcriptional regulator
2954463	2961317	6854	IslandPick	WP_004137135.1	lpdA	EHW69_RS14480	2953069	2954466	1	dihydrolipoyl dehydrogenase
2954463	2961317	6854	IslandPick	WP_049085290.1	glgX	EHW69_RS14485	2954510	2956585	-1	glycogen debranching protein GlgX
2954463	2961317	6854	IslandPick	WP_049085289.1	treY	EHW69_RS14490	2956588	2959128	-1	malto-oligosyltrehalose synthase
2954463	2961317	6854	IslandPick	WP_049103081.1	treZ	EHW69_RS14495	2959125	2960912	-1	malto-oligosyltrehalose trehalohydrolase
2954463	2961317	6854	IslandPick	WP_004137139.1		EHW69_RS14500	2961160	2962044	1	SDR family oxidoreductase
3489031	3500163	11132	IslandPick	WP_128805076.1		EHW69_RS17140	3488901	3489998	-1	phage tail protein
3489031	3500163	11132	IslandPick	WP_112070312.1		EHW69_RS17145	3490011	3491651	-1	phage tail protein I
3489031	3500163	11132	IslandPick	WP_112070311.1		EHW69_RS17150	3491641	3492564	-1	baseplate assembly protein
3489031	3500163	11132	IslandPick	WP_017898624.1		EHW69_RS17155	3492566	3492916	-1	baseplate assembly protein
3489031	3500163	11132	IslandPick	WP_112070310.1		EHW69_RS17160	3492913	3493500	-1	phage baseplate assembly protein V
3489031	3500163	11132	IslandPick	WP_112070309.1		EHW69_RS17165	3493497	3494132	-1	phage virion morphogenesis protein
3489031	3500163	11132	IslandPick	WP_009486483.1		EHW69_RS17170	3494129	3494596	-1	phage tail protein
3489031	3500163	11132	IslandPick	WP_162685306.1		EHW69_RS30475	3494597	3494752	-1	hypothetical protein
3489031	3500163	11132	IslandPick	WP_112070314.1		EHW69_RS17175	3494778	3495107	-1	DUF2570 domain-containing protein
3489031	3500163	11132	IslandPick	WP_112070308.1		EHW69_RS17180	3495119	3495664	-1	lysozyme
3489031	3500163	11132	IslandPick	WP_032432781.1		EHW69_RS17185	3495661	3495945	-1	hypothetical protein
3489031	3500163	11132	IslandPick	WP_004131559.1		EHW69_RS17190	3495936	3496136	-1	tail protein
3489031	3500163	11132	IslandPick	WP_112070307.1		EHW69_RS17195	3496136	3496651	-1	head completion/stabilization protein
3489031	3500163	11132	IslandPick	WP_112070306.1		EHW69_RS17200	3496756	3497622	-1	terminase
3489031	3500163	11132	IslandPick	WP_020324085.1		EHW69_RS17205	3497672	3498706	-1	phage major capsid protein, P2 family
3489031	3500163	11132	IslandPick	WP_004131550.1		EHW69_RS17210	3498717	3499556	-1	GPO family capsid scaffolding protein
3489031	3500163	11132	IslandPick	WP_112070305.1		EHW69_RS17215	3499713	3501440	1	helix-turn-helix domain-containing protein
3500180	3516016	15836	IslandPick	WP_112070305.1		EHW69_RS17215	3499713	3501440	1	helix-turn-helix domain-containing protein
3500180	3516016	15836	IslandPick	WP_112070304.1		EHW69_RS17220	3501434	3502495	1	phage portal protein
3500180	3516016	15836	IslandPick	WP_048337024.1		EHW69_RS17225	3502996	3505116	-1	ATPase AAA
3500180	3516016	15836	IslandPick			EHW69_RS17230	3505604	3505840	-1	hypothetical protein
3500180	3516016	15836	IslandPick	WP_128805077.1		EHW69_RS17235	3505986	3506252	1	HNH endonuclease
3500180	3516016	15836	IslandPick	WP_079838441.1		EHW69_RS17245	3506274	3507242	1	IS5 family transposase
3500180	3516016	15836	IslandPick	WP_048337023.1		EHW69_RS17250	3507304	3507885	1	hypothetical protein
3500180	3516016	15836	IslandPick	WP_048337022.1		EHW69_RS17255	3508000	3508518	-1	hypothetical protein
3500180	3516016	15836	IslandPick	WP_112070302.1		EHW69_RS17260	3508521	3511070	-1	replication endonuclease
3500180	3516016	15836	IslandPick	WP_112070301.1		EHW69_RS17265	3511108	3512043	-1	Dam family site-specific DNA-(adenine-N6)-methyltransferase
3500180	3516016	15836	IslandPick	WP_004131528.1		EHW69_RS17270	3512040	3512267	-1	hypothetical protein
3500180	3516016	15836	IslandPick	WP_112070300.1		EHW69_RS17275	3512276	3512842	-1	3'-5' exoribonuclease
3500180	3516016	15836	IslandPick	WP_112070299.1		EHW69_RS17280	3512839	3513063	-1	hypothetical protein
3500180	3516016	15836	IslandPick	WP_038989664.1		EHW69_RS17285	3513132	3513404	-1	hypothetical protein
3500180	3516016	15836	IslandPick	WP_112070298.1		EHW69_RS17290	3513420	3513797	-1	hypothetical protein
3500180	3516016	15836	IslandPick	WP_004131515.1		EHW69_RS17295	3513813	3514031	-1	hypothetical protein
3500180	3516016	15836	IslandPick	WP_020806130.1		EHW69_RS17300	3514052	3514330	-1	regulatory protein Cox
3500180	3516016	15836	IslandPick	WP_112070297.1		EHW69_RS17305	3514451	3514750	1	helix-turn-helix transcriptional regulator
3500180	3516016	15836	IslandPick	WP_112070296.1		EHW69_RS17310	3514866	3515879	1	tyrosine-type recombinase/integrase
3723695	3728715	5020	IslandPick	WP_049090215.1		EHW69_RS18345	3723237	3724061	1	transporter substrate-binding domain-containing protein
3723695	3728715	5020	IslandPick	WP_024359629.1		EHW69_RS18350	3724066	3725475	-1	immunity protein
3723695	3728715	5020	IslandPick	WP_049085436.1		EHW69_RS18355	3725618	3726289	1	amino acid ABC transporter permease
3723695	3728715	5020	IslandPick	WP_049090217.1		EHW69_RS18360	3726303	3726968	1	amino acid ABC transporter permease
3723695	3728715	5020	IslandPick	WP_049085434.1		EHW69_RS18365	3726985	3727764	1	amino acid ABC transporter ATP-binding protein
3723695	3728715	5020	IslandPick	WP_004871480.1		EHW69_RS18370	3727780	3728745	1	class IV aminotransferase
3747055	3765501	18446	IslandPick	WP_004871519.1		EHW69_RS18460	3746749	3747489	1	amino acid ABC transporter ATP-binding protein
3747055	3765501	18446	IslandPick	WP_049086025.1		EHW69_RS18465	3747503	3748678	1	M20 family metallopeptidase
3747055	3765501	18446	IslandPick	WP_112070282.1		EHW69_RS18470	3748675	3749775	1	mandelate racemase/muconate lactonizing enzyme family protein
3747055	3765501	18446	IslandPick	WP_004871527.1		EHW69_RS18475	3749762	3750931	1	aminopeptidase P family protein
3747055	3765501	18446	IslandPick	WP_024359656.1		EHW69_RS18480	3750942	3751865	1	dihydrodipicolinate synthase family protein
3747055	3765501	18446	IslandPick	WP_049086023.1		EHW69_RS18485	3751849	3752946	-1	C26 family cysteine hydrolase domain-containing family
3747055	3765501	18446	IslandPick	WP_049086022.1		EHW69_RS18490	3753015	3754223	1	pyridoxal phosphate-dependent aminotransferase
3747055	3765501	18446	IslandPick	WP_024359659.1		EHW69_RS18495	3754548	3755279	1	GntR family transcriptional regulator
3747055	3765501	18446	IslandPick	WP_024359660.1		EHW69_RS18500	3755276	3755713	1	PTS fructose transporter subunit IIA
3747055	3765501	18446	IslandPick	WP_014228687.1		EHW69_RS18505	3755717	3756499	1	PTS sugar transporter subunit IIC
3747055	3765501	18446	IslandPick	WP_024359661.1		EHW69_RS18510	3756492	3757271	1	PTS system mannose/fructose/sorbose family transporter subunit IID
3747055	3765501	18446	IslandPick	WP_014837995.1		EHW69_RS18515	3757299	3757790	1	PTS sugar transporter subunit IIB
3747055	3765501	18446	IslandPick	WP_024359662.1		EHW69_RS18520	3757794	3758498	1	sugar isomerase domain-containing protein
3747055	3765501	18446	IslandPick	WP_024359663.1		EHW69_RS18525	3758508	3759674	1	glucuronyl hydrolase
3747055	3765501	18446	IslandPick	WP_049086021.1		EHW69_RS18530	3759671	3760429	1	SIS domain-containing protein
3747055	3765501	18446	IslandPick	WP_024359665.1		EHW69_RS18535	3760479	3761891	1	outer membrane porin, OprD family
3747055	3765501	18446	IslandPick	WP_112070280.1		EHW69_RS18540	3762335	3763627	1	haloacid dehalogenase-like hydrolase
3747055	3765501	18446	IslandPick	WP_049086019.1		EHW69_RS18545	3763873	3764331	-1	hypothetical protein
3747055	3765501	18446	IslandPick	WP_024359668.1		EHW69_RS18550	3764385	3765176	-1	ATP-grasp domain-containing protein
4377102	4407203	30101	IslandPick	WP_004137849.1		EHW69_RS21300	4376404	4378380	1	glycoside hydrolase family 28 protein
4377102	4407203	30101	IslandPick	WP_004137850.1		EHW69_RS21305	4378449	4378940	-1	hypothetical protein
4377102	4407203	30101	IslandPick	WP_004137851.1		EHW69_RS21310	4378933	4379706	-1	winged helix-turn-helix domain-containing protein
4377102	4407203	30101	IslandPick	WP_071830639.1		EHW69_RS21315	4380356	4380676	1	hypothetical protein
4377102	4407203	30101	IslandPick	WP_004137852.1		EHW69_RS21325	4381040	4381753	-1	MgtC/SapB family protein
4377102	4407203	30101	IslandPick	WP_024358918.1		EHW69_RS21330	4381785	4383020	-1	MFS transporter
4377102	4407203	30101	IslandPick	WP_004137854.1		EHW69_RS21335	4383033	4383857	-1	hypothetical protein
4377102	4407203	30101	IslandPick	WP_112070259.1		EHW69_RS21340	4384191	4386365	1	extracellular solute-binding protein
4377102	4407203	30101	IslandPick	WP_074181151.1		EHW69_RS21345	4386481	4386777	-1	hypothetical protein
4377102	4407203	30101	IslandPick			EHW69_RS21350	4386981	4387432	-1	DNA-binding protein
4377102	4407203	30101	IslandPick	WP_032410641.1		EHW69_RS21355	4388388	4388636	1	AlpA family phage regulatory protein
4377102	4407203	30101	IslandPick			EHW69_RS21360	4388737	4389023	1	hypothetical protein
4377102	4407203	30101	IslandPick	WP_077254553.1		EHW69_RS21365	4389163	4389738	1	SocA family protein
4377102	4407203	30101	IslandPick	WP_128804882.1		EHW69_RS21375	4390228	4390659	1	hypothetical protein
4377102	4407203	30101	IslandPick	WP_032410637.1		EHW69_RS21380	4390656	4393535	-1	hypothetical protein
4377102	4407203	30101	IslandPick	WP_048267605.1		EHW69_RS21385	4393535	4396228	-1	transglycosylase SLT domain-containing protein
4377102	4407203	30101	IslandPick	WP_128804883.1		EHW69_RS21390	4396249	4396434	-1	hypothetical protein
4377102	4407203	30101	IslandPick	WP_040224012.1		EHW69_RS30510	4396523	4396690	-1	hypothetical protein
4377102	4407203	30101	IslandPick			EHW69_RS21395	4396889	4397434	1	hypothetical protein
4377102	4407203	30101	IslandPick	WP_032410630.1		EHW69_RS21400	4397810	4398571	1	hypothetical protein
4377102	4407203	30101	IslandPick	WP_032410629.1		EHW69_RS21405	4398568	4399440	1	hypothetical protein
4377102	4407203	30101	IslandPick	WP_048267603.1		EHW69_RS21410	4399490	4399933	-1	single-stranded DNA-binding protein
4377102	4407203	30101	IslandPick	WP_048267602.1		EHW69_RS21415	4400115	4402871	-1	DUF927 domain-containing protein
4377102	4407203	30101	IslandPick	WP_032436819.1		EHW69_RS21420	4402868	4403089	-1	hypothetical protein
4377102	4407203	30101	IslandPick	WP_053067657.1		EHW69_RS21425	4403082	4403819	-1	host cell division inhibitor Icd-like protein
4377102	4407203	30101	IslandPick	WP_048267601.1		EHW69_RS21430	4403816	4403995	-1	DUF4222 domain-containing protein
4377102	4407203	30101	IslandPick	WP_048267600.1		EHW69_RS21435	4403995	4404597	-1	antirepressor protein
4377102	4407203	30101	IslandPick	WP_072072282.1		EHW69_RS21440	4404693	4404893	-1	AlpA family transcriptional regulator
4377102	4407203	30101	IslandPick	WP_053067656.1		EHW69_RS21445	4405160	4405918	-1	hypothetical protein
4377102	4407203	30101	IslandPick	WP_048267599.1		EHW69_RS21450	4406063	4407277	-1	tyrosine-type recombinase/integrase
4725504	4731795	6291	IslandPick	WP_049085655.1		EHW69_RS23060	4725101	4725949	-1	fumarylacetoacetate hydrolase family protein
4725504	4731795	6291	IslandPick	WP_024359117.1		EHW69_RS23065	4726093	4727019	-1	dihydrodipicolinate synthase family protein
4725504	4731795	6291	IslandPick	WP_049085676.1		EHW69_RS23070	4727275	4728306	-1	substrate-binding domain-containing protein
4725504	4731795	6291	IslandPick	WP_004132593.1		EHW69_RS23075	4728745	4730142	1	MFS transporter
4725504	4731795	6291	IslandPick	WP_112070250.1		EHW69_RS23080	4730266	4731606	1	porin
4725504	4731795	6291	IslandPick	WP_049085653.1		EHW69_RS23085	4731709	4733337	-1	SAM-dependent methyltransferase
5140591	5146064	5473	IslandPick	WP_064411466.1		EHW69_RS24995	5139966	5140613	1	LysE family translocator
5140591	5146064	5473	IslandPick	WP_128805043.1		EHW69_RS25000	5140624	5145837	-1	RecQ family ATP-dependent DNA helicase
5161606	5173242	11636	IslandPick	WP_004137263.1		EHW69_RS25085	5160195	5161607	1	PLP-dependent aminotransferase family protein
5161606	5173242	11636	IslandPick	WP_004137261.1		EHW69_RS25090	5161839	5163005	1	restriction endonuclease
5161606	5173242	11636	IslandPick	WP_049086903.1		EHW69_RS25095	5163069	5164688	1	type I restriction-modification system subunit M
5161606	5173242	11636	IslandPick	WP_004137257.1		EHW69_RS25100	5164678	5165997	1	restriction modification system DNA specificity domain-containing protein
5161606	5173242	11636	IslandPick	WP_004137255.1		EHW69_RS25105	5166093	5169353	1	type I restriction endonuclease subunit R
5161606	5173242	11636	IslandPick			EHW69_RS25110	5169435	5171170	1	ATP-binding protein
5161606	5173242	11636	IslandPick	WP_074181236.1		EHW69_RS25115	5171167	5173032	1	N-6 DNA methylase
5161606	5173242	11636	IslandPick	WP_004137249.1	symE	EHW69_RS25120	5173203	5173538	1	endoribonuclease SymE
5215100	5227466	12366	IslandPick	WP_049085958.1		EHW69_RS25310	5213815	5215158	1	outer membrane porin, OprD family
5215100	5227466	12366	IslandPick	WP_004133468.1		EHW69_RS25315	5215200	5216564	-1	MHS family MFS transporter
5215100	5227466	12366	IslandPick	WP_098140309.1		EHW69_RS25320	5217131	5218780	1	signal transduction protein
5215100	5227466	12366	IslandPick			EHW69_RS25325	5218925	5220377	1	MFS transporter
5215100	5227466	12366	IslandPick	WP_112070338.1		EHW69_RS25330	5220430	5221533	1	mandelate racemase/muconate lactonizing enzyme family protein
5215100	5227466	12366	IslandPick	WP_112070337.1		EHW69_RS25335	5221557	5222384	1	SDR family oxidoreductase
5215100	5227466	12366	IslandPick	WP_112070336.1		EHW69_RS25340	5222378	5223289	1	dihydrodipicolinate synthase family protein
5215100	5227466	12366	IslandPick	WP_032728839.1		EHW69_RS25345	5223276	5223707	1	heme-binding protein
5215100	5227466	12366	IslandPick	WP_032691904.1		EHW69_RS25350	5223844	5224872	-1	substrate-binding domain-containing protein
5215100	5227466	12366	IslandPick	WP_049085961.1		EHW69_RS25355	5225068	5226099	-1	DUF1176 domain-containing protein
5215100	5227466	12366	IslandPick	WP_004133485.1		EHW69_RS25360	5226573	5227277	1	DNA/RNA non-specific endonuclease
5227877	5243308	15431	IslandPick	WP_004133486.1	symE	EHW69_RS25365	5227567	5227890	1	endoribonuclease SymE
5227877	5243308	15431	IslandPick	WP_004133487.1		EHW69_RS25370	5228037	5228471	1	VOC family protein
5227877	5243308	15431	IslandPick	WP_004133488.1		EHW69_RS25375	5228637	5229380	1	hypothetical protein
5227877	5243308	15431	IslandPick	WP_112070335.1		EHW69_RS25380	5229593	5230840	1	tyrosine-type recombinase/integrase
5227877	5243308	15431	IslandPick	WP_032255278.1		EHW69_RS25385	5230942	5231409	-1	hypothetical protein
5227877	5243308	15431	IslandPick	WP_112070334.1		EHW69_RS25390	5231741	5233603	-1	hypothetical protein
5227877	5243308	15431	IslandPick	WP_112070340.1		EHW69_RS25395	5233603	5233797	-1	hypothetical protein
5227877	5243308	15431	IslandPick	WP_112070333.1		EHW69_RS25400	5233937	5234968	-1	phage capsid protein
5227877	5243308	15431	IslandPick	WP_032255273.1		EHW69_RS25405	5234985	5235347	-1	hypothetical protein
5227877	5243308	15431	IslandPick	WP_112070332.1		EHW69_RS25410	5235344	5235568	-1	hypothetical protein
5227877	5243308	15431	IslandPick	WP_112070331.1		EHW69_RS25415	5236235	5236573	-1	hypothetical protein
5227877	5243308	15431	IslandPick	WP_077270124.1		EHW69_RS25420	5236566	5236799	-1	hypothetical protein
5227877	5243308	15431	IslandPick	WP_048240692.1		EHW69_RS25425	5237081	5237362	-1	hypothetical protein
5227877	5243308	15431	IslandPick			EHW69_RS25430	5237681	5237965	-1	helix-turn-helix domain-containing protein
5227877	5243308	15431	IslandPick	WP_112070330.1		EHW69_RS25435	5240095	5240673	1	tyrosine-type recombinase/integrase
5227877	5243308	15431	IslandPick	WP_048240687.1		EHW69_RS25440	5240767	5240964	1	hypothetical protein
5227877	5243308	15431	IslandPick	WP_003838329.1		EHW69_RS25445	5240961	5241254	1	hypothetical protein
5227877	5243308	15431	IslandPick	WP_044700793.1		EHW69_RS25455	5241662	5242159	-1	hypothetical protein
5227877	5243308	15431	IslandPick	WP_080528468.1		EHW69_RS25460	5242183	5242749	-1	hypothetical protein
5350524	5363736	13212	IslandPick			EHW69_RS25960	5350055	5350564	1	MFS transporter
5350524	5363736	13212	IslandPick	WP_016808610.1		EHW69_RS25965	5350717	5351067	-1	DNA-binding protein
5350524	5363736	13212	IslandPick	WP_058911350.1		EHW69_RS25970	5351095	5351529	-1	regulatory protein GemA
5350524	5363736	13212	IslandPick	WP_128805014.1		EHW69_RS25975	5351526	5351735	-1	hypothetical protein
5350524	5363736	13212	IslandPick	WP_128805015.1		EHW69_RS25980	5352010	5352732	-1	DUF2786 domain-containing protein
5350524	5363736	13212	IslandPick	WP_128805016.1		EHW69_RS25985	5352722	5352916	-1	hypothetical protein
5350524	5363736	13212	IslandPick	WP_025712886.1		EHW69_RS25990	5352917	5353102	-1	hypothetical protein
5350524	5363736	13212	IslandPick	WP_025712885.1		EHW69_RS25995	5353180	5353791	-1	DUF3164 family protein
5350524	5363736	13212	IslandPick	WP_032742824.1		EHW69_RS26000	5353808	5354023	-1	hypothetical protein
5350524	5363736	13212	IslandPick	WP_032742827.1		EHW69_RS26005	5354036	5354308	-1	hypothetical protein
5350524	5363736	13212	IslandPick	WP_128805017.1		EHW69_RS26010	5354309	5355478	-1	AAA family ATPase
5350524	5363736	13212	IslandPick	WP_128805018.1		EHW69_RS26015	5355491	5357275	-1	DDE-type integrase/transposase/recombinase
5350524	5363736	13212	IslandPick	WP_101836663.1		EHW69_RS26020	5357341	5358282	-1	hypothetical protein
5350524	5363736	13212	IslandPick	WP_032742833.1		EHW69_RS26025	5358299	5358604	-1	helix-turn-helix domain-containing protein
5350524	5363736	13212	IslandPick	WP_065810880.1		EHW69_RS26030	5358658	5358846	-1	DNA-binding protein
5350524	5363736	13212	IslandPick	WP_128805019.1		EHW69_RS26035	5358940	5359296	1	helix-turn-helix transcriptional regulator
5350524	5363736	13212	IslandPick	WP_071993275.1		EHW69_RS26040	5359438	5359785	1	hypothetical protein
5350524	5363736	13212	IslandPick	WP_128805020.1		EHW69_RS26045	5359848	5360618	-1	DNA adenine methylase
5350524	5363736	13212	IslandPick	WP_016808592.1		EHW69_RS26050	5360915	5361922	1	nucleoid-associated protein
5350524	5363736	13212	IslandPick	WP_128805021.1		EHW69_RS26055	5361925	5363124	1	hypothetical protein
5350524	5363736	13212	IslandPick	WP_128805022.1		EHW69_RS26060	5363244	5363609	1	hypothetical protein
5350524	5363736	13212	IslandPick	WP_128805040.1		EHW69_RS26065	5363606	5364244	1	transglycosylase SLT domain-containing protein
5363753	5380354	16601	IslandPick	WP_128805040.1		EHW69_RS26065	5363606	5364244	1	transglycosylase SLT domain-containing protein
5363753	5380354	16601	IslandPick	WP_128805023.1		EHW69_RS26070	5364231	5364680	1	hypothetical protein
5363753	5380354	16601	IslandPick	WP_032742847.1		EHW69_RS26075	5364785	5365087	1	DUF2730 family protein
5363753	5380354	16601	IslandPick	WP_016808585.1		EHW69_RS26080	5365098	5365394	1	hypothetical protein
5363753	5380354	16601	IslandPick	WP_128805024.1		EHW69_RS26085	5365396	5365944	1	DUF3486 family protein
5363753	5380354	16601	IslandPick	WP_128805025.1		EHW69_RS26090	5365944	5367626	1	hypothetical protein
5363753	5380354	16601	IslandPick	WP_128805026.1		EHW69_RS26095	5367650	5369140	1	DUF935 family protein
5363753	5380354	16601	IslandPick	WP_128805027.1		EHW69_RS26100	5369130	5370347	1	hypothetical protein
5363753	5380354	16601	IslandPick	WP_128805028.1		EHW69_RS26105	5370350	5370910	1	phage virion morphogenesis protein
5363753	5380354	16601	IslandPick	WP_128805029.1		EHW69_RS26110	5371149	5372273	1	peptidase
5363753	5380354	16601	IslandPick	WP_016808578.1		EHW69_RS26115	5372270	5372650	1	DUF2190 family protein
5363753	5380354	16601	IslandPick	WP_128805030.1		EHW69_RS26120	5372710	5373639	1	phage capsid protein
5363753	5380354	16601	IslandPick	WP_032742862.1		EHW69_RS26125	5373653	5374177	1	DUF1320 domain-containing protein
5363753	5380354	16601	IslandPick	WP_128805031.1		EHW69_RS26130	5374174	5374620	1	hypothetical protein
5363753	5380354	16601	IslandPick	WP_025712861.1		EHW69_RS26135	5374608	5374811	1	hypothetical protein
5363753	5380354	16601	IslandPick	WP_128805032.1		EHW69_RS26140	5374798	5375550	1	hypothetical protein
5363753	5380354	16601	IslandPick	WP_073550099.1		EHW69_RS26145	5375547	5376029	1	hypothetical protein
5363753	5380354	16601	IslandPick	WP_128805033.1		EHW69_RS26150	5376190	5379690	1	phage tail tape-measure protein
5363753	5380354	16601	IslandPick	WP_128805034.1		EHW69_RS26155	5379687	5380871	1	phage tail protein
5383128	5388879	5751	IslandPick	WP_128805037.1		EHW69_RS26175	5382133	5384838	1	hypothetical protein
5383128	5388879	5751	IslandPick	WP_128805038.1		EHW69_RS26180	5384843	5385646	1	hypothetical protein
5383128	5388879	5751	IslandPick			EHW69_RS26185	5386006	5387537	1	hypothetical protein
5383128	5388879	5751	IslandPick	WP_167590964.1		EHW69_RS30520	5387547	5387723	1	hypothetical protein
5383128	5388879	5751	IslandPick	WP_094963273.1		EHW69_RS26190	5387755	5388009	-1	hypothetical protein
5383128	5388879	5751	IslandPick	WP_128805039.1		EHW69_RS26195	5388022	5389572	-1	hypothetical protein
