# Supplementary material for: A Possible Recently Identified Evolutionary Strategy Using Membrane-Bound Vesicle Transfer of Genetic Material to Induce Bacterial Resistance, Virulence and Pathogenicity in Klebsiella oxytoca
Source: Int J Mol Sci. 2026 Jan 19;27(2):988. doi: 10.3390/ijms27020988 (PMC12842022; doi:10.3390/ijms27020988)
Supplement: Supplementary file 1 [file ijms-27-00988-s001.zip › Table supplementary 6..xlsx]

## Sheet: Annotations K. michiganensis
Table S6. Functional and Virulence Annotations of K. michiganensis Genes Identified by RGI, PATRIC, PAG, VFDB, and Victors Databases
RGI, CARD: Identification of microbial resistance genes
BLAST, Victors: Virulence factors
PAG: Genes associated with pathogens
Protein ID	Type	Source
WP_042934014.1	PAG	Pathogen-associated genes analysis (2014)
WP_014837900.1	PAG	Pathogen-associated genes analysis (2014)
WP_014838599.1	PAG	Pathogen-associated genes analysis (2014)
WP_038989577.1	PAG	Pathogen-associated genes analysis (2014)
WP_014837900.1	PAG	Pathogen-associated genes analysis (2014)
WP_014839082.1	PAG	Pathogen-associated genes analysis (2014)
WP_038989577.1	PAG	Pathogen-associated genes analysis (2014)
WP_042934344.1	PAG	Pathogen-associated genes analysis (2014)
WP_014838599.1	PAG	Pathogen-associated genes analysis (2014)
WP_042934014.1	PAG	Pathogen-associated genes analysis (2014)
WP_014837900.1	PAG	Pathogen-associated genes analysis (2014)
WP_038989577.1	PAG	Pathogen-associated genes analysis (2014)
WP_014837900.1	PAG	Pathogen-associated genes analysis (2014)
WP_014839082.1	PAG	Pathogen-associated genes analysis (2014)
WP_038989577.1	PAG	Pathogen-associated genes analysis (2014)
WP_014838599.1	PAG	Pathogen-associated genes analysis (2014)
WP_014837900.1	PAG	Pathogen-associated genes analysis (2014)
WP_014838599.1	PAG	Pathogen-associated genes analysis (2014)
WP_038989577.1	PAG	Pathogen-associated genes analysis (2014)
WP_014837900.1	PAG	Pathogen-associated genes analysis (2014)
WP_014839082.1	PAG	Pathogen-associated genes analysis (2014)
WP_038989577.1	PAG	Pathogen-associated genes analysis (2014)
WP_042934344.1	PAG	Pathogen-associated genes analysis (2014)
WP_014838599.1	PAG	Pathogen-associated genes analysis (2014)
WP_042934014.1	PAG	Pathogen-associated genes analysis (2014)
WP_014837900.1	PAG	Pathogen-associated genes analysis (2014)
WP_014838599.1	PAG	Pathogen-associated genes analysis (2014)
WP_038989577.1	PAG	Pathogen-associated genes analysis (2014)
WP_014837900.1	PAG	Pathogen-associated genes analysis (2014)
WP_014839082.1	PAG	Pathogen-associated genes analysis (2014)
WP_038989577.1	PAG	Pathogen-associated genes analysis (2014)
WP_014838599.1	PAG	Pathogen-associated genes analysis (2014)
WP_014837900.1	PAG	Pathogen-associated genes analysis (2014)
WP_014838599.1	PAG	Pathogen-associated genes analysis (2014)
WP_042934014.1	PAG	Pathogen-associated genes analysis (2014)
WP_014837900.1	PAG	Pathogen-associated genes analysis (2014)
WP_014839082.1	PAG	Pathogen-associated genes analysis (2014)
WP_038989577.1	PAG	Pathogen-associated genes analysis (2014)
WP_014837900.1	PAG	Pathogen-associated genes analysis (2014)
WP_042934344.1	PAG	Pathogen-associated genes analysis (2014)
WP_038989577.1	PAG	Pathogen-associated genes analysis (2014)
WP_014838599.1	PAG	Pathogen-associated genes analysis (2014)
WP_042934014.1	PAG	Pathogen-associated genes analysis (2014)
WP_014837900.1	PAG	Pathogen-associated genes analysis (2014)
WP_014838599.1	PAG	Pathogen-associated genes analysis (2014)
WP_038989577.1	PAG	Pathogen-associated genes analysis (2014)
WP_014837900.1	PAG	Pathogen-associated genes analysis (2014)
WP_014839082.1	PAG	Pathogen-associated genes analysis (2014)
WP_038989577.1	PAG	Pathogen-associated genes analysis (2014)
WP_042934344.1	PAG	Pathogen-associated genes analysis (2014)
WP_014838599.1	PAG	Pathogen-associated genes analysis (2014)
WP_014837900.1	PAG	Pathogen-associated genes analysis (2014)
WP_014838599.1	PAG	Pathogen-associated genes analysis (2014)
WP_042934014.1	PAG	Pathogen-associated genes analysis (2014)
WP_014837900.1	PAG	Pathogen-associated genes analysis (2014)
WP_014839082.1	PAG	Pathogen-associated genes analysis (2014)
WP_038989577.1	PAG	Pathogen-associated genes analysis (2014)
WP_014837900.1	PAG	Pathogen-associated genes analysis (2014)
WP_042934344.1	PAG	Pathogen-associated genes analysis (2014)
WP_014839082.1	PAG	Pathogen-associated genes analysis (2014)
WP_038989577.1	PAG	Pathogen-associated genes analysis (2014)
WP_014838599.1	PAG	Pathogen-associated genes analysis (2014)
WP_042934014.1	PAG	Pathogen-associated genes analysis (2014)
WP_014837900.1	PAG	Pathogen-associated genes analysis (2014)
WP_014838599.1	PAG	Pathogen-associated genes analysis (2014)
WP_038989577.1	PAG	Pathogen-associated genes analysis (2014)
WP_014837900.1	PAG	Pathogen-associated genes analysis (2014)
WP_014839082.1	PAG	Pathogen-associated genes analysis (2014)
WP_038989577.1	PAG	Pathogen-associated genes analysis (2014)
WP_042934344.1	PAG	Pathogen-associated genes analysis (2014)
WP_014837900.1	PAG	Pathogen-associated genes analysis (2014)
WP_014838599.1	PAG	Pathogen-associated genes analysis (2014)
WP_042934014.1	PAG	Pathogen-associated genes analysis (2014)
WP_014837900.1	PAG	Pathogen-associated genes analysis (2014)
WP_038989577.1	PAG	Pathogen-associated genes analysis (2014)
WP_014837900.1	PAG	Pathogen-associated genes analysis (2014)
WP_042934344.1	PAG	Pathogen-associated genes analysis (2014)
WP_014839082.1	PAG	Pathogen-associated genes analysis (2014)
WP_038989577.1	PAG	Pathogen-associated genes analysis (2014)
WP_014838599.1	PAG	Pathogen-associated genes analysis (2014)
WP_000004159.1	CARD	https://card.mcmaster.ca/aro/3003839
WP_000259031.1	CARD	https://card.mcmaster.ca/aro/3000410
WP_000503573.1	CARD	https://card.mcmaster.ca/aro/3002605
WP_000259031.1	CARD	https://card.mcmaster.ca/aro/3000410
WP_000259031.1	CARD	https://card.mcmaster.ca/aro/3000410
WP_000557454.1	CARD	https://card.mcmaster.ca/aro/3002533
WP_000004159.1	CARD	https://card.mcmaster.ca/aro/3003839
WP_000259031.1	CARD	https://card.mcmaster.ca/aro/3000410
WP_000259031.1	CARD	https://card.mcmaster.ca/aro/3000410
WP_000259031.1	CARD	https://card.mcmaster.ca/aro/3000410
WP_000259031.1	CARD	https://card.mcmaster.ca/aro/3000410
WP_000557454.1	CARD	https://card.mcmaster.ca/aro/3002533
WP_000004159.1	CARD	https://card.mcmaster.ca/aro/3003839
WP_000259031.1	CARD	https://card.mcmaster.ca/aro/3000410
WP_000259031.1	CARD	https://card.mcmaster.ca/aro/3000410
WP_000259031.1	CARD	https://card.mcmaster.ca/aro/3000410
WP_000259031.1	CARD	https://card.mcmaster.ca/aro/3000410
WP_000557454.1	CARD	https://card.mcmaster.ca/aro/3002533
WP_000219391.1	CARD	https://card.mcmaster.ca/aro/3000316
WP_000259031.1	CARD	https://card.mcmaster.ca/aro/3000410
WP_000259031.1	CARD	https://card.mcmaster.ca/aro/3000410
WP_000259031.1	CARD	https://card.mcmaster.ca/aro/3000410
WP_000259031.1	CARD	https://card.mcmaster.ca/aro/3000410
WP_000557454.1	CARD	https://card.mcmaster.ca/aro/3002533
WP_000219391.1	CARD	https://card.mcmaster.ca/aro/3000316
WP_000259031.1	CARD	https://card.mcmaster.ca/aro/3000410
WP_000259031.1	CARD	https://card.mcmaster.ca/aro/3000410
WP_000259031.1	CARD	https://card.mcmaster.ca/aro/3000410
WP_000259031.1	CARD	https://card.mcmaster.ca/aro/3000410
WP_000557454.1	CARD	https://card.mcmaster.ca/aro/3002533
WP_000219391.1	CARD	https://card.mcmaster.ca/aro/3000316
WP_000259031.1	CARD	https://card.mcmaster.ca/aro/3000410
WP_000259031.1	CARD	https://card.mcmaster.ca/aro/3000410
WP_000259031.1	CARD	https://card.mcmaster.ca/aro/3000410
WP_000259031.1	CARD	https://card.mcmaster.ca/aro/3000410
WP_000557454.1	CARD	https://card.mcmaster.ca/aro/3002533
WP_000219391.1	CARD	https://card.mcmaster.ca/aro/3000316
WP_000259031.1	CARD	https://card.mcmaster.ca/aro/3000410
WP_000259031.1	CARD	https://card.mcmaster.ca/aro/3000410
WP_000259031.1	CARD	https://card.mcmaster.ca/aro/3000410
WP_000259031.1	CARD	https://card.mcmaster.ca/aro/3000410
WP_000557454.1	CARD	https://card.mcmaster.ca/aro/3002533
WP_000219391.1	CARD	https://card.mcmaster.ca/aro/3000316
WP_000259031.1	CARD	https://card.mcmaster.ca/aro/3000410
WP_000259031.1	CARD	https://card.mcmaster.ca/aro/3000410
WP_000004159.1	CARD	https://card.mcmaster.ca/aro/3003839
WP_000259031.1	CARD	https://card.mcmaster.ca/aro/3000410
WP_000557454.1	CARD	https://card.mcmaster.ca/aro/3002533
WP_000219391.1	CARD	https://card.mcmaster.ca/aro/3000316
WP_000259031.1	CARD	https://card.mcmaster.ca/aro/3000410
WP_000259031.1	CARD	https://card.mcmaster.ca/aro/3000410
WP_000004159.1	CARD	https://card.mcmaster.ca/aro/3003839
WP_000259031.1	CARD	https://card.mcmaster.ca/aro/3000410
WP_000557454.1	CARD	https://card.mcmaster.ca/aro/3002533
WP_000219391.1	CARD	https://card.mcmaster.ca/aro/3000316
WP_000259031.1	CARD	https://card.mcmaster.ca/aro/3000410
WP_000259031.1	CARD	https://card.mcmaster.ca/aro/3000410
WP_000275180.1	CARD	https://card.mcmaster.ca/aro/3000168
WP_000004159.1	CARD	https://card.mcmaster.ca/aro/3003839
WP_000259031.1	CARD	https://card.mcmaster.ca/aro/3000410
WP_000557454.1	CARD	https://card.mcmaster.ca/aro/3002533
WP_000219391.1	CARD	https://card.mcmaster.ca/aro/3000316
WP_000259031.1	CARD	https://card.mcmaster.ca/aro/3000410
WP_000259031.1	CARD	https://card.mcmaster.ca/aro/3000410
WP_000275180.1	CARD	https://card.mcmaster.ca/aro/3000168
WP_000004159.1	CARD	https://card.mcmaster.ca/aro/3003839
WP_000259031.1	CARD	https://card.mcmaster.ca/aro/3000410
WP_000557454.1	CARD	https://card.mcmaster.ca/aro/3002533
WP_000219391.1	CARD	https://card.mcmaster.ca/aro/3000316
WP_000259031.1	CARD	https://card.mcmaster.ca/aro/3000410
WP_000259031.1	CARD	https://card.mcmaster.ca/aro/3000410
WP_000275180.1	CARD	https://card.mcmaster.ca/aro/3000168
WP_000004159.1	CARD	https://card.mcmaster.ca/aro/3003839
WP_000259031.1	CARD	https://card.mcmaster.ca/aro/3000410
WP_000557454.1	CARD	https://card.mcmaster.ca/aro/3002533
WP_000219391.1	CARD	https://card.mcmaster.ca/aro/3000316
WP_000259031.1	CARD	https://card.mcmaster.ca/aro/3000410
WP_000259031.1	CARD	https://card.mcmaster.ca/aro/3000410
WP_000275180.1	CARD	https://card.mcmaster.ca/aro/3000168
WP_000004159.1	CARD	https://card.mcmaster.ca/aro/3003839
WP_000259031.1	CARD	https://card.mcmaster.ca/aro/3000410
WP_000557454.1	CARD	https://card.mcmaster.ca/aro/3002533
WP_000219391.1	CARD	https://card.mcmaster.ca/aro/3000316
WP_000259031.1	CARD	https://card.mcmaster.ca/aro/3000410
WP_000259031.1	CARD	https://card.mcmaster.ca/aro/3000410
WP_000275180.1	CARD	https://card.mcmaster.ca/aro/3000168
WP_000004159.1	CARD	https://card.mcmaster.ca/aro/3003839
WP_000259031.1	CARD	https://card.mcmaster.ca/aro/3000410
WP_000557454.1	CARD	https://card.mcmaster.ca/aro/3002533
WP_000219391.1	CARD	https://card.mcmaster.ca/aro/3000316
WP_000259031.1	CARD	https://card.mcmaster.ca/aro/3000410
WP_000259031.1	CARD	https://card.mcmaster.ca/aro/3000410
WP_000275180.1	CARD	https://card.mcmaster.ca/aro/3000168
WP_000004159.1	CARD	https://card.mcmaster.ca/aro/3003839
WP_000259031.1	CARD	https://card.mcmaster.ca/aro/3000410
WP_000557454.1	CARD	https://card.mcmaster.ca/aro/3002533
WP_000219391.1	CARD	https://card.mcmaster.ca/aro/3000316
WP_000259031.1	CARD	https://card.mcmaster.ca/aro/3000410
WP_000259031.1	CARD	https://card.mcmaster.ca/aro/3000410
WP_000275180.1	CARD	https://card.mcmaster.ca/aro/3000168
WP_000004159.1	CARD	https://card.mcmaster.ca/aro/3003839
WP_000259031.1	CARD	https://card.mcmaster.ca/aro/3000410
WP_001389366.1	CARD	https://card.mcmaster.ca/aro/3002860
WP_000219391.1	CARD	https://card.mcmaster.ca/aro/3000316
WP_000259031.1	CARD	https://card.mcmaster.ca/aro/3000410
WP_000259031.1	CARD	https://card.mcmaster.ca/aro/3000410
WP_000275180.1	CARD	https://card.mcmaster.ca/aro/3000168
WP_000004159.1	CARD	https://card.mcmaster.ca/aro/3003839
WP_000259031.1	CARD	https://card.mcmaster.ca/aro/3000410
WP_001389366.1	CARD	https://card.mcmaster.ca/aro/3002860
WP_000219391.1	CARD	https://card.mcmaster.ca/aro/3000316
WP_000259031.1	CARD	https://card.mcmaster.ca/aro/3000410
WP_000259031.1	CARD	https://card.mcmaster.ca/aro/3000410
WP_000275180.1	CARD	https://card.mcmaster.ca/aro/3000168
WP_000004159.1	CARD	https://card.mcmaster.ca/aro/3003839
WP_000259031.1	CARD	https://card.mcmaster.ca/aro/3000410
WP_001389366.1	CARD	https://card.mcmaster.ca/aro/3002860
WP_000219391.1	CARD	https://card.mcmaster.ca/aro/3000316
WP_000259031.1	CARD	https://card.mcmaster.ca/aro/3000410
WP_000259031.1	CARD	https://card.mcmaster.ca/aro/3000410
WP_000275180.1	CARD	https://card.mcmaster.ca/aro/3000168
WP_000004159.1	CARD	https://card.mcmaster.ca/aro/3003839
WP_000259031.1	CARD	https://card.mcmaster.ca/aro/3000410
WP_001389366.1	CARD	https://card.mcmaster.ca/aro/3002860
WP_000219391.1	CARD	https://card.mcmaster.ca/aro/3000316
WP_000259031.1	CARD	https://card.mcmaster.ca/aro/3000410
WP_000259031.1	CARD	https://card.mcmaster.ca/aro/3000410
WP_000275180.1	CARD	https://card.mcmaster.ca/aro/3000168
WP_000004159.1	CARD	https://card.mcmaster.ca/aro/3003839
WP_000259031.1	CARD	https://card.mcmaster.ca/aro/3000410
WP_001389366.1	CARD	https://card.mcmaster.ca/aro/3002860
WP_000219391.1	CARD	https://card.mcmaster.ca/aro/3000316
WP_000259031.1	CARD	https://card.mcmaster.ca/aro/3000410
WP_000259031.1	CARD	https://card.mcmaster.ca/aro/3000410
WP_000275180.1	CARD	https://card.mcmaster.ca/aro/3000168
WP_000004159.1	CARD	https://card.mcmaster.ca/aro/3003839
WP_000259031.1	CARD	https://card.mcmaster.ca/aro/3000410
WP_001389366.1	CARD	https://card.mcmaster.ca/aro/3002860
WP_000219391.1	CARD	https://card.mcmaster.ca/aro/3000316
WP_000259031.1	CARD	https://card.mcmaster.ca/aro/3000410
WP_000259031.1	CARD	https://card.mcmaster.ca/aro/3000410
WP_000275180.1	CARD	https://card.mcmaster.ca/aro/3000168
WP_000004159.1	CARD	https://card.mcmaster.ca/aro/3003839
WP_000259031.1	CARD	https://card.mcmaster.ca/aro/3000410
WP_001389366.1	CARD	https://card.mcmaster.ca/aro/3002860
WP_000219391.1	CARD	https://card.mcmaster.ca/aro/3000316
WP_000259031.1	CARD	https://card.mcmaster.ca/aro/3000410
WP_000259031.1	CARD	https://card.mcmaster.ca/aro/3000410
WP_000275180.1	CARD	https://card.mcmaster.ca/aro/3000168
WP_000004159.1	CARD	https://card.mcmaster.ca/aro/3003839
WP_000259031.1	CARD	https://card.mcmaster.ca/aro/3000410
WP_001389366.1	CARD	https://card.mcmaster.ca/aro/3002860
WP_000219391.1	CARD	https://card.mcmaster.ca/aro/3000316
WP_000259031.1	CARD	https://card.mcmaster.ca/aro/3000410
WP_000259031.1	CARD	https://card.mcmaster.ca/aro/3000410
WP_000275180.1	CARD	https://card.mcmaster.ca/aro/3000168
WP_000004159.1	CARD	https://card.mcmaster.ca/aro/3003839
WP_000259031.1	CARD	https://card.mcmaster.ca/aro/3000410
WP_001389366.1	CARD	https://card.mcmaster.ca/aro/3002860
WP_000219391.1	CARD	https://card.mcmaster.ca/aro/3000316
WP_000259031.1	CARD	https://card.mcmaster.ca/aro/3000410
WP_000259031.1	CARD	https://card.mcmaster.ca/aro/3000410
WP_000275180.1	CARD	https://card.mcmaster.ca/aro/3000168
WP_000004159.1	CARD	https://card.mcmaster.ca/aro/3003839
WP_000259031.1	CARD	https://card.mcmaster.ca/aro/3000410
WP_001389366.1	CARD	https://card.mcmaster.ca/aro/3002860
WP_000219391.1	CARD	https://card.mcmaster.ca/aro/3000316
WP_000259031.1	CARD	https://card.mcmaster.ca/aro/3000410
WP_000259031.1	CARD	https://card.mcmaster.ca/aro/3000410
WP_000275180.1	CARD	https://card.mcmaster.ca/aro/3000168
WP_000004159.1	CARD	https://card.mcmaster.ca/aro/3003839
WP_000259031.1	CARD	https://card.mcmaster.ca/aro/3000410
WP_001389366.1	CARD	https://card.mcmaster.ca/aro/3002860
WP_000219391.1	CARD	https://card.mcmaster.ca/aro/3000316
WP_000259031.1	CARD	https://card.mcmaster.ca/aro/3000410
WP_000259031.1	CARD	https://card.mcmaster.ca/aro/3000410
WP_000275180.1	CARD	https://card.mcmaster.ca/aro/3000168
WP_000004159.1	CARD	https://card.mcmaster.ca/aro/3003839
WP_000259031.1	CARD	https://card.mcmaster.ca/aro/3000410
WP_001389366.1	CARD	https://card.mcmaster.ca/aro/3002860
WP_000219391.1	CARD	https://card.mcmaster.ca/aro/3000316
WP_000259031.1	CARD	https://card.mcmaster.ca/aro/3000410
WP_000259031.1	CARD	https://card.mcmaster.ca/aro/3000410
WP_000275180.1	CARD	https://card.mcmaster.ca/aro/3000168
WP_000004159.1	CARD	https://card.mcmaster.ca/aro/3003839
WP_000259031.1	CARD	https://card.mcmaster.ca/aro/3000410
WP_000503573.1	CARD	https://card.mcmaster.ca/aro/3002605
WP_000219391.1	CARD	https://card.mcmaster.ca/aro/3000316
WP_000259031.1	CARD	https://card.mcmaster.ca/aro/3000410
WP_000259031.1	CARD	https://card.mcmaster.ca/aro/3000410
WP_000004159.1	CARD	https://card.mcmaster.ca/aro/3003839
WP_000259031.1	CARD	https://card.mcmaster.ca/aro/3000410
WP_000503573.1	CARD	https://card.mcmaster.ca/aro/3002605
WP_000219391.1	CARD	https://card.mcmaster.ca/aro/3000316
WP_000259031.1	CARD	https://card.mcmaster.ca/aro/3000410
WP_000259031.1	CARD	https://card.mcmaster.ca/aro/3000410
WP_000004159.1	CARD	https://card.mcmaster.ca/aro/3003839
WP_000259031.1	CARD	https://card.mcmaster.ca/aro/3000410
WP_000503573.1	CARD	https://card.mcmaster.ca/aro/3002605
WP_000219391.1	CARD	https://card.mcmaster.ca/aro/3000316
WP_000259031.1	CARD	https://card.mcmaster.ca/aro/3000410
WP_000259031.1	CARD	https://card.mcmaster.ca/aro/3000410
WP_000004159.1	CARD	https://card.mcmaster.ca/aro/3003839
WP_000259031.1	CARD	https://card.mcmaster.ca/aro/3000410
WP_000503573.1	CARD	https://card.mcmaster.ca/aro/3002605
WP_000219391.1	CARD	https://card.mcmaster.ca/aro/3000316
WP_000259031.1	CARD	https://card.mcmaster.ca/aro/3000410
WP_000259031.1	CARD	https://card.mcmaster.ca/aro/3000410
WP_000004159.1	CARD	https://card.mcmaster.ca/aro/3003839
WP_000259031.1	CARD	https://card.mcmaster.ca/aro/3000410
WP_000503573.1	CARD	https://card.mcmaster.ca/aro/3002605
WP_000219391.1	CARD	https://card.mcmaster.ca/aro/3000316
WP_000259031.1	CARD	https://card.mcmaster.ca/aro/3000410
WP_000259031.1	CARD	https://card.mcmaster.ca/aro/3000410
WP_000004159.1	CARD	https://card.mcmaster.ca/aro/3003839
WP_000259031.1	CARD	https://card.mcmaster.ca/aro/3000410
WP_000503573.1	CARD	https://card.mcmaster.ca/aro/3002605
WP_000259031.1	CARD	https://card.mcmaster.ca/aro/3000410
WP_000259031.1	CARD	https://card.mcmaster.ca/aro/3000410
WP_000557454.1	CARD	https://card.mcmaster.ca/aro/3002533
WP_000004159.1	CARD	https://card.mcmaster.ca/aro/3003839
WP_000259031.1	CARD	https://card.mcmaster.ca/aro/3000410
WP_000503573.1	CARD	https://card.mcmaster.ca/aro/3002605
WP_000259031.1	CARD	https://card.mcmaster.ca/aro/3000410
WP_000259031.1	CARD	https://card.mcmaster.ca/aro/3000410
WP_000557454.1	CARD	https://card.mcmaster.ca/aro/3002533
WP_000004159.1	CARD	https://card.mcmaster.ca/aro/3003839
WP_000259031.1	CARD	https://card.mcmaster.ca/aro/3000410
WP_000503573.1	CARD	https://card.mcmaster.ca/aro/3002605
WP_000259031.1	CARD	https://card.mcmaster.ca/aro/3000410
WP_000259031.1	CARD	https://card.mcmaster.ca/aro/3000410
WP_000557454.1	CARD	https://card.mcmaster.ca/aro/3002533
WP_000004159.1	CARD	https://card.mcmaster.ca/aro/3003839
WP_000259031.1	CARD	https://card.mcmaster.ca/aro/3000410
WP_000503573.1	CARD	https://card.mcmaster.ca/aro/3002605
WP_000259031.1	CARD	https://card.mcmaster.ca/aro/3000410
WP_000259031.1	CARD	https://card.mcmaster.ca/aro/3000410
WP_000557454.1	CARD	https://card.mcmaster.ca/aro/3002533
WP_000503573.1	CARD	https://card.mcmaster.ca/aro/3002605
WP_000259031.1	CARD	https://card.mcmaster.ca/aro/3000410
WP_000259031.1	CARD	https://card.mcmaster.ca/aro/3000410
WP_000557454.1	CARD	https://card.mcmaster.ca/aro/3002533
WP_000004159.1	CARD	https://card.mcmaster.ca/aro/3003839
WP_000259031.1	CARD	https://card.mcmaster.ca/aro/3000410
WP_000503573.1	CARD	https://card.mcmaster.ca/aro/3002605
WP_000259031.1	CARD	https://card.mcmaster.ca/aro/3000410
WP_000259031.1	CARD	https://card.mcmaster.ca/aro/3000410
WP_000557454.1	CARD	https://card.mcmaster.ca/aro/3002533
WP_000004159.1	CARD	https://card.mcmaster.ca/aro/3003839
WP_000259031.1	CARD	https://card.mcmaster.ca/aro/3000410
WP_000259031.1	CARD	https://card.mcmaster.ca/aro/3000410
WP_000259031.1	CARD	https://card.mcmaster.ca/aro/3000410
WP_000259031.1	CARD	https://card.mcmaster.ca/aro/3000410
WP_000557454.1	CARD	https://card.mcmaster.ca/aro/3002533
WP_000004159.1	CARD	https://card.mcmaster.ca/aro/3003839
WP_000259031.1	CARD	https://card.mcmaster.ca/aro/3000410
WP_000259031.1	CARD	https://card.mcmaster.ca/aro/3000410
WP_000259031.1	CARD	https://card.mcmaster.ca/aro/3000410
WP_000259031.1	CARD	https://card.mcmaster.ca/aro/3000410
WP_000557454.1	CARD	https://card.mcmaster.ca/aro/3002533
WP_000219391.1	CARD	https://card.mcmaster.ca/aro/3000316
WP_000259031.1	CARD	https://card.mcmaster.ca/aro/3000410
WP_000259031.1	CARD	https://card.mcmaster.ca/aro/3000410
WP_000259031.1	CARD	https://card.mcmaster.ca/aro/3000410
WP_000259031.1	CARD	https://card.mcmaster.ca/aro/3000410
WP_000557454.1	CARD	https://card.mcmaster.ca/aro/3002533
WP_000219391.1	CARD	https://card.mcmaster.ca/aro/3000316
WP_000259031.1	CARD	https://card.mcmaster.ca/aro/3000410
WP_000259031.1	CARD	https://card.mcmaster.ca/aro/3000410
WP_000259031.1	CARD	https://card.mcmaster.ca/aro/3000410
WP_000259031.1	CARD	https://card.mcmaster.ca/aro/3000410
WP_000557454.1	CARD	https://card.mcmaster.ca/aro/3002533
WP_000219391.1	CARD	https://card.mcmaster.ca/aro/3000316
WP_000259031.1	CARD	https://card.mcmaster.ca/aro/3000410
WP_000259031.1	CARD	https://card.mcmaster.ca/aro/3000410
WP_014228247.1	CARD	https://card.mcmaster.ca/aro/3002389
WP_000259031.1	CARD	https://card.mcmaster.ca/aro/3000410
WP_000259031.1	CARD	https://card.mcmaster.ca/aro/3000410
WP_000557454.1	CARD	https://card.mcmaster.ca/aro/3002533
WP_000219391.1	CARD	https://card.mcmaster.ca/aro/3000316
WP_000259031.1	CARD	https://card.mcmaster.ca/aro/3000410
WP_000259031.1	CARD	https://card.mcmaster.ca/aro/3000410
WP_000004159.1	CARD	https://card.mcmaster.ca/aro/3003839
WP_000259031.1	CARD	https://card.mcmaster.ca/aro/3000410
WP_000557454.1	CARD	https://card.mcmaster.ca/aro/3002533
WP_000219391.1	CARD	https://card.mcmaster.ca/aro/3000316
WP_000259031.1	CARD	https://card.mcmaster.ca/aro/3000410
WP_000259031.1	CARD	https://card.mcmaster.ca/aro/3000410
WP_000004159.1	CARD	https://card.mcmaster.ca/aro/3003839
WP_000259031.1	CARD	https://card.mcmaster.ca/aro/3000410
WP_000557454.1	CARD	https://card.mcmaster.ca/aro/3002533
WP_000219391.1	CARD	https://card.mcmaster.ca/aro/3000316
WP_000259031.1	CARD	https://card.mcmaster.ca/aro/3000410
WP_000259031.1	CARD	https://card.mcmaster.ca/aro/3000410
WP_000275180.1	CARD	https://card.mcmaster.ca/aro/3000168
WP_000004159.1	CARD	https://card.mcmaster.ca/aro/3003839
WP_000259031.1	CARD	https://card.mcmaster.ca/aro/3000410
WP_000557454.1	CARD	https://card.mcmaster.ca/aro/3002533
WP_000219391.1	CARD	https://card.mcmaster.ca/aro/3000316
WP_000259031.1	CARD	https://card.mcmaster.ca/aro/3000410
WP_000259031.1	CARD	https://card.mcmaster.ca/aro/3000410
WP_000275180.1	CARD	https://card.mcmaster.ca/aro/3000168
WP_000004159.1	CARD	https://card.mcmaster.ca/aro/3003839
WP_000259031.1	CARD	https://card.mcmaster.ca/aro/3000410
WP_000557454.1	CARD	https://card.mcmaster.ca/aro/3002533
WP_000219391.1	CARD	https://card.mcmaster.ca/aro/3000316
WP_000259031.1	CARD	https://card.mcmaster.ca/aro/3000410
WP_000259031.1	CARD	https://card.mcmaster.ca/aro/3000410
WP_000275180.1	CARD	https://card.mcmaster.ca/aro/3000168
WP_000004159.1	CARD	https://card.mcmaster.ca/aro/3003839
WP_000259031.1	CARD	https://card.mcmaster.ca/aro/3000410
WP_000557454.1	CARD	https://card.mcmaster.ca/aro/3002533
WP_000219391.1	CARD	https://card.mcmaster.ca/aro/3000316
WP_000259031.1	CARD	https://card.mcmaster.ca/aro/3000410
WP_000259031.1	CARD	https://card.mcmaster.ca/aro/3000410
WP_000275180.1	CARD	https://card.mcmaster.ca/aro/3000168
WP_000004159.1	CARD	https://card.mcmaster.ca/aro/3003839
WP_000259031.1	CARD	https://card.mcmaster.ca/aro/3000410
WP_000557454.1	CARD	https://card.mcmaster.ca/aro/3002533
WP_000219391.1	CARD	https://card.mcmaster.ca/aro/3000316
WP_000259031.1	CARD	https://card.mcmaster.ca/aro/3000410
WP_000259031.1	CARD	https://card.mcmaster.ca/aro/3000410
WP_000275180.1	CARD	https://card.mcmaster.ca/aro/3000168
WP_000004159.1	CARD	https://card.mcmaster.ca/aro/3003839
WP_000259031.1	CARD	https://card.mcmaster.ca/aro/3000410
WP_000557454.1	CARD	https://card.mcmaster.ca/aro/3002533
WP_000219391.1	CARD	https://card.mcmaster.ca/aro/3000316
WP_000259031.1	CARD	https://card.mcmaster.ca/aro/3000410
WP_000259031.1	CARD	https://card.mcmaster.ca/aro/3000410
WP_000275180.1	CARD	https://card.mcmaster.ca/aro/3000168
WP_000004159.1	CARD	https://card.mcmaster.ca/aro/3003839
WP_000259031.1	CARD	https://card.mcmaster.ca/aro/3000410
WP_000557454.1	CARD	https://card.mcmaster.ca/aro/3002533
WP_000219391.1	CARD	https://card.mcmaster.ca/aro/3000316
WP_000259031.1	CARD	https://card.mcmaster.ca/aro/3000410
WP_000259031.1	CARD	https://card.mcmaster.ca/aro/3000410
WP_000275180.1	CARD	https://card.mcmaster.ca/aro/3000168
WP_000004159.1	CARD	https://card.mcmaster.ca/aro/3003839
WP_000259031.1	CARD	https://card.mcmaster.ca/aro/3000410
WP_001389366.1	CARD	https://card.mcmaster.ca/aro/3002860
WP_000219391.1	CARD	https://card.mcmaster.ca/aro/3000316
WP_000259031.1	CARD	https://card.mcmaster.ca/aro/3000410
WP_000259031.1	CARD	https://card.mcmaster.ca/aro/3000410
WP_000275180.1	CARD	https://card.mcmaster.ca/aro/3000168
WP_000004159.1	CARD	https://card.mcmaster.ca/aro/3003839
WP_000259031.1	CARD	https://card.mcmaster.ca/aro/3000410
WP_001389366.1	CARD	https://card.mcmaster.ca/aro/3002860
WP_000219391.1	CARD	https://card.mcmaster.ca/aro/3000316
WP_000259031.1	CARD	https://card.mcmaster.ca/aro/3000410
WP_000259031.1	CARD	https://card.mcmaster.ca/aro/3000410
WP_000275180.1	CARD	https://card.mcmaster.ca/aro/3000168
WP_000004159.1	CARD	https://card.mcmaster.ca/aro/3003839
WP_000259031.1	CARD	https://card.mcmaster.ca/aro/3000410
WP_001389366.1	CARD	https://card.mcmaster.ca/aro/3002860
WP_000219391.1	CARD	https://card.mcmaster.ca/aro/3000316
WP_000259031.1	CARD	https://card.mcmaster.ca/aro/3000410
WP_000259031.1	CARD	https://card.mcmaster.ca/aro/3000410
WP_000275180.1	CARD	https://card.mcmaster.ca/aro/3000168
WP_000004159.1	CARD	https://card.mcmaster.ca/aro/3003839
WP_000259031.1	CARD	https://card.mcmaster.ca/aro/3000410
WP_001389366.1	CARD	https://card.mcmaster.ca/aro/3002860
WP_000219391.1	CARD	https://card.mcmaster.ca/aro/3000316
WP_000259031.1	CARD	https://card.mcmaster.ca/aro/3000410
WP_000259031.1	CARD	https://card.mcmaster.ca/aro/3000410
WP_000275180.1	CARD	https://card.mcmaster.ca/aro/3000168
WP_000004159.1	CARD	https://card.mcmaster.ca/aro/3003839
WP_000259031.1	CARD	https://card.mcmaster.ca/aro/3000410
WP_001389366.1	CARD	https://card.mcmaster.ca/aro/3002860
WP_000219391.1	CARD	https://card.mcmaster.ca/aro/3000316
WP_000259031.1	CARD	https://card.mcmaster.ca/aro/3000410
WP_000259031.1	CARD	https://card.mcmaster.ca/aro/3000410
WP_000275180.1	CARD	https://card.mcmaster.ca/aro/3000168
WP_000004159.1	CARD	https://card.mcmaster.ca/aro/3003839
WP_000259031.1	CARD	https://card.mcmaster.ca/aro/3000410
WP_001389366.1	CARD	https://card.mcmaster.ca/aro/3002860
WP_000219391.1	CARD	https://card.mcmaster.ca/aro/3000316
WP_000259031.1	CARD	https://card.mcmaster.ca/aro/3000410
WP_000259031.1	CARD	https://card.mcmaster.ca/aro/3000410
WP_000275180.1	CARD	https://card.mcmaster.ca/aro/3000168
WP_000004159.1	CARD	https://card.mcmaster.ca/aro/3003839
WP_000259031.1	CARD	https://card.mcmaster.ca/aro/3000410
WP_001389366.1	CARD	https://card.mcmaster.ca/aro/3002860
WP_000219391.1	CARD	https://card.mcmaster.ca/aro/3000316
WP_000259031.1	CARD	https://card.mcmaster.ca/aro/3000410
WP_000259031.1	CARD	https://card.mcmaster.ca/aro/3000410
WP_000275180.1	CARD	https://card.mcmaster.ca/aro/3000168
WP_000004159.1	CARD	https://card.mcmaster.ca/aro/3003839
WP_000259031.1	CARD	https://card.mcmaster.ca/aro/3000410
WP_001389366.1	CARD	https://card.mcmaster.ca/aro/3002860
WP_000219391.1	CARD	https://card.mcmaster.ca/aro/3000316
WP_000259031.1	CARD	https://card.mcmaster.ca/aro/3000410
WP_000259031.1	CARD	https://card.mcmaster.ca/aro/3000410
WP_000275180.1	CARD	https://card.mcmaster.ca/aro/3000168
WP_000004159.1	CARD	https://card.mcmaster.ca/aro/3003839
WP_000259031.1	CARD	https://card.mcmaster.ca/aro/3000410
WP_001389366.1	CARD	https://card.mcmaster.ca/aro/3002860
WP_000219391.1	CARD	https://card.mcmaster.ca/aro/3000316
WP_000259031.1	CARD	https://card.mcmaster.ca/aro/3000410
WP_000259031.1	CARD	https://card.mcmaster.ca/aro/3000410
WP_000275180.1	CARD	https://card.mcmaster.ca/aro/3000168
WP_000004159.1	CARD	https://card.mcmaster.ca/aro/3003839
WP_000259031.1	CARD	https://card.mcmaster.ca/aro/3000410
WP_001389366.1	CARD	https://card.mcmaster.ca/aro/3002860
WP_000219391.1	CARD	https://card.mcmaster.ca/aro/3000316
WP_000259031.1	CARD	https://card.mcmaster.ca/aro/3000410
WP_000259031.1	CARD	https://card.mcmaster.ca/aro/3000410
WP_000275180.1	CARD	https://card.mcmaster.ca/aro/3000168
WP_000004159.1	CARD	https://card.mcmaster.ca/aro/3003839
WP_000259031.1	CARD	https://card.mcmaster.ca/aro/3000410
WP_001389366.1	CARD	https://card.mcmaster.ca/aro/3002860
WP_000219391.1	CARD	https://card.mcmaster.ca/aro/3000316
WP_000259031.1	CARD	https://card.mcmaster.ca/aro/3000410
WP_000259031.1	CARD	https://card.mcmaster.ca/aro/3000410
WP_000275180.1	CARD	https://card.mcmaster.ca/aro/3000168
WP_000004159.1	CARD	https://card.mcmaster.ca/aro/3003839
WP_000259031.1	CARD	https://card.mcmaster.ca/aro/3000410
WP_001389366.1	CARD	https://card.mcmaster.ca/aro/3002860
WP_000219391.1	CARD	https://card.mcmaster.ca/aro/3000316
WP_000259031.1	CARD	https://card.mcmaster.ca/aro/3000410
WP_000259031.1	CARD	https://card.mcmaster.ca/aro/3000410
WP_000275180.1	CARD	https://card.mcmaster.ca/aro/3000168
WP_000004159.1	CARD	https://card.mcmaster.ca/aro/3003839
WP_000259031.1	CARD	https://card.mcmaster.ca/aro/3000410
WP_000503573.1	CARD	https://card.mcmaster.ca/aro/3002605
WP_000219391.1	CARD	https://card.mcmaster.ca/aro/3000316
WP_000259031.1	CARD	https://card.mcmaster.ca/aro/3000410
WP_000259031.1	CARD	https://card.mcmaster.ca/aro/3000410
WP_000275180.1	CARD	https://card.mcmaster.ca/aro/3000168
WP_000004159.1	CARD	https://card.mcmaster.ca/aro/3003839
WP_000259031.1	CARD	https://card.mcmaster.ca/aro/3000410
WP_000503573.1	CARD	https://card.mcmaster.ca/aro/3002605
WP_000219391.1	CARD	https://card.mcmaster.ca/aro/3000316
WP_000259031.1	CARD	https://card.mcmaster.ca/aro/3000410
WP_000259031.1	CARD	https://card.mcmaster.ca/aro/3000410
WP_000004159.1	CARD	https://card.mcmaster.ca/aro/3003839
WP_000259031.1	CARD	https://card.mcmaster.ca/aro/3000410
WP_000503573.1	CARD	https://card.mcmaster.ca/aro/3002605
WP_000219391.1	CARD	https://card.mcmaster.ca/aro/3000316
WP_000259031.1	CARD	https://card.mcmaster.ca/aro/3000410
WP_000259031.1	CARD	https://card.mcmaster.ca/aro/3000410
WP_000004159.1	CARD	https://card.mcmaster.ca/aro/3003839
WP_000259031.1	CARD	https://card.mcmaster.ca/aro/3000410
WP_000503573.1	CARD	https://card.mcmaster.ca/aro/3002605
WP_000219391.1	CARD	https://card.mcmaster.ca/aro/3000316
WP_000259031.1	CARD	https://card.mcmaster.ca/aro/3000410
WP_000259031.1	CARD	https://card.mcmaster.ca/aro/3000410
WP_000004159.1	CARD	https://card.mcmaster.ca/aro/3003839
WP_000259031.1	CARD	https://card.mcmaster.ca/aro/3000410
WP_000503573.1	CARD	https://card.mcmaster.ca/aro/3002605
WP_000219391.1	CARD	https://card.mcmaster.ca/aro/3000316
WP_000259031.1	CARD	https://card.mcmaster.ca/aro/3000410
WP_000259031.1	CARD	https://card.mcmaster.ca/aro/3000410
WP_000004159.1	CARD	https://card.mcmaster.ca/aro/3003839
WP_000259031.1	CARD	https://card.mcmaster.ca/aro/3000410
WP_000503573.1	CARD	https://card.mcmaster.ca/aro/3002605
WP_000259031.1	CARD	https://card.mcmaster.ca/aro/3000410
WP_000259031.1	CARD	https://card.mcmaster.ca/aro/3000410
WP_000004159.1	CARD	https://card.mcmaster.ca/aro/3003839
WP_000259031.1	CARD	https://card.mcmaster.ca/aro/3000410
WP_000503573.1	CARD	https://card.mcmaster.ca/aro/3002605
WP_000259031.1	CARD	https://card.mcmaster.ca/aro/3000410
WP_000259031.1	CARD	https://card.mcmaster.ca/aro/3000410
WP_000557454.1	CARD	https://card.mcmaster.ca/aro/3002533
WP_000004159.1	CARD	https://card.mcmaster.ca/aro/3003839
WP_000259031.1	CARD	https://card.mcmaster.ca/aro/3000410
WP_000503573.1	CARD	https://card.mcmaster.ca/aro/3002605
WP_000259031.1	CARD	https://card.mcmaster.ca/aro/3000410
WP_000259031.1	CARD	https://card.mcmaster.ca/aro/3000410
WP_000557454.1	CARD	https://card.mcmaster.ca/aro/3002533
WP_000004159.1	CARD	https://card.mcmaster.ca/aro/3003839
WP_000259031.1	CARD	https://card.mcmaster.ca/aro/3000410
WP_000503573.1	CARD	https://card.mcmaster.ca/aro/3002605
WP_000259031.1	CARD	https://card.mcmaster.ca/aro/3000410
WP_000259031.1	CARD	https://card.mcmaster.ca/aro/3000410
WP_000557454.1	CARD	https://card.mcmaster.ca/aro/3002533
WP_000004159.1	CARD	https://card.mcmaster.ca/aro/3003839
WP_000259031.1	CARD	https://card.mcmaster.ca/aro/3000410
WP_000259031.1	CARD	https://card.mcmaster.ca/aro/3000410
WP_000259031.1	CARD	https://card.mcmaster.ca/aro/3000410
WP_000557454.1	CARD	https://card.mcmaster.ca/aro/3002533
WP_000004159.1	CARD	https://card.mcmaster.ca/aro/3003839
WP_000259031.1	CARD	https://card.mcmaster.ca/aro/3000410
WP_000503573.1	CARD	https://card.mcmaster.ca/aro/3002605
WP_000259031.1	CARD	https://card.mcmaster.ca/aro/3000410
WP_000259031.1	CARD	https://card.mcmaster.ca/aro/3000410
WP_000557454.1	CARD	https://card.mcmaster.ca/aro/3002533
WP_000004159.1	CARD	https://card.mcmaster.ca/aro/3003839
WP_000259031.1	CARD	https://card.mcmaster.ca/aro/3000410
WP_000259031.1	CARD	https://card.mcmaster.ca/aro/3000410
WP_000259031.1	CARD	https://card.mcmaster.ca/aro/3000410
WP_000259031.1	CARD	https://card.mcmaster.ca/aro/3000410
WP_000557454.1	CARD	https://card.mcmaster.ca/aro/3002533
WP_000004159.1	CARD	https://card.mcmaster.ca/aro/3003839
WP_000259031.1	CARD	https://card.mcmaster.ca/aro/3000410
WP_000259031.1	CARD	https://card.mcmaster.ca/aro/3000410
WP_000259031.1	CARD	https://card.mcmaster.ca/aro/3000410
WP_000259031.1	CARD	https://card.mcmaster.ca/aro/3000410
WP_000557454.1	CARD	https://card.mcmaster.ca/aro/3002533
WP_000219391.1	CARD	https://card.mcmaster.ca/aro/3000316
WP_000259031.1	CARD	https://card.mcmaster.ca/aro/3000410
WP_000259031.1	CARD	https://card.mcmaster.ca/aro/3000410
WP_000259031.1	CARD	https://card.mcmaster.ca/aro/3000410
WP_000259031.1	CARD	https://card.mcmaster.ca/aro/3000410
WP_000557454.1	CARD	https://card.mcmaster.ca/aro/3002533
WP_000219391.1	CARD	https://card.mcmaster.ca/aro/3000316
WP_000259031.1	CARD	https://card.mcmaster.ca/aro/3000410
WP_000259031.1	CARD	https://card.mcmaster.ca/aro/3000410
WP_000259031.1	CARD	https://card.mcmaster.ca/aro/3000410
WP_000259031.1	CARD	https://card.mcmaster.ca/aro/3000410
WP_000557454.1	CARD	https://card.mcmaster.ca/aro/3002533
WP_000219391.1	CARD	https://card.mcmaster.ca/aro/3000316
WP_000259031.1	CARD	https://card.mcmaster.ca/aro/3000410
WP_000259031.1	CARD	https://card.mcmaster.ca/aro/3000410
WP_014228247.1	CARD	https://card.mcmaster.ca/aro/3002389
WP_000259031.1	CARD	https://card.mcmaster.ca/aro/3000410
WP_000259031.1	CARD	https://card.mcmaster.ca/aro/3000410
WP_000557454.1	CARD	https://card.mcmaster.ca/aro/3002533
WP_000219391.1	CARD	https://card.mcmaster.ca/aro/3000316
WP_000259031.1	CARD	https://card.mcmaster.ca/aro/3000410
WP_000259031.1	CARD	https://card.mcmaster.ca/aro/3000410
WP_000259031.1	CARD	https://card.mcmaster.ca/aro/3000410
WP_000259031.1	CARD	https://card.mcmaster.ca/aro/3000410
WP_000557454.1	CARD	https://card.mcmaster.ca/aro/3002533
WP_000219391.1	CARD	https://card.mcmaster.ca/aro/3000316
WP_000259031.1	CARD	https://card.mcmaster.ca/aro/3000410
WP_000259031.1	CARD	https://card.mcmaster.ca/aro/3000410
WP_000004159.1	CARD	https://card.mcmaster.ca/aro/3003839
WP_000259031.1	CARD	https://card.mcmaster.ca/aro/3000410
WP_000557454.1	CARD	https://card.mcmaster.ca/aro/3002533
WP_000219391.1	CARD	https://card.mcmaster.ca/aro/3000316
WP_000259031.1	CARD	https://card.mcmaster.ca/aro/3000410
WP_000259031.1	CARD	https://card.mcmaster.ca/aro/3000410
WP_000275180.1	CARD	https://card.mcmaster.ca/aro/3000168
WP_000004159.1	CARD	https://card.mcmaster.ca/aro/3003839
WP_000259031.1	CARD	https://card.mcmaster.ca/aro/3000410
WP_000557454.1	CARD	https://card.mcmaster.ca/aro/3002533
WP_000219391.1	CARD	https://card.mcmaster.ca/aro/3000316
WP_000259031.1	CARD	https://card.mcmaster.ca/aro/3000410
WP_000259031.1	CARD	https://card.mcmaster.ca/aro/3000410
WP_000275180.1	CARD	https://card.mcmaster.ca/aro/3000168
WP_000004159.1	CARD	https://card.mcmaster.ca/aro/3003839
WP_000259031.1	CARD	https://card.mcmaster.ca/aro/3000410
WP_000557454.1	CARD	https://card.mcmaster.ca/aro/3002533
WP_000219391.1	CARD	https://card.mcmaster.ca/aro/3000316
WP_000259031.1	CARD	https://card.mcmaster.ca/aro/3000410
WP_000259031.1	CARD	https://card.mcmaster.ca/aro/3000410
WP_000275180.1	CARD	https://card.mcmaster.ca/aro/3000168
WP_000004159.1	CARD	https://card.mcmaster.ca/aro/3003839
WP_000259031.1	CARD	https://card.mcmaster.ca/aro/3000410
WP_000557454.1	CARD	https://card.mcmaster.ca/aro/3002533
WP_000219391.1	CARD	https://card.mcmaster.ca/aro/3000316
WP_000259031.1	CARD	https://card.mcmaster.ca/aro/3000410
WP_000259031.1	CARD	https://card.mcmaster.ca/aro/3000410
WP_000275180.1	CARD	https://card.mcmaster.ca/aro/3000168
WP_000004159.1	CARD	https://card.mcmaster.ca/aro/3003839
WP_000259031.1	CARD	https://card.mcmaster.ca/aro/3000410
WP_000557454.1	CARD	https://card.mcmaster.ca/aro/3002533
WP_000219391.1	CARD	https://card.mcmaster.ca/aro/3000316
WP_000259031.1	CARD	https://card.mcmaster.ca/aro/3000410
WP_000259031.1	CARD	https://card.mcmaster.ca/aro/3000410
WP_000275180.1	CARD	https://card.mcmaster.ca/aro/3000168
WP_000004159.1	CARD	https://card.mcmaster.ca/aro/3003839
WP_000259031.1	CARD	https://card.mcmaster.ca/aro/3000410
WP_000557454.1	CARD	https://card.mcmaster.ca/aro/3002533
WP_000219391.1	CARD	https://card.mcmaster.ca/aro/3000316
WP_000259031.1	CARD	https://card.mcmaster.ca/aro/3000410
WP_000259031.1	CARD	https://card.mcmaster.ca/aro/3000410
WP_000275180.1	CARD	https://card.mcmaster.ca/aro/3000168
WP_000004159.1	CARD	https://card.mcmaster.ca/aro/3003839
WP_000259031.1	CARD	https://card.mcmaster.ca/aro/3000410
WP_000557454.1	CARD	https://card.mcmaster.ca/aro/3002533
WP_000219391.1	CARD	https://card.mcmaster.ca/aro/3000316
WP_000259031.1	CARD	https://card.mcmaster.ca/aro/3000410
WP_000259031.1	CARD	https://card.mcmaster.ca/aro/3000410
WP_000275180.1	CARD	https://card.mcmaster.ca/aro/3000168
WP_000004159.1	CARD	https://card.mcmaster.ca/aro/3003839
WP_000259031.1	CARD	https://card.mcmaster.ca/aro/3000410
WP_001389366.1	CARD	https://card.mcmaster.ca/aro/3002860
WP_000219391.1	CARD	https://card.mcmaster.ca/aro/3000316
WP_000259031.1	CARD	https://card.mcmaster.ca/aro/3000410
WP_000259031.1	CARD	https://card.mcmaster.ca/aro/3000410
WP_000275180.1	CARD	https://card.mcmaster.ca/aro/3000168
WP_000004159.1	CARD	https://card.mcmaster.ca/aro/3003839
WP_000259031.1	CARD	https://card.mcmaster.ca/aro/3000410
WP_001389366.1	CARD	https://card.mcmaster.ca/aro/3002860
WP_000219391.1	CARD	https://card.mcmaster.ca/aro/3000316
WP_000259031.1	CARD	https://card.mcmaster.ca/aro/3000410
WP_000259031.1	CARD	https://card.mcmaster.ca/aro/3000410
WP_000275180.1	CARD	https://card.mcmaster.ca/aro/3000168
WP_000004159.1	CARD	https://card.mcmaster.ca/aro/3003839
WP_000259031.1	CARD	https://card.mcmaster.ca/aro/3000410
WP_001389366.1	CARD	https://card.mcmaster.ca/aro/3002860
WP_000219391.1	CARD	https://card.mcmaster.ca/aro/3000316
WP_000259031.1	CARD	https://card.mcmaster.ca/aro/3000410
WP_000259031.1	CARD	https://card.mcmaster.ca/aro/3000410
WP_000275180.1	CARD	https://card.mcmaster.ca/aro/3000168
WP_000004159.1	CARD	https://card.mcmaster.ca/aro/3003839
WP_000259031.1	CARD	https://card.mcmaster.ca/aro/3000410
WP_001389366.1	CARD	https://card.mcmaster.ca/aro/3002860
WP_000219391.1	CARD	https://card.mcmaster.ca/aro/3000316
WP_000259031.1	CARD	https://card.mcmaster.ca/aro/3000410
WP_000259031.1	CARD	https://card.mcmaster.ca/aro/3000410
WP_000275180.1	CARD	https://card.mcmaster.ca/aro/3000168
WP_000004159.1	CARD	https://card.mcmaster.ca/aro/3003839
WP_000259031.1	CARD	https://card.mcmaster.ca/aro/3000410
WP_001389366.1	CARD	https://card.mcmaster.ca/aro/3002860
WP_000219391.1	CARD	https://card.mcmaster.ca/aro/3000316
WP_000259031.1	CARD	https://card.mcmaster.ca/aro/3000410
WP_000259031.1	CARD	https://card.mcmaster.ca/aro/3000410
WP_000275180.1	CARD	https://card.mcmaster.ca/aro/3000168
WP_000004159.1	CARD	https://card.mcmaster.ca/aro/3003839
WP_000259031.1	CARD	https://card.mcmaster.ca/aro/3000410
WP_001389366.1	CARD	https://card.mcmaster.ca/aro/3002860
WP_000219391.1	CARD	https://card.mcmaster.ca/aro/3000316
WP_000259031.1	CARD	https://card.mcmaster.ca/aro/3000410
WP_000259031.1	CARD	https://card.mcmaster.ca/aro/3000410
WP_000275180.1	CARD	https://card.mcmaster.ca/aro/3000168
WP_000004159.1	CARD	https://card.mcmaster.ca/aro/3003839
WP_000259031.1	CARD	https://card.mcmaster.ca/aro/3000410
WP_001389366.1	CARD	https://card.mcmaster.ca/aro/3002860
WP_000219391.1	CARD	https://card.mcmaster.ca/aro/3000316
WP_000259031.1	CARD	https://card.mcmaster.ca/aro/3000410
WP_000259031.1	CARD	https://card.mcmaster.ca/aro/3000410
WP_000275180.1	CARD	https://card.mcmaster.ca/aro/3000168
WP_000004159.1	CARD	https://card.mcmaster.ca/aro/3003839
WP_000259031.1	CARD	https://card.mcmaster.ca/aro/3000410
WP_001389366.1	CARD	https://card.mcmaster.ca/aro/3002860
WP_000219391.1	CARD	https://card.mcmaster.ca/aro/3000316
WP_000259031.1	CARD	https://card.mcmaster.ca/aro/3000410
WP_000259031.1	CARD	https://card.mcmaster.ca/aro/3000410
WP_000275180.1	CARD	https://card.mcmaster.ca/aro/3000168
WP_000004159.1	CARD	https://card.mcmaster.ca/aro/3003839
WP_000259031.1	CARD	https://card.mcmaster.ca/aro/3000410
WP_001389366.1	CARD	https://card.mcmaster.ca/aro/3002860
WP_000219391.1	CARD	https://card.mcmaster.ca/aro/3000316
WP_000259031.1	CARD	https://card.mcmaster.ca/aro/3000410
WP_000259031.1	CARD	https://card.mcmaster.ca/aro/3000410
WP_000275180.1	CARD	https://card.mcmaster.ca/aro/3000168
WP_000004159.1	CARD	https://card.mcmaster.ca/aro/3003839
WP_000259031.1	CARD	https://card.mcmaster.ca/aro/3000410
WP_001389366.1	CARD	https://card.mcmaster.ca/aro/3002860
WP_000219391.1	CARD	https://card.mcmaster.ca/aro/3000316
WP_000259031.1	CARD	https://card.mcmaster.ca/aro/3000410
WP_000259031.1	CARD	https://card.mcmaster.ca/aro/3000410
WP_000275180.1	CARD	https://card.mcmaster.ca/aro/3000168
WP_000004159.1	CARD	https://card.mcmaster.ca/aro/3003839
WP_000259031.1	CARD	https://card.mcmaster.ca/aro/3000410
WP_001389366.1	CARD	https://card.mcmaster.ca/aro/3002860
WP_000219391.1	CARD	https://card.mcmaster.ca/aro/3000316
WP_000259031.1	CARD	https://card.mcmaster.ca/aro/3000410
WP_000259031.1	CARD	https://card.mcmaster.ca/aro/3000410
WP_000275180.1	CARD	https://card.mcmaster.ca/aro/3000168
WP_000004159.1	CARD	https://card.mcmaster.ca/aro/3003839
WP_000259031.1	CARD	https://card.mcmaster.ca/aro/3000410
WP_001389366.1	CARD	https://card.mcmaster.ca/aro/3002860
WP_000219391.1	CARD	https://card.mcmaster.ca/aro/3000316
WP_000259031.1	CARD	https://card.mcmaster.ca/aro/3000410
WP_000259031.1	CARD	https://card.mcmaster.ca/aro/3000410
WP_000275180.1	CARD	https://card.mcmaster.ca/aro/3000168
WP_000004159.1	CARD	https://card.mcmaster.ca/aro/3003839
WP_000259031.1	CARD	https://card.mcmaster.ca/aro/3000410
WP_000503573.1	CARD	https://card.mcmaster.ca/aro/3002605
WP_000219391.1	CARD	https://card.mcmaster.ca/aro/3000316
WP_000259031.1	CARD	https://card.mcmaster.ca/aro/3000410
WP_000259031.1	CARD	https://card.mcmaster.ca/aro/3000410
WP_000275180.1	CARD	https://card.mcmaster.ca/aro/3000168
WP_000004159.1	CARD	https://card.mcmaster.ca/aro/3003839
WP_000259031.1	CARD	https://card.mcmaster.ca/aro/3000410
WP_000503573.1	CARD	https://card.mcmaster.ca/aro/3002605
WP_000219391.1	CARD	https://card.mcmaster.ca/aro/3000316
WP_000259031.1	CARD	https://card.mcmaster.ca/aro/3000410
WP_000259031.1	CARD	https://card.mcmaster.ca/aro/3000410
WP_000004159.1	CARD	https://card.mcmaster.ca/aro/3003839
WP_000259031.1	CARD	https://card.mcmaster.ca/aro/3000410
WP_000503573.1	CARD	https://card.mcmaster.ca/aro/3002605
WP_000219391.1	CARD	https://card.mcmaster.ca/aro/3000316
WP_000259031.1	CARD	https://card.mcmaster.ca/aro/3000410
WP_000259031.1	CARD	https://card.mcmaster.ca/aro/3000410
WP_000004159.1	CARD	https://card.mcmaster.ca/aro/3003839
WP_000259031.1	CARD	https://card.mcmaster.ca/aro/3000410
WP_000503573.1	CARD	https://card.mcmaster.ca/aro/3002605
WP_000219391.1	CARD	https://card.mcmaster.ca/aro/3000316
WP_000259031.1	CARD	https://card.mcmaster.ca/aro/3000410
WP_000259031.1	CARD	https://card.mcmaster.ca/aro/3000410
WP_000004159.1	CARD	https://card.mcmaster.ca/aro/3003839
WP_000259031.1	CARD	https://card.mcmaster.ca/aro/3000410
WP_000503573.1	CARD	https://card.mcmaster.ca/aro/3002605
WP_000219391.1	CARD	https://card.mcmaster.ca/aro/3000316
WP_000259031.1	CARD	https://card.mcmaster.ca/aro/3000410
WP_000259031.1	CARD	https://card.mcmaster.ca/aro/3000410
WP_000004159.1	CARD	https://card.mcmaster.ca/aro/3003839
WP_000259031.1	CARD	https://card.mcmaster.ca/aro/3000410
WP_000503573.1	CARD	https://card.mcmaster.ca/aro/3002605
WP_000219391.1	CARD	https://card.mcmaster.ca/aro/3000316
WP_000259031.1	CARD	https://card.mcmaster.ca/aro/3000410
WP_000259031.1	CARD	https://card.mcmaster.ca/aro/3000410
WP_000004159.1	CARD	https://card.mcmaster.ca/aro/3003839
WP_000259031.1	CARD	https://card.mcmaster.ca/aro/3000410
WP_000503573.1	CARD	https://card.mcmaster.ca/aro/3002605
WP_000259031.1	CARD	https://card.mcmaster.ca/aro/3000410
WP_000259031.1	CARD	https://card.mcmaster.ca/aro/3000410
WP_000557454.1	CARD	https://card.mcmaster.ca/aro/3002533
WP_000004159.1	CARD	https://card.mcmaster.ca/aro/3003839
WP_000259031.1	CARD	https://card.mcmaster.ca/aro/3000410
WP_000503573.1	CARD	https://card.mcmaster.ca/aro/3002605
WP_000259031.1	CARD	https://card.mcmaster.ca/aro/3000410
WP_000259031.1	CARD	https://card.mcmaster.ca/aro/3000410
WP_000557454.1	CARD	https://card.mcmaster.ca/aro/3002533
WP_000004159.1	CARD	https://card.mcmaster.ca/aro/3003839
WP_000259031.1	CARD	https://card.mcmaster.ca/aro/3000410
WP_000503573.1	CARD	https://card.mcmaster.ca/aro/3002605
WP_000259031.1	CARD	https://card.mcmaster.ca/aro/3000410
WP_000259031.1	CARD	https://card.mcmaster.ca/aro/3000410
WP_000557454.1	CARD	https://card.mcmaster.ca/aro/3002533
WP_000004159.1	CARD	https://card.mcmaster.ca/aro/3003839
WP_000259031.1	CARD	https://card.mcmaster.ca/aro/3000410
WP_000503573.1	CARD	https://card.mcmaster.ca/aro/3002605
WP_000557454.1	CARD	https://card.mcmaster.ca/aro/3002533
WP_000004159.1	CARD	https://card.mcmaster.ca/aro/3003839
WP_000259031.1	CARD	https://card.mcmaster.ca/aro/3000410
WP_000503573.1	CARD	https://card.mcmaster.ca/aro/3002605
WP_000259031.1	CARD	https://card.mcmaster.ca/aro/3000410
WP_000259031.1	CARD	https://card.mcmaster.ca/aro/3000410
WP_000557454.1	CARD	https://card.mcmaster.ca/aro/3002533
WP_000004159.1	CARD	https://card.mcmaster.ca/aro/3003839
WP_000259031.1	CARD	https://card.mcmaster.ca/aro/3000410
WP_000259031.1	CARD	https://card.mcmaster.ca/aro/3000410
WP_000259031.1	CARD	https://card.mcmaster.ca/aro/3000410
WP_000259031.1	CARD	https://card.mcmaster.ca/aro/3000410
WP_000557454.1	CARD	https://card.mcmaster.ca/aro/3002533
WP_000004159.1	CARD	https://card.mcmaster.ca/aro/3003839
WP_000259031.1	CARD	https://card.mcmaster.ca/aro/3000410
WP_000259031.1	CARD	https://card.mcmaster.ca/aro/3000410
WP_000259031.1	CARD	https://card.mcmaster.ca/aro/3000410
WP_000259031.1	CARD	https://card.mcmaster.ca/aro/3000410
WP_000557454.1	CARD	https://card.mcmaster.ca/aro/3002533
WP_000219391.1	CARD	https://card.mcmaster.ca/aro/3000316
WP_000259031.1	CARD	https://card.mcmaster.ca/aro/3000410
WP_000259031.1	CARD	https://card.mcmaster.ca/aro/3000410
WP_000259031.1	CARD	https://card.mcmaster.ca/aro/3000410
WP_000259031.1	CARD	https://card.mcmaster.ca/aro/3000410
WP_000557454.1	CARD	https://card.mcmaster.ca/aro/3002533
WP_000219391.1	CARD	https://card.mcmaster.ca/aro/3000316
WP_000259031.1	CARD	https://card.mcmaster.ca/aro/3000410
WP_000259031.1	CARD	https://card.mcmaster.ca/aro/3000410
WP_000259031.1	CARD	https://card.mcmaster.ca/aro/3000410
WP_000259031.1	CARD	https://card.mcmaster.ca/aro/3000410
WP_000557454.1	CARD	https://card.mcmaster.ca/aro/3002533
WP_000219391.1	CARD	https://card.mcmaster.ca/aro/3000316
WP_000259031.1	CARD	https://card.mcmaster.ca/aro/3000410
WP_000259031.1	CARD	https://card.mcmaster.ca/aro/3000410
WP_014228247.1	CARD	https://card.mcmaster.ca/aro/3002389
WP_000259031.1	CARD	https://card.mcmaster.ca/aro/3000410
WP_000259031.1	CARD	https://card.mcmaster.ca/aro/3000410
WP_000557454.1	CARD	https://card.mcmaster.ca/aro/3002533
WP_000219391.1	CARD	https://card.mcmaster.ca/aro/3000316
WP_000259031.1	CARD	https://card.mcmaster.ca/aro/3000410
WP_000259031.1	CARD	https://card.mcmaster.ca/aro/3000410
WP_000259031.1	CARD	https://card.mcmaster.ca/aro/3000410
WP_000259031.1	CARD	https://card.mcmaster.ca/aro/3000410
WP_000557454.1	CARD	https://card.mcmaster.ca/aro/3002533
WP_000219391.1	CARD	https://card.mcmaster.ca/aro/3000316
WP_000259031.1	CARD	https://card.mcmaster.ca/aro/3000410
WP_000259031.1	CARD	https://card.mcmaster.ca/aro/3000410
WP_000004159.1	CARD	https://card.mcmaster.ca/aro/3003839
WP_000259031.1	CARD	https://card.mcmaster.ca/aro/3000410
WP_000557454.1	CARD	https://card.mcmaster.ca/aro/3002533
WP_000219391.1	CARD	https://card.mcmaster.ca/aro/3000316
WP_000259031.1	CARD	https://card.mcmaster.ca/aro/3000410
WP_000259031.1	CARD	https://card.mcmaster.ca/aro/3000410
WP_000004159.1	CARD	https://card.mcmaster.ca/aro/3003839
WP_000259031.1	CARD	https://card.mcmaster.ca/aro/3000410
WP_000557454.1	CARD	https://card.mcmaster.ca/aro/3002533
WP_000219391.1	CARD	https://card.mcmaster.ca/aro/3000316
WP_000259031.1	CARD	https://card.mcmaster.ca/aro/3000410
WP_000259031.1	CARD	https://card.mcmaster.ca/aro/3000410
WP_000275180.1	CARD	https://card.mcmaster.ca/aro/3000168
WP_000004159.1	CARD	https://card.mcmaster.ca/aro/3003839
WP_000259031.1	CARD	https://card.mcmaster.ca/aro/3000410
WP_000557454.1	CARD	https://card.mcmaster.ca/aro/3002533
WP_000219391.1	CARD	https://card.mcmaster.ca/aro/3000316
WP_000259031.1	CARD	https://card.mcmaster.ca/aro/3000410
WP_000259031.1	CARD	https://card.mcmaster.ca/aro/3000410
WP_000275180.1	CARD	https://card.mcmaster.ca/aro/3000168
WP_000004159.1	CARD	https://card.mcmaster.ca/aro/3003839
WP_000259031.1	CARD	https://card.mcmaster.ca/aro/3000410
WP_000557454.1	CARD	https://card.mcmaster.ca/aro/3002533
WP_000219391.1	CARD	https://card.mcmaster.ca/aro/3000316
WP_000259031.1	CARD	https://card.mcmaster.ca/aro/3000410
WP_000259031.1	CARD	https://card.mcmaster.ca/aro/3000410
WP_000275180.1	CARD	https://card.mcmaster.ca/aro/3000168
WP_000004159.1	CARD	https://card.mcmaster.ca/aro/3003839
WP_000259031.1	CARD	https://card.mcmaster.ca/aro/3000410
WP_000557454.1	CARD	https://card.mcmaster.ca/aro/3002533
WP_000219391.1	CARD	https://card.mcmaster.ca/aro/3000316
WP_000259031.1	CARD	https://card.mcmaster.ca/aro/3000410
WP_000259031.1	CARD	https://card.mcmaster.ca/aro/3000410
WP_000275180.1	CARD	https://card.mcmaster.ca/aro/3000168
WP_000004159.1	CARD	https://card.mcmaster.ca/aro/3003839
WP_000259031.1	CARD	https://card.mcmaster.ca/aro/3000410
WP_000557454.1	CARD	https://card.mcmaster.ca/aro/3002533
WP_000219391.1	CARD	https://card.mcmaster.ca/aro/3000316
WP_000259031.1	CARD	https://card.mcmaster.ca/aro/3000410
WP_000259031.1	CARD	https://card.mcmaster.ca/aro/3000410
WP_000275180.1	CARD	https://card.mcmaster.ca/aro/3000168
WP_000004159.1	CARD	https://card.mcmaster.ca/aro/3003839
WP_000259031.1	CARD	https://card.mcmaster.ca/aro/3000410
WP_000557454.1	CARD	https://card.mcmaster.ca/aro/3002533
WP_000219391.1	CARD	https://card.mcmaster.ca/aro/3000316
WP_000259031.1	CARD	https://card.mcmaster.ca/aro/3000410
WP_000259031.1	CARD	https://card.mcmaster.ca/aro/3000410
WP_000275180.1	CARD	https://card.mcmaster.ca/aro/3000168
WP_000004159.1	CARD	https://card.mcmaster.ca/aro/3003839
WP_000259031.1	CARD	https://card.mcmaster.ca/aro/3000410
WP_000557454.1	CARD	https://card.mcmaster.ca/aro/3002533
WP_000219391.1	CARD	https://card.mcmaster.ca/aro/3000316
WP_000259031.1	CARD	https://card.mcmaster.ca/aro/3000410
WP_000259031.1	CARD	https://card.mcmaster.ca/aro/3000410
WP_000275180.1	CARD	https://card.mcmaster.ca/aro/3000168
WP_000004159.1	CARD	https://card.mcmaster.ca/aro/3003839
WP_000259031.1	CARD	https://card.mcmaster.ca/aro/3000410
WP_001389366.1	CARD	https://card.mcmaster.ca/aro/3002860
WP_000219391.1	CARD	https://card.mcmaster.ca/aro/3000316
WP_000259031.1	CARD	https://card.mcmaster.ca/aro/3000410
WP_000259031.1	CARD	https://card.mcmaster.ca/aro/3000410
WP_000275180.1	CARD	https://card.mcmaster.ca/aro/3000168
WP_000004159.1	CARD	https://card.mcmaster.ca/aro/3003839
WP_000259031.1	CARD	https://card.mcmaster.ca/aro/3000410
WP_001389366.1	CARD	https://card.mcmaster.ca/aro/3002860
WP_000219391.1	CARD	https://card.mcmaster.ca/aro/3000316
WP_000259031.1	CARD	https://card.mcmaster.ca/aro/3000410
WP_000259031.1	CARD	https://card.mcmaster.ca/aro/3000410
WP_000275180.1	CARD	https://card.mcmaster.ca/aro/3000168
WP_000004159.1	CARD	https://card.mcmaster.ca/aro/3003839
WP_000259031.1	CARD	https://card.mcmaster.ca/aro/3000410
WP_001389366.1	CARD	https://card.mcmaster.ca/aro/3002860
WP_000219391.1	CARD	https://card.mcmaster.ca/aro/3000316
WP_000259031.1	CARD	https://card.mcmaster.ca/aro/3000410
WP_000259031.1	CARD	https://card.mcmaster.ca/aro/3000410
WP_000275180.1	CARD	https://card.mcmaster.ca/aro/3000168
WP_000004159.1	CARD	https://card.mcmaster.ca/aro/3003839
WP_000259031.1	CARD	https://card.mcmaster.ca/aro/3000410
WP_001389366.1	CARD	https://card.mcmaster.ca/aro/3002860
WP_000219391.1	CARD	https://card.mcmaster.ca/aro/3000316
WP_000259031.1	CARD	https://card.mcmaster.ca/aro/3000410
WP_000259031.1	CARD	https://card.mcmaster.ca/aro/3000410
WP_000275180.1	CARD	https://card.mcmaster.ca/aro/3000168
WP_000004159.1	CARD	https://card.mcmaster.ca/aro/3003839
WP_000259031.1	CARD	https://card.mcmaster.ca/aro/3000410
WP_001389366.1	CARD	https://card.mcmaster.ca/aro/3002860
WP_000219391.1	CARD	https://card.mcmaster.ca/aro/3000316
WP_000259031.1	CARD	https://card.mcmaster.ca/aro/3000410
WP_000259031.1	CARD	https://card.mcmaster.ca/aro/3000410
WP_000275180.1	CARD	https://card.mcmaster.ca/aro/3000168
WP_000004159.1	CARD	https://card.mcmaster.ca/aro/3003839
WP_000259031.1	CARD	https://card.mcmaster.ca/aro/3000410
WP_001389366.1	CARD	https://card.mcmaster.ca/aro/3002860
WP_000219391.1	CARD	https://card.mcmaster.ca/aro/3000316
WP_000259031.1	CARD	https://card.mcmaster.ca/aro/3000410
WP_000259031.1	CARD	https://card.mcmaster.ca/aro/3000410
WP_000275180.1	CARD	https://card.mcmaster.ca/aro/3000168
WP_000004159.1	CARD	https://card.mcmaster.ca/aro/3003839
WP_000259031.1	CARD	https://card.mcmaster.ca/aro/3000410
WP_001389366.1	CARD	https://card.mcmaster.ca/aro/3002860
WP_000219391.1	CARD	https://card.mcmaster.ca/aro/3000316
WP_000259031.1	CARD	https://card.mcmaster.ca/aro/3000410
WP_000259031.1	CARD	https://card.mcmaster.ca/aro/3000410
WP_000275180.1	CARD	https://card.mcmaster.ca/aro/3000168
WP_000004159.1	CARD	https://card.mcmaster.ca/aro/3003839
WP_000259031.1	CARD	https://card.mcmaster.ca/aro/3000410
WP_001389366.1	CARD	https://card.mcmaster.ca/aro/3002860
WP_000219391.1	CARD	https://card.mcmaster.ca/aro/3000316
WP_000259031.1	CARD	https://card.mcmaster.ca/aro/3000410
WP_000259031.1	CARD	https://card.mcmaster.ca/aro/3000410
WP_000275180.1	CARD	https://card.mcmaster.ca/aro/3000168
WP_000004159.1	CARD	https://card.mcmaster.ca/aro/3003839
WP_000259031.1	CARD	https://card.mcmaster.ca/aro/3000410
WP_001389366.1	CARD	https://card.mcmaster.ca/aro/3002860
WP_000219391.1	CARD	https://card.mcmaster.ca/aro/3000316
WP_000259031.1	CARD	https://card.mcmaster.ca/aro/3000410
WP_000259031.1	CARD	https://card.mcmaster.ca/aro/3000410
WP_000275180.1	CARD	https://card.mcmaster.ca/aro/3000168
WP_000004159.1	CARD	https://card.mcmaster.ca/aro/3003839
WP_000259031.1	CARD	https://card.mcmaster.ca/aro/3000410
WP_001389366.1	CARD	https://card.mcmaster.ca/aro/3002860
WP_000219391.1	CARD	https://card.mcmaster.ca/aro/3000316
WP_000259031.1	CARD	https://card.mcmaster.ca/aro/3000410
WP_000259031.1	CARD	https://card.mcmaster.ca/aro/3000410
WP_000275180.1	CARD	https://card.mcmaster.ca/aro/3000168
WP_000004159.1	CARD	https://card.mcmaster.ca/aro/3003839
WP_000259031.1	CARD	https://card.mcmaster.ca/aro/3000410
WP_001389366.1	CARD	https://card.mcmaster.ca/aro/3002860
WP_000219391.1	CARD	https://card.mcmaster.ca/aro/3000316
WP_000259031.1	CARD	https://card.mcmaster.ca/aro/3000410
WP_000259031.1	CARD	https://card.mcmaster.ca/aro/3000410
WP_000275180.1	CARD	https://card.mcmaster.ca/aro/3000168
WP_000004159.1	CARD	https://card.mcmaster.ca/aro/3003839
WP_000259031.1	CARD	https://card.mcmaster.ca/aro/3000410
WP_001389366.1	CARD	https://card.mcmaster.ca/aro/3002860
WP_000219391.1	CARD	https://card.mcmaster.ca/aro/3000316
WP_000259031.1	CARD	https://card.mcmaster.ca/aro/3000410
WP_000259031.1	CARD	https://card.mcmaster.ca/aro/3000410
WP_000275180.1	CARD	https://card.mcmaster.ca/aro/3000168
WP_000004159.1	CARD	https://card.mcmaster.ca/aro/3003839
WP_000259031.1	CARD	https://card.mcmaster.ca/aro/3000410
WP_000503573.1	CARD	https://card.mcmaster.ca/aro/3002605
WP_000219391.1	CARD	https://card.mcmaster.ca/aro/3000316
WP_000259031.1	CARD	https://card.mcmaster.ca/aro/3000410
WP_000259031.1	CARD	https://card.mcmaster.ca/aro/3000410
WP_000004159.1	CARD	https://card.mcmaster.ca/aro/3003839
WP_000259031.1	CARD	https://card.mcmaster.ca/aro/3000410
WP_000503573.1	CARD	https://card.mcmaster.ca/aro/3002605
WP_000219391.1	CARD	https://card.mcmaster.ca/aro/3000316
WP_000259031.1	CARD	https://card.mcmaster.ca/aro/3000410
WP_000259031.1	CARD	https://card.mcmaster.ca/aro/3000410
WP_000004159.1	CARD	https://card.mcmaster.ca/aro/3003839
WP_000259031.1	CARD	https://card.mcmaster.ca/aro/3000410
WP_000503573.1	CARD	https://card.mcmaster.ca/aro/3002605
WP_000219391.1	CARD	https://card.mcmaster.ca/aro/3000316
WP_000259031.1	CARD	https://card.mcmaster.ca/aro/3000410
WP_000259031.1	CARD	https://card.mcmaster.ca/aro/3000410
WP_000004159.1	CARD	https://card.mcmaster.ca/aro/3003839
WP_000259031.1	CARD	https://card.mcmaster.ca/aro/3000410
WP_000503573.1	CARD	https://card.mcmaster.ca/aro/3002605
WP_000219391.1	CARD	https://card.mcmaster.ca/aro/3000316
WP_000259031.1	CARD	https://card.mcmaster.ca/aro/3000410
WP_000259031.1	CARD	https://card.mcmaster.ca/aro/3000410
WP_000004159.1	CARD	https://card.mcmaster.ca/aro/3003839
WP_000259031.1	CARD	https://card.mcmaster.ca/aro/3000410
WP_000503573.1	CARD	https://card.mcmaster.ca/aro/3002605
WP_000219391.1	CARD	https://card.mcmaster.ca/aro/3000316
WP_000259031.1	CARD	https://card.mcmaster.ca/aro/3000410
WP_000259031.1	CARD	https://card.mcmaster.ca/aro/3000410
WP_000004159.1	CARD	https://card.mcmaster.ca/aro/3003839
WP_000259031.1	CARD	https://card.mcmaster.ca/aro/3000410
WP_000503573.1	CARD	https://card.mcmaster.ca/aro/3002605
WP_000259031.1	CARD	https://card.mcmaster.ca/aro/3000410
WP_000259031.1	CARD	https://card.mcmaster.ca/aro/3000410
WP_000557454.1	CARD	https://card.mcmaster.ca/aro/3002533
WP_000004159.1	CARD	https://card.mcmaster.ca/aro/3003839
WP_000259031.1	CARD	https://card.mcmaster.ca/aro/3000410
WP_000503573.1	CARD	https://card.mcmaster.ca/aro/3002605
WP_000259031.1	CARD	https://card.mcmaster.ca/aro/3000410
WP_000259031.1	CARD	https://card.mcmaster.ca/aro/3000410
WP_000557454.1	CARD	https://card.mcmaster.ca/aro/3002533
WP_000004159.1	CARD	https://card.mcmaster.ca/aro/3003839
WP_000259031.1	CARD	https://card.mcmaster.ca/aro/3000410
WP_000503573.1	CARD	https://card.mcmaster.ca/aro/3002605
WP_000259031.1	CARD	https://card.mcmaster.ca/aro/3000410
WP_000259031.1	CARD	https://card.mcmaster.ca/aro/3000410
WP_000557454.1	CARD	https://card.mcmaster.ca/aro/3002533
WP_000004159.1	CARD	https://card.mcmaster.ca/aro/3003839
WP_000259031.1	CARD	https://card.mcmaster.ca/aro/3000410
WP_000503573.1	CARD	https://card.mcmaster.ca/aro/3002605
WP_000259031.1	CARD	https://card.mcmaster.ca/aro/3000410
WP_000259031.1	CARD	https://card.mcmaster.ca/aro/3000410
WP_000259031.1	CARD	https://card.mcmaster.ca/aro/3000410
WP_000503573.1	CARD	https://card.mcmaster.ca/aro/3002605
WP_000259031.1	CARD	https://card.mcmaster.ca/aro/3000410
WP_000259031.1	CARD	https://card.mcmaster.ca/aro/3000410
WP_000557454.1	CARD	https://card.mcmaster.ca/aro/3002533
WP_000004159.1	CARD	https://card.mcmaster.ca/aro/3003839
WP_000259031.1	CARD	https://card.mcmaster.ca/aro/3000410
WP_000259031.1	CARD	https://card.mcmaster.ca/aro/3000410
WP_000259031.1	CARD	https://card.mcmaster.ca/aro/3000410
WP_000259031.1	CARD	https://card.mcmaster.ca/aro/3000410
WP_000557454.1	CARD	https://card.mcmaster.ca/aro/3002533
WP_000004159.1	CARD	https://card.mcmaster.ca/aro/3003839
WP_000259031.1	CARD	https://card.mcmaster.ca/aro/3000410
WP_000259031.1	CARD	https://card.mcmaster.ca/aro/3000410
WP_000259031.1	CARD	https://card.mcmaster.ca/aro/3000410
WP_000259031.1	CARD	https://card.mcmaster.ca/aro/3000410
WP_000557454.1	CARD	https://card.mcmaster.ca/aro/3002533
WP_000004159.1	CARD	https://card.mcmaster.ca/aro/3003839
WP_000259031.1	CARD	https://card.mcmaster.ca/aro/3000410
WP_000259031.1	CARD	https://card.mcmaster.ca/aro/3000410
WP_000259031.1	CARD	https://card.mcmaster.ca/aro/3000410
WP_000259031.1	CARD	https://card.mcmaster.ca/aro/3000410
WP_000557454.1	CARD	https://card.mcmaster.ca/aro/3002533
WP_000219391.1	CARD	https://card.mcmaster.ca/aro/3000316
WP_000259031.1	CARD	https://card.mcmaster.ca/aro/3000410
WP_000259031.1	CARD	https://card.mcmaster.ca/aro/3000410
WP_000259031.1	CARD	https://card.mcmaster.ca/aro/3000410
WP_000259031.1	CARD	https://card.mcmaster.ca/aro/3000410
WP_000557454.1	CARD	https://card.mcmaster.ca/aro/3002533
WP_000219391.1	CARD	https://card.mcmaster.ca/aro/3000316
WP_000259031.1	CARD	https://card.mcmaster.ca/aro/3000410
WP_000259031.1	CARD	https://card.mcmaster.ca/aro/3000410
WP_000259031.1	CARD	https://card.mcmaster.ca/aro/3000410
WP_000259031.1	CARD	https://card.mcmaster.ca/aro/3000410
WP_000557454.1	CARD	https://card.mcmaster.ca/aro/3002533
WP_000219391.1	CARD	https://card.mcmaster.ca/aro/3000316
WP_000259031.1	CARD	https://card.mcmaster.ca/aro/3000410
WP_000259031.1	CARD	https://card.mcmaster.ca/aro/3000410
WP_014228247.1	CARD	https://card.mcmaster.ca/aro/3002389
WP_000259031.1	CARD	https://card.mcmaster.ca/aro/3000410
WP_000259031.1	CARD	https://card.mcmaster.ca/aro/3000410
WP_000557454.1	CARD	https://card.mcmaster.ca/aro/3002533
WP_000219391.1	CARD	https://card.mcmaster.ca/aro/3000316
WP_000259031.1	CARD	https://card.mcmaster.ca/aro/3000410
WP_000259031.1	CARD	https://card.mcmaster.ca/aro/3000410
WP_000004159.1	CARD	https://card.mcmaster.ca/aro/3003839
WP_000259031.1	CARD	https://card.mcmaster.ca/aro/3000410
WP_000557454.1	CARD	https://card.mcmaster.ca/aro/3002533
WP_000219391.1	CARD	https://card.mcmaster.ca/aro/3000316
WP_000259031.1	CARD	https://card.mcmaster.ca/aro/3000410
WP_000259031.1	CARD	https://card.mcmaster.ca/aro/3000410
WP_000004159.1	CARD	https://card.mcmaster.ca/aro/3003839
WP_000259031.1	CARD	https://card.mcmaster.ca/aro/3000410
WP_000557454.1	CARD	https://card.mcmaster.ca/aro/3002533
WP_000219391.1	CARD	https://card.mcmaster.ca/aro/3000316
WP_000259031.1	CARD	https://card.mcmaster.ca/aro/3000410
WP_000259031.1	CARD	https://card.mcmaster.ca/aro/3000410
WP_000275180.1	CARD	https://card.mcmaster.ca/aro/3000168
WP_000004159.1	CARD	https://card.mcmaster.ca/aro/3003839
WP_000259031.1	CARD	https://card.mcmaster.ca/aro/3000410
WP_000557454.1	CARD	https://card.mcmaster.ca/aro/3002533
WP_000219391.1	CARD	https://card.mcmaster.ca/aro/3000316
WP_000259031.1	CARD	https://card.mcmaster.ca/aro/3000410
WP_000259031.1	CARD	https://card.mcmaster.ca/aro/3000410
WP_000275180.1	CARD	https://card.mcmaster.ca/aro/3000168
WP_000004159.1	CARD	https://card.mcmaster.ca/aro/3003839
WP_000259031.1	CARD	https://card.mcmaster.ca/aro/3000410
WP_000557454.1	CARD	https://card.mcmaster.ca/aro/3002533
WP_000219391.1	CARD	https://card.mcmaster.ca/aro/3000316
WP_000259031.1	CARD	https://card.mcmaster.ca/aro/3000410
WP_000259031.1	CARD	https://card.mcmaster.ca/aro/3000410
WP_000275180.1	CARD	https://card.mcmaster.ca/aro/3000168
WP_000004159.1	CARD	https://card.mcmaster.ca/aro/3003839
WP_000259031.1	CARD	https://card.mcmaster.ca/aro/3000410
WP_000557454.1	CARD	https://card.mcmaster.ca/aro/3002533
WP_000219391.1	CARD	https://card.mcmaster.ca/aro/3000316
WP_000259031.1	CARD	https://card.mcmaster.ca/aro/3000410
WP_000259031.1	CARD	https://card.mcmaster.ca/aro/3000410
WP_000275180.1	CARD	https://card.mcmaster.ca/aro/3000168
WP_000004159.1	CARD	https://card.mcmaster.ca/aro/3003839
WP_000259031.1	CARD	https://card.mcmaster.ca/aro/3000410
WP_000557454.1	CARD	https://card.mcmaster.ca/aro/3002533
WP_000219391.1	CARD	https://card.mcmaster.ca/aro/3000316
WP_000259031.1	CARD	https://card.mcmaster.ca/aro/3000410
WP_000259031.1	CARD	https://card.mcmaster.ca/aro/3000410
WP_000275180.1	CARD	https://card.mcmaster.ca/aro/3000168
WP_000004159.1	CARD	https://card.mcmaster.ca/aro/3003839
WP_000259031.1	CARD	https://card.mcmaster.ca/aro/3000410
WP_000557454.1	CARD	https://card.mcmaster.ca/aro/3002533
WP_000219391.1	CARD	https://card.mcmaster.ca/aro/3000316
WP_000259031.1	CARD	https://card.mcmaster.ca/aro/3000410
WP_000259031.1	CARD	https://card.mcmaster.ca/aro/3000410
WP_000275180.1	CARD	https://card.mcmaster.ca/aro/3000168
WP_000004159.1	CARD	https://card.mcmaster.ca/aro/3003839
WP_000259031.1	CARD	https://card.mcmaster.ca/aro/3000410
WP_000557454.1	CARD	https://card.mcmaster.ca/aro/3002533
WP_000219391.1	CARD	https://card.mcmaster.ca/aro/3000316
WP_000259031.1	CARD	https://card.mcmaster.ca/aro/3000410
WP_000259031.1	CARD	https://card.mcmaster.ca/aro/3000410
WP_000275180.1	CARD	https://card.mcmaster.ca/aro/3000168
WP_000004159.1	CARD	https://card.mcmaster.ca/aro/3003839
WP_000259031.1	CARD	https://card.mcmaster.ca/aro/3000410
WP_001389366.1	CARD	https://card.mcmaster.ca/aro/3002860
WP_000219391.1	CARD	https://card.mcmaster.ca/aro/3000316
WP_000259031.1	CARD	https://card.mcmaster.ca/aro/3000410
WP_000259031.1	CARD	https://card.mcmaster.ca/aro/3000410
WP_000275180.1	CARD	https://card.mcmaster.ca/aro/3000168
WP_000004159.1	CARD	https://card.mcmaster.ca/aro/3003839
WP_000259031.1	CARD	https://card.mcmaster.ca/aro/3000410
WP_001389366.1	CARD	https://card.mcmaster.ca/aro/3002860
WP_000219391.1	CARD	https://card.mcmaster.ca/aro/3000316
WP_000259031.1	CARD	https://card.mcmaster.ca/aro/3000410
WP_000259031.1	CARD	https://card.mcmaster.ca/aro/3000410
WP_000275180.1	CARD	https://card.mcmaster.ca/aro/3000168
WP_000004159.1	CARD	https://card.mcmaster.ca/aro/3003839
WP_000259031.1	CARD	https://card.mcmaster.ca/aro/3000410
WP_001389366.1	CARD	https://card.mcmaster.ca/aro/3002860
WP_000219391.1	CARD	https://card.mcmaster.ca/aro/3000316
WP_000259031.1	CARD	https://card.mcmaster.ca/aro/3000410
WP_000259031.1	CARD	https://card.mcmaster.ca/aro/3000410
WP_000275180.1	CARD	https://card.mcmaster.ca/aro/3000168
WP_000004159.1	CARD	https://card.mcmaster.ca/aro/3003839
WP_000259031.1	CARD	https://card.mcmaster.ca/aro/3000410
WP_001389366.1	CARD	https://card.mcmaster.ca/aro/3002860
WP_000219391.1	CARD	https://card.mcmaster.ca/aro/3000316
WP_000259031.1	CARD	https://card.mcmaster.ca/aro/3000410
WP_000259031.1	CARD	https://card.mcmaster.ca/aro/3000410
WP_000275180.1	CARD	https://card.mcmaster.ca/aro/3000168
WP_000004159.1	CARD	https://card.mcmaster.ca/aro/3003839
WP_000259031.1	CARD	https://card.mcmaster.ca/aro/3000410
WP_001389366.1	CARD	https://card.mcmaster.ca/aro/3002860
WP_000219391.1	CARD	https://card.mcmaster.ca/aro/3000316
WP_000259031.1	CARD	https://card.mcmaster.ca/aro/3000410
WP_000259031.1	CARD	https://card.mcmaster.ca/aro/3000410
WP_000275180.1	CARD	https://card.mcmaster.ca/aro/3000168
WP_000004159.1	CARD	https://card.mcmaster.ca/aro/3003839
WP_000259031.1	CARD	https://card.mcmaster.ca/aro/3000410
WP_001389366.1	CARD	https://card.mcmaster.ca/aro/3002860
WP_000219391.1	CARD	https://card.mcmaster.ca/aro/3000316
WP_000259031.1	CARD	https://card.mcmaster.ca/aro/3000410
WP_000259031.1	CARD	https://card.mcmaster.ca/aro/3000410
WP_000275180.1	CARD	https://card.mcmaster.ca/aro/3000168
WP_000004159.1	CARD	https://card.mcmaster.ca/aro/3003839
WP_000259031.1	CARD	https://card.mcmaster.ca/aro/3000410
WP_001389366.1	CARD	https://card.mcmaster.ca/aro/3002860
WP_000219391.1	CARD	https://card.mcmaster.ca/aro/3000316
WP_000259031.1	CARD	https://card.mcmaster.ca/aro/3000410
WP_000259031.1	CARD	https://card.mcmaster.ca/aro/3000410
WP_000275180.1	CARD	https://card.mcmaster.ca/aro/3000168
WP_000004159.1	CARD	https://card.mcmaster.ca/aro/3003839
WP_000259031.1	CARD	https://card.mcmaster.ca/aro/3000410
WP_001389366.1	CARD	https://card.mcmaster.ca/aro/3002860
WP_000219391.1	CARD	https://card.mcmaster.ca/aro/3000316
WP_000259031.1	CARD	https://card.mcmaster.ca/aro/3000410
WP_000259031.1	CARD	https://card.mcmaster.ca/aro/3000410
WP_000275180.1	CARD	https://card.mcmaster.ca/aro/3000168
WP_000004159.1	CARD	https://card.mcmaster.ca/aro/3003839
WP_000259031.1	CARD	https://card.mcmaster.ca/aro/3000410
WP_001389366.1	CARD	https://card.mcmaster.ca/aro/3002860
WP_000219391.1	CARD	https://card.mcmaster.ca/aro/3000316
WP_000259031.1	CARD	https://card.mcmaster.ca/aro/3000410
WP_000259031.1	CARD	https://card.mcmaster.ca/aro/3000410
WP_000275180.1	CARD	https://card.mcmaster.ca/aro/3000168
WP_000004159.1	CARD	https://card.mcmaster.ca/aro/3003839
WP_000259031.1	CARD	https://card.mcmaster.ca/aro/3000410
WP_001389366.1	CARD	https://card.mcmaster.ca/aro/3002860
WP_000219391.1	CARD	https://card.mcmaster.ca/aro/3000316
WP_000259031.1	CARD	https://card.mcmaster.ca/aro/3000410
WP_000259031.1	CARD	https://card.mcmaster.ca/aro/3000410
WP_000275180.1	CARD	https://card.mcmaster.ca/aro/3000168
WP_000004159.1	CARD	https://card.mcmaster.ca/aro/3003839
WP_000259031.1	CARD	https://card.mcmaster.ca/aro/3000410
WP_001389366.1	CARD	https://card.mcmaster.ca/aro/3002860
WP_000219391.1	CARD	https://card.mcmaster.ca/aro/3000316
WP_000259031.1	CARD	https://card.mcmaster.ca/aro/3000410
WP_000259031.1	CARD	https://card.mcmaster.ca/aro/3000410
WP_000275180.1	CARD	https://card.mcmaster.ca/aro/3000168
WP_000004159.1	CARD	https://card.mcmaster.ca/aro/3003839
WP_000259031.1	CARD	https://card.mcmaster.ca/aro/3000410
WP_001389366.1	CARD	https://card.mcmaster.ca/aro/3002860
WP_000219391.1	CARD	https://card.mcmaster.ca/aro/3000316
WP_000259031.1	CARD	https://card.mcmaster.ca/aro/3000410
WP_000259031.1	CARD	https://card.mcmaster.ca/aro/3000410
WP_000275180.1	CARD	https://card.mcmaster.ca/aro/3000168
WP_000004159.1	CARD	https://card.mcmaster.ca/aro/3003839
WP_000259031.1	CARD	https://card.mcmaster.ca/aro/3000410
WP_000503573.1	CARD	https://card.mcmaster.ca/aro/3002605
WP_000219391.1	CARD	https://card.mcmaster.ca/aro/3000316
WP_000259031.1	CARD	https://card.mcmaster.ca/aro/3000410
WP_000259031.1	CARD	https://card.mcmaster.ca/aro/3000410
WP_000275180.1	CARD	https://card.mcmaster.ca/aro/3000168
WP_000004159.1	CARD	https://card.mcmaster.ca/aro/3003839
WP_000259031.1	CARD	https://card.mcmaster.ca/aro/3000410
WP_000503573.1	CARD	https://card.mcmaster.ca/aro/3002605
WP_000219391.1	CARD	https://card.mcmaster.ca/aro/3000316
WP_000259031.1	CARD	https://card.mcmaster.ca/aro/3000410
WP_000259031.1	CARD	https://card.mcmaster.ca/aro/3000410
WP_000004159.1	CARD	https://card.mcmaster.ca/aro/3003839
WP_000259031.1	CARD	https://card.mcmaster.ca/aro/3000410
WP_000503573.1	CARD	https://card.mcmaster.ca/aro/3002605
WP_000219391.1	CARD	https://card.mcmaster.ca/aro/3000316
WP_000259031.1	CARD	https://card.mcmaster.ca/aro/3000410
WP_000259031.1	CARD	https://card.mcmaster.ca/aro/3000410
WP_000004159.1	CARD	https://card.mcmaster.ca/aro/3003839
WP_000259031.1	CARD	https://card.mcmaster.ca/aro/3000410
WP_000503573.1	CARD	https://card.mcmaster.ca/aro/3002605
WP_000219391.1	CARD	https://card.mcmaster.ca/aro/3000316
WP_000259031.1	CARD	https://card.mcmaster.ca/aro/3000410
WP_000259031.1	CARD	https://card.mcmaster.ca/aro/3000410
WP_000004159.1	CARD	https://card.mcmaster.ca/aro/3003839
WP_000259031.1	CARD	https://card.mcmaster.ca/aro/3000410
WP_000503573.1	CARD	https://card.mcmaster.ca/aro/3002605
WP_000219391.1	CARD	https://card.mcmaster.ca/aro/3000316
WP_000259031.1	CARD	https://card.mcmaster.ca/aro/3000410
WP_000259031.1	CARD	https://card.mcmaster.ca/aro/3000410
WP_000004159.1	CARD	https://card.mcmaster.ca/aro/3003839
WP_000259031.1	CARD	https://card.mcmaster.ca/aro/3000410
WP_000503573.1	CARD	https://card.mcmaster.ca/aro/3002605
WP_000259031.1	CARD	https://card.mcmaster.ca/aro/3000410
WP_000259031.1	CARD	https://card.mcmaster.ca/aro/3000410
WP_000557454.1	CARD	https://card.mcmaster.ca/aro/3002533
WP_000004159.1	CARD	https://card.mcmaster.ca/aro/3003839
WP_000259031.1	CARD	https://card.mcmaster.ca/aro/3000410
WP_000503573.1	CARD	https://card.mcmaster.ca/aro/3002605
WP_000259031.1	CARD	https://card.mcmaster.ca/aro/3000410
WP_000259031.1	CARD	https://card.mcmaster.ca/aro/3000410
WP_000557454.1	CARD	https://card.mcmaster.ca/aro/3002533
WP_000004159.1	CARD	https://card.mcmaster.ca/aro/3003839
WP_000259031.1	CARD	https://card.mcmaster.ca/aro/3000410
WP_000503573.1	CARD	https://card.mcmaster.ca/aro/3002605
WP_000259031.1	CARD	https://card.mcmaster.ca/aro/3000410
WP_000259031.1	CARD	https://card.mcmaster.ca/aro/3000410
WP_000557454.1	CARD	https://card.mcmaster.ca/aro/3002533
WP_000004159.1	CARD	https://card.mcmaster.ca/aro/3003839
WP_000259031.1	CARD	https://card.mcmaster.ca/aro/3000410
WP_000503573.1	CARD	https://card.mcmaster.ca/aro/3002605
WP_000259031.1	CARD	https://card.mcmaster.ca/aro/3000410
WP_000259031.1	CARD	https://card.mcmaster.ca/aro/3000410
WP_000557454.1	CARD	https://card.mcmaster.ca/aro/3002533
WP_000004159.1	CARD	https://card.mcmaster.ca/aro/3003839
WP_000259031.1	CARD	https://card.mcmaster.ca/aro/3000410
WP_000259031.1	CARD	https://card.mcmaster.ca/aro/3000410
WP_000557454.1	CARD	https://card.mcmaster.ca/aro/3002533
WP_000004159.1	CARD	https://card.mcmaster.ca/aro/3003839
WP_000259031.1	CARD	https://card.mcmaster.ca/aro/3000410
WP_000503573.1	CARD	https://card.mcmaster.ca/aro/3002605
WP_000259031.1	CARD	https://card.mcmaster.ca/aro/3000410
WP_000259031.1	CARD	https://card.mcmaster.ca/aro/3000410
WP_000557454.1	CARD	https://card.mcmaster.ca/aro/3002533
WP_000004159.1	CARD	https://card.mcmaster.ca/aro/3003839
WP_000259031.1	CARD	https://card.mcmaster.ca/aro/3000410
WP_000259031.1	CARD	https://card.mcmaster.ca/aro/3000410
WP_000259031.1	CARD	https://card.mcmaster.ca/aro/3000410
WP_000259031.1	CARD	https://card.mcmaster.ca/aro/3000410
WP_000557454.1	CARD	https://card.mcmaster.ca/aro/3002533
WP_000004159.1	CARD	https://card.mcmaster.ca/aro/3003839
WP_000259031.1	CARD	https://card.mcmaster.ca/aro/3000410
WP_000259031.1	CARD	https://card.mcmaster.ca/aro/3000410
WP_000259031.1	CARD	https://card.mcmaster.ca/aro/3000410
WP_000259031.1	CARD	https://card.mcmaster.ca/aro/3000410
WP_000557454.1	CARD	https://card.mcmaster.ca/aro/3002533
WP_000219391.1	CARD	https://card.mcmaster.ca/aro/3000316
WP_000259031.1	CARD	https://card.mcmaster.ca/aro/3000410
WP_000259031.1	CARD	https://card.mcmaster.ca/aro/3000410
WP_000259031.1	CARD	https://card.mcmaster.ca/aro/3000410
WP_000259031.1	CARD	https://card.mcmaster.ca/aro/3000410
WP_000557454.1	CARD	https://card.mcmaster.ca/aro/3002533
WP_000219391.1	CARD	https://card.mcmaster.ca/aro/3000316
WP_000259031.1	CARD	https://card.mcmaster.ca/aro/3000410
WP_000259031.1	CARD	https://card.mcmaster.ca/aro/3000410
WP_000259031.1	CARD	https://card.mcmaster.ca/aro/3000410
WP_000259031.1	CARD	https://card.mcmaster.ca/aro/3000410
WP_000557454.1	CARD	https://card.mcmaster.ca/aro/3002533
WP_000219391.1	CARD	https://card.mcmaster.ca/aro/3000316
WP_000259031.1	CARD	https://card.mcmaster.ca/aro/3000410
WP_000259031.1	CARD	https://card.mcmaster.ca/aro/3000410
WP_014228247.1	CARD	https://card.mcmaster.ca/aro/3002389
WP_000259031.1	CARD	https://card.mcmaster.ca/aro/3000410
WP_000259031.1	CARD	https://card.mcmaster.ca/aro/3000410
WP_000557454.1	CARD	https://card.mcmaster.ca/aro/3002533
WP_000219391.1	CARD	https://card.mcmaster.ca/aro/3000316
WP_000259031.1	CARD	https://card.mcmaster.ca/aro/3000410
WP_000259031.1	CARD	https://card.mcmaster.ca/aro/3000410
WP_000004159.1	CARD	https://card.mcmaster.ca/aro/3003839
WP_000259031.1	CARD	https://card.mcmaster.ca/aro/3000410
WP_000557454.1	CARD	https://card.mcmaster.ca/aro/3002533
WP_000219391.1	CARD	https://card.mcmaster.ca/aro/3000316
WP_000259031.1	CARD	https://card.mcmaster.ca/aro/3000410
WP_000259031.1	CARD	https://card.mcmaster.ca/aro/3000410
WP_000004159.1	CARD	https://card.mcmaster.ca/aro/3003839
WP_000259031.1	CARD	https://card.mcmaster.ca/aro/3000410
WP_000557454.1	CARD	https://card.mcmaster.ca/aro/3002533
WP_000219391.1	CARD	https://card.mcmaster.ca/aro/3000316
WP_000259031.1	CARD	https://card.mcmaster.ca/aro/3000410
WP_000259031.1	CARD	https://card.mcmaster.ca/aro/3000410
WP_000275180.1	CARD	https://card.mcmaster.ca/aro/3000168
WP_000004159.1	CARD	https://card.mcmaster.ca/aro/3003839
WP_000259031.1	CARD	https://card.mcmaster.ca/aro/3000410
WP_000557454.1	CARD	https://card.mcmaster.ca/aro/3002533
WP_000219391.1	CARD	https://card.mcmaster.ca/aro/3000316
WP_000259031.1	CARD	https://card.mcmaster.ca/aro/3000410
WP_000259031.1	CARD	https://card.mcmaster.ca/aro/3000410
WP_000275180.1	CARD	https://card.mcmaster.ca/aro/3000168
WP_000004159.1	CARD	https://card.mcmaster.ca/aro/3003839
WP_000259031.1	CARD	https://card.mcmaster.ca/aro/3000410
WP_000557454.1	CARD	https://card.mcmaster.ca/aro/3002533
WP_000219391.1	CARD	https://card.mcmaster.ca/aro/3000316
WP_000259031.1	CARD	https://card.mcmaster.ca/aro/3000410
WP_000259031.1	CARD	https://card.mcmaster.ca/aro/3000410
WP_000275180.1	CARD	https://card.mcmaster.ca/aro/3000168
WP_000004159.1	CARD	https://card.mcmaster.ca/aro/3003839
WP_000259031.1	CARD	https://card.mcmaster.ca/aro/3000410
WP_000557454.1	CARD	https://card.mcmaster.ca/aro/3002533
WP_000219391.1	CARD	https://card.mcmaster.ca/aro/3000316
WP_000259031.1	CARD	https://card.mcmaster.ca/aro/3000410
WP_000259031.1	CARD	https://card.mcmaster.ca/aro/3000410
WP_000275180.1	CARD	https://card.mcmaster.ca/aro/3000168
WP_000004159.1	CARD	https://card.mcmaster.ca/aro/3003839
WP_000259031.1	CARD	https://card.mcmaster.ca/aro/3000410
WP_000557454.1	CARD	https://card.mcmaster.ca/aro/3002533
WP_000219391.1	CARD	https://card.mcmaster.ca/aro/3000316
WP_000259031.1	CARD	https://card.mcmaster.ca/aro/3000410
WP_000259031.1	CARD	https://card.mcmaster.ca/aro/3000410
WP_000275180.1	CARD	https://card.mcmaster.ca/aro/3000168
WP_000004159.1	CARD	https://card.mcmaster.ca/aro/3003839
WP_000259031.1	CARD	https://card.mcmaster.ca/aro/3000410
WP_000557454.1	CARD	https://card.mcmaster.ca/aro/3002533
WP_000219391.1	CARD	https://card.mcmaster.ca/aro/3000316
WP_000259031.1	CARD	https://card.mcmaster.ca/aro/3000410
WP_000259031.1	CARD	https://card.mcmaster.ca/aro/3000410
WP_000275180.1	CARD	https://card.mcmaster.ca/aro/3000168
WP_000004159.1	CARD	https://card.mcmaster.ca/aro/3003839
WP_000259031.1	CARD	https://card.mcmaster.ca/aro/3000410
WP_000557454.1	CARD	https://card.mcmaster.ca/aro/3002533
WP_000219391.1	CARD	https://card.mcmaster.ca/aro/3000316
WP_000259031.1	CARD	https://card.mcmaster.ca/aro/3000410
WP_000259031.1	CARD	https://card.mcmaster.ca/aro/3000410
WP_000275180.1	CARD	https://card.mcmaster.ca/aro/3000168
WP_000004159.1	CARD	https://card.mcmaster.ca/aro/3003839
WP_000259031.1	CARD	https://card.mcmaster.ca/aro/3000410
WP_001389366.1	CARD	https://card.mcmaster.ca/aro/3002860
WP_000219391.1	CARD	https://card.mcmaster.ca/aro/3000316
WP_000259031.1	CARD	https://card.mcmaster.ca/aro/3000410
WP_000259031.1	CARD	https://card.mcmaster.ca/aro/3000410
WP_000275180.1	CARD	https://card.mcmaster.ca/aro/3000168
WP_000004159.1	CARD	https://card.mcmaster.ca/aro/3003839
WP_000259031.1	CARD	https://card.mcmaster.ca/aro/3000410
WP_001389366.1	CARD	https://card.mcmaster.ca/aro/3002860
WP_000219391.1	CARD	https://card.mcmaster.ca/aro/3000316
WP_000259031.1	CARD	https://card.mcmaster.ca/aro/3000410
WP_000259031.1	CARD	https://card.mcmaster.ca/aro/3000410
WP_000275180.1	CARD	https://card.mcmaster.ca/aro/3000168
WP_000004159.1	CARD	https://card.mcmaster.ca/aro/3003839
WP_000259031.1	CARD	https://card.mcmaster.ca/aro/3000410
WP_001389366.1	CARD	https://card.mcmaster.ca/aro/3002860
WP_000219391.1	CARD	https://card.mcmaster.ca/aro/3000316
WP_000259031.1	CARD	https://card.mcmaster.ca/aro/3000410
WP_000259031.1	CARD	https://card.mcmaster.ca/aro/3000410
WP_000275180.1	CARD	https://card.mcmaster.ca/aro/3000168
WP_000004159.1	CARD	https://card.mcmaster.ca/aro/3003839
WP_000259031.1	CARD	https://card.mcmaster.ca/aro/3000410
WP_001389366.1	CARD	https://card.mcmaster.ca/aro/3002860
WP_000219391.1	CARD	https://card.mcmaster.ca/aro/3000316
WP_000259031.1	CARD	https://card.mcmaster.ca/aro/3000410
WP_000259031.1	CARD	https://card.mcmaster.ca/aro/3000410
WP_000275180.1	CARD	https://card.mcmaster.ca/aro/3000168
WP_000004159.1	CARD	https://card.mcmaster.ca/aro/3003839
WP_000259031.1	CARD	https://card.mcmaster.ca/aro/3000410
WP_001389366.1	CARD	https://card.mcmaster.ca/aro/3002860
WP_000219391.1	CARD	https://card.mcmaster.ca/aro/3000316
WP_000259031.1	CARD	https://card.mcmaster.ca/aro/3000410
WP_000259031.1	CARD	https://card.mcmaster.ca/aro/3000410
WP_000275180.1	CARD	https://card.mcmaster.ca/aro/3000168
WP_000004159.1	CARD	https://card.mcmaster.ca/aro/3003839
WP_000259031.1	CARD	https://card.mcmaster.ca/aro/3000410
WP_001389366.1	CARD	https://card.mcmaster.ca/aro/3002860
WP_000219391.1	CARD	https://card.mcmaster.ca/aro/3000316
WP_000259031.1	CARD	https://card.mcmaster.ca/aro/3000410
WP_000259031.1	CARD	https://card.mcmaster.ca/aro/3000410
WP_000275180.1	CARD	https://card.mcmaster.ca/aro/3000168
WP_000004159.1	CARD	https://card.mcmaster.ca/aro/3003839
WP_000259031.1	CARD	https://card.mcmaster.ca/aro/3000410
WP_001389366.1	CARD	https://card.mcmaster.ca/aro/3002860
WP_000219391.1	CARD	https://card.mcmaster.ca/aro/3000316
WP_000259031.1	CARD	https://card.mcmaster.ca/aro/3000410
WP_000259031.1	CARD	https://card.mcmaster.ca/aro/3000410
WP_000275180.1	CARD	https://card.mcmaster.ca/aro/3000168
WP_000004159.1	CARD	https://card.mcmaster.ca/aro/3003839
WP_000259031.1	CARD	https://card.mcmaster.ca/aro/3000410
WP_001389366.1	CARD	https://card.mcmaster.ca/aro/3002860
WP_000219391.1	CARD	https://card.mcmaster.ca/aro/3000316
WP_000259031.1	CARD	https://card.mcmaster.ca/aro/3000410
WP_000259031.1	CARD	https://card.mcmaster.ca/aro/3000410
WP_000275180.1	CARD	https://card.mcmaster.ca/aro/3000168
WP_000004159.1	CARD	https://card.mcmaster.ca/aro/3003839
WP_000259031.1	CARD	https://card.mcmaster.ca/aro/3000410
WP_001389366.1	CARD	https://card.mcmaster.ca/aro/3002860
WP_000219391.1	CARD	https://card.mcmaster.ca/aro/3000316
WP_000259031.1	CARD	https://card.mcmaster.ca/aro/3000410
WP_000259031.1	CARD	https://card.mcmaster.ca/aro/3000410
WP_000275180.1	CARD	https://card.mcmaster.ca/aro/3000168
WP_000004159.1	CARD	https://card.mcmaster.ca/aro/3003839
WP_000259031.1	CARD	https://card.mcmaster.ca/aro/3000410
WP_001389366.1	CARD	https://card.mcmaster.ca/aro/3002860
WP_000219391.1	CARD	https://card.mcmaster.ca/aro/3000316
WP_000259031.1	CARD	https://card.mcmaster.ca/aro/3000410
WP_000259031.1	CARD	https://card.mcmaster.ca/aro/3000410
WP_000275180.1	CARD	https://card.mcmaster.ca/aro/3000168
WP_000004159.1	CARD	https://card.mcmaster.ca/aro/3003839
WP_000259031.1	CARD	https://card.mcmaster.ca/aro/3000410
WP_001389366.1	CARD	https://card.mcmaster.ca/aro/3002860
WP_000219391.1	CARD	https://card.mcmaster.ca/aro/3000316
WP_000259031.1	CARD	https://card.mcmaster.ca/aro/3000410
WP_000259031.1	CARD	https://card.mcmaster.ca/aro/3000410
WP_000275180.1	CARD	https://card.mcmaster.ca/aro/3000168
WP_000004159.1	CARD	https://card.mcmaster.ca/aro/3003839
WP_000259031.1	CARD	https://card.mcmaster.ca/aro/3000410
WP_001389366.1	CARD	https://card.mcmaster.ca/aro/3002860
WP_000219391.1	CARD	https://card.mcmaster.ca/aro/3000316
WP_000259031.1	CARD	https://card.mcmaster.ca/aro/3000410
WP_000259031.1	CARD	https://card.mcmaster.ca/aro/3000410
WP_000275180.1	CARD	https://card.mcmaster.ca/aro/3000168
WP_000004159.1	CARD	https://card.mcmaster.ca/aro/3003839
WP_000259031.1	CARD	https://card.mcmaster.ca/aro/3000410
WP_000503573.1	CARD	https://card.mcmaster.ca/aro/3002605
WP_000219391.1	CARD	https://card.mcmaster.ca/aro/3000316
WP_000259031.1	CARD	https://card.mcmaster.ca/aro/3000410
WP_000259031.1	CARD	https://card.mcmaster.ca/aro/3000410
WP_000275180.1	CARD	https://card.mcmaster.ca/aro/3000168
WP_000004159.1	CARD	https://card.mcmaster.ca/aro/3003839
WP_000259031.1	CARD	https://card.mcmaster.ca/aro/3000410
WP_000503573.1	CARD	https://card.mcmaster.ca/aro/3002605
WP_000219391.1	CARD	https://card.mcmaster.ca/aro/3000316
WP_000259031.1	CARD	https://card.mcmaster.ca/aro/3000410
WP_000259031.1	CARD	https://card.mcmaster.ca/aro/3000410
WP_000004159.1	CARD	https://card.mcmaster.ca/aro/3003839
WP_000259031.1	CARD	https://card.mcmaster.ca/aro/3000410
WP_000503573.1	CARD	https://card.mcmaster.ca/aro/3002605
WP_000219391.1	CARD	https://card.mcmaster.ca/aro/3000316
WP_000259031.1	CARD	https://card.mcmaster.ca/aro/3000410
WP_000259031.1	CARD	https://card.mcmaster.ca/aro/3000410
WP_000004159.1	CARD	https://card.mcmaster.ca/aro/3003839
WP_000259031.1	CARD	https://card.mcmaster.ca/aro/3000410
WP_000503573.1	CARD	https://card.mcmaster.ca/aro/3002605
WP_000219391.1	CARD	https://card.mcmaster.ca/aro/3000316
WP_000259031.1	CARD	https://card.mcmaster.ca/aro/3000410
WP_000259031.1	CARD	https://card.mcmaster.ca/aro/3000410
WP_000004159.1	CARD	https://card.mcmaster.ca/aro/3003839
WP_000259031.1	CARD	https://card.mcmaster.ca/aro/3000410
WP_000503573.1	CARD	https://card.mcmaster.ca/aro/3002605
WP_000219391.1	CARD	https://card.mcmaster.ca/aro/3000316
WP_000259031.1	CARD	https://card.mcmaster.ca/aro/3000410
WP_000259031.1	CARD	https://card.mcmaster.ca/aro/3000410
WP_000004159.1	CARD	https://card.mcmaster.ca/aro/3003839
WP_000259031.1	CARD	https://card.mcmaster.ca/aro/3000410
WP_000503573.1	CARD	https://card.mcmaster.ca/aro/3002605
WP_000259031.1	CARD	https://card.mcmaster.ca/aro/3000410
WP_000259031.1	CARD	https://card.mcmaster.ca/aro/3000410
WP_000004159.1	CARD	https://card.mcmaster.ca/aro/3003839
WP_000259031.1	CARD	https://card.mcmaster.ca/aro/3000410
WP_000503573.1	CARD	https://card.mcmaster.ca/aro/3002605
WP_000259031.1	CARD	https://card.mcmaster.ca/aro/3000410
WP_000259031.1	CARD	https://card.mcmaster.ca/aro/3000410
WP_000557454.1	CARD	https://card.mcmaster.ca/aro/3002533
WP_000004159.1	CARD	https://card.mcmaster.ca/aro/3003839
WP_000259031.1	CARD	https://card.mcmaster.ca/aro/3000410
WP_000503573.1	CARD	https://card.mcmaster.ca/aro/3002605
WP_000259031.1	CARD	https://card.mcmaster.ca/aro/3000410
WP_000259031.1	CARD	https://card.mcmaster.ca/aro/3000410
WP_000557454.1	CARD	https://card.mcmaster.ca/aro/3002533
WP_000004159.1	CARD	https://card.mcmaster.ca/aro/3003839
WP_000259031.1	CARD	https://card.mcmaster.ca/aro/3000410
WP_000503573.1	CARD	https://card.mcmaster.ca/aro/3002605
WP_000259031.1	CARD	https://card.mcmaster.ca/aro/3000410
WP_000259031.1	CARD	https://card.mcmaster.ca/aro/3000410
WP_000557454.1	CARD	https://card.mcmaster.ca/aro/3002533
WP_000004159.1	CARD	https://card.mcmaster.ca/aro/3003839
WP_000259031.1	CARD	https://card.mcmaster.ca/aro/3000410
WP_000503573.1	CARD	https://card.mcmaster.ca/aro/3002605
WP_000259031.1	CARD	https://card.mcmaster.ca/aro/3000410
WP_000557454.1	CARD	https://card.mcmaster.ca/aro/3002533
WP_000004159.1	CARD	https://card.mcmaster.ca/aro/3003839
WP_000259031.1	CARD	https://card.mcmaster.ca/aro/3000410
WP_000503573.1	CARD	https://card.mcmaster.ca/aro/3002605
WP_000259031.1	CARD	https://card.mcmaster.ca/aro/3000410
WP_000259031.1	CARD	https://card.mcmaster.ca/aro/3000410
WP_000557454.1	CARD	https://card.mcmaster.ca/aro/3002533
WP_000004159.1	CARD	https://card.mcmaster.ca/aro/3003839
WP_000259031.1	CARD	https://card.mcmaster.ca/aro/3000410
WP_000259031.1	CARD	https://card.mcmaster.ca/aro/3000410
WP_000259031.1	CARD	https://card.mcmaster.ca/aro/3000410
WP_000259031.1	CARD	https://card.mcmaster.ca/aro/3000410
WP_000557454.1	CARD	https://card.mcmaster.ca/aro/3002533
WP_000004159.1	CARD	https://card.mcmaster.ca/aro/3003839
WP_000259031.1	CARD	https://card.mcmaster.ca/aro/3000410
WP_000259031.1	CARD	https://card.mcmaster.ca/aro/3000410
WP_000259031.1	CARD	https://card.mcmaster.ca/aro/3000410
WP_000259031.1	CARD	https://card.mcmaster.ca/aro/3000410
WP_000557454.1	CARD	https://card.mcmaster.ca/aro/3002533
WP_000219391.1	CARD	https://card.mcmaster.ca/aro/3000316
WP_000259031.1	CARD	https://card.mcmaster.ca/aro/3000410
WP_000259031.1	CARD	https://card.mcmaster.ca/aro/3000410
WP_000259031.1	CARD	https://card.mcmaster.ca/aro/3000410
WP_000259031.1	CARD	https://card.mcmaster.ca/aro/3000410
WP_000557454.1	CARD	https://card.mcmaster.ca/aro/3002533
WP_000219391.1	CARD	https://card.mcmaster.ca/aro/3000316
WP_000259031.1	CARD	https://card.mcmaster.ca/aro/3000410
WP_000259031.1	CARD	https://card.mcmaster.ca/aro/3000410
WP_000259031.1	CARD	https://card.mcmaster.ca/aro/3000410
WP_000259031.1	CARD	https://card.mcmaster.ca/aro/3000410
WP_000557454.1	CARD	https://card.mcmaster.ca/aro/3002533
WP_000219391.1	CARD	https://card.mcmaster.ca/aro/3000316
WP_000259031.1	CARD	https://card.mcmaster.ca/aro/3000410
WP_000259031.1	CARD	https://card.mcmaster.ca/aro/3000410
WP_014228247.1	CARD	https://card.mcmaster.ca/aro/3002389
WP_000259031.1	CARD	https://card.mcmaster.ca/aro/3000410
WP_000259031.1	CARD	https://card.mcmaster.ca/aro/3000410
WP_000557454.1	CARD	https://card.mcmaster.ca/aro/3002533
WP_000219391.1	CARD	https://card.mcmaster.ca/aro/3000316
WP_000259031.1	CARD	https://card.mcmaster.ca/aro/3000410
WP_000259031.1	CARD	https://card.mcmaster.ca/aro/3000410
WP_000259031.1	CARD	https://card.mcmaster.ca/aro/3000410
WP_000259031.1	CARD	https://card.mcmaster.ca/aro/3000410
WP_000557454.1	CARD	https://card.mcmaster.ca/aro/3002533
WP_000219391.1	CARD	https://card.mcmaster.ca/aro/3000316
WP_000259031.1	CARD	https://card.mcmaster.ca/aro/3000410
WP_000259031.1	CARD	https://card.mcmaster.ca/aro/3000410
WP_000004159.1	CARD	https://card.mcmaster.ca/aro/3003839
WP_000259031.1	CARD	https://card.mcmaster.ca/aro/3000410
WP_000557454.1	CARD	https://card.mcmaster.ca/aro/3002533
WP_000219391.1	CARD	https://card.mcmaster.ca/aro/3000316
WP_000259031.1	CARD	https://card.mcmaster.ca/aro/3000410
WP_000259031.1	CARD	https://card.mcmaster.ca/aro/3000410
WP_000275180.1	CARD	https://card.mcmaster.ca/aro/3000168
WP_000004159.1	CARD	https://card.mcmaster.ca/aro/3003839
WP_000259031.1	CARD	https://card.mcmaster.ca/aro/3000410
WP_000557454.1	CARD	https://card.mcmaster.ca/aro/3002533
WP_000219391.1	CARD	https://card.mcmaster.ca/aro/3000316
WP_000259031.1	CARD	https://card.mcmaster.ca/aro/3000410
WP_000259031.1	CARD	https://card.mcmaster.ca/aro/3000410
WP_000275180.1	CARD	https://card.mcmaster.ca/aro/3000168
WP_000004159.1	CARD	https://card.mcmaster.ca/aro/3003839
WP_000259031.1	CARD	https://card.mcmaster.ca/aro/3000410
WP_000557454.1	CARD	https://card.mcmaster.ca/aro/3002533
WP_000219391.1	CARD	https://card.mcmaster.ca/aro/3000316
WP_000259031.1	CARD	https://card.mcmaster.ca/aro/3000410
WP_000259031.1	CARD	https://card.mcmaster.ca/aro/3000410
WP_000275180.1	CARD	https://card.mcmaster.ca/aro/3000168
WP_000004159.1	CARD	https://card.mcmaster.ca/aro/3003839
WP_000259031.1	CARD	https://card.mcmaster.ca/aro/3000410
WP_000557454.1	CARD	https://card.mcmaster.ca/aro/3002533
WP_000219391.1	CARD	https://card.mcmaster.ca/aro/3000316
WP_000259031.1	CARD	https://card.mcmaster.ca/aro/3000410
WP_000259031.1	CARD	https://card.mcmaster.ca/aro/3000410
WP_000275180.1	CARD	https://card.mcmaster.ca/aro/3000168
WP_000004159.1	CARD	https://card.mcmaster.ca/aro/3003839
WP_000259031.1	CARD	https://card.mcmaster.ca/aro/3000410
WP_000557454.1	CARD	https://card.mcmaster.ca/aro/3002533
WP_000219391.1	CARD	https://card.mcmaster.ca/aro/3000316
WP_000259031.1	CARD	https://card.mcmaster.ca/aro/3000410
WP_000259031.1	CARD	https://card.mcmaster.ca/aro/3000410
WP_000275180.1	CARD	https://card.mcmaster.ca/aro/3000168
WP_000004159.1	CARD	https://card.mcmaster.ca/aro/3003839
WP_000259031.1	CARD	https://card.mcmaster.ca/aro/3000410
WP_000557454.1	CARD	https://card.mcmaster.ca/aro/3002533
WP_000219391.1	CARD	https://card.mcmaster.ca/aro/3000316
WP_000259031.1	CARD	https://card.mcmaster.ca/aro/3000410
WP_000259031.1	CARD	https://card.mcmaster.ca/aro/3000410
WP_000275180.1	CARD	https://card.mcmaster.ca/aro/3000168
WP_000004159.1	CARD	https://card.mcmaster.ca/aro/3003839
WP_000259031.1	CARD	https://card.mcmaster.ca/aro/3000410
WP_000557454.1	CARD	https://card.mcmaster.ca/aro/3002533
WP_000219391.1	CARD	https://card.mcmaster.ca/aro/3000316
WP_000259031.1	CARD	https://card.mcmaster.ca/aro/3000410
WP_000259031.1	CARD	https://card.mcmaster.ca/aro/3000410
WP_000275180.1	CARD	https://card.mcmaster.ca/aro/3000168
WP_000004159.1	CARD	https://card.mcmaster.ca/aro/3003839
WP_000259031.1	CARD	https://card.mcmaster.ca/aro/3000410
WP_000557454.1	CARD	https://card.mcmaster.ca/aro/3002533
WP_000219391.1	CARD	https://card.mcmaster.ca/aro/3000316
WP_000259031.1	CARD	https://card.mcmaster.ca/aro/3000410
WP_000259031.1	CARD	https://card.mcmaster.ca/aro/3000410
WP_000275180.1	CARD	https://card.mcmaster.ca/aro/3000168
WP_000004159.1	CARD	https://card.mcmaster.ca/aro/3003839
WP_000259031.1	CARD	https://card.mcmaster.ca/aro/3000410
WP_001389366.1	CARD	https://card.mcmaster.ca/aro/3002860
WP_000219391.1	CARD	https://card.mcmaster.ca/aro/3000316
WP_000259031.1	CARD	https://card.mcmaster.ca/aro/3000410
WP_000259031.1	CARD	https://card.mcmaster.ca/aro/3000410
WP_000275180.1	CARD	https://card.mcmaster.ca/aro/3000168
WP_000004159.1	CARD	https://card.mcmaster.ca/aro/3003839
WP_000259031.1	CARD	https://card.mcmaster.ca/aro/3000410
WP_001389366.1	CARD	https://card.mcmaster.ca/aro/3002860
WP_000219391.1	CARD	https://card.mcmaster.ca/aro/3000316
WP_000259031.1	CARD	https://card.mcmaster.ca/aro/3000410
WP_000259031.1	CARD	https://card.mcmaster.ca/aro/3000410
WP_000275180.1	CARD	https://card.mcmaster.ca/aro/3000168
WP_000004159.1	CARD	https://card.mcmaster.ca/aro/3003839
WP_000259031.1	CARD	https://card.mcmaster.ca/aro/3000410
WP_001389366.1	CARD	https://card.mcmaster.ca/aro/3002860
WP_000219391.1	CARD	https://card.mcmaster.ca/aro/3000316
WP_000259031.1	CARD	https://card.mcmaster.ca/aro/3000410
WP_000259031.1	CARD	https://card.mcmaster.ca/aro/3000410
WP_000275180.1	CARD	https://card.mcmaster.ca/aro/3000168
WP_000004159.1	CARD	https://card.mcmaster.ca/aro/3003839
WP_000259031.1	CARD	https://card.mcmaster.ca/aro/3000410
WP_001389366.1	CARD	https://card.mcmaster.ca/aro/3002860
WP_000219391.1	CARD	https://card.mcmaster.ca/aro/3000316
WP_000259031.1	CARD	https://card.mcmaster.ca/aro/3000410
WP_000259031.1	CARD	https://card.mcmaster.ca/aro/3000410
WP_000275180.1	CARD	https://card.mcmaster.ca/aro/3000168
WP_000004159.1	CARD	https://card.mcmaster.ca/aro/3003839
WP_000259031.1	CARD	https://card.mcmaster.ca/aro/3000410
WP_001389366.1	CARD	https://card.mcmaster.ca/aro/3002860
WP_000219391.1	CARD	https://card.mcmaster.ca/aro/3000316
WP_000259031.1	CARD	https://card.mcmaster.ca/aro/3000410
WP_000259031.1	CARD	https://card.mcmaster.ca/aro/3000410
WP_000275180.1	CARD	https://card.mcmaster.ca/aro/3000168
WP_000004159.1	CARD	https://card.mcmaster.ca/aro/3003839
WP_000259031.1	CARD	https://card.mcmaster.ca/aro/3000410
WP_001389366.1	CARD	https://card.mcmaster.ca/aro/3002860
WP_000219391.1	CARD	https://card.mcmaster.ca/aro/3000316
WP_000259031.1	CARD	https://card.mcmaster.ca/aro/3000410
WP_000259031.1	CARD	https://card.mcmaster.ca/aro/3000410
WP_000275180.1	CARD	https://card.mcmaster.ca/aro/3000168
WP_000004159.1	CARD	https://card.mcmaster.ca/aro/3003839
WP_000259031.1	CARD	https://card.mcmaster.ca/aro/3000410
WP_001389366.1	CARD	https://card.mcmaster.ca/aro/3002860
WP_000219391.1	CARD	https://card.mcmaster.ca/aro/3000316
WP_000259031.1	CARD	https://card.mcmaster.ca/aro/3000410
WP_000259031.1	CARD	https://card.mcmaster.ca/aro/3000410
WP_000275180.1	CARD	https://card.mcmaster.ca/aro/3000168
WP_000004159.1	CARD	https://card.mcmaster.ca/aro/3003839
WP_000259031.1	CARD	https://card.mcmaster.ca/aro/3000410
WP_001389366.1	CARD	https://card.mcmaster.ca/aro/3002860
WP_000219391.1	CARD	https://card.mcmaster.ca/aro/3000316
WP_000259031.1	CARD	https://card.mcmaster.ca/aro/3000410
WP_000259031.1	CARD	https://card.mcmaster.ca/aro/3000410
WP_000275180.1	CARD	https://card.mcmaster.ca/aro/3000168
WP_000004159.1	CARD	https://card.mcmaster.ca/aro/3003839
WP_000259031.1	CARD	https://card.mcmaster.ca/aro/3000410
WP_001389366.1	CARD	https://card.mcmaster.ca/aro/3002860
WP_000219391.1	CARD	https://card.mcmaster.ca/aro/3000316
WP_000259031.1	CARD	https://card.mcmaster.ca/aro/3000410
WP_000259031.1	CARD	https://card.mcmaster.ca/aro/3000410
WP_000275180.1	CARD	https://card.mcmaster.ca/aro/3000168
WP_000004159.1	CARD	https://card.mcmaster.ca/aro/3003839
WP_000259031.1	CARD	https://card.mcmaster.ca/aro/3000410
WP_001389366.1	CARD	https://card.mcmaster.ca/aro/3002860
WP_000219391.1	CARD	https://card.mcmaster.ca/aro/3000316
WP_000259031.1	CARD	https://card.mcmaster.ca/aro/3000410
WP_000259031.1	CARD	https://card.mcmaster.ca/aro/3000410
WP_000275180.1	CARD	https://card.mcmaster.ca/aro/3000168
WP_000004159.1	CARD	https://card.mcmaster.ca/aro/3003839
WP_000259031.1	CARD	https://card.mcmaster.ca/aro/3000410
WP_001389366.1	CARD	https://card.mcmaster.ca/aro/3002860
WP_000219391.1	CARD	https://card.mcmaster.ca/aro/3000316
WP_000259031.1	CARD	https://card.mcmaster.ca/aro/3000410
WP_000259031.1	CARD	https://card.mcmaster.ca/aro/3000410
WP_000275180.1	CARD	https://card.mcmaster.ca/aro/3000168
WP_000004159.1	CARD	https://card.mcmaster.ca/aro/3003839
WP_000259031.1	CARD	https://card.mcmaster.ca/aro/3000410
WP_001389366.1	CARD	https://card.mcmaster.ca/aro/3002860
WP_000219391.1	CARD	https://card.mcmaster.ca/aro/3000316
WP_000259031.1	CARD	https://card.mcmaster.ca/aro/3000410
WP_000259031.1	CARD	https://card.mcmaster.ca/aro/3000410
WP_000275180.1	CARD	https://card.mcmaster.ca/aro/3000168
WP_000004159.1	CARD	https://card.mcmaster.ca/aro/3003839
WP_000259031.1	CARD	https://card.mcmaster.ca/aro/3000410
WP_000503573.1	CARD	https://card.mcmaster.ca/aro/3002605
WP_000219391.1	CARD	https://card.mcmaster.ca/aro/3000316
WP_000259031.1	CARD	https://card.mcmaster.ca/aro/3000410
WP_000259031.1	CARD	https://card.mcmaster.ca/aro/3000410
WP_000004159.1	CARD	https://card.mcmaster.ca/aro/3003839
WP_000259031.1	CARD	https://card.mcmaster.ca/aro/3000410
WP_000503573.1	CARD	https://card.mcmaster.ca/aro/3002605
WP_000219391.1	CARD	https://card.mcmaster.ca/aro/3000316
WP_000259031.1	CARD	https://card.mcmaster.ca/aro/3000410
WP_000259031.1	CARD	https://card.mcmaster.ca/aro/3000410
WP_000004159.1	CARD	https://card.mcmaster.ca/aro/3003839
WP_000259031.1	CARD	https://card.mcmaster.ca/aro/3000410
WP_000503573.1	CARD	https://card.mcmaster.ca/aro/3002605
WP_000219391.1	CARD	https://card.mcmaster.ca/aro/3000316
WP_000259031.1	CARD	https://card.mcmaster.ca/aro/3000410
WP_000259031.1	CARD	https://card.mcmaster.ca/aro/3000410
WP_000004159.1	CARD	https://card.mcmaster.ca/aro/3003839
WP_000259031.1	CARD	https://card.mcmaster.ca/aro/3000410
WP_000503573.1	CARD	https://card.mcmaster.ca/aro/3002605
WP_000219391.1	CARD	https://card.mcmaster.ca/aro/3000316
WP_000259031.1	CARD	https://card.mcmaster.ca/aro/3000410
WP_000259031.1	CARD	https://card.mcmaster.ca/aro/3000410
WP_000004159.1	CARD	https://card.mcmaster.ca/aro/3003839
WP_000259031.1	CARD	https://card.mcmaster.ca/aro/3000410
WP_000503573.1	CARD	https://card.mcmaster.ca/aro/3002605
WP_000219391.1	CARD	https://card.mcmaster.ca/aro/3000316
WP_000259031.1	CARD	https://card.mcmaster.ca/aro/3000410
WP_000259031.1	CARD	https://card.mcmaster.ca/aro/3000410
WP_000004159.1	CARD	https://card.mcmaster.ca/aro/3003839
WP_000259031.1	CARD	https://card.mcmaster.ca/aro/3000410
WP_000503573.1	CARD	https://card.mcmaster.ca/aro/3002605
WP_000259031.1	CARD	https://card.mcmaster.ca/aro/3000410
WP_000259031.1	CARD	https://card.mcmaster.ca/aro/3000410
WP_000557454.1	CARD	https://card.mcmaster.ca/aro/3002533
WP_000004159.1	CARD	https://card.mcmaster.ca/aro/3003839
WP_000259031.1	CARD	https://card.mcmaster.ca/aro/3000410
WP_000503573.1	CARD	https://card.mcmaster.ca/aro/3002605
WP_000259031.1	CARD	https://card.mcmaster.ca/aro/3000410
WP_000259031.1	CARD	https://card.mcmaster.ca/aro/3000410
WP_000557454.1	CARD	https://card.mcmaster.ca/aro/3002533
WP_000004159.1	CARD	https://card.mcmaster.ca/aro/3003839
WP_000259031.1	CARD	https://card.mcmaster.ca/aro/3000410
WP_000503573.1	CARD	https://card.mcmaster.ca/aro/3002605
WP_000259031.1	CARD	https://card.mcmaster.ca/aro/3000410
WP_000259031.1	CARD	https://card.mcmaster.ca/aro/3000410
WP_000557454.1	CARD	https://card.mcmaster.ca/aro/3002533
WP_000004159.1	CARD	https://card.mcmaster.ca/aro/3003839
WP_000259031.1	CARD	https://card.mcmaster.ca/aro/3000410
WP_000503573.1	CARD	https://card.mcmaster.ca/aro/3002605
WP_000259031.1	CARD	https://card.mcmaster.ca/aro/3000410
WP_000004159.1	CARD	https://card.mcmaster.ca/aro/3003839
WP_000259031.1	CARD	https://card.mcmaster.ca/aro/3000410
WP_000503573.1	CARD	https://card.mcmaster.ca/aro/3002605
WP_000259031.1	CARD	https://card.mcmaster.ca/aro/3000410
WP_000259031.1	CARD	https://card.mcmaster.ca/aro/3000410
WP_000557454.1	CARD	https://card.mcmaster.ca/aro/3002533
WP_000004159.1	CARD	https://card.mcmaster.ca/aro/3003839
WP_000259031.1	CARD	https://card.mcmaster.ca/aro/3000410
WP_000259031.1	CARD	https://card.mcmaster.ca/aro/3000410
WP_000259031.1	CARD	https://card.mcmaster.ca/aro/3000410
WP_000259031.1	CARD	https://card.mcmaster.ca/aro/3000410
WP_000557454.1	CARD	https://card.mcmaster.ca/aro/3002533
WP_000004159.1	CARD	https://card.mcmaster.ca/aro/3003839
WP_000259031.1	CARD	https://card.mcmaster.ca/aro/3000410
WP_000259031.1	CARD	https://card.mcmaster.ca/aro/3000410
WP_000259031.1	CARD	https://card.mcmaster.ca/aro/3000410
WP_000259031.1	CARD	https://card.mcmaster.ca/aro/3000410
WP_000557454.1	CARD	https://card.mcmaster.ca/aro/3002533
WP_000219391.1	CARD	https://card.mcmaster.ca/aro/3000316
WP_000259031.1	CARD	https://card.mcmaster.ca/aro/3000410
WP_000259031.1	CARD	https://card.mcmaster.ca/aro/3000410
WP_000259031.1	CARD	https://card.mcmaster.ca/aro/3000410
WP_000259031.1	CARD	https://card.mcmaster.ca/aro/3000410
WP_000557454.1	CARD	https://card.mcmaster.ca/aro/3002533
WP_000219391.1	CARD	https://card.mcmaster.ca/aro/3000316
WP_000259031.1	CARD	https://card.mcmaster.ca/aro/3000410
WP_000259031.1	CARD	https://card.mcmaster.ca/aro/3000410
WP_000259031.1	CARD	https://card.mcmaster.ca/aro/3000410
WP_000259031.1	CARD	https://card.mcmaster.ca/aro/3000410
WP_000557454.1	CARD	https://card.mcmaster.ca/aro/3002533
WP_000219391.1	CARD	https://card.mcmaster.ca/aro/3000316
WP_000259031.1	CARD	https://card.mcmaster.ca/aro/3000410
WP_000259031.1	CARD	https://card.mcmaster.ca/aro/3000410
WP_014228247.1	CARD	https://card.mcmaster.ca/aro/3002389
WP_000259031.1	CARD	https://card.mcmaster.ca/aro/3000410
WP_000259031.1	CARD	https://card.mcmaster.ca/aro/3000410
WP_000557454.1	CARD	https://card.mcmaster.ca/aro/3002533
WP_000219391.1	CARD	https://card.mcmaster.ca/aro/3000316
WP_000259031.1	CARD	https://card.mcmaster.ca/aro/3000410
WP_000259031.1	CARD	https://card.mcmaster.ca/aro/3000410
WP_000259031.1	CARD	https://card.mcmaster.ca/aro/3000410
WP_000259031.1	CARD	https://card.mcmaster.ca/aro/3000410
WP_000557454.1	CARD	https://card.mcmaster.ca/aro/3002533
WP_000219391.1	CARD	https://card.mcmaster.ca/aro/3000316
WP_000259031.1	CARD	https://card.mcmaster.ca/aro/3000410
WP_000259031.1	CARD	https://card.mcmaster.ca/aro/3000410
WP_000004159.1	CARD	https://card.mcmaster.ca/aro/3003839
WP_000259031.1	CARD	https://card.mcmaster.ca/aro/3000410
WP_000557454.1	CARD	https://card.mcmaster.ca/aro/3002533
WP_000219391.1	CARD	https://card.mcmaster.ca/aro/3000316
WP_000259031.1	CARD	https://card.mcmaster.ca/aro/3000410
WP_000259031.1	CARD	https://card.mcmaster.ca/aro/3000410
WP_000004159.1	CARD	https://card.mcmaster.ca/aro/3003839
WP_000259031.1	CARD	https://card.mcmaster.ca/aro/3000410
WP_000557454.1	CARD	https://card.mcmaster.ca/aro/3002533
WP_000219391.1	CARD	https://card.mcmaster.ca/aro/3000316
WP_000259031.1	CARD	https://card.mcmaster.ca/aro/3000410
WP_000259031.1	CARD	https://card.mcmaster.ca/aro/3000410
WP_000275180.1	CARD	https://card.mcmaster.ca/aro/3000168
WP_000004159.1	CARD	https://card.mcmaster.ca/aro/3003839
WP_000259031.1	CARD	https://card.mcmaster.ca/aro/3000410
WP_000557454.1	CARD	https://card.mcmaster.ca/aro/3002533
WP_000219391.1	CARD	https://card.mcmaster.ca/aro/3000316
WP_000259031.1	CARD	https://card.mcmaster.ca/aro/3000410
WP_000259031.1	CARD	https://card.mcmaster.ca/aro/3000410
WP_000275180.1	CARD	https://card.mcmaster.ca/aro/3000168
WP_000004159.1	CARD	https://card.mcmaster.ca/aro/3003839
WP_000259031.1	CARD	https://card.mcmaster.ca/aro/3000410
WP_000557454.1	CARD	https://card.mcmaster.ca/aro/3002533
WP_000219391.1	CARD	https://card.mcmaster.ca/aro/3000316
WP_000259031.1	CARD	https://card.mcmaster.ca/aro/3000410
WP_000259031.1	CARD	https://card.mcmaster.ca/aro/3000410
WP_000275180.1	CARD	https://card.mcmaster.ca/aro/3000168
WP_000004159.1	CARD	https://card.mcmaster.ca/aro/3003839
WP_000259031.1	CARD	https://card.mcmaster.ca/aro/3000410
WP_000557454.1	CARD	https://card.mcmaster.ca/aro/3002533
WP_000219391.1	CARD	https://card.mcmaster.ca/aro/3000316
WP_000259031.1	CARD	https://card.mcmaster.ca/aro/3000410
WP_000259031.1	CARD	https://card.mcmaster.ca/aro/3000410
WP_000275180.1	CARD	https://card.mcmaster.ca/aro/3000168
WP_000004159.1	CARD	https://card.mcmaster.ca/aro/3003839
WP_000259031.1	CARD	https://card.mcmaster.ca/aro/3000410
WP_000557454.1	CARD	https://card.mcmaster.ca/aro/3002533
WP_000219391.1	CARD	https://card.mcmaster.ca/aro/3000316
WP_000259031.1	CARD	https://card.mcmaster.ca/aro/3000410
WP_000259031.1	CARD	https://card.mcmaster.ca/aro/3000410
WP_000275180.1	CARD	https://card.mcmaster.ca/aro/3000168
WP_000004159.1	CARD	https://card.mcmaster.ca/aro/3003839
WP_000259031.1	CARD	https://card.mcmaster.ca/aro/3000410
WP_000557454.1	CARD	https://card.mcmaster.ca/aro/3002533
WP_000219391.1	CARD	https://card.mcmaster.ca/aro/3000316
WP_000259031.1	CARD	https://card.mcmaster.ca/aro/3000410
WP_000259031.1	CARD	https://card.mcmaster.ca/aro/3000410
WP_000275180.1	CARD	https://card.mcmaster.ca/aro/3000168
WP_000004159.1	CARD	https://card.mcmaster.ca/aro/3003839
WP_000259031.1	CARD	https://card.mcmaster.ca/aro/3000410
WP_000557454.1	CARD	https://card.mcmaster.ca/aro/3002533
WP_000219391.1	CARD	https://card.mcmaster.ca/aro/3000316
WP_000259031.1	CARD	https://card.mcmaster.ca/aro/3000410
WP_000259031.1	CARD	https://card.mcmaster.ca/aro/3000410
WP_000275180.1	CARD	https://card.mcmaster.ca/aro/3000168
WP_000004159.1	CARD	https://card.mcmaster.ca/aro/3003839
WP_000259031.1	CARD	https://card.mcmaster.ca/aro/3000410
WP_001389366.1	CARD	https://card.mcmaster.ca/aro/3002860
WP_000219391.1	CARD	https://card.mcmaster.ca/aro/3000316
WP_000259031.1	CARD	https://card.mcmaster.ca/aro/3000410
WP_000259031.1	CARD	https://card.mcmaster.ca/aro/3000410
WP_000275180.1	CARD	https://card.mcmaster.ca/aro/3000168
WP_000004159.1	CARD	https://card.mcmaster.ca/aro/3003839
WP_000259031.1	CARD	https://card.mcmaster.ca/aro/3000410
WP_001389366.1	CARD	https://card.mcmaster.ca/aro/3002860
WP_000219391.1	CARD	https://card.mcmaster.ca/aro/3000316
WP_000259031.1	CARD	https://card.mcmaster.ca/aro/3000410
WP_000259031.1	CARD	https://card.mcmaster.ca/aro/3000410
WP_000275180.1	CARD	https://card.mcmaster.ca/aro/3000168
WP_000004159.1	CARD	https://card.mcmaster.ca/aro/3003839
WP_000259031.1	CARD	https://card.mcmaster.ca/aro/3000410
WP_001389366.1	CARD	https://card.mcmaster.ca/aro/3002860
WP_000219391.1	CARD	https://card.mcmaster.ca/aro/3000316
WP_000259031.1	CARD	https://card.mcmaster.ca/aro/3000410
WP_000259031.1	CARD	https://card.mcmaster.ca/aro/3000410
WP_000275180.1	CARD	https://card.mcmaster.ca/aro/3000168
WP_000004159.1	CARD	https://card.mcmaster.ca/aro/3003839
WP_000259031.1	CARD	https://card.mcmaster.ca/aro/3000410
WP_001389366.1	CARD	https://card.mcmaster.ca/aro/3002860
WP_000219391.1	CARD	https://card.mcmaster.ca/aro/3000316
WP_000259031.1	CARD	https://card.mcmaster.ca/aro/3000410
WP_000259031.1	CARD	https://card.mcmaster.ca/aro/3000410
WP_000275180.1	CARD	https://card.mcmaster.ca/aro/3000168
WP_000004159.1	CARD	https://card.mcmaster.ca/aro/3003839
WP_000259031.1	CARD	https://card.mcmaster.ca/aro/3000410
WP_001389366.1	CARD	https://card.mcmaster.ca/aro/3002860
WP_000219391.1	CARD	https://card.mcmaster.ca/aro/3000316
WP_000259031.1	CARD	https://card.mcmaster.ca/aro/3000410
WP_000259031.1	CARD	https://card.mcmaster.ca/aro/3000410
WP_000275180.1	CARD	https://card.mcmaster.ca/aro/3000168
WP_000004159.1	CARD	https://card.mcmaster.ca/aro/3003839
WP_000259031.1	CARD	https://card.mcmaster.ca/aro/3000410
WP_001389366.1	CARD	https://card.mcmaster.ca/aro/3002860
WP_000219391.1	CARD	https://card.mcmaster.ca/aro/3000316
WP_000259031.1	CARD	https://card.mcmaster.ca/aro/3000410
WP_000259031.1	CARD	https://card.mcmaster.ca/aro/3000410
WP_000275180.1	CARD	https://card.mcmaster.ca/aro/3000168
WP_000004159.1	CARD	https://card.mcmaster.ca/aro/3003839
WP_000259031.1	CARD	https://card.mcmaster.ca/aro/3000410
WP_001389366.1	CARD	https://card.mcmaster.ca/aro/3002860
WP_000219391.1	CARD	https://card.mcmaster.ca/aro/3000316
WP_000259031.1	CARD	https://card.mcmaster.ca/aro/3000410
WP_000259031.1	CARD	https://card.mcmaster.ca/aro/3000410
WP_000275180.1	CARD	https://card.mcmaster.ca/aro/3000168
WP_000004159.1	CARD	https://card.mcmaster.ca/aro/3003839
WP_000259031.1	CARD	https://card.mcmaster.ca/aro/3000410
WP_001389366.1	CARD	https://card.mcmaster.ca/aro/3002860
WP_000219391.1	CARD	https://card.mcmaster.ca/aro/3000316
WP_000259031.1	CARD	https://card.mcmaster.ca/aro/3000410
WP_000259031.1	CARD	https://card.mcmaster.ca/aro/3000410
WP_000275180.1	CARD	https://card.mcmaster.ca/aro/3000168
WP_000004159.1	CARD	https://card.mcmaster.ca/aro/3003839
WP_000259031.1	CARD	https://card.mcmaster.ca/aro/3000410
WP_001389366.1	CARD	https://card.mcmaster.ca/aro/3002860
WP_000219391.1	CARD	https://card.mcmaster.ca/aro/3000316
WP_000259031.1	CARD	https://card.mcmaster.ca/aro/3000410
WP_000259031.1	CARD	https://card.mcmaster.ca/aro/3000410
WP_000275180.1	CARD	https://card.mcmaster.ca/aro/3000168
WP_000004159.1	CARD	https://card.mcmaster.ca/aro/3003839
WP_000259031.1	CARD	https://card.mcmaster.ca/aro/3000410
WP_001389366.1	CARD	https://card.mcmaster.ca/aro/3002860
WP_000219391.1	CARD	https://card.mcmaster.ca/aro/3000316
WP_000259031.1	CARD	https://card.mcmaster.ca/aro/3000410
WP_000259031.1	CARD	https://card.mcmaster.ca/aro/3000410
WP_000275180.1	CARD	https://card.mcmaster.ca/aro/3000168
WP_000004159.1	CARD	https://card.mcmaster.ca/aro/3003839
WP_000259031.1	CARD	https://card.mcmaster.ca/aro/3000410
WP_001389366.1	CARD	https://card.mcmaster.ca/aro/3002860
WP_000219391.1	CARD	https://card.mcmaster.ca/aro/3000316
WP_000259031.1	CARD	https://card.mcmaster.ca/aro/3000410
WP_000259031.1	CARD	https://card.mcmaster.ca/aro/3000410
WP_000275180.1	CARD	https://card.mcmaster.ca/aro/3000168
WP_000004159.1	CARD	https://card.mcmaster.ca/aro/3003839
WP_000259031.1	CARD	https://card.mcmaster.ca/aro/3000410
WP_001389366.1	CARD	https://card.mcmaster.ca/aro/3002860
WP_000219391.1	CARD	https://card.mcmaster.ca/aro/3000316
WP_000259031.1	CARD	https://card.mcmaster.ca/aro/3000410
WP_000259031.1	CARD	https://card.mcmaster.ca/aro/3000410
WP_000275180.1	CARD	https://card.mcmaster.ca/aro/3000168
WP_000004159.1	CARD	https://card.mcmaster.ca/aro/3003839
WP_000259031.1	CARD	https://card.mcmaster.ca/aro/3000410
WP_000503573.1	CARD	https://card.mcmaster.ca/aro/3002605
WP_000219391.1	CARD	https://card.mcmaster.ca/aro/3000316
WP_000259031.1	CARD	https://card.mcmaster.ca/aro/3000410
WP_000259031.1	CARD	https://card.mcmaster.ca/aro/3000410
WP_000004159.1	CARD	https://card.mcmaster.ca/aro/3003839
WP_000259031.1	CARD	https://card.mcmaster.ca/aro/3000410
WP_000503573.1	CARD	https://card.mcmaster.ca/aro/3002605
WP_000219391.1	CARD	https://card.mcmaster.ca/aro/3000316
WP_000259031.1	CARD	https://card.mcmaster.ca/aro/3000410
WP_000259031.1	CARD	https://card.mcmaster.ca/aro/3000410
WP_000004159.1	CARD	https://card.mcmaster.ca/aro/3003839
WP_000259031.1	CARD	https://card.mcmaster.ca/aro/3000410
WP_000503573.1	CARD	https://card.mcmaster.ca/aro/3002605
WP_000219391.1	CARD	https://card.mcmaster.ca/aro/3000316
WP_000259031.1	CARD	https://card.mcmaster.ca/aro/3000410
WP_000259031.1	CARD	https://card.mcmaster.ca/aro/3000410
WP_000004159.1	CARD	https://card.mcmaster.ca/aro/3003839
WP_000259031.1	CARD	https://card.mcmaster.ca/aro/3000410
WP_000503573.1	CARD	https://card.mcmaster.ca/aro/3002605
WP_000219391.1	CARD	https://card.mcmaster.ca/aro/3000316
WP_000259031.1	CARD	https://card.mcmaster.ca/aro/3000410
WP_000259031.1	CARD	https://card.mcmaster.ca/aro/3000410
WP_000004159.1	CARD	https://card.mcmaster.ca/aro/3003839
WP_000259031.1	CARD	https://card.mcmaster.ca/aro/3000410
WP_000503573.1	CARD	https://card.mcmaster.ca/aro/3002605
WP_000219391.1	CARD	https://card.mcmaster.ca/aro/3000316
WP_000259031.1	CARD	https://card.mcmaster.ca/aro/3000410
WP_000259031.1	CARD	https://card.mcmaster.ca/aro/3000410
WP_000004159.1	CARD	https://card.mcmaster.ca/aro/3003839
WP_000259031.1	CARD	https://card.mcmaster.ca/aro/3000410
WP_000503573.1	CARD	https://card.mcmaster.ca/aro/3002605
WP_000259031.1	CARD	https://card.mcmaster.ca/aro/3000410
WP_000259031.1	CARD	https://card.mcmaster.ca/aro/3000410
WP_000557454.1	CARD	https://card.mcmaster.ca/aro/3002533
WP_000004159.1	CARD	https://card.mcmaster.ca/aro/3003839
WP_000259031.1	CARD	https://card.mcmaster.ca/aro/3000410
WP_000503573.1	CARD	https://card.mcmaster.ca/aro/3002605
WP_000259031.1	CARD	https://card.mcmaster.ca/aro/3000410
WP_000259031.1	CARD	https://card.mcmaster.ca/aro/3000410
WP_000557454.1	CARD	https://card.mcmaster.ca/aro/3002533
WP_000004159.1	CARD	https://card.mcmaster.ca/aro/3003839
WP_000259031.1	CARD	https://card.mcmaster.ca/aro/3000410
WP_000503573.1	CARD	https://card.mcmaster.ca/aro/3002605
WP_000259031.1	CARD	https://card.mcmaster.ca/aro/3000410
WP_000259031.1	CARD	https://card.mcmaster.ca/aro/3000410
WP_000557454.1	CARD	https://card.mcmaster.ca/aro/3002533
WP_000004159.1	CARD	https://card.mcmaster.ca/aro/3003839
WP_000259031.1	CARD	https://card.mcmaster.ca/aro/3000410
WP_000503573.1	CARD	https://card.mcmaster.ca/aro/3002605
WP_000259031.1	CARD	https://card.mcmaster.ca/aro/3000410
WP_000259031.1	CARD	https://card.mcmaster.ca/aro/3000410
WP_000557454.1	CARD	https://card.mcmaster.ca/aro/3002533
WP_000503573.1	CARD	https://card.mcmaster.ca/aro/3002605
[truncated: 67,928 more rows]

## Sheet: SIGI-HMM
Table S6.1. SIGI-HMM-Based Prediction of Genomic Islands in K. michiganensis
Island start	Island end	Length	Method	Gene name	Gene ID	Locus	Gene start	Gene end	Strand	Product	External Annotations
276131	282396	6265	SIGI-HMM	WP_032719412.1		A225_RS00005	1	6097032	1	DNA polymerase I
276131	282396	6265	SIGI-HMM	WP_047724844.1		A225_RS30890	276131	276337	-1	hypothetical protein
276131	282396	6265	SIGI-HMM	WP_009651731.1		A225_RS01305	281959	282396	-1	acetyltransferase
643574	655540	11966	SIGI-HMM	WP_032719412.1		A225_RS00005	1	6097032	1	DNA polymerase I
643574	655540	11966	SIGI-HMM	WP_047725194.1		A225_RS31205	643574	643780	-1	AlpA family phage regulatory protein
643574	655540	11966	SIGI-HMM	WP_044350487.1		A225_RS02980	644083	644325	-1	hypothetical protein
643574	655540	11966	SIGI-HMM	WP_042933969.1		A225_RS02985	644438	645043	1	hypothetical protein
643574	655540	11966	SIGI-HMM	WP_014837274.1		A225_RS02990	645646	647103	-1	hypothetical protein
643574	655540	11966	SIGI-HMM	WP_071886307.1		A225_RS31210	647338	647970	-1	hypothetical protein
643574	655540	11966	SIGI-HMM	WP_040217125.1		A225_RS02995	648510	649334	1	hypothetical protein
643574	655540	11966	SIGI-HMM	WP_044347584.1		A225_RS03000	649340	649588	1	hypothetical protein
643574	655540	11966	SIGI-HMM	WP_014837277.1		A225_RS03005	649668	650111	1	antirestriction protein
643574	655540	11966	SIGI-HMM	WP_014837278.1		A225_RS03010	650123	650602	1	hypothetical protein
643574	655540	11966	SIGI-HMM	WP_014837279.1		A225_RS03015	650616	650837	1	hypothetical protein
643574	655540	11966	SIGI-HMM	WP_014837280.1		A225_RS03020	650862	651221	1	antitoxin
643574	655540	11966	SIGI-HMM	WP_040217122.1		A225_RS03025	651277	651666	1	toxin CbtA
643574	655540	11966	SIGI-HMM	WP_014837282.1		A225_RS03030	651753	652598	1	restriction methylase
643574	655540	11966	SIGI-HMM	WP_014837283.1		A225_RS03035	652740	653537	1	transcriptional regulator
643574	655540	11966	SIGI-HMM	WP_014837284.1		A225_RS03040	653715	654458	-1	hypothetical protein
643574	655540	11966	SIGI-HMM	WP_004098173.1		A225_RS03045	654624	655058	-1	glyoxalase
643574	655540	11966	SIGI-HMM	WP_014837285.1		A225_RS03050	655217	655540	-1	hypothetical protein
1165962	1170394	4432	SIGI-HMM	WP_032719412.1		A225_RS00005	1	6097032	1	DNA polymerase I
1165962	1170394	4432	SIGI-HMM			A225_RS05340	1165801	1165965	1	AbrB family transcriptional regulator
1165962	1170394	4432	SIGI-HMM			A225_RS05345	1165962	1166377	1	VapC toxin family PIN domain ribonuclease
1165962	1170394	4432	SIGI-HMM	WP_032693194.1		A225_RS05350	1166646	1167119	-1	hypothetical protein
1165962	1170394	4432	SIGI-HMM	WP_049824814.1		A225_RS05355	1167430	1168122	-1	hypothetical protein
1165962	1170394	4432	SIGI-HMM	WP_014837495.1		A225_RS05360	1169006	1170394	1	hypothetical protein
1194541	1200210	5669	SIGI-HMM	WP_032719412.1		A225_RS00005	1	6097032	1	DNA polymerase I
1194541	1200210	5669	SIGI-HMM			A225_RS05470	1194541	1195766	-1	MFS transporter
1194541	1200210	5669	SIGI-HMM	WP_014228073.1		A225_RS05475	1195776	1195976	-1	hypothetical protein
1194541	1200210	5669	SIGI-HMM	WP_071886310.1		A225_RS31295	1196310	1197203	-1	pyridine nucleotide-disulfide oxidoreductase
1194541	1200210	5669	SIGI-HMM	WP_049824841.1		A225_RS05485	1197290	1197982	1	TetR family transcriptional regulator
1194541	1200210	5669	SIGI-HMM	WP_042933999.1		A225_RS05490	1199416	1200210	-1	hypothetical protein
1474522	1479105	4583	SIGI-HMM	WP_032719412.1		A225_RS00005	1	6097032	1	DNA polymerase I
1474522	1479105	4583	SIGI-HMM	WP_014837641.1		A225_RS06835	1474522	1474710	1	hypothetical protein
1474522	1479105	4583	SIGI-HMM	WP_014837643.1		A225_RS06840	1474964	1475431	1	NinB protein
1474522	1479105	4583	SIGI-HMM	WP_004243010.1		A225_RS31360	1475412	1475579	1	hypothetical protein
1474522	1479105	4583	SIGI-HMM	WP_014837644.1		A225_RS06850	1475576	1476247	1	serine/threonine protein phosphatase
1474522	1479105	4583	SIGI-HMM	WP_042934015.1		A225_RS06855	1476240	1476821	1	protein ninG
1474522	1479105	4583	SIGI-HMM	WP_042934016.1		A225_RS06865	1476955	1477452	1	antiterminator
1474522	1479105	4583	SIGI-HMM	WP_004177184.1		A225_RS06875	1478255	1478566	1	holin
1474522	1479105	4583	SIGI-HMM	WP_014837648.1		A225_RS06880	1478563	1479105	1	hypothetical protein
2012545	2018878	6333	SIGI-HMM	WP_032719412.1		A225_RS00005	1	6097032	1	DNA polymerase I
2012545	2018878	6333	SIGI-HMM	WP_014837909.1		A225_RS09385	2012545	2012745	1	hypothetical protein
2012545	2018878	6333	SIGI-HMM	WP_042934307.1		A225_RS09390	2012812	2013183	1	hypothetical protein
2012545	2018878	6333	SIGI-HMM	WP_014837910.1		A225_RS09395	2013187	2014158	1	terminase small subunit
2012545	2018878	6333	SIGI-HMM	WP_014837911.1		A225_RS09400	2014160	2015752	1	phage terminase
2012545	2018878	6333	SIGI-HMM	WP_014837912.1		A225_RS09405	2015753	2015974	1	hypothetical protein
2012545	2018878	6333	SIGI-HMM	WP_042934046.1		A225_RS09410	2015974	2017587	1	hypothetical protein
2012545	2018878	6333	SIGI-HMM	WP_014837914.1		A225_RS09415	2017584	2017877	1	hypothetical protein
2012545	2018878	6333	SIGI-HMM	WP_014837915.1		A225_RS09420	2017913	2018878	1	hypothetical protein
2038961	2044282	5321	SIGI-HMM	WP_032719412.1		A225_RS00005	1	6097032	1	DNA polymerase I
2038961	2044282	5321	SIGI-HMM			A225_RS31535	2038893	2039015	1	AraC family transcriptional regulator
2038961	2044282	5321	SIGI-HMM	WP_001067855.1		A225_RS09515	2038961	2039665	-1	IS6 family transposase
2038961	2044282	5321	SIGI-HMM	WP_014837927.1		A225_RS09520	2039702	2040829	-1	hypothetical protein
2038961	2044282	5321	SIGI-HMM	WP_001330846.1		A225_RS09525	2040880	2041125	-1	hypothetical protein
2038961	2044282	5321	SIGI-HMM	WP_000951934.1		A225_RS09530	2041131	2041322	1	hypothetical protein
2038961	2044282	5321	SIGI-HMM	WP_000587837.1		A225_RS09535	2041804	2042346	-1	hypothetical protein
2038961	2044282	5321	SIGI-HMM	WP_000557454.1		A225_RS09540	2042359	2043219	-1	aminoglycoside N-acetyltransferase AAC(3)-IId	CARD
2038961	2044282	5321	SIGI-HMM	WP_012477590.1		A225_RS31540	2043362	2044282	1	IS4 family transposase
2058593	2063259	4666	SIGI-HMM	WP_032719412.1		A225_RS00005	1	6097032	1	DNA polymerase I
2058593	2063259	4666	SIGI-HMM			A225_RS31575	2058486	2058671	1	resolvase
2058593	2063259	4666	SIGI-HMM	WP_000204520.1		A225_RS09635	2058593	2059300	-1	EAL domain-containing protein
2058593	2063259	4666	SIGI-HMM	WP_000993386.1		A225_RS09640	2059297	2059533	-1	mercury resistance protein
2058593	2063259	4666	SIGI-HMM	WP_014837931.1		A225_RS09645	2059530	2059892	-1	transcriptional regulator
2058593	2063259	4666	SIGI-HMM	WP_000105636.1		A225_RS09650	2059910	2061604	-1	mercury(II) reductase
2058593	2063259	4666	SIGI-HMM	WP_001340589.1		A225_RS09655	2061656	2062078	-1	mercury transporter MerC
2058593	2063259	4666	SIGI-HMM	WP_000732293.1		A225_RS09660	2062114	2062389	-1	mercuric transport protein periplasmic component
2058593	2063259	4666	SIGI-HMM	WP_001294663.1		A225_RS09665	2062403	2062753	-1	mercuric transporter
2058593	2063259	4666	SIGI-HMM	WP_000429836.1		A225_RS09670	2062825	2063259	1	mercuric resistance operon regulatory protein
2064097	2068356	4259	SIGI-HMM	WP_032719412.1		A225_RS00005	1	6097032	1	DNA polymerase I
2064097	2068356	4259	SIGI-HMM			A225_RS32930	2064020	2064118	-1	glycosyl transferase
2064097	2068356	4259	SIGI-HMM	WP_001322943.1		A225_RS31585	2064097	2064288	-1	hypothetical protein
2064097	2068356	4259	SIGI-HMM	WP_029676039.1		A225_RS09680	2064353	2065000	1	type A chloramphenicol O-acetyltransferase	RGI
2064097	2068356	4259	SIGI-HMM	WP_000656305.1		A225_RS09685	2065201	2065578	-1	N-acetyltransferase
2064097	2068356	4259	SIGI-HMM	WP_072100806.1		A225_RS09690	2065645	2068356	-1	DDE transposase
2520044	2526346	6302	SIGI-HMM	WP_032719412.1		A225_RS00005	1	6097032	1	DNA polymerase I
2520044	2526346	6302	SIGI-HMM	WP_042934060.1		A225_RS11745	2518065	2520047	1	DNA methyltransferase
2520044	2526346	6302	SIGI-HMM	WP_014838125.1		A225_RS11750	2520044	2520520	1	SOS-response repressor and protease LexA
2520044	2526346	6302	SIGI-HMM	WP_042934062.1		A225_RS11755	2520517	2520915	1	crossover junction endodeoxyribonuclease
2520044	2526346	6302	SIGI-HMM	WP_049824822.1		A225_RS11760	2521005	2521826	1	DNA-binding protein
2520044	2526346	6302	SIGI-HMM	WP_042934326.1		A225_RS11765	2521836	2522894	1	hypothetical protein
2520044	2526346	6302	SIGI-HMM	WP_042934063.1		A225_RS11770	2522913	2523743	1	antitermination protein
2520044	2526346	6302	SIGI-HMM	WP_023343183.1		A225_RS11775	2523953	2524144	1	hypothetical protein
2520044	2526346	6302	SIGI-HMM	WP_014838128.1		A225_RS11780	2524294	2525346	1	DNA adenine methylase
2520044	2526346	6302	SIGI-HMM	WP_038808196.1		A225_RS11785	2525789	2526346	1	hypothetical protein
2520044	2526346	6302	SIGI-HMM	WP_049824823.1		A225_RS30930	2526343	2526822	1	hypothetical protein
2799093	2807438	8345	SIGI-HMM	WP_032719412.1		A225_RS00005	1	6097032	1	DNA polymerase I
2799093	2807438	8345	SIGI-HMM	WP_001339197.1		A225_RS31750	2799093	2800301	1	IS4 family transposase
2799093	2807438	8345	SIGI-HMM	WP_000275180.1		A225_RS13105	2800311	2800727	-1	transposase	CARD
2799093	2807438	8345	SIGI-HMM			A225_RS13110	2800815	2801407	1	transposase
2799093	2807438	8345	SIGI-HMM	WP_001089068.1		A225_RS13115	2801520	2802725	-1	tetracycline efflux MFS transporter Tet(B)	RGI
2799093	2807438	8345	SIGI-HMM	WP_000088605.1		A225_RS31755	2802807	2803430	1	transposase
2799093	2807438	8345	SIGI-HMM	WP_001284954.1		A225_RS31760	2803408	2804094	-1	transcriptional regulator
2799093	2807438	8345	SIGI-HMM	WP_000460651.1		A225_RS13120	2804102	2804488	-1	hypothetical protein
2799093	2807438	8345	SIGI-HMM	WP_000562370.1		A225_RS31765	2804481	2804801	-1	monooxygenase
2799093	2807438	8345	SIGI-HMM	WP_014838286.1		A225_RS13125	2805245	2806261	1	sodium:glutamate symporter
2799093	2807438	8345	SIGI-HMM	WP_001339197.1		A225_RS31770	2806230	2807438	-1	IS4 family transposase
2799093	2807438	8345	SIGI-HMM			A225_RS31775	2807378	2807545	-1	LPS core heptose(II) kinase RfaY
2827636	2832089	4453	SIGI-HMM	WP_032719412.1		A225_RS00005	1	6097032	1	DNA polymerase I
2827636	2832089	4453	SIGI-HMM	WP_071532263.1		A225_RS31795	2827636	2827824	1	cold-shock protein
2827636	2832089	4453	SIGI-HMM	WP_032693670.1		A225_RS13215	2827813	2828031	-1	hypothetical protein
2827636	2832089	4453	SIGI-HMM	WP_014838304.1		A225_RS13220	2828194	2828823	1	Crp/Fnr family transcriptional regulator
2827636	2832089	4453	SIGI-HMM	WP_042934341.1		A225_RS13225	2828949	2829530	1	membrane protein
2827636	2832089	4453	SIGI-HMM	WP_004850292.1		A225_RS13230	2829727	2830290	1	membrane protein
2827636	2832089	4453	SIGI-HMM	WP_014838306.1		A225_RS13235	2830345	2830659	-1	PTS cellobiose transporter subunit IIB
2827636	2832089	4453	SIGI-HMM	WP_004850297.1		A225_RS13240	2830837	2831028	-1	hypothetical protein
2827636	2832089	4453	SIGI-HMM	WP_014229113.1		A225_RS13245	2831185	2831379	-1	hypothetical protein
2827636	2832089	4453	SIGI-HMM	WP_004850301.1		A225_RS13250	2831667	2832089	1	DNA polymerase V
2872064	2876373	4309	SIGI-HMM	WP_032719412.1		A225_RS00005	1	6097032	1	DNA polymerase I
2872064	2876373	4309	SIGI-HMM	WP_014838325.1		A225_RS13440	2872064	2872555	-1	diguanylate cyclase
2872064	2876373	4309	SIGI-HMM	WP_009652973.1		A225_RS13445	2872662	2873198	-1	deaminase reductase
2872064	2876373	4309	SIGI-HMM	WP_014838326.1		A225_RS13450	2873271	2874389	-1	aspartate-semialdehyde dehydrogenase
2872064	2876373	4309	SIGI-HMM	WP_014229150.1		A225_RS13455	2875000	2875362	-1	cupin
2872064	2876373	4309	SIGI-HMM	WP_032749316.1		A225_RS13460	2875804	2876373	-1	transcriptional regulator
3336949	3341046	4097	SIGI-HMM	WP_032719412.1		A225_RS00005	1	6097032	1	DNA polymerase I
3336949	3341046	4097	SIGI-HMM	WP_004851238.1		A225_RS15580	3336949	3337425	1	cold-shock protein
3336949	3341046	4097	SIGI-HMM	WP_014838609.1		A225_RS15585	3337999	3338619	1	hypothetical protein
3336949	3341046	4097	SIGI-HMM	WP_014229518.1		A225_RS15590	3339085	3339345	1	hypothetical protein
3336949	3341046	4097	SIGI-HMM	WP_032719188.1		A225_RS15595	3339924	3340553	1	helix-turn-helix transcriptional regulator
3336949	3341046	4097	SIGI-HMM	WP_042934103.1		A225_RS15600	3340858	3341046	1	hypothetical protein
3336949	3341046	4097	SIGI-HMM	WP_014838613.1		A225_RS15605	3341043	3343085	-1	dipeptidyl carboxypeptidase II
3538574	3550081	11507	SIGI-HMM	WP_032719412.1		A225_RS00005	1	6097032	1	DNA polymerase I
3538574	3550081	11507	SIGI-HMM	WP_042934106.1		A225_RS16525	3538574	3539383	-1	hypothetical protein
3538574	3550081	11507	SIGI-HMM	WP_032719381.1		A225_RS16530	3539417	3540217	-1	hypothetical protein
3538574	3550081	11507	SIGI-HMM	WP_042934107.1		A225_RS16535	3540251	3541051	-1	hypothetical protein
3538574	3550081	11507	SIGI-HMM			A225_RS16540	3541085	3541893	-1	hypothetical protein
3538574	3550081	11507	SIGI-HMM			A225_RS16545	3541927	3542732	-1	hypothetical protein
3538574	3550081	11507	SIGI-HMM	WP_014838702.1		A225_RS16550	3542744	3545881	-1	hypothetical protein
3538574	3550081	11507	SIGI-HMM			A225_RS16555	3545929	3546693	-1	hypothetical protein
3538574	3550081	11507	SIGI-HMM	WP_042934367.1		A225_RS16560	3546717	3547457	-1	hypothetical protein
3538574	3550081	11507	SIGI-HMM			A225_RS16565	3547562	3548325	-1	hypothetical protein
3538574	3550081	11507	SIGI-HMM	WP_014838705.1		A225_RS16570	3548430	3549155	-1	hypothetical protein
3538574	3550081	11507	SIGI-HMM	WP_042934108.1		A225_RS16575	3549260	3550081	-1	hypothetical protein
4081016	4095819	14803	SIGI-HMM	WP_032719412.1		A225_RS00005	1	6097032	1	DNA polymerase I
4081016	4095819	14803	SIGI-HMM	WP_042934384.1		A225_RS19040	4081016	4082446	-1	lipopolysaccharide biosynthesis protein
4081016	4095819	14803	SIGI-HMM			A225_RS32045	4082486	4083123	-1	hypothetical protein
4081016	4095819	14803	SIGI-HMM	WP_042934125.1		A225_RS19050	4083533	4083916	-1	hypothetical protein
4081016	4095819	14803	SIGI-HMM	WP_014838950.1		A225_RS19055	4084283	4085404	-1	hypothetical protein
4081016	4095819	14803	SIGI-HMM	WP_014838951.1		A225_RS32050	4085425	4086585	-1	hypothetical protein
4081016	4095819	14803	SIGI-HMM	WP_071886338.1		A225_RS30945	4086611	4087129	-1	hypothetical protein
4081016	4095819	14803	SIGI-HMM	WP_042934127.1		A225_RS19070	4087749	4088627	-1	hypothetical protein
4081016	4095819	14803	SIGI-HMM	WP_042934128.1		A225_RS19075	4088624	4089457	-1	hypothetical protein
4081016	4095819	14803	SIGI-HMM	WP_014838953.1		A225_RS19080	4089584	4090501	-1	rhamnosyltransferase
4081016	4095819	14803	SIGI-HMM	WP_014838954.1		A225_RS19085	4090528	4091955	-1	undecaprenyl-phosphate galactose phosphotransferase WbaP
4081016	4095819	14803	SIGI-HMM	WP_014838955.1		A225_RS19090	4092066	4094231	-1	tyrosine protein kinase
4081016	4095819	14803	SIGI-HMM	WP_042934129.1		A225_RS19095	4094249	4094683	-1	protein-tyrosine-phosphatase
4081016	4095819	14803	SIGI-HMM	WP_014838957.1		A225_RS19100	4094683	4095819	-1	polysaccharide export protein Wza
4203562	4208565	5003	SIGI-HMM	WP_032719412.1		A225_RS00005	1	6097032	1	DNA polymerase I
4203562	4208565	5003	SIGI-HMM	WP_020244646.1		A225_RS19580	4203562	4204269	-1	hypothetical protein
4203562	4208565	5003	SIGI-HMM	WP_014839027.1		A225_RS19585	4205706	4206209	1	hypothetical protein
4203562	4208565	5003	SIGI-HMM			A225_RS19590	4207281	4208565	1	hypothetical protein
4317173	4321762	4589	SIGI-HMM	WP_032719412.1		A225_RS00005	1	6097032	1	DNA polymerase I
4317173	4321762	4589	SIGI-HMM	WP_014230191.1		A225_RS20085	4313767	4317186	-1	type VI secretion protein VasK
4317173	4321762	4589	SIGI-HMM	WP_014839082.1		A225_RS20090	4317173	4318333	-1	hypothetical protein	PAG
4317173	4321762	4589	SIGI-HMM	WP_014230193.1		A225_RS32130	4318337	4318603	-1	hypothetical protein
4317173	4321762	4589	SIGI-HMM	WP_014230194.1		A225_RS20095	4318633	4319313	-1	hypothetical protein
4317173	4321762	4589	SIGI-HMM	WP_014230195.1		A225_RS20100	4319310	4321214	-1	hypothetical protein
4317173	4321762	4589	SIGI-HMM	WP_014230196.1		A225_RS20105	4321223	4321762	-1	hypothetical protein
4317173	4321762	4589	SIGI-HMM	WP_014839083.1		A225_RS20110	4321755	4324370	-1	type IV secretion protein Rhs
4678781	4685027	6246	SIGI-HMM	WP_032719412.1		A225_RS00005	1	6097032	1	DNA polymerase I
4678781	4685027	6246	SIGI-HMM	WP_032721134.1		A225_RS21740	4678781	4679236	-1	hypothetical protein
4678781	4685027	6246	SIGI-HMM			A225_RS32185	4684770	4685027	1	hypothetical protein
5142240	5147500	5260	SIGI-HMM	WP_032719412.1		A225_RS00005	1	6097032	1	DNA polymerase I
5142240	5147500	5260	SIGI-HMM	WP_014839498.1		A225_RS23950	5142240	5143031	1	NAD-dependent dehydratase
5142240	5147500	5260	SIGI-HMM	WP_014839499.1		A225_RS23955	5143156	5143407	1	hypothetical protein
5142240	5147500	5260	SIGI-HMM	WP_042934170.1		A225_RS23960	5143464	5143832	1	AraC family transcriptional regulator
5142240	5147500	5260	SIGI-HMM	WP_014839500.1		A225_RS32265	5144179	5145099	1	hypothetical protein
5142240	5147500	5260	SIGI-HMM	WP_014839501.1		A225_RS23965	5145089	5146219	1	hypothetical protein
5142240	5147500	5260	SIGI-HMM	WP_014839502.1		A225_RS23970	5146331	5147500	-1	integrase
5237636	5245915	8279	SIGI-HMM	WP_032719412.1		A225_RS00005	1	6097032	1	DNA polymerase I
5237636	5245915	8279	SIGI-HMM	WP_042934177.1		A225_RS24420	5237636	5238658	1	hypothetical protein
5237636	5245915	8279	SIGI-HMM	WP_042934178.1		A225_RS24425	5238788	5239339	1	integrase
5237636	5245915	8279	SIGI-HMM	WP_042934179.1		A225_RS24430	5239365	5239703	1	hypothetical protein
5237636	5245915	8279	SIGI-HMM	WP_014839544.1		A225_RS24435	5239826	5240902	1	ATPase
5237636	5245915	8279	SIGI-HMM			A225_RS24440	5241202	5241407	-1	DNA-binding protein
5237636	5245915	8279	SIGI-HMM	WP_014839546.1		A225_RS24445	5241410	5241871	-1	hypothetical protein
5237636	5245915	8279	SIGI-HMM	WP_014839547.1		A225_RS24450	5242429	5243322	1	hypothetical protein
5237636	5245915	8279	SIGI-HMM	WP_042934413.1		A225_RS24455	5243327	5245915	1	DEAD/DEAH box helicase
6087040	6092941	5901	SIGI-HMM	WP_032719412.1		A225_RS00005	1	6097032	1	DNA polymerase I
6087040	6092941	5901	SIGI-HMM			A225_RS30975	6087040	6087291	-1	hypothetical protein
6087040	6092941	5901	SIGI-HMM	WP_014839873.1		A225_RS28440	6092423	6092941	-1	molybdopterin-guanine dinucleotide biosynthesis protein MobB
6087040	6092941	5901	SIGI-HMM	WP_014839874.1	mobA	A225_RS28445	6092938	6093519	-1	molybdenum cofactor guanylyltransferase

## Sheet: IslandPath-DIMOB
Table S6.2. Genomic Islands Predicted in K. michiganensis Using IslandPath-DIMOB
Island start	Island end	Length	Method	Gene name	Gene ID	Locus	Gene start	Gene end	Strand	Product	External Annotations
593131	653537	60406	IslandPath-DIMOB	WP_032719412.1		A225_RS00005	1	6097032	1	DNA polymerase I
593131	653537	60406	IslandPath-DIMOB	WP_014837232.1		A225_RS02750	593131	594402	1	integrase
593131	653537	60406	IslandPath-DIMOB	WP_071886304.1		A225_RS02755	594534	594824	1	hypothetical protein
593131	653537	60406	IslandPath-DIMOB	WP_014837233.1		A225_RS02765	595662	596441	1	hypothetical protein
593131	653537	60406	IslandPath-DIMOB	WP_040216732.1		A225_RS02770	596516	596998	1	hypothetical protein
593131	653537	60406	IslandPath-DIMOB			A225_RS31135	597148	597360	-1	hypothetical protein
593131	653537	60406	IslandPath-DIMOB			A225_RS31140	597463	597561	1	IS5 family transposase
593131	653537	60406	IslandPath-DIMOB			A225_RS31145	599099	599334	1	hypothetical protein
593131	653537	60406	IslandPath-DIMOB	WP_003031967.1		A225_RS02775	599344	600312	-1	IS110 family transposase
593131	653537	60406	IslandPath-DIMOB			A225_RS02780	600480	600692	1	transposase
593131	653537	60406	IslandPath-DIMOB			A225_RS31150	600650	600805	1	transposase
593131	653537	60406	IslandPath-DIMOB	WP_074184608.1		A225_RS31155	600809	600985	1	transposase
593131	653537	60406	IslandPath-DIMOB			A225_RS31160	600912	601283	-1	hypothetical protein
593131	653537	60406	IslandPath-DIMOB	WP_014837237.1		A225_RS02785	601577	603100	1	group II intron reverse transcriptase/maturase
593131	653537	60406	IslandPath-DIMOB			A225_RS02790	603169	603642	1	transposase
593131	653537	60406	IslandPath-DIMOB			A225_RS02795	603722	604114	-1	transposase
593131	653537	60406	IslandPath-DIMOB	WP_014837239.1		A225_RS02800	604335	606419	-1	ATP-dependent Lon protease
593131	653537	60406	IslandPath-DIMOB	WP_014837240.1		A225_RS02805	606430	609033	-1	alkaline phosphatase
593131	653537	60406	IslandPath-DIMOB			A225_RS31165	609216	612827	-1	SAM-dependent methyltransferase
593131	653537	60406	IslandPath-DIMOB	WP_014837241.1		A225_RS02820	612873	616514	-1	DNA repair ATPase
593131	653537	60406	IslandPath-DIMOB	WP_014837242.1		A225_RS02825	616526	617128	-1	hypothetical protein
593131	653537	60406	IslandPath-DIMOB	WP_014837243.1		A225_RS02830	617125	617733	-1	membrane protein
593131	653537	60406	IslandPath-DIMOB	WP_040216472.1		A225_RS02835	617755	617982	1	hypothetical protein
593131	653537	60406	IslandPath-DIMOB	WP_001118618.1		A225_RS02840	618353	619276	-1	IS5 family transposase
593131	653537	60406	IslandPath-DIMOB			A225_RS02850	619801	620097	-1	IS6 family transposase
593131	653537	60406	IslandPath-DIMOB	WP_014837245.1		A225_RS02855	620317	621534	-1	creatininase
593131	653537	60406	IslandPath-DIMOB	WP_014837246.1		A225_RS02860	621621	622574	-1	LysR family transcriptional regulator
593131	653537	60406	IslandPath-DIMOB			A225_RS02865	622731	623578	1	ABC transporter substrate-binding protein
593131	653537	60406	IslandPath-DIMOB	WP_042933959.1		A225_RS02870	623602	624273	1	amino acid ABC transporter permease
593131	653537	60406	IslandPath-DIMOB			A225_RS02875	624270	624931	1	amino acid ABC transporter permease
593131	653537	60406	IslandPath-DIMOB	WP_014837252.1		A225_RS02880	624936	625754	1	ATP-binding protein
593131	653537	60406	IslandPath-DIMOB	WP_014837253.1		A225_RS02885	625751	626695	1	EamA family transporter
593131	653537	60406	IslandPath-DIMOB	WP_042934256.1		A225_RS02890	627275	628852	-1	transposase
593131	653537	60406	IslandPath-DIMOB	WP_014837255.1		A225_RS02895	628895	629275	-1	transposase
593131	653537	60406	IslandPath-DIMOB	WP_071886350.1		A225_RS31170	629262	629594	-1	hypothetical protein
593131	653537	60406	IslandPath-DIMOB			A225_RS02905	629672	630007	1	transposase
593131	653537	60406	IslandPath-DIMOB	WP_049824811.1		A225_RS02910	630090	630383	-1	hypothetical protein
593131	653537	60406	IslandPath-DIMOB			A225_RS31175	630438	630789	-1	IS5 family transposase
593131	653537	60406	IslandPath-DIMOB	WP_014837258.1		A225_RS02915	630999	631316	1	hypothetical protein
593131	653537	60406	IslandPath-DIMOB			A225_RS02920	631781	632494	1	transposase
593131	653537	60406	IslandPath-DIMOB	WP_014837261.1		A225_RS02925	632582	632947	-1	hypothetical protein
593131	653537	60406	IslandPath-DIMOB			A225_RS31180	633368	633584	1	IS630 family transposase
593131	653537	60406	IslandPath-DIMOB			A225_RS02930	633618	634091	-1	IS66 family transposase
593131	653537	60406	IslandPath-DIMOB	WP_071846184.1		A225_RS31185	634093	634155	-1	hypothetical protein
593131	653537	60406	IslandPath-DIMOB	WP_042933962.1		A225_RS02935	634839	635387	1	ferrous iron transporter B
593131	653537	60406	IslandPath-DIMOB	WP_042933963.1		A225_RS02940	635469	636197	1	pilus assembly protein PapD
593131	653537	60406	IslandPath-DIMOB	WP_014837265.1		A225_RS02945	636273	638834	1	fimbrial protein
593131	653537	60406	IslandPath-DIMOB	WP_042933965.1		A225_RS02950	638831	639868	1	fimbrial protein
593131	653537	60406	IslandPath-DIMOB	WP_042934262.1		A225_RS31190	640200	640292	1	hypothetical protein
593131	653537	60406	IslandPath-DIMOB	WP_071886306.1		A225_RS31195	640297	640713	-1	hypothetical protein
593131	653537	60406	IslandPath-DIMOB	WP_042933967.1		A225_RS02960	641106	641819	-1	diguanylate phosphodiesterase
593131	653537	60406	IslandPath-DIMOB	WP_071846151.1		A225_RS31200	641835	642047	-1	hypothetical protein
593131	653537	60406	IslandPath-DIMOB			A225_RS02965	642421	642690	-1	transposase
593131	653537	60406	IslandPath-DIMOB	WP_042933968.1		A225_RS02970	642718	643023	1	addiction module antidote protein, HigA family
593131	653537	60406	IslandPath-DIMOB			A225_RS02975	643129	643458	1	IS4 family transposase
593131	653537	60406	IslandPath-DIMOB	WP_047725194.1		A225_RS31205	643574	643780	-1	AlpA family phage regulatory protein
593131	653537	60406	IslandPath-DIMOB	WP_044350487.1		A225_RS02980	644083	644325	-1	hypothetical protein
593131	653537	60406	IslandPath-DIMOB	WP_042933969.1		A225_RS02985	644438	645043	1	hypothetical protein
593131	653537	60406	IslandPath-DIMOB	WP_014837274.1		A225_RS02990	645646	647103	-1	hypothetical protein
593131	653537	60406	IslandPath-DIMOB	WP_071886307.1		A225_RS31210	647338	647970	-1	hypothetical protein
593131	653537	60406	IslandPath-DIMOB	WP_040217125.1		A225_RS02995	648510	649334	1	hypothetical protein
593131	653537	60406	IslandPath-DIMOB	WP_044347584.1		A225_RS03000	649340	649588	1	hypothetical protein
593131	653537	60406	IslandPath-DIMOB	WP_014837277.1		A225_RS03005	649668	650111	1	antirestriction protein
593131	653537	60406	IslandPath-DIMOB	WP_014837278.1		A225_RS03010	650123	650602	1	hypothetical protein
593131	653537	60406	IslandPath-DIMOB	WP_014837279.1		A225_RS03015	650616	650837	1	hypothetical protein
593131	653537	60406	IslandPath-DIMOB	WP_014837280.1		A225_RS03020	650862	651221	1	antitoxin
593131	653537	60406	IslandPath-DIMOB	WP_040217122.1		A225_RS03025	651277	651666	1	toxin CbtA
593131	653537	60406	IslandPath-DIMOB	WP_014837282.1		A225_RS03030	651753	652598	1	restriction methylase
593131	653537	60406	IslandPath-DIMOB	WP_014837283.1		A225_RS03035	652740	653537	1	transcriptional regulator
1461064	1525579	64515	IslandPath-DIMOB	WP_032719412.1		A225_RS00005	1	6097032	1	DNA polymerase I
1461064	1525579	64515	IslandPath-DIMOB	WP_042934012.1		A225_RS06710	1461064	1461303	-1	hypothetical protein
1461064	1525579	64515	IslandPath-DIMOB	WP_032419565.1		A225_RS06715	1461303	1461521	-1	conjugal transfer protein TraR
1461064	1525579	64515	IslandPath-DIMOB	WP_023304908.1		A225_RS06720	1461523	1461741	-1	hypothetical protein
1461064	1525579	64515	IslandPath-DIMOB	WP_014837627.1		A225_RS06725	1461738	1462505	-1	hypothetical protein
1461064	1525579	64515	IslandPath-DIMOB	WP_014837628.1		A225_RS06730	1462502	1463029	-1	phage N-6-adenine-methyltransferase
1461064	1525579	64515	IslandPath-DIMOB	WP_071886314.1		A225_RS31345	1463026	1463184	-1	hypothetical protein
1461064	1525579	64515	IslandPath-DIMOB	WP_040218321.1		A225_RS06735	1463181	1463804	-1	YqaJ-like viral recombinase
1461064	1525579	64515	IslandPath-DIMOB			A225_RS06740	1463801	1464303	-1	hypothetical protein
1461064	1525579	64515	IslandPath-DIMOB	WP_023328770.1		A225_RS06745	1464300	1464533	-1	hypothetical protein
1461064	1525579	64515	IslandPath-DIMOB	WP_042934013.1		A225_RS06750	1464545	1464829	-1	hypothetical protein
1461064	1525579	64515	IslandPath-DIMOB	WP_014837629.1		A225_RS06755	1464837	1465808	-1	hypothetical protein
1461064	1525579	64515	IslandPath-DIMOB	WP_008807814.1		A225_RS31350	1465888	1466094	-1	phage encoded cell division inhibitor protein
1461064	1525579	64515	IslandPath-DIMOB			A225_RS06760	1466522	1466724	1	hypothetical protein
1461064	1525579	64515	IslandPath-DIMOB	WP_038989578.1		A225_RS06765	1466761	1467537	-1	hypothetical protein
1461064	1525579	64515	IslandPath-DIMOB	WP_038989577.1		A225_RS06770	1467525	1468067	-1	hypothetical protein	PAG
1461064	1525579	64515	IslandPath-DIMOB	WP_024622727.1		A225_RS06775	1468359	1469048	-1	regulatory protein
1461064	1525579	64515	IslandPath-DIMOB	WP_004178811.1		A225_RS06780	1469153	1469386	1	transcriptional regulator
1461064	1525579	64515	IslandPath-DIMOB	WP_004141720.1		A225_RS06785	1469426	1469746	1	hypothetical protein
1461064	1525579	64515	IslandPath-DIMOB	WP_042934285.1		A225_RS06790	1469881	1470609	1	replication protein
1461064	1525579	64515	IslandPath-DIMOB	WP_014837634.1		A225_RS06795	1470606	1471382	1	Origin specific replication-binding factor
1461064	1525579	64515	IslandPath-DIMOB			A225_RS06800	1471382	1471684	1	hypothetical protein
1461064	1525579	64515	IslandPath-DIMOB	WP_014837636.1		A225_RS06805	1471681	1472121	1	hypothetical protein
1461064	1525579	64515	IslandPath-DIMOB	WP_042934014.1		A225_RS06810	1472118	1472393	1	DUF4752 domain-containing protein	PAG
1461064	1525579	64515	IslandPath-DIMOB			A225_RS06815	1472874	1473203	1	hypothetical protein
1461064	1525579	64515	IslandPath-DIMOB	WP_014837640.1		A225_RS06820	1473204	1473716	1	hypothetical protein
1461064	1525579	64515	IslandPath-DIMOB			A225_RS31355	1473713	1473913	1	hypothetical protein
1461064	1525579	64515	IslandPath-DIMOB	WP_014837641.1		A225_RS06835	1474522	1474710	1	hypothetical protein
1461064	1525579	64515	IslandPath-DIMOB	WP_014837643.1		A225_RS06840	1474964	1475431	1	NinB protein
1461064	1525579	64515	IslandPath-DIMOB	WP_004243010.1		A225_RS31360	1475412	1475579	1	hypothetical protein
1461064	1525579	64515	IslandPath-DIMOB	WP_014837644.1		A225_RS06850	1475576	1476247	1	serine/threonine protein phosphatase
1461064	1525579	64515	IslandPath-DIMOB	WP_042934015.1		A225_RS06855	1476240	1476821	1	protein ninG
1461064	1525579	64515	IslandPath-DIMOB	WP_042934016.1		A225_RS06865	1476955	1477452	1	antiterminator
1461064	1525579	64515	IslandPath-DIMOB	WP_004177184.1		A225_RS06875	1478255	1478566	1	holin
1461064	1525579	64515	IslandPath-DIMOB	WP_014837648.1		A225_RS06880	1478563	1479105	1	hypothetical protein
1461064	1525579	64515	IslandPath-DIMOB	WP_019705419.1		A225_RS31365	1479358	1479573	-1	KTSC domain-containing protein
1461064	1525579	64515	IslandPath-DIMOB	WP_042934018.1		A225_RS06890	1479777	1480553	1	hypothetical protein
1461064	1525579	64515	IslandPath-DIMOB	WP_014837651.1		A225_RS06895	1480504	1481904	1	hypothetical protein
1461064	1525579	64515	IslandPath-DIMOB	WP_042934019.1		A225_RS06900	1482142	1483593	1	HI1409 family phage-associated protein
1461064	1525579	64515	IslandPath-DIMOB	WP_042934020.1		A225_RS06905	1483649	1484197	1	phage Mu F like family protein
1461064	1525579	64515	IslandPath-DIMOB	WP_014837655.1		A225_RS06910	1484459	1485658	1	hypothetical protein
1461064	1525579	64515	IslandPath-DIMOB	WP_014837656.1		A225_RS06915	1485670	1486164	1	hypothetical protein
1461064	1525579	64515	IslandPath-DIMOB	WP_014837657.1		A225_RS06920	1486176	1487117	1	hypothetical protein
1461064	1525579	64515	IslandPath-DIMOB	WP_014837658.1		A225_RS06925	1487163	1487423	1	hypothetical protein
1461064	1525579	64515	IslandPath-DIMOB	WP_042934022.1		A225_RS06930	1487392	1487808	1	hypothetical protein
1461064	1525579	64515	IslandPath-DIMOB	WP_014837660.1		A225_RS06935	1487808	1488308	1	hypothetical protein
1461064	1525579	64515	IslandPath-DIMOB	WP_014837661.1		A225_RS06940	1488308	1488694	1	hypothetical protein
1461064	1525579	64515	IslandPath-DIMOB	WP_014837662.1		A225_RS06945	1488789	1489229	1	hypothetical protein
1461064	1525579	64515	IslandPath-DIMOB	WP_014837663.1		A225_RS06950	1489233	1490378	1	hypothetical protein
1461064	1525579	64515	IslandPath-DIMOB	WP_004199809.1		A225_RS06955	1490389	1490829	1	hypothetical protein
1461064	1525579	64515	IslandPath-DIMOB	WP_014837664.1		A225_RS06960	1490833	1491258	1	hypothetical protein
1461064	1525579	64515	IslandPath-DIMOB	WP_004152565.1		A225_RS06965	1491294	1491446	1	hypothetical protein
1461064	1525579	64515	IslandPath-DIMOB	WP_014837665.1		A225_RS06970	1491436	1493361	1	hypothetical protein
1461064	1525579	64515	IslandPath-DIMOB	WP_042934023.1		A225_RS06975	1493361	1493951	1	hypothetical protein
1461064	1525579	64515	IslandPath-DIMOB	WP_014837667.1		A225_RS06980	1493952	1494254	1	hypothetical protein
1461064	1525579	64515	IslandPath-DIMOB	WP_014837668.1		A225_RS06985	1494257	1495288	1	hypothetical protein
1461064	1525579	64515	IslandPath-DIMOB	WP_049824842.1		A225_RS06990	1495323	1495622	1	hypothetical protein
1461064	1525579	64515	IslandPath-DIMOB	WP_071886315.1		A225_RS31370	1495628	1495993	1	hypothetical protein
1461064	1525579	64515	IslandPath-DIMOB	WP_014837670.1		A225_RS06995	1496041	1496697	1	hypothetical protein
1461064	1525579	64515	IslandPath-DIMOB	WP_014837671.1		A225_RS07000	1496694	1497047	1	hypothetical protein
1461064	1525579	64515	IslandPath-DIMOB	WP_042934024.1		A225_RS07005	1497047	1498246	1	bacteriophage protein
1461064	1525579	64515	IslandPath-DIMOB	WP_042934025.1		A225_RS07010	1498243	1499016	1	hypothetical protein
1461064	1525579	64515	IslandPath-DIMOB	WP_042934026.1		A225_RS31375	1499016	1499801	1	hypothetical protein
1461064	1525579	64515	IslandPath-DIMOB	WP_042934027.1		A225_RS07020	1499801	1500379	1	tail assembly chaperone
1461064	1525579	64515	IslandPath-DIMOB	WP_014837674.1		A225_RS07025	1500403	1502688	1	hypothetical protein
1461064	1525579	64515	IslandPath-DIMOB	WP_009308066.1		A225_RS07030	1502698	1502955	1	hypothetical protein
1461064	1525579	64515	IslandPath-DIMOB	WP_042934295.1		A225_RS07035	1503080	1503319	1	hypothetical protein
1461064	1525579	64515	IslandPath-DIMOB	WP_042934028.1		A225_RS07040	1503319	1503639	1	hypothetical protein
1461064	1525579	64515	IslandPath-DIMOB	WP_042934029.1		A225_RS07045	1503985	1505199	1	integrase
1461064	1525579	64515	IslandPath-DIMOB	WP_014837677.1		A225_RS07050	1505343	1506275	1	hypothetical protein
1461064	1525579	64515	IslandPath-DIMOB	WP_029602956.1		A225_RS31380	1506387	1506599	1	dipicolinate synthase
1461064	1525579	64515	IslandPath-DIMOB	WP_042934030.1		A225_RS07055	1506599	1507030	1	hypothetical protein
1461064	1525579	64515	IslandPath-DIMOB	WP_042934031.1		A225_RS07060	1507044	1507646	1	antirepressor protein
1461064	1525579	64515	IslandPath-DIMOB	WP_014837681.1		A225_RS07065	1507646	1507825	1	DUF4222 domain-containing protein
1461064	1525579	64515	IslandPath-DIMOB	WP_014837682.1		A225_RS07070	1507822	1508781	1	haloacid dehalogenase
1461064	1525579	64515	IslandPath-DIMOB	WP_042934032.1		A225_RS07075	1508778	1509281	1	hypothetical protein
1461064	1525579	64515	IslandPath-DIMOB	WP_042934033.1		A225_RS07080	1509278	1509487	1	hypothetical protein
1461064	1525579	64515	IslandPath-DIMOB	WP_042934034.1		A225_RS07085	1509484	1510110	1	hypothetical protein
1461064	1525579	64515	IslandPath-DIMOB	WP_014837686.1		A225_RS07090	1510120	1510470	1	hypothetical protein
1461064	1525579	64515	IslandPath-DIMOB	WP_014837687.1		A225_RS07095	1510463	1513219	1	DNA primase
1461064	1525579	64515	IslandPath-DIMOB	WP_071886316.1		A225_RS31385	1513403	1513846	1	single-stranded DNA-binding protein
1461064	1525579	64515	IslandPath-DIMOB	WP_014837689.1		A225_RS07105	1513867	1514844	1	helix-turn-helix domain containing protein
1461064	1525579	64515	IslandPath-DIMOB	WP_014837690.1		A225_RS07110	1514876	1515733	-1	nuclease
1461064	1525579	64515	IslandPath-DIMOB	WP_014837691.1		A225_RS07120	1516614	1516940	1	hypothetical protein
1461064	1525579	64515	IslandPath-DIMOB	WP_014837692.1		A225_RS07125	1517074	1517259	1	hypothetical protein
1461064	1525579	64515	IslandPath-DIMOB			A225_RS32895	1517427	1517504	1	perC transcriptional activator
1461064	1525579	64515	IslandPath-DIMOB	WP_014837693.1		A225_RS07130	1517725	1518864	1	hypothetical protein
1461064	1525579	64515	IslandPath-DIMOB	WP_004213174.1		A225_RS07140	1519201	1519527	1	hypothetical protein
1461064	1525579	64515	IslandPath-DIMOB	WP_014837694.1		A225_RS07145	1519535	1522525	1	phage tail length tape-measure protein 1
1461064	1525579	64515	IslandPath-DIMOB	WP_071886317.1		A225_RS31390	1522692	1522976	1	hypothetical protein
1461064	1525579	64515	IslandPath-DIMOB	WP_042934037.1		A225_RS07150	1523068	1523439	1	hypothetical protein
1461064	1525579	64515	IslandPath-DIMOB	WP_042934038.1		A225_RS07155	1523610	1524239	1	hypothetical protein
1461064	1525579	64515	IslandPath-DIMOB			A225_RS31395	1524400	1524614	1	hypothetical protein
1461064	1525579	64515	IslandPath-DIMOB	WP_014837696.1		A225_RS07160	1524943	1525140	1	hypothetical protein
1461064	1525579	64515	IslandPath-DIMOB	WP_014837697.1		A225_RS07165	1525148	1525579	-1	hypothetical protein
1995791	2064063	68272	IslandPath-DIMOB	WP_032719412.1		A225_RS00005	1	6097032	1	DNA polymerase I
1995791	2064063	68272	IslandPath-DIMOB	WP_014837893.1		A225_RS09250	1995791	1996417	-1	glutathione S-transferase
1995791	2064063	68272	IslandPath-DIMOB	WP_014837894.1		A225_RS09255	1996516	1997802	-1	integrase
1995791	2064063	68272	IslandPath-DIMOB	WP_004111685.1		A225_RS09260	1997802	1998017	-1	hypothetical protein
1995791	2064063	68272	IslandPath-DIMOB	WP_014837895.1		A225_RS09265	1998105	1998449	-1	hypothetical protein
1995791	2064063	68272	IslandPath-DIMOB	WP_064404689.1		A225_RS31500	1998446	1998670	-1	hypothetical protein
1995791	2064063	68272	IslandPath-DIMOB	WP_025108072.1		A225_RS09270	1999012	1999305	-1	hypothetical protein
1995791	2064063	68272	IslandPath-DIMOB	WP_014837896.1		A225_RS30915	1999298	1999486	-1	hypothetical protein
1995791	2064063	68272	IslandPath-DIMOB	WP_025108070.1		A225_RS09280	1999896	2000300	-1	transcriptional regulator
1995791	2064063	68272	IslandPath-DIMOB	WP_009653783.1		A225_RS09285	2000380	2000607	1	transcriptional regulator
1995791	2064063	68272	IslandPath-DIMOB	WP_009653775.1		A225_RS09290	2000591	2001016	1	Rha family transcriptional regulator
1995791	2064063	68272	IslandPath-DIMOB	WP_071886321.1		A225_RS31505	2001030	2001284	1	hypothetical protein
1995791	2064063	68272	IslandPath-DIMOB	WP_009653780.1		A225_RS09295	2001281	2002357	1	hypothetical protein
1995791	2064063	68272	IslandPath-DIMOB	WP_014837897.1		A225_RS09300	2002370	2002627	1	hypothetical protein
1995791	2064063	68272	IslandPath-DIMOB	WP_029946971.1		A225_RS09305	2002687	2002905	1	hypothetical protein
1995791	2064063	68272	IslandPath-DIMOB	WP_004111726.1		A225_RS09310	2003343	2003636	1	hypothetical protein
1995791	2064063	68272	IslandPath-DIMOB			A225_RS09315	2004057	2004289	1	DNA damage-inducible protein I
1995791	2064063	68272	IslandPath-DIMOB	WP_014837900.1		A225_RS09320	2004416	2004598	1	hypothetical protein	PAG
1995791	2064063	68272	IslandPath-DIMOB	WP_025108065.1		A225_RS09325	2004765	2005358	1	hypothetical protein
1995791	2064063	68272	IslandPath-DIMOB	WP_014837902.1		A225_RS09330	2005355	2006251	1	phage N-6-adenine-methyltransferase
1995791	2064063	68272	IslandPath-DIMOB	WP_014837903.1		A225_RS09335	2006244	2008226	1	DNA methyltransferase
1995791	2064063	68272	IslandPath-DIMOB	WP_025108063.1		A225_RS09340	2008360	2008968	1	hypothetical protein
1995791	2064063	68272	IslandPath-DIMOB	WP_004177184.1		A225_RS09345	2009669	2009980	1	holin
1995791	2064063	68272	IslandPath-DIMOB	WP_004849279.1		A225_RS09350	2009977	2010519	1	hypothetical protein
1995791	2064063	68272	IslandPath-DIMOB	WP_014837905.1		A225_RS09355	2010516	2010860	1	hypothetical protein
1995791	2064063	68272	IslandPath-DIMOB	WP_014837906.1		A225_RS09360	2010857	2011132	1	hypothetical protein
1995791	2064063	68272	IslandPath-DIMOB	WP_042934045.1		A225_RS31510	2011083	2011277	1	hypothetical protein
1995791	2064063	68272	IslandPath-DIMOB	WP_014837907.1		A225_RS09370	2011368	2011652	-1	hypothetical protein
1995791	2064063	68272	IslandPath-DIMOB	WP_014837908.1		A225_RS09375	2011791	2012084	1	hypothetical protein
1995791	2064063	68272	IslandPath-DIMOB	WP_014228564.1		A225_RS09380	2012209	2012394	1	hypothetical protein
1995791	2064063	68272	IslandPath-DIMOB	WP_014837909.1		A225_RS09385	2012545	2012745	1	hypothetical protein
1995791	2064063	68272	IslandPath-DIMOB	WP_042934307.1		A225_RS09390	2012812	2013183	1	hypothetical protein
1995791	2064063	68272	IslandPath-DIMOB	WP_014837910.1		A225_RS09395	2013187	2014158	1	terminase small subunit
1995791	2064063	68272	IslandPath-DIMOB	WP_014837911.1		A225_RS09400	2014160	2015752	1	phage terminase
1995791	2064063	68272	IslandPath-DIMOB	WP_014837912.1		A225_RS09405	2015753	2015974	1	hypothetical protein
1995791	2064063	68272	IslandPath-DIMOB	WP_042934046.1		A225_RS09410	2015974	2017587	1	hypothetical protein
1995791	2064063	68272	IslandPath-DIMOB	WP_014837914.1		A225_RS09415	2017584	2017877	1	hypothetical protein
1995791	2064063	68272	IslandPath-DIMOB	WP_014837915.1		A225_RS09420	2017913	2018878	1	hypothetical protein
1995791	2064063	68272	IslandPath-DIMOB	WP_014837916.1		A225_RS09425	2019016	2019867	1	hypothetical protein
1995791	2064063	68272	IslandPath-DIMOB	WP_014837917.1		A225_RS09430	2019878	2020144	1	hypothetical protein
1995791	2064063	68272	IslandPath-DIMOB	WP_014837918.1		A225_RS09435	2020193	2020618	1	hypothetical protein
1995791	2064063	68272	IslandPath-DIMOB	WP_042934047.1		A225_RS09440	2020618	2021244	1	hypothetical protein
1995791	2064063	68272	IslandPath-DIMOB	WP_014837920.1		A225_RS09445	2021253	2023937	1	hypothetical protein
1995791	2064063	68272	IslandPath-DIMOB	WP_049824817.1		A225_RS30920	2023927	2024370	1	hypothetical protein
1995791	2064063	68272	IslandPath-DIMOB	WP_049824818.1		A225_RS30925	2024345	2025160	1	hypothetical protein
1995791	2064063	68272	IslandPath-DIMOB	WP_014837923.1		A225_RS09455	2025428	2027779	1	transglycosylase
1995791	2064063	68272	IslandPath-DIMOB	WP_014837924.1		A225_RS09460	2027776	2029584	1	hypothetical protein
1995791	2064063	68272	IslandPath-DIMOB	WP_014837925.1		A225_RS09465	2029588	2032062	1	hypothetical protein
1995791	2064063	68272	IslandPath-DIMOB	WP_042928472.1		A225_RS09470	2032066	2032371	1	hypothetical protein
1995791	2064063	68272	IslandPath-DIMOB	WP_009654380.1		A225_RS31515	2032453	2032605	-1	hypothetical protein
1995791	2064063	68272	IslandPath-DIMOB			A225_RS31520	2033158	2033567	1	hypothetical protein
1995791	2064063	68272	IslandPath-DIMOB			A225_RS32915	2033700	2033777	-1	replication initiator protein
1995791	2064063	68272	IslandPath-DIMOB	WP_001067855.1		A225_RS09480	2033768	2034472	1	IS6 family transposase
1995791	2064063	68272	IslandPath-DIMOB	WP_000480968.1		A225_RS09485	2034533	2035369	-1	aminoglycoside O-phosphotransferase APH(6)-Id	RGI
1995791	2064063	68272	IslandPath-DIMOB	WP_001145207.1		A225_RS09490	2035369	2036127	-1	APH(3'') family aminoglycoside O-phosphotransferase	RGI
1995791	2064063	68272	IslandPath-DIMOB	WP_001043265.1		A225_RS09500	2036232	2037047	-1	sulfonamide-resistant dihydropteroate synthase Sul2	RGI
1995791	2064063	68272	IslandPath-DIMOB			A225_RS31530	2037071	2037148	1	transcriptional regulator
1995791	2064063	68272	IslandPath-DIMOB	WP_000240536.1		A225_RS09505	2037354	2038205	-1	replication protein
1995791	2064063	68272	IslandPath-DIMOB	WP_000880559.1		A225_RS09510	2038192	2038899	-1	hypothetical protein
1995791	2064063	68272	IslandPath-DIMOB			A225_RS31535	2038893	2039015	1	AraC family transcriptional regulator
1995791	2064063	68272	IslandPath-DIMOB	WP_001067855.1		A225_RS09515	2038961	2039665	-1	IS6 family transposase
1995791	2064063	68272	IslandPath-DIMOB	WP_014837927.1		A225_RS09520	2039702	2040829	-1	hypothetical protein
1995791	2064063	68272	IslandPath-DIMOB	WP_001330846.1		A225_RS09525	2040880	2041125	-1	hypothetical protein
1995791	2064063	68272	IslandPath-DIMOB	WP_000951934.1		A225_RS09530	2041131	2041322	1	hypothetical protein
1995791	2064063	68272	IslandPath-DIMOB	WP_000587837.1		A225_RS09535	2041804	2042346	-1	hypothetical protein
1995791	2064063	68272	IslandPath-DIMOB	WP_000557454.1		A225_RS09540	2042359	2043219	-1	aminoglycoside N-acetyltransferase AAC(3)-IId	CARD
1995791	2064063	68272	IslandPath-DIMOB	WP_012477590.1		A225_RS31540	2043362	2044282	1	IS4 family transposase
1995791	2064063	68272	IslandPath-DIMOB	WP_001067855.1		A225_RS09545	2044316	2045020	-1	IS6 family transposase
1995791	2064063	68272	IslandPath-DIMOB	WP_054574008.1		A225_RS31545	2045067	2045207	-1	hypothetical protein
1995791	2064063	68272	IslandPath-DIMOB	WP_032152941.1		A225_RS09550	2045272	2045562	1	transposase
1995791	2064063	68272	IslandPath-DIMOB	WP_001067855.1		A225_RS09555	2045599	2046303	1	IS6 family transposase
1995791	2064063	68272	IslandPath-DIMOB			A225_RS32920	2046249	2046362	-1	adenine-specific DNA-methyltransferase
1995791	2064063	68272	IslandPath-DIMOB	WP_000845048.1		A225_RS09560	2046378	2047391	-1	integron integrase
1995791	2064063	68272	IslandPath-DIMOB	WP_001389366.1		A225_RS09565	2047549	2048022	1	trimethoprim-resistant dihydrofolate reductase DfrA17	CARD
1995791	2064063	68272	IslandPath-DIMOB	WP_000503573.1		A225_RS09570	2048153	2048941	1	ANT(3'')-Ia family aminoglycoside nucleotidyltransferase AadA5	CARD
1995791	2064063	68272	IslandPath-DIMOB	WP_000679427.1		A225_RS09575	2049147	2049494	1	quaternary ammonium compound efflux SMR transporter QacE delta 1
1995791	2064063	68272	IslandPath-DIMOB	WP_000259031.1		A225_RS09580	2049488	2050327	1	sulfonamide-resistant dihydropteroate synthase Sul1	CARD
1995791	2064063	68272	IslandPath-DIMOB	WP_001993321.1		A225_RS31550	2050257	2050436	-1	hypothetical protein
1995791	2064063	68272	IslandPath-DIMOB	WP_000376616.1		A225_RS09585	2050455	2050658	1	hypothetical protein
1995791	2064063	68272	IslandPath-DIMOB	WP_000184001.1		A225_RS09590	2050813	2052018	1	chromate transporter
1995791	2064063	68272	IslandPath-DIMOB	WP_000130000.1		A225_RS09595	2052029	2052334	1	PadR family transcriptional regulator
1995791	2064063	68272	IslandPath-DIMOB	WP_024143553.1		A225_RS31555	2052350	2052532	-1	hypothetical protein
1995791	2064063	68272	IslandPath-DIMOB			A225_RS32925	2052500	2052595	1	resolvase
1995791	2064063	68272	IslandPath-DIMOB	WP_001389365.1		A225_RS09600	2052561	2053325	1	IS6 family transposase
1995791	2064063	68272	IslandPath-DIMOB	WP_001348798.1		A225_RS09605	2053516	2053704	-1	hypothetical protein
1995791	2064063	68272	IslandPath-DIMOB	WP_001137892.1		A225_RS09610	2053818	2054402	-1	macrolide 2'-phosphotransferase
1995791	2064063	68272	IslandPath-DIMOB	WP_000004159.1		A225_RS09615	2054402	2055640	-1	MFS transporter	CARD
1995791	2064063	68272	IslandPath-DIMOB	WP_000219391.1		A225_RS09620	2055637	2056542	-1	Mph(A) family macrolide 2'-phosphotransferase	CARD
1995791	2064063	68272	IslandPath-DIMOB	WP_001067855.1		A225_RS09625	2056664	2057368	-1	IS6 family transposase
1995791	2064063	68272	IslandPath-DIMOB			A225_RS09630	2057433	2058554	-1	hypothetical protein
1995791	2064063	68272	IslandPath-DIMOB			A225_RS31575	2058486	2058671	1	resolvase
1995791	2064063	68272	IslandPath-DIMOB	WP_000204520.1		A225_RS09635	2058593	2059300	-1	EAL domain-containing protein
1995791	2064063	68272	IslandPath-DIMOB	WP_000993386.1		A225_RS09640	2059297	2059533	-1	mercury resistance protein
1995791	2064063	68272	IslandPath-DIMOB	WP_014837931.1		A225_RS09645	2059530	2059892	-1	transcriptional regulator
1995791	2064063	68272	IslandPath-DIMOB	WP_000105636.1		A225_RS09650	2059910	2061604	-1	mercury(II) reductase
1995791	2064063	68272	IslandPath-DIMOB	WP_001340589.1		A225_RS09655	2061656	2062078	-1	mercury transporter MerC
1995791	2064063	68272	IslandPath-DIMOB	WP_000732293.1		A225_RS09660	2062114	2062389	-1	mercuric transport protein periplasmic component
1995791	2064063	68272	IslandPath-DIMOB	WP_001294663.1		A225_RS09665	2062403	2062753	-1	mercuric transporter
1995791	2064063	68272	IslandPath-DIMOB	WP_000429836.1		A225_RS09670	2062825	2063259	1	mercuric resistance operon regulatory protein
1995791	2064063	68272	IslandPath-DIMOB	WP_001119291.1		A225_RS09675	2063366	2063869	-1	insertion element IS1 protein InsB
1995791	2064063	68272	IslandPath-DIMOB	WP_000179210.1		A225_RS31580	2063788	2064063	-1	transposase
1995791	2064063	68272	IslandPath-DIMOB			A225_RS32930	2064020	2064118	-1	glycosyl transferase
2504631	2559584	54953	IslandPath-DIMOB	WP_032719412.1		A225_RS00005	1	6097032	1	DNA polymerase I
2504631	2559584	54953	IslandPath-DIMOB	WP_008806033.1		A225_RS11640	2504631	2505773	-1	integrase
2504631	2559584	54953	IslandPath-DIMOB	WP_008806034.1		A225_RS11645	2505763	2505999	-1	excisionase
2504631	2559584	54953	IslandPath-DIMOB	WP_071703928.1		A225_RS31675	2506028	2506300	-1	hypothetical protein
2504631	2559584	54953	IslandPath-DIMOB	WP_040235764.1		A225_RS11650	2506300	2506536	-1	hypothetical protein
2504631	2559584	54953	IslandPath-DIMOB	WP_014838111.1		A225_RS11655	2506529	2507080	-1	hypothetical protein
2504631	2559584	54953	IslandPath-DIMOB	WP_042934056.1		A225_RS11660	2507077	2507304	-1	hypothetical protein
2504631	2559584	54953	IslandPath-DIMOB			A225_RS31680	2507305	2507466	-1	addiction module toxin RelE
2504631	2559584	54953	IslandPath-DIMOB	WP_042934057.1		A225_RS11670	2507732	2508076	-1	hypothetical protein
2504631	2559584	54953	IslandPath-DIMOB	WP_014838115.1		A225_RS11675	2508204	2508989	-1	hypothetical protein
2504631	2559584	54953	IslandPath-DIMOB	WP_023343167.1		A225_RS11680	2508982	2509182	-1	hypothetical protein
2504631	2559584	54953	IslandPath-DIMOB	WP_042934058.1		A225_RS11685	2509182	2509709	-1	hypothetical protein
2504631	2559584	54953	IslandPath-DIMOB	WP_014838117.1		A225_RS11690	2509845	2510675	-1	hypothetical protein
2504631	2559584	54953	IslandPath-DIMOB	WP_014838118.1		A225_RS11695	2510728	2511099	-1	hypothetical protein
2504631	2559584	54953	IslandPath-DIMOB	WP_040235775.1		A225_RS31685	2511174	2511359	1	hypothetical protein
2504631	2559584	54953	IslandPath-DIMOB	WP_040235776.1		A225_RS11705	2511940	2512431	1	hypothetical protein
2504631	2559584	54953	IslandPath-DIMOB	WP_038808210.1		A225_RS11710	2512704	2513336	-1	DNA-binding protein
2504631	2559584	54953	IslandPath-DIMOB	WP_025714631.1		A225_RS11715	2513434	2513664	1	transcriptional regulator
2504631	2559584	54953	IslandPath-DIMOB	WP_014838120.1		A225_RS11720	2513898	2514365	-1	hypothetical protein
2504631	2559584	54953	IslandPath-DIMOB	WP_014838121.1		A225_RS11725	2514446	2514994	1	hypothetical protein
2504631	2559584	54953	IslandPath-DIMOB	WP_023322342.1		A225_RS31690	2515167	2515346	1	DUF4222 domain-containing protein
2504631	2559584	54953	IslandPath-DIMOB	WP_014838122.1		A225_RS11730	2515336	2516247	1	GntR family transcriptional regulator
2504631	2559584	54953	IslandPath-DIMOB	WP_038808205.1		A225_RS11735	2516244	2516702	1	hypothetical protein
2504631	2559584	54953	IslandPath-DIMOB	WP_014838123.1		A225_RS11740	2516690	2518072	1	phage N-6-adenine-methyltransferase
2504631	2559584	54953	IslandPath-DIMOB	WP_042934060.1		A225_RS11745	2518065	2520047	1	DNA methyltransferase
2504631	2559584	54953	IslandPath-DIMOB	WP_014838125.1		A225_RS11750	2520044	2520520	1	SOS-response repressor and protease LexA
2504631	2559584	54953	IslandPath-DIMOB	WP_042934062.1		A225_RS11755	2520517	2520915	1	crossover junction endodeoxyribonuclease
2504631	2559584	54953	IslandPath-DIMOB	WP_049824822.1		A225_RS11760	2521005	2521826	1	DNA-binding protein
2504631	2559584	54953	IslandPath-DIMOB	WP_042934326.1		A225_RS11765	2521836	2522894	1	hypothetical protein
2504631	2559584	54953	IslandPath-DIMOB	WP_042934063.1		A225_RS11770	2522913	2523743	1	antitermination protein
2504631	2559584	54953	IslandPath-DIMOB	WP_023343183.1		A225_RS11775	2523953	2524144	1	hypothetical protein
2504631	2559584	54953	IslandPath-DIMOB	WP_014838128.1		A225_RS11780	2524294	2525346	1	DNA adenine methylase
2504631	2559584	54953	IslandPath-DIMOB	WP_038808196.1		A225_RS11785	2525789	2526346	1	hypothetical protein
2504631	2559584	54953	IslandPath-DIMOB	WP_049824823.1		A225_RS30930	2526343	2526822	1	hypothetical protein
2504631	2559584	54953	IslandPath-DIMOB	WP_042934064.1		A225_RS11795	2527410	2527799	1	membrane protein
2504631	2559584	54953	IslandPath-DIMOB	WP_042934065.1		A225_RS11800	2527789	2528067	1	membrane protein
2504631	2559584	54953	IslandPath-DIMOB	WP_014838132.1		A225_RS11805	2528157	2528696	1	hypothetical protein
2504631	2559584	54953	IslandPath-DIMOB	WP_042934066.1		A225_RS11810	2528693	2529040	1	hypothetical protein
2504631	2559584	54953	IslandPath-DIMOB	WP_014838134.1		A225_RS11815	2529037	2529312	1	hypothetical protein
2504631	2559584	54953	IslandPath-DIMOB	WP_042934067.1		A225_RS31695	2529263	2529454	1	hypothetical protein
2504631	2559584	54953	IslandPath-DIMOB	WP_071886326.1		A225_RS31700	2529491	2529682	-1	hypothetical protein
2504631	2559584	54953	IslandPath-DIMOB	WP_014838135.1		A225_RS11825	2529862	2530107	1	hypothetical protein
2504631	2559584	54953	IslandPath-DIMOB	WP_071592591.1		A225_RS31705	2530188	2530373	1	Eag protein
2504631	2559584	54953	IslandPath-DIMOB	WP_014838136.1		A225_RS11830	2530431	2530772	1	HNH endonuclease
2504631	2559584	54953	IslandPath-DIMOB	WP_014838137.1		A225_RS11835	2530890	2531354	1	terminase
2504631	2559584	54953	IslandPath-DIMOB	WP_014838138.1		A225_RS11840	2531374	2533044	1	terminase
2504631	2559584	54953	IslandPath-DIMOB	WP_042934068.1		A225_RS11845	2533051	2534370	1	histone H1
2504631	2559584	54953	IslandPath-DIMOB	WP_014838140.1		A225_RS11850	2534346	2535053	1	peptidase U35
2504631	2559584	54953	IslandPath-DIMOB	WP_014838141.1		A225_RS11855	2535063	2536283	1	phage capsid protein
2504631	2559584	54953	IslandPath-DIMOB	WP_014838142.1		A225_RS11860	2536329	2536583	1	hypothetical protein
2504631	2559584	54953	IslandPath-DIMOB	WP_032734570.1		A225_RS11865	2536589	2536921	1	hypothetical protein
2504631	2559584	54953	IslandPath-DIMOB	WP_042934069.1		A225_RS11870	2536934	2537272	1	head-tail adaptor protein
2504631	2559584	54953	IslandPath-DIMOB	WP_014838144.1		A225_RS11875	2537269	2537718	1	hypothetical protein
2504631	2559584	54953	IslandPath-DIMOB	WP_014838145.1		A225_RS11880	2537715	2538062	1	hypothetical protein
2504631	2559584	54953	IslandPath-DIMOB	WP_014838146.1		A225_RS11885	2538119	2538829	1	tail protein
2504631	2559584	54953	IslandPath-DIMOB	WP_014838147.1		A225_RS11890	2538860	2539264	1	phage tail protein
2504631	2559584	54953	IslandPath-DIMOB	WP_042934070.1		A225_RS11895	2539267	2539572	1	phage tail protein
2504631	2559584	54953	IslandPath-DIMOB	WP_071886327.1		A225_RS31710	2539627	2539968	1	hypothetical protein
2504631	2559584	54953	IslandPath-DIMOB	WP_014838149.1		A225_RS11900	2540028	2543633	1	phage tail tape measure protein
2504631	2559584	54953	IslandPath-DIMOB	WP_042934071.1		A225_RS11905	2543654	2544127	1	hypothetical protein
2504631	2559584	54953	IslandPath-DIMOB	WP_014838151.1		A225_RS11910	2544114	2544599	1	ArsR family transcriptional regulator
2504631	2559584	54953	IslandPath-DIMOB	WP_042934072.1		A225_RS11915	2544609	2544989	1	hypothetical protein
2504631	2559584	54953	IslandPath-DIMOB	WP_014838152.1		A225_RS11920	2544986	2548069	1	kinase
2504631	2559584	54953	IslandPath-DIMOB	WP_014838153.1		A225_RS11925	2548134	2550353	1	hypothetical protein
2504631	2559584	54953	IslandPath-DIMOB	WP_042934074.1		A225_RS11930	2550363	2550620	1	hypothetical protein
2504631	2559584	54953	IslandPath-DIMOB	WP_042934075.1		A225_RS11935	2550656	2550928	-1	hypothetical protein
2504631	2559584	54953	IslandPath-DIMOB	WP_014838154.1		A225_RS11940	2550938	2552929	-1	hypothetical protein
2504631	2559584	54953	IslandPath-DIMOB	WP_014838155.1		A225_RS11945	2553020	2553568	1	DNA invertase
2504631	2559584	54953	IslandPath-DIMOB	WP_031592310.1		A225_RS11950	2553698	2553940	-1	hypothetical protein
2504631	2559584	54953	IslandPath-DIMOB	WP_014838156.1		A225_RS11955	2553940	2554182	-1	DNA-damage-inducible protein I
2504631	2559584	54953	IslandPath-DIMOB	WP_042934076.1		A225_RS11960	2554260	2554679	1	DNA polymerase V subunit UmuD
2504631	2559584	54953	IslandPath-DIMOB	WP_014838158.1		A225_RS11965	2554682	2555947	1	DNA polymerase V subunit UmuC
2504631	2559584	54953	IslandPath-DIMOB	WP_014838159.1		A225_RS11970	2556188	2557294	1	hypothetical protein
2504631	2559584	54953	IslandPath-DIMOB	WP_042934077.1		A225_RS11975	2557395	2557946	1	hypothetical protein
2504631	2559584	54953	IslandPath-DIMOB			A225_RS11980	2558090	2558515	1	transposase
2504631	2559584	54953	IslandPath-DIMOB	WP_042934078.1		A225_RS11985	2558765	2559178	-1	hypothetical protein
2504631	2559584	54953	IslandPath-DIMOB	WP_014838161.1		A225_RS11990	2559402	2559584	1	isocitrate dehydrogenase
2706643	2717805	11162	IslandPath-DIMOB	WP_032719412.1		A225_RS00005	1	6097032	1	DNA polymerase I
2706643	2717805	11162	IslandPath-DIMOB	WP_014838223.1		A225_RS12680	2706643	2707812	1	amidohydrolase
2706643	2717805	11162	IslandPath-DIMOB	WP_014838224.1		A225_RS12685	2707838	2709229	1	MFS transporter	RGI
2706643	2717805	11162	IslandPath-DIMOB	WP_014229026.1		A225_RS12690	2709220	2710194	-1	phage shock protein operon transcriptional activator
2706643	2717805	11162	IslandPath-DIMOB	WP_004121203.1		A225_RS12695	2710362	2711030	1	phage shock protein PspA
2706643	2717805	11162	IslandPath-DIMOB	WP_004101459.1		A225_RS12700	2711081	2711305	1	phage shock protein B
2706643	2717805	11162	IslandPath-DIMOB	WP_004850207.1		A225_RS12705	2711305	2711664	1	DNA-binding transcriptional activator PspC
2706643	2717805	11162	IslandPath-DIMOB	WP_004101464.1		A225_RS12710	2711684	2711914	1	phage shock protein D
2706643	2717805	11162	IslandPath-DIMOB	WP_014229028.1		A225_RS12715	2711949	2712263	1	thiosulfate sulfurtransferase PspE
2706643	2717805	11162	IslandPath-DIMOB	WP_014229029.1		A225_RS12720	2712352	2713749	1	hypothetical protein
2706643	2717805	11162	IslandPath-DIMOB	WP_014838227.1		A225_RS12725	2713746	2714807	1	hypothetical protein
2706643	2717805	11162	IslandPath-DIMOB	WP_004850219.1		A225_RS12730	2715092	2716633	1	TyrR family transcriptional regulator
2706643	2717805	11162	IslandPath-DIMOB	WP_014838228.1		A225_RS12735	2716750	2717805	1	AbrB family transcriptional regulator
2771432	2809362	37930	IslandPath-DIMOB	WP_032719412.1		A225_RS00005	1	6097032	1	DNA polymerase I
2771432	2809362	37930	IslandPath-DIMOB	WP_025108179.1		A225_RS13010	2771432	2772967	1	type VI secretion protein EvpB
2771432	2809362	37930	IslandPath-DIMOB	WP_014838267.1		A225_RS13015	2772981	2774324	1	type VI secretion system-associated protein
2771432	2809362	37930	IslandPath-DIMOB	WP_014838268.1		A225_RS13020	2774321	2774986	1	membrane protein
2771432	2809362	37930	IslandPath-DIMOB	WP_042934081.1		A225_RS13025	2774983	2776671	1	membrane protein
2771432	2809362	37930	IslandPath-DIMOB	WP_014838270.1		A225_RS13030	2776816	2777307	1	hypothetical protein
2771432	2809362	37930	IslandPath-DIMOB			A225_RS13035	2777554	2780197	1	ClpV1 family T6SS ATPase
2771432	2809362	37930	IslandPath-DIMOB	WP_014838274.1		A225_RS13040	2780194	2782689	1	type IV secretion protein Rhs
2771432	2809362	37930	IslandPath-DIMOB	WP_014838275.1		A225_RS13045	2782942	2784909	1	membrane protein
2771432	2809362	37930	IslandPath-DIMOB	WP_042934082.1		A225_RS13050	2784911	2785171	1	PAAR motif family protein
2771432	2809362	37930	IslandPath-DIMOB	WP_014838276.1		A225_RS13055	2785171	2786604	1	hypothetical protein
2771432	2809362	37930	IslandPath-DIMOB			A225_RS13060	2786886	2789978	1	type VI secretion protein VasK
2771432	2809362	37930	IslandPath-DIMOB	WP_014838278.1		A225_RS13065	2790074	2790352	1	hypothetical protein
2771432	2809362	37930	IslandPath-DIMOB	WP_014838279.1		A225_RS13070	2790365	2792125	1	type VI secretion protein ImpG
2771432	2809362	37930	IslandPath-DIMOB	WP_014838280.1		A225_RS13075	2792089	2793174	1	hypothetical protein
2771432	2809362	37930	IslandPath-DIMOB	WP_014838281.1		A225_RS13080	2793194	2793691	1	type VI secretion system-associated lipoprotein
2771432	2809362	37930	IslandPath-DIMOB	WP_014838282.1		A225_RS13085	2793693	2794148	1	hypothetical protein
2771432	2809362	37930	IslandPath-DIMOB	WP_014838283.1		A225_RS13090	2794172	2795506	1	hypothetical protein
2771432	2809362	37930	IslandPath-DIMOB	WP_014838284.1		A225_RS13095	2795669	2797348	-1	beta-xylosidase
2771432	2809362	37930	IslandPath-DIMOB	WP_014838285.1		A225_RS13100	2797403	2798857	-1	Xyloside transporter XynT
2771432	2809362	37930	IslandPath-DIMOB	WP_001339197.1		A225_RS31750	2799093	2800301	1	IS4 family transposase
2771432	2809362	37930	IslandPath-DIMOB	WP_000275180.1		A225_RS13105	2800311	2800727	-1	transposase	CARD
2771432	2809362	37930	IslandPath-DIMOB			A225_RS13110	2800815	2801407	1	transposase
2771432	2809362	37930	IslandPath-DIMOB	WP_001089068.1		A225_RS13115	2801520	2802725	-1	tetracycline efflux MFS transporter Tet(B)	RGI
2771432	2809362	37930	IslandPath-DIMOB	WP_000088605.1		A225_RS31755	2802807	2803430	1	transposase
2771432	2809362	37930	IslandPath-DIMOB	WP_001284954.1		A225_RS31760	2803408	2804094	-1	transcriptional regulator
2771432	2809362	37930	IslandPath-DIMOB	WP_000460651.1		A225_RS13120	2804102	2804488	-1	hypothetical protein
2771432	2809362	37930	IslandPath-DIMOB	WP_000562370.1		A225_RS31765	2804481	2804801	-1	monooxygenase
2771432	2809362	37930	IslandPath-DIMOB	WP_014838286.1		A225_RS13125	2805245	2806261	1	sodium:glutamate symporter
2771432	2809362	37930	IslandPath-DIMOB	WP_001339197.1		A225_RS31770	2806230	2807438	-1	IS4 family transposase
2771432	2809362	37930	IslandPath-DIMOB			A225_RS31775	2807378	2807545	-1	LPS core heptose(II) kinase RfaY
2771432	2809362	37930	IslandPath-DIMOB			A225_RS31780	2807549	2807788	1	sodium/glutamate symport carrier protein
2771432	2809362	37930	IslandPath-DIMOB	WP_001303004.1		A225_RS31785	2808019	2808144	1	LysR family transcriptional regulator
2771432	2809362	37930	IslandPath-DIMOB	WP_001339175.1		A225_RS31790	2808154	2809362	-1	IS4 family transposase
3133962	3146531	12569	IslandPath-DIMOB	WP_032719412.1		A225_RS00005	1	6097032	1	DNA polymerase I
3133962	3146531	12569	IslandPath-DIMOB	WP_014229357.1		A225_RS14610	3133962	3134717	-1	cobalt transporter
3133962	3146531	12569	IslandPath-DIMOB	WP_014838480.1		A225_RS14615	3134728	3134937	-1	cobalt transporter
3133962	3146531	12569	IslandPath-DIMOB	WP_014838481.1		A225_RS14620	3134934	3135401	-1	nitrile hydratase accessory protein
3133962	3146531	12569	IslandPath-DIMOB	WP_014838482.1		A225_RS14625	3135398	3136024	-1	nitrile hydratase subunit beta
3133962	3146531	12569	IslandPath-DIMOB	WP_009652266.1		A225_RS14630	3136068	3136676	-1	nitrile hydratase subunit alpha
3133962	3146531	12569	IslandPath-DIMOB	WP_014838483.1		A225_RS14635	3136700	3138214	-1	amidase
3133962	3146531	12569	IslandPath-DIMOB	WP_014229362.1		A225_RS14640	3138350	3138832	-1	globin
3133962	3146531	12569	IslandPath-DIMOB	WP_014838484.1		A225_RS14645	3138887	3139780	-1	hypothetical protein
3133962	3146531	12569	IslandPath-DIMOB	WP_014838485.1		A225_RS14650	3140181	3141179	1	AraC family transcriptional regulator
3133962	3146531	12569	IslandPath-DIMOB	WP_001567368.1		A225_RS14655	3141492	3142895	1	transposase
3133962	3146531	12569	IslandPath-DIMOB	WP_001567369.1		A225_RS14660	3142924	3143556	-1	hypothetical protein
3133962	3146531	12569	IslandPath-DIMOB			A225_RS14665	3143790	3144350	1	transposase
3133962	3146531	12569	IslandPath-DIMOB	WP_014838489.1		A225_RS14670	3144392	3144586	1	hypothetical protein
3133962	3146531	12569	IslandPath-DIMOB	WP_032719104.1		A225_RS14675	3144589	3144897	1	hypothetical protein
3133962	3146531	12569	IslandPath-DIMOB	WP_038424961.1		A225_RS14680	3145039	3145392	-1	steroid Delta-isomerase
3133962	3146531	12569	IslandPath-DIMOB	WP_038424510.1		A225_RS14685	3145716	3146531	1	aminoglycoside 3'-phosphotransferase	RGI
3507100	3516462	9362	IslandPath-DIMOB	WP_032719412.1		A225_RS00005	1	6097032	1	DNA polymerase I
3507100	3516462	9362	IslandPath-DIMOB	WP_014838684.1		A225_RS16405	3507100	3509505	-1	membrane-bound PQQ-dependent dehydrogenase, glucose/quinate/shikimate family
3507100	3516462	9362	IslandPath-DIMOB	WP_014229630.1		A225_RS16410	3509930	3510478	1	integrase
3507100	3516462	9362	IslandPath-DIMOB	WP_014229631.1		A225_RS16415	3510935	3511453	1	fimbrial protein
3507100	3516462	9362	IslandPath-DIMOB	WP_014229632.1		A225_RS16420	3511554	3512243	1	fimbrial assembly chaperone
3507100	3516462	9362	IslandPath-DIMOB	WP_049824847.1		A225_RS16425	3512251	3514872	1	fimbrial assembly protein
3507100	3516462	9362	IslandPath-DIMOB	WP_042934104.1		A225_RS16430	3514888	3515889	1	fimbrial protein
3507100	3516462	9362	IslandPath-DIMOB	WP_014229635.1		A225_RS16435	3515935	3516462	1	oxidoreductase
3654624	3662765	8141	IslandPath-DIMOB	WP_032719412.1		A225_RS00005	1	6097032	1	DNA polymerase I
3654624	3662765	8141	IslandPath-DIMOB	WP_004851808.1		A225_RS17040	3654624	3655496	1	fructosamine kinase family protein
3654624	3662765	8141	IslandPath-DIMOB	WP_014838743.1		A225_RS17045	3655516	3656244	-1	TonB system transport protein TonB
3654624	3662765	8141	IslandPath-DIMOB	WP_042934372.1		A225_RS17050	3656334	3657905	1	resolvase
3654624	3662765	8141	IslandPath-DIMOB	WP_004898926.1		A225_RS17055	3658245	3658742	1	hypothetical protein
3654624	3662765	8141	IslandPath-DIMOB	WP_004898927.1		A225_RS17060	3658952	3659575	1	resolvase
3654624	3662765	8141	IslandPath-DIMOB	WP_012967828.1		A225_RS17065	3659913	3660275	1	proteinase inhibitor I42, chagasin
3654624	3662765	8141	IslandPath-DIMOB	WP_071820799.1		A225_RS31950	3660322	3660540	-1	hypothetical protein
3654624	3662765	8141	IslandPath-DIMOB	WP_012542746.1		A225_RS31955	3660899	3661090	1	hypothetical protein
3654624	3662765	8141	IslandPath-DIMOB	WP_004898933.1		A225_RS17070	3661274	3661795	1	hypothetical protein
3654624	3662765	8141	IslandPath-DIMOB	WP_004898935.1		A225_RS17075	3661788	3662126	1	hypothetical protein
3654624	3662765	8141	IslandPath-DIMOB	WP_004898938.1		A225_RS17080	3662123	3662308	1	hypothetical protein
3654624	3662765	8141	IslandPath-DIMOB	WP_004898939.1		A225_RS17085	3662305	3662532	1	hypothetical protein
3654624	3662765	8141	IslandPath-DIMOB	WP_032730666.1		A225_RS17090	3662544	3662765	-1	hypothetical protein
4148825	4170137	21312	IslandPath-DIMOB	WP_032719412.1		A225_RS00005	1	6097032	1	DNA polymerase I
4148825	4170137	21312	IslandPath-DIMOB	WP_014838983.1		A225_RS19295	4148825	4149100	-1	hypothetical protein
4148825	4170137	21312	IslandPath-DIMOB	WP_014838984.1		A225_RS19300	4149161	4149676	-1	major tail tube protein
4148825	4170137	21312	IslandPath-DIMOB	WP_014838985.1		A225_RS19305	4149690	4150871	-1	tail sheath protein
4148825	4170137	21312	IslandPath-DIMOB	WP_014838986.1		A225_RS19310	4150982	4152055	-1	phage tail protein
4148825	4170137	21312	IslandPath-DIMOB	WP_014838987.1		A225_RS19315	4152107	4153225	-1	hypothetical protein
4148825	4170137	21312	IslandPath-DIMOB	WP_042934131.1		A225_RS19320	4153235	4155184	-1	spore coat protein CotH
4148825	4170137	21312	IslandPath-DIMOB	WP_014838989.1		A225_RS19325	4155264	4155845	-1	phage tail protein I
4148825	4170137	21312	IslandPath-DIMOB	WP_014838990.1		A225_RS19330	4155853	4156761	-1	baseplate assembly protein
4148825	4170137	21312	IslandPath-DIMOB	WP_014838991.1		A225_RS19335	4156766	4157113	-1	baseplate assembly protein
4148825	4170137	21312	IslandPath-DIMOB	WP_042934132.1		A225_RS19340	4157110	4157751	-1	baseplate assembly protein
4148825	4170137	21312	IslandPath-DIMOB	WP_014838993.1		A225_RS19345	4158150	4159106	-1	hypothetical protein
4148825	4170137	21312	IslandPath-DIMOB	WP_042934133.1		A225_RS19350	4159149	4160069	-1	hypothetical protein
4148825	4170137	21312	IslandPath-DIMOB	WP_014838995.1		A225_RS19355	4160270	4160719	-1	phage virion morphogenesis protein
4148825	4170137	21312	IslandPath-DIMOB	WP_014838996.1		A225_RS19360	4160712	4161179	-1	tail fiber protein
4148825	4170137	21312	IslandPath-DIMOB	WP_014838998.1		A225_RS19365	4161275	4161706	-1	hypothetical protein
4148825	4170137	21312	IslandPath-DIMOB	WP_014838999.1		A225_RS19370	4161703	4162200	-1	lysozyme
4148825	4170137	21312	IslandPath-DIMOB	WP_004175164.1		A225_RS19375	4162187	4162477	-1	holin
4148825	4170137	21312	IslandPath-DIMOB	WP_014839000.1		A225_RS19380	4162482	4162685	-1	tail protein X
4148825	4170137	21312	IslandPath-DIMOB	WP_014839001.1		A225_RS19385	4162685	4163191	-1	phage head completion-stabilization protein
4148825	4170137	21312	IslandPath-DIMOB	WP_014839002.1		A225_RS19390	4163288	4164031	-1	terminase
4148825	4170137	21312	IslandPath-DIMOB	WP_014839003.1		A225_RS19395	4164035	4165093	-1	phage capsid protein
4148825	4170137	21312	IslandPath-DIMOB	WP_014839004.1		A225_RS19400	4165167	4166021	-1	capsid scaffolding protein
4148825	4170137	21312	IslandPath-DIMOB	WP_014839005.1		A225_RS19405	4166187	4167956	1	terminase
4148825	4170137	21312	IslandPath-DIMOB	WP_014839006.1		A225_RS19410	4167956	4168999	1	phage capsid packaging protein
4148825	4170137	21312	IslandPath-DIMOB			A225_RS32080	4169295	4169493	1	hypothetical protein
4148825	4170137	21312	IslandPath-DIMOB	WP_042934134.1		A225_RS19415	4169513	4169707	-1	hypothetical protein
4148825	4170137	21312	IslandPath-DIMOB	WP_014839007.1		A225_RS19420	4169706	4170137	1	hypothetical protein
4205706	4213748	8042	IslandPath-DIMOB	WP_032719412.1		A225_RS00005	1	6097032	1	DNA polymerase I
4205706	4213748	8042	IslandPath-DIMOB	WP_014839027.1		A225_RS19585	4205706	4206209	1	hypothetical protein
4205706	4213748	8042	IslandPath-DIMOB			A225_RS19590	4207281	4208565	1	hypothetical protein
4205706	4213748	8042	IslandPath-DIMOB	WP_020244643.1		A225_RS19595	4208664	4209242	-1	DNA invertase
4205706	4213748	8042	IslandPath-DIMOB	WP_020244642.1		A225_RS19600	4209598	4210059	-1	hypothetical protein
4205706	4213748	8042	IslandPath-DIMOB	WP_014839030.1		A225_RS19605	4210210	4210452	-1	hypothetical protein
4205706	4213748	8042	IslandPath-DIMOB	WP_014839031.1		A225_RS19610	4210499	4210687	-1	hypothetical protein
4205706	4213748	8042	IslandPath-DIMOB	WP_064173512.1		A225_RS32100	4210617	4210826	1	hypothetical protein
4205706	4213748	8042	IslandPath-DIMOB	WP_014839032.1		A225_RS19615	4211015	4211968	-1	hypothetical protein
4205706	4213748	8042	IslandPath-DIMOB	WP_071598686.1		A225_RS32105	4212000	4212263	-1	hypothetical protein
4205706	4213748	8042	IslandPath-DIMOB	WP_014839033.1		A225_RS19620	4212387	4213748	-1	integrase
4306407	4336380	29973	IslandPath-DIMOB	WP_032719412.1		A225_RS00005	1	6097032	1	DNA polymerase I
4306407	4336380	29973	IslandPath-DIMOB	WP_014230182.1		A225_RS20035	4306407	4308167	1	membrane protein
4306407	4336380	29973	IslandPath-DIMOB	WP_014230184.1		A225_RS20050	4308615	4309067	-1	hypothetical protein
4306407	4336380	29973	IslandPath-DIMOB	WP_032693685.1		A225_RS20055	4309060	4309602	-1	type VI secretion protein
4306407	4336380	29973	IslandPath-DIMOB	WP_032693684.1		A225_RS20060	4309577	4310680	-1	type VI secretion protein
4306407	4336380	29973	IslandPath-DIMOB	WP_014839078.1		A225_RS20065	4310635	4312398	-1	type VI secretion protein ImpG
4306407	4336380	29973	IslandPath-DIMOB	WP_032693683.1		A225_RS20070	4312422	4313156	-1	hypothetical protein
4306407	4336380	29973	IslandPath-DIMOB	WP_014230189.1		A225_RS20075	4313221	4313415	-1	hypothetical protein
4306407	4336380	29973	IslandPath-DIMOB	WP_014839080.1		A225_RS20080	4313405	4313767	-1	type VI secretion protein
4306407	4336380	29973	IslandPath-DIMOB	WP_014230191.1		A225_RS20085	4313767	4317186	-1	type VI secretion protein VasK
4306407	4336380	29973	IslandPath-DIMOB	WP_014839082.1		A225_RS20090	4317173	4318333	-1	hypothetical protein	PAG
4306407	4336380	29973	IslandPath-DIMOB	WP_014230193.1		A225_RS32130	4318337	4318603	-1	hypothetical protein
4306407	4336380	29973	IslandPath-DIMOB	WP_014230194.1		A225_RS20095	4318633	4319313	-1	hypothetical protein
4306407	4336380	29973	IslandPath-DIMOB	WP_014230195.1		A225_RS20100	4319310	4321214	-1	hypothetical protein
4306407	4336380	29973	IslandPath-DIMOB	WP_014230196.1		A225_RS20105	4321223	4321762	-1	hypothetical protein
4306407	4336380	29973	IslandPath-DIMOB	WP_014839083.1		A225_RS20110	4321755	4324370	-1	type IV secretion protein Rhs
4306407	4336380	29973	IslandPath-DIMOB	WP_014230198.1		A225_RS20115	4324438	4324665	-1	hypothetical protein
4306407	4336380	29973	IslandPath-DIMOB			A225_RS20120	4324662	4324925	-1	hypothetical protein
4306407	4336380	29973	IslandPath-DIMOB	WP_001118645.1		A225_RS20125	4324957	4325880	1	IS5 family transposase
4306407	4336380	29973	IslandPath-DIMOB			A225_RS20130	4325937	4326368	-1	hypothetical protein
4306407	4336380	29973	IslandPath-DIMOB			A225_RS20135	4326543	4327691	-1	Clp protease ClpB
4306407	4336380	29973	IslandPath-DIMOB	WP_014839086.1		A225_RS20140	4327978	4328469	-1	hypothetical protein
4306407	4336380	29973	IslandPath-DIMOB	WP_014839087.1		A225_RS20145	4328474	4330102	-1	outer membrane protein
4306407	4336380	29973	IslandPath-DIMOB	WP_014839088.1		A225_RS20150	4330202	4330855	-1	hypothetical protein
4306407	4336380	29973	IslandPath-DIMOB	WP_014839089.1		A225_RS20155	4330852	4332189	-1	type VI secretion system-associated protein
4306407	4336380	29973	IslandPath-DIMOB	WP_014230204.1		A225_RS20160	4332208	4333758	-1	hypothetical protein
4306407	4336380	29973	IslandPath-DIMOB	WP_014230205.1		A225_RS20165	4333795	4334292	-1	type VI secretion system-associated protein
4306407	4336380	29973	IslandPath-DIMOB	WP_009653963.1		A225_RS20170	4335274	4336380	1	AI-2E family transporter
4395066	4408338	13272	IslandPath-DIMOB	WP_032719412.1		A225_RS00005	1	6097032	1	DNA polymerase I
4395066	4408338	13272	IslandPath-DIMOB	WP_014839110.1		A225_RS20405	4395066	4395986	1	ribonuclease Z
4395066	4408338	13272	IslandPath-DIMOB	WP_014839111.1		A225_RS20410	4396033	4396563	-1	tyrosine recombinase
4395066	4408338	13272	IslandPath-DIMOB	WP_014839112.1		A225_RS20415	4396597	4397106	-1	fimbrial protein
4395066	4408338	13272	IslandPath-DIMOB	WP_014839113.1		A225_RS20420	4397119	4398150	-1	fimbrial protein
4395066	4408338	13272	IslandPath-DIMOB	WP_014230247.1		A225_RS20425	4398170	4400719	-1	fimbrial outer membrane usher protein SthC
4395066	4408338	13272	IslandPath-DIMOB	WP_014230248.1		A225_RS20430	4400750	4401412	-1	fimbrial assembly chaperone
4395066	4408338	13272	IslandPath-DIMOB	WP_014839114.1		A225_RS20435	4401475	4402011	-1	fimbrial protein
4395066	4408338	13272	IslandPath-DIMOB	WP_014839116.1		A225_RS20440	4402437	4402988	-1	integrase
4395066	4408338	13272	IslandPath-DIMOB	WP_004852828.1		A225_RS20445	4403190	4404647	-1	NADH-quinone oxidoreductase subunit N
4395066	4408338	13272	IslandPath-DIMOB	WP_004104059.1		A225_RS20450	4404654	4406183	-1	NADH-quinone oxidoreductase subunit M
4395066	4408338	13272	IslandPath-DIMOB	WP_025106678.1		A225_RS20455	4406497	4408338	-1	NADH-quinone oxidoreductase subunit L
4395066	4408338	13272	IslandPath-DIMOB	WP_004104062.1		A225_RS20460	4408335	4408637	-1	NADH-quinone oxidoreductase subunit K
4704765	4723421	18656	IslandPath-DIMOB	WP_032719412.1		A225_RS00005	1	6097032	1	DNA polymerase I
4704765	4723421	18656	IslandPath-DIMOB	WP_014839241.1		A225_RS21865	4704765	4706054	1	membrane protein
4704765	4723421	18656	IslandPath-DIMOB	WP_009652098.1		A225_RS21870	4706119	4706739	-1	nucleotide exchange factor GrpE
4704765	4723421	18656	IslandPath-DIMOB	WP_004123797.1	ppnK	A225_RS21875	4706835	4707713	1	NAD(+) kinase
4704765	4723421	18656	IslandPath-DIMOB	WP_014839242.1		A225_RS21880	4707800	4709461	1	DNA repair protein RecN
4704765	4723421	18656	IslandPath-DIMOB	WP_004123807.1		A225_RS21885	4709609	4709950	1	outer membrane protein assembly factor BamE
4704765	4723421	18656	IslandPath-DIMOB	WP_014839243.1		A225_RS21890	4710017	4710307	-1	RnfH family protein
4704765	4723421	18656	IslandPath-DIMOB	WP_029946935.1		A225_RS21895	4710297	4710773	-1	ubiquinone-binding protein
4704765	4723421	18656	IslandPath-DIMOB	WP_004104655.1		A225_RS21900	4710884	4711366	1	SsrA-binding protein
4704765	4723421	18656	IslandPath-DIMOB	WP_014839244.1		A225_RS21905	4712059	4713246	1	integrase
4704765	4723421	18656	IslandPath-DIMOB	WP_014839245.1		A225_RS21910	4713279	4715591	-1	NACHT domain-containing protein
4704765	4723421	18656	IslandPath-DIMOB	WP_014839246.1		A225_RS21915	4716248	4716814	-1	phage polarity suppression protein
4704765	4723421	18656	IslandPath-DIMOB	WP_014839247.1		A225_RS21920	4716832	4717077	-1	hypothetical protein
4704765	4723421	18656	IslandPath-DIMOB	WP_014839248.1		A225_RS21925	4717074	4717811	-1	hypothetical protein
4704765	4723421	18656	IslandPath-DIMOB			A225_RS32200	4717841	4718029	1	hypothetical protein
4704765	4723421	18656	IslandPath-DIMOB	WP_014839249.1		A225_RS21930	4718350	4718616	1	hypothetical protein
4704765	4723421	18656	IslandPath-DIMOB			A225_RS32205	4718613	4719160	1	Ash-like/host cell division inhibitor Icd-like protein
4704765	4723421	18656	IslandPath-DIMOB	WP_004185275.1		A225_RS21940	4719157	4719384	1	hypothetical protein
4704765	4723421	18656	IslandPath-DIMOB	WP_002889897.1		A225_RS21945	4719381	4719701	1	hypothetical protein
4704765	4723421	18656	IslandPath-DIMOB			A225_RS21950	4719716	4722058	1	DNA primase
4704765	4723421	18656	IslandPath-DIMOB	WP_014839253.1		A225_RS21955	4722522	4723421	1	hypothetical protein
5122705	5147500	24795	IslandPath-DIMOB	WP_032719412.1		A225_RS00005	1	6097032	1	DNA polymerase I
5122705	5147500	24795	IslandPath-DIMOB	WP_014839480.1		A225_RS23850	5122705	5123973	1	MFS transporter
5122705	5147500	24795	IslandPath-DIMOB	WP_014839481.1		A225_RS23855	5123990	5124415	-1	arsenate reductase
5122705	5147500	24795	IslandPath-DIMOB	WP_014839482.1		A225_RS23860	5124429	5125721	-1	arsenical efflux pump membrane protein ArsB
5122705	5147500	24795	IslandPath-DIMOB	WP_014839483.1		A225_RS23865	5125774	5126124	-1	transcriptional regulator
5122705	5147500	24795	IslandPath-DIMOB			A225_RS32260	5126327	5126635	1	hypothetical protein
5122705	5147500	24795	IslandPath-DIMOB	WP_014839484.1		A225_RS23870	5126784	5127986	1	Bcr/CflA family drug resistance efflux transporter
5122705	5147500	24795	IslandPath-DIMOB	WP_038423555.1		A225_RS23875	5127994	5128674	-1	nitroreductase
5122705	5147500	24795	IslandPath-DIMOB	WP_014839486.1		A225_RS23880	5128933	5129982	-1	hypothetical protein
5122705	5147500	24795	IslandPath-DIMOB	WP_042934409.1		A225_RS23885	5130257	5131399	1	aldo/keto reductase
5122705	5147500	24795	IslandPath-DIMOB	WP_014839488.1		A225_RS23890	5131414	5132094	1	DNA-binding response regulator
5122705	5147500	24795	IslandPath-DIMOB	WP_014839489.1		A225_RS23895	5132110	5133567	1	two-component sensor histidine kinase
5122705	5147500	24795	IslandPath-DIMOB	WP_038423563.1		A225_RS23900	5133633	5134109	1	cupin
5122705	5147500	24795	IslandPath-DIMOB	WP_014839491.1		A225_RS23905	5134087	5134848	1	carboxymuconolactone decarboxylase
5122705	5147500	24795	IslandPath-DIMOB	WP_032694020.1		A225_RS23910	5134858	5135442	1	flavodoxin
5122705	5147500	24795	IslandPath-DIMOB	WP_014839493.1		A225_RS23915	5135550	5136614	1	alpha/beta hydrolase
5122705	5147500	24795	IslandPath-DIMOB	WP_049824833.1		A225_RS23920	5136891	5137721	1	hypothetical protein
5122705	5147500	24795	IslandPath-DIMOB	WP_014839494.1		A225_RS23925	5137847	5138740	-1	hypothetical protein
5122705	5147500	24795	IslandPath-DIMOB	WP_042934169.1		A225_RS23930	5138740	5139027	-1	hypothetical protein
5122705	5147500	24795	IslandPath-DIMOB	WP_014839495.1		A225_RS23935	5139296	5140147	1	2,5-diketo-D-gluconic acid reductase
5122705	5147500	24795	IslandPath-DIMOB	WP_014839496.1		A225_RS23940	5140174	5141163	1	aldo/keto reductase
5122705	5147500	24795	IslandPath-DIMOB	WP_014839497.1		A225_RS23945	5141198	5142091	-1	LysR family transcriptional regulator
5122705	5147500	24795	IslandPath-DIMOB	WP_014839498.1		A225_RS23950	5142240	5143031	1	NAD-dependent dehydratase
5122705	5147500	24795	IslandPath-DIMOB	WP_014839499.1		A225_RS23955	5143156	5143407	1	hypothetical protein
5122705	5147500	24795	IslandPath-DIMOB	WP_042934170.1		A225_RS23960	5143464	5143832	1	AraC family transcriptional regulator
5122705	5147500	24795	IslandPath-DIMOB	WP_014839500.1		A225_RS32265	5144179	5145099	1	hypothetical protein
5122705	5147500	24795	IslandPath-DIMOB	WP_014839501.1		A225_RS23965	5145089	5146219	1	hypothetical protein
5122705	5147500	24795	IslandPath-DIMOB	WP_014839502.1		A225_RS23970	5146331	5147500	-1	integrase
5237636	5249092	11456	IslandPath-DIMOB	WP_032719412.1		A225_RS00005	1	6097032	1	DNA polymerase I
5237636	5249092	11456	IslandPath-DIMOB	WP_042934177.1		A225_RS24420	5237636	5238658	1	hypothetical protein
5237636	5249092	11456	IslandPath-DIMOB	WP_042934178.1		A225_RS24425	5238788	5239339	1	integrase
5237636	5249092	11456	IslandPath-DIMOB	WP_042934179.1		A225_RS24430	5239365	5239703	1	hypothetical protein
5237636	5249092	11456	IslandPath-DIMOB	WP_014839544.1		A225_RS24435	5239826	5240902	1	ATPase
5237636	5249092	11456	IslandPath-DIMOB			A225_RS24440	5241202	5241407	-1	DNA-binding protein
5237636	5249092	11456	IslandPath-DIMOB	WP_014839546.1		A225_RS24445	5241410	5241871	-1	hypothetical protein
5237636	5249092	11456	IslandPath-DIMOB	WP_014839547.1		A225_RS24450	5242429	5243322	1	hypothetical protein
5237636	5249092	11456	IslandPath-DIMOB	WP_042934413.1		A225_RS24455	5243327	5245915	1	DEAD/DEAH box helicase
5237636	5249092	11456	IslandPath-DIMOB	WP_014839549.1		A225_RS24460	5245951	5247093	-1	hypothetical protein
5237636	5249092	11456	IslandPath-DIMOB	WP_014839550.1		A225_RS24465	5247704	5249092	-1	di-and tricarboxylate transporter

## Sheet: IslandPick
Table S6.3. Summary of Genomic Islands Detected by IslandPick in K. michiganensis
Island start	Island end	Length	Method	Gene name	Gene ID	Locus	Gene start	Gene end	Strand	Product	External Annotations
52682	73741	21059	IslandPick	WP_032719412.1		A225_RS00005	1	6097032	1	DNA polymerase I
52682	73741	21059	IslandPick	WP_014227390.1	lacY	A225_RS00230	51482	52747	1	MFS transporter
52682	73741	21059	IslandPick	WP_014837017.1	lacA	A225_RS00235	52802	53392	1	galactoside O-acetyltransferase
52682	73741	21059	IslandPick	WP_032693299.1		A225_RS00240	53504	53698	-1	hypothetical protein
52682	73741	21059	IslandPick	WP_014837019.1		A225_RS00245	53991	54686	1	hypothetical protein
52682	73741	21059	IslandPick	WP_014837020.1		A225_RS00250	55012	55578	1	fimbrial protein BcfA
52682	73741	21059	IslandPick	WP_014227395.1		A225_RS00255	55650	56207	1	ferrous iron transporter B
52682	73741	21059	IslandPick	WP_014227396.1		A225_RS00260	56254	56991	1	fimbrial chaperone protein BcfB
52682	73741	21059	IslandPick	WP_042934234.1		A225_RS00265	57047	59641	1	hypothetical protein
52682	73741	21059	IslandPick	WP_071886300.1		A225_RS31025	60058	60648	1	hypothetical protein
52682	73741	21059	IslandPick	WP_042933925.1		A225_RS00270	60661	61191	1	hypothetical protein
52682	73741	21059	IslandPick	WP_038423915.1		A225_RS00275	61191	61706	1	fimbrial protein
52682	73741	21059	IslandPick	WP_049824837.1		A225_RS00280	61729	62430	1	hypothetical protein
52682	73741	21059	IslandPick	WP_014837027.1		A225_RS00285	62489	64159	1	ligase
52682	73741	21059	IslandPick	WP_014837028.1		A225_RS00290	64330	64620	1	hypothetical protein
52682	73741	21059	IslandPick	WP_014837029.1		A225_RS00295	64818	65675	1	mechanosensitive ion channel protein MscS
52682	73741	21059	IslandPick	WP_014227406.1		A225_RS00300	65689	65961	1	hypothetical protein
52682	73741	21059	IslandPick	WP_032693292.1		A225_RS00305	65991	66572	1	helix-turn-helix transcriptional regulator
52682	73741	21059	IslandPick	WP_042933928.1		A225_RS00310	66901	67911	1	LacI family transcriptional regulator
52682	73741	21059	IslandPick	WP_014837032.1		A225_RS00315	67982	69403	1	GPH family transporter
52682	73741	21059	IslandPick	WP_014837033.1		A225_RS00320	69387	71075	1	glycosyl hydrolase
52682	73741	21059	IslandPick	WP_014837034.1		A225_RS00325	71135	72496	1	fructotransferase
52682	73741	21059	IslandPick	WP_042933929.1		A225_RS00330	72654	74033	1	porin
644906	652244	7338	IslandPick	WP_032719412.1		A225_RS00005	1	6097032	1	DNA polymerase I
644906	652244	7338	IslandPick	WP_042933969.1		A225_RS02985	644438	645043	1	hypothetical protein
644906	652244	7338	IslandPick	WP_014837274.1		A225_RS02990	645646	647103	-1	hypothetical protein
644906	652244	7338	IslandPick	WP_071886307.1		A225_RS31210	647338	647970	-1	hypothetical protein
644906	652244	7338	IslandPick	WP_040217125.1		A225_RS02995	648510	649334	1	hypothetical protein
644906	652244	7338	IslandPick	WP_044347584.1		A225_RS03000	649340	649588	1	hypothetical protein
644906	652244	7338	IslandPick	WP_014837277.1		A225_RS03005	649668	650111	1	antirestriction protein
644906	652244	7338	IslandPick	WP_014837278.1		A225_RS03010	650123	650602	1	hypothetical protein
644906	652244	7338	IslandPick	WP_014837279.1		A225_RS03015	650616	650837	1	hypothetical protein
644906	652244	7338	IslandPick	WP_014837280.1		A225_RS03020	650862	651221	1	antitoxin
644906	652244	7338	IslandPick	WP_040217122.1		A225_RS03025	651277	651666	1	toxin CbtA
644906	652244	7338	IslandPick	WP_014837282.1		A225_RS03030	651753	652598	1	restriction methylase
653668	659992	6324	IslandPick	WP_032719412.1		A225_RS00005	1	6097032	1	DNA polymerase I
653668	659992	6324	IslandPick	WP_014837284.1		A225_RS03040	653715	654458	-1	hypothetical protein
653668	659992	6324	IslandPick	WP_004098173.1		A225_RS03045	654624	655058	-1	glyoxalase
653668	659992	6324	IslandPick	WP_014837285.1		A225_RS03050	655217	655540	-1	hypothetical protein
653668	659992	6324	IslandPick	WP_042933970.1		A225_RS03055	655830	656624	-1	endonuclease
653668	659992	6324	IslandPick	WP_014837287.1		A225_RS03060	657009	658040	1	hypothetical protein
653668	659992	6324	IslandPick	WP_032694268.1		A225_RS03065	658236	659264	1	LacI family transcriptional regulator
653668	659992	6324	IslandPick	WP_042933971.1		A225_RS03070	659401	659832	-1	hypothetical protein
653668	659992	6324	IslandPick	WP_014837290.1		A225_RS03075	659819	660730	-1	dihydrodipicolinate synthase family protein
663675	669052	5377	IslandPick	WP_032719412.1		A225_RS00005	1	6097032	1	DNA polymerase I
663675	669052	5377	IslandPick	WP_014227730.1		A225_RS03090	662732	664183	-1	MFS transporter
663675	669052	5377	IslandPick	WP_014837291.1		A225_RS03095	664328	665977	-1	signal transduction protein
663675	669052	5377	IslandPick	WP_014227732.1		A225_RS03100	666543	667907	1	MFS transporter
663675	669052	5377	IslandPick	WP_009654447.1		A225_RS03105	667949	669292	-1	porin
1459815	1468246	8431	IslandPick	WP_032719412.1		A225_RS00005	1	6097032	1	DNA polymerase I
1459815	1468246	8431	IslandPick	WP_071886351.1		A225_RS06705	1459676	1460719	-1	integrase
1459815	1468246	8431	IslandPick	WP_004223135.1		A225_RS31340	1460716	1461051	-1	putative excisionase
1459815	1468246	8431	IslandPick	WP_042934012.1		A225_RS06710	1461064	1461303	-1	hypothetical protein
1459815	1468246	8431	IslandPick	WP_032419565.1		A225_RS06715	1461303	1461521	-1	conjugal transfer protein TraR
1459815	1468246	8431	IslandPick	WP_023304908.1		A225_RS06720	1461523	1461741	-1	hypothetical protein
1459815	1468246	8431	IslandPick	WP_014837627.1		A225_RS06725	1461738	1462505	-1	hypothetical protein
1459815	1468246	8431	IslandPick	WP_014837628.1		A225_RS06730	1462502	1463029	-1	phage N-6-adenine-methyltransferase
1459815	1468246	8431	IslandPick	WP_071886314.1		A225_RS31345	1463026	1463184	-1	hypothetical protein
1459815	1468246	8431	IslandPick	WP_040218321.1		A225_RS06735	1463181	1463804	-1	YqaJ-like viral recombinase
1459815	1468246	8431	IslandPick			A225_RS06740	1463801	1464303	-1	hypothetical protein
1459815	1468246	8431	IslandPick	WP_023328770.1		A225_RS06745	1464300	1464533	-1	hypothetical protein
1459815	1468246	8431	IslandPick	WP_042934013.1		A225_RS06750	1464545	1464829	-1	hypothetical protein
1459815	1468246	8431	IslandPick	WP_014837629.1		A225_RS06755	1464837	1465808	-1	hypothetical protein
1459815	1468246	8431	IslandPick	WP_008807814.1		A225_RS31350	1465888	1466094	-1	phage encoded cell division inhibitor protein
1459815	1468246	8431	IslandPick			A225_RS06760	1466522	1466724	1	hypothetical protein
1459815	1468246	8431	IslandPick	WP_038989578.1		A225_RS06765	1466761	1467537	-1	hypothetical protein
1459815	1468246	8431	IslandPick	WP_038989577.1		A225_RS06770	1467525	1468067	-1	hypothetical protein	PAG
1481352	1490796	9444	IslandPick	WP_032719412.1		A225_RS00005	1	6097032	1	DNA polymerase I
1481352	1490796	9444	IslandPick	WP_014837651.1		A225_RS06895	1480504	1481904	1	hypothetical protein
1481352	1490796	9444	IslandPick	WP_042934019.1		A225_RS06900	1482142	1483593	1	HI1409 family phage-associated protein
1481352	1490796	9444	IslandPick	WP_042934020.1		A225_RS06905	1483649	1484197	1	phage Mu F like family protein
1481352	1490796	9444	IslandPick	WP_014837655.1		A225_RS06910	1484459	1485658	1	hypothetical protein
1481352	1490796	9444	IslandPick	WP_014837656.1		A225_RS06915	1485670	1486164	1	hypothetical protein
1481352	1490796	9444	IslandPick	WP_014837657.1		A225_RS06920	1486176	1487117	1	hypothetical protein
1481352	1490796	9444	IslandPick	WP_014837658.1		A225_RS06925	1487163	1487423	1	hypothetical protein
1481352	1490796	9444	IslandPick	WP_042934022.1		A225_RS06930	1487392	1487808	1	hypothetical protein
1481352	1490796	9444	IslandPick	WP_014837660.1		A225_RS06935	1487808	1488308	1	hypothetical protein
1481352	1490796	9444	IslandPick	WP_014837661.1		A225_RS06940	1488308	1488694	1	hypothetical protein
1481352	1490796	9444	IslandPick	WP_014837662.1		A225_RS06945	1488789	1489229	1	hypothetical protein
1481352	1490796	9444	IslandPick	WP_014837663.1		A225_RS06950	1489233	1490378	1	hypothetical protein
1481352	1490796	9444	IslandPick	WP_004199809.1		A225_RS06955	1490389	1490829	1	hypothetical protein
1491122	1498220	7098	IslandPick	WP_032719412.1		A225_RS00005	1	6097032	1	DNA polymerase I
1491122	1498220	7098	IslandPick	WP_014837664.1		A225_RS06960	1490833	1491258	1	hypothetical protein
1491122	1498220	7098	IslandPick	WP_004152565.1		A225_RS06965	1491294	1491446	1	hypothetical protein
1491122	1498220	7098	IslandPick	WP_014837665.1		A225_RS06970	1491436	1493361	1	hypothetical protein
1491122	1498220	7098	IslandPick	WP_042934023.1		A225_RS06975	1493361	1493951	1	hypothetical protein
1491122	1498220	7098	IslandPick	WP_014837667.1		A225_RS06980	1493952	1494254	1	hypothetical protein
1491122	1498220	7098	IslandPick	WP_014837668.1		A225_RS06985	1494257	1495288	1	hypothetical protein
1491122	1498220	7098	IslandPick	WP_049824842.1		A225_RS06990	1495323	1495622	1	hypothetical protein
1491122	1498220	7098	IslandPick	WP_071886315.1		A225_RS31370	1495628	1495993	1	hypothetical protein
1491122	1498220	7098	IslandPick	WP_014837670.1		A225_RS06995	1496041	1496697	1	hypothetical protein
1491122	1498220	7098	IslandPick	WP_014837671.1		A225_RS07000	1496694	1497047	1	hypothetical protein
1491122	1498220	7098	IslandPick	WP_042934024.1		A225_RS07005	1497047	1498246	1	bacteriophage protein
1503577	1509609	6032	IslandPick	WP_032719412.1		A225_RS00005	1	6097032	1	DNA polymerase I
1503577	1509609	6032	IslandPick	WP_042934028.1		A225_RS07040	1503319	1503639	1	hypothetical protein
1503577	1509609	6032	IslandPick	WP_042934029.1		A225_RS07045	1503985	1505199	1	integrase
1503577	1509609	6032	IslandPick	WP_014837677.1		A225_RS07050	1505343	1506275	1	hypothetical protein
1503577	1509609	6032	IslandPick	WP_029602956.1		A225_RS31380	1506387	1506599	1	dipicolinate synthase
1503577	1509609	6032	IslandPick	WP_042934030.1		A225_RS07055	1506599	1507030	1	hypothetical protein
1503577	1509609	6032	IslandPick	WP_042934031.1		A225_RS07060	1507044	1507646	1	antirepressor protein
1503577	1509609	6032	IslandPick	WP_014837681.1		A225_RS07065	1507646	1507825	1	DUF4222 domain-containing protein
1503577	1509609	6032	IslandPick	WP_014837682.1		A225_RS07070	1507822	1508781	1	haloacid dehalogenase
1503577	1509609	6032	IslandPick	WP_042934032.1		A225_RS07075	1508778	1509281	1	hypothetical protein
1503577	1509609	6032	IslandPick	WP_042934033.1		A225_RS07080	1509278	1509487	1	hypothetical protein
1503577	1509609	6032	IslandPick	WP_042934034.1		A225_RS07085	1509484	1510110	1	hypothetical protein
1513547	1522556	9009	IslandPick	WP_032719412.1		A225_RS00005	1	6097032	1	DNA polymerase I
1513547	1522556	9009	IslandPick	WP_071886316.1		A225_RS31385	1513403	1513846	1	single-stranded DNA-binding protein
1513547	1522556	9009	IslandPick	WP_014837689.1		A225_RS07105	1513867	1514844	1	helix-turn-helix domain containing protein
1513547	1522556	9009	IslandPick	WP_014837690.1		A225_RS07110	1514876	1515733	-1	nuclease
1513547	1522556	9009	IslandPick	WP_014837691.1		A225_RS07120	1516614	1516940	1	hypothetical protein
1513547	1522556	9009	IslandPick	WP_014837692.1		A225_RS07125	1517074	1517259	1	hypothetical protein
1513547	1522556	9009	IslandPick			A225_RS32895	1517427	1517504	1	perC transcriptional activator
1513547	1522556	9009	IslandPick	WP_014837693.1		A225_RS07130	1517725	1518864	1	hypothetical protein
1513547	1522556	9009	IslandPick	WP_004213174.1		A225_RS07140	1519201	1519527	1	hypothetical protein
1513547	1522556	9009	IslandPick	WP_014837694.1		A225_RS07145	1519535	1522525	1	phage tail length tape-measure protein 1
1582115	1591238	9123	IslandPick	WP_032719412.1		A225_RS00005	1	6097032	1	DNA polymerase I
1582115	1591238	9123	IslandPick	WP_014837728.1		A225_RS07395	1581226	1582134	1	LysR family transcriptional regulator
1582115	1591238	9123	IslandPick	WP_014837729.1		A225_RS07400	1582464	1583099	1	LuxR family transcriptional regulator
1582115	1591238	9123	IslandPick	WP_032694585.1		A225_RS07405	1583106	1583789	-1	fimbrial protein
1582115	1591238	9123	IslandPick	WP_014228277.1		A225_RS07410	1583786	1585405	-1	hypothetical protein
1582115	1591238	9123	IslandPick	WP_014837730.1		A225_RS07415	1585395	1587932	-1	membrane protein
1582115	1591238	9123	IslandPick	WP_014228279.1		A225_RS07420	1587941	1588618	-1	hypothetical protein
1582115	1591238	9123	IslandPick	WP_014228280.1		A225_RS07425	1588683	1589261	-1	fimbrillin MatB
1582115	1591238	9123	IslandPick	WP_014837731.1		A225_RS07430	1589332	1589949	-1	RmbA
1582115	1591238	9123	IslandPick	WP_032721746.1		A225_RS07435	1590629	1591027	-1	NUDIX hydrolase
1996414	2003654	7240	IslandPick	WP_032719412.1		A225_RS00005	1	6097032	1	DNA polymerase I
1996414	2003654	7240	IslandPick	WP_014837893.1		A225_RS09250	1995791	1996417	-1	glutathione S-transferase
1996414	2003654	7240	IslandPick	WP_014837894.1		A225_RS09255	1996516	1997802	-1	integrase
1996414	2003654	7240	IslandPick	WP_004111685.1		A225_RS09260	1997802	1998017	-1	hypothetical protein
1996414	2003654	7240	IslandPick	WP_014837895.1		A225_RS09265	1998105	1998449	-1	hypothetical protein
1996414	2003654	7240	IslandPick	WP_064404689.1		A225_RS31500	1998446	1998670	-1	hypothetical protein
1996414	2003654	7240	IslandPick	WP_025108072.1		A225_RS09270	1999012	1999305	-1	hypothetical protein
1996414	2003654	7240	IslandPick	WP_014837896.1		A225_RS30915	1999298	1999486	-1	hypothetical protein
1996414	2003654	7240	IslandPick	WP_025108070.1		A225_RS09280	1999896	2000300	-1	transcriptional regulator
1996414	2003654	7240	IslandPick	WP_009653783.1		A225_RS09285	2000380	2000607	1	transcriptional regulator
1996414	2003654	7240	IslandPick	WP_009653775.1		A225_RS09290	2000591	2001016	1	Rha family transcriptional regulator
1996414	2003654	7240	IslandPick	WP_071886321.1		A225_RS31505	2001030	2001284	1	hypothetical protein
1996414	2003654	7240	IslandPick	WP_009653780.1		A225_RS09295	2001281	2002357	1	hypothetical protein
1996414	2003654	7240	IslandPick	WP_014837897.1		A225_RS09300	2002370	2002627	1	hypothetical protein
1996414	2003654	7240	IslandPick	WP_029946971.1		A225_RS09305	2002687	2002905	1	hypothetical protein
1996414	2003654	7240	IslandPick	WP_004111726.1		A225_RS09310	2003343	2003636	1	hypothetical protein
2018720	2045531	26811	IslandPick	WP_032719412.1		A225_RS00005	1	6097032	1	DNA polymerase I
2018720	2045531	26811	IslandPick	WP_014837915.1		A225_RS09420	2017913	2018878	1	hypothetical protein
2018720	2045531	26811	IslandPick	WP_014837916.1		A225_RS09425	2019016	2019867	1	hypothetical protein
2018720	2045531	26811	IslandPick	WP_014837917.1		A225_RS09430	2019878	2020144	1	hypothetical protein
2018720	2045531	26811	IslandPick	WP_014837918.1		A225_RS09435	2020193	2020618	1	hypothetical protein
2018720	2045531	26811	IslandPick	WP_042934047.1		A225_RS09440	2020618	2021244	1	hypothetical protein
2018720	2045531	26811	IslandPick	WP_014837920.1		A225_RS09445	2021253	2023937	1	hypothetical protein
2018720	2045531	26811	IslandPick	WP_049824817.1		A225_RS30920	2023927	2024370	1	hypothetical protein
2018720	2045531	26811	IslandPick	WP_049824818.1		A225_RS30925	2024345	2025160	1	hypothetical protein
2018720	2045531	26811	IslandPick	WP_014837923.1		A225_RS09455	2025428	2027779	1	transglycosylase
2018720	2045531	26811	IslandPick	WP_014837924.1		A225_RS09460	2027776	2029584	1	hypothetical protein
2018720	2045531	26811	IslandPick	WP_014837925.1		A225_RS09465	2029588	2032062	1	hypothetical protein
2018720	2045531	26811	IslandPick	WP_042928472.1		A225_RS09470	2032066	2032371	1	hypothetical protein
2018720	2045531	26811	IslandPick	WP_009654380.1		A225_RS31515	2032453	2032605	-1	hypothetical protein
2018720	2045531	26811	IslandPick			A225_RS31520	2033158	2033567	1	hypothetical protein
2018720	2045531	26811	IslandPick			A225_RS32915	2033700	2033777	-1	replication initiator protein
2018720	2045531	26811	IslandPick	WP_001067855.1		A225_RS09480	2033768	2034472	1	IS6 family transposase
2018720	2045531	26811	IslandPick	WP_000480968.1		A225_RS09485	2034533	2035369	-1	aminoglycoside O-phosphotransferase APH(6)-Id	RGI
2018720	2045531	26811	IslandPick	WP_001145207.1		A225_RS09490	2035369	2036127	-1	APH(3'') family aminoglycoside O-phosphotransferase	RGI
2018720	2045531	26811	IslandPick	WP_001043265.1		A225_RS09500	2036232	2037047	-1	sulfonamide-resistant dihydropteroate synthase Sul2	RGI
2018720	2045531	26811	IslandPick			A225_RS31530	2037071	2037148	1	transcriptional regulator
2018720	2045531	26811	IslandPick	WP_000240536.1		A225_RS09505	2037354	2038205	-1	replication protein
2018720	2045531	26811	IslandPick	WP_000880559.1		A225_RS09510	2038192	2038899	-1	hypothetical protein
2018720	2045531	26811	IslandPick			A225_RS31535	2038893	2039015	1	AraC family transcriptional regulator
2018720	2045531	26811	IslandPick	WP_001067855.1		A225_RS09515	2038961	2039665	-1	IS6 family transposase
2018720	2045531	26811	IslandPick	WP_014837927.1		A225_RS09520	2039702	2040829	-1	hypothetical protein
2018720	2045531	26811	IslandPick	WP_001330846.1		A225_RS09525	2040880	2041125	-1	hypothetical protein
2018720	2045531	26811	IslandPick	WP_000951934.1		A225_RS09530	2041131	2041322	1	hypothetical protein
2018720	2045531	26811	IslandPick	WP_000587837.1		A225_RS09535	2041804	2042346	-1	hypothetical protein
2018720	2045531	26811	IslandPick	WP_000557454.1		A225_RS09540	2042359	2043219	-1	aminoglycoside N-acetyltransferase AAC(3)-IId	CARD
2018720	2045531	26811	IslandPick	WP_012477590.1		A225_RS31540	2043362	2044282	1	IS4 family transposase
2018720	2045531	26811	IslandPick	WP_001067855.1		A225_RS09545	2044316	2045020	-1	IS6 family transposase
2018720	2045531	26811	IslandPick	WP_054574008.1		A225_RS31545	2045067	2045207	-1	hypothetical protein
2018720	2045531	26811	IslandPick	WP_032152941.1		A225_RS09550	2045272	2045562	1	transposase
2046356	2056612	10256	IslandPick	WP_032719412.1		A225_RS00005	1	6097032	1	DNA polymerase I
2046356	2056612	10256	IslandPick			A225_RS32920	2046249	2046362	-1	adenine-specific DNA-methyltransferase
2046356	2056612	10256	IslandPick	WP_000845048.1		A225_RS09560	2046378	2047391	-1	integron integrase
2046356	2056612	10256	IslandPick	WP_001389366.1		A225_RS09565	2047549	2048022	1	trimethoprim-resistant dihydrofolate reductase DfrA17	CARD
2046356	2056612	10256	IslandPick	WP_000503573.1		A225_RS09570	2048153	2048941	1	ANT(3'')-Ia family aminoglycoside nucleotidyltransferase AadA5	CARD
2046356	2056612	10256	IslandPick	WP_000679427.1		A225_RS09575	2049147	2049494	1	quaternary ammonium compound efflux SMR transporter QacE delta 1
2046356	2056612	10256	IslandPick	WP_000259031.1		A225_RS09580	2049488	2050327	1	sulfonamide-resistant dihydropteroate synthase Sul1	CARD
2046356	2056612	10256	IslandPick	WP_001993321.1		A225_RS31550	2050257	2050436	-1	hypothetical protein
2046356	2056612	10256	IslandPick	WP_000376616.1		A225_RS09585	2050455	2050658	1	hypothetical protein
2046356	2056612	10256	IslandPick	WP_000184001.1		A225_RS09590	2050813	2052018	1	chromate transporter
2046356	2056612	10256	IslandPick	WP_000130000.1		A225_RS09595	2052029	2052334	1	PadR family transcriptional regulator
2046356	2056612	10256	IslandPick	WP_024143553.1		A225_RS31555	2052350	2052532	-1	hypothetical protein
2046356	2056612	10256	IslandPick			A225_RS32925	2052500	2052595	1	resolvase
2046356	2056612	10256	IslandPick	WP_001389365.1		A225_RS09600	2052561	2053325	1	IS6 family transposase
2046356	2056612	10256	IslandPick	WP_001348798.1		A225_RS09605	2053516	2053704	-1	hypothetical protein
2046356	2056612	10256	IslandPick	WP_001137892.1		A225_RS09610	2053818	2054402	-1	macrolide 2'-phosphotransferase
2046356	2056612	10256	IslandPick	WP_000004159.1		A225_RS09615	2054402	2055640	-1	MFS transporter	CARD
2046356	2056612	10256	IslandPick	WP_000219391.1		A225_RS09620	2055637	2056542	-1	Mph(A) family macrolide 2'-phosphotransferase	CARD
2067568	2072835	5267	IslandPick	WP_032719412.1		A225_RS00005	1	6097032	1	DNA polymerase I
2067568	2072835	5267	IslandPick	WP_072100806.1		A225_RS09690	2065645	2068356	-1	DDE transposase
2067568	2072835	5267	IslandPick	WP_014837933.1		A225_RS09695	2068366	2069070	-1	IS6 family transposase
2067568	2072835	5267	IslandPick	WP_050195212.1		A225_RS32935	2069061	2069258	1	hypothetical protein
2067568	2072835	5267	IslandPick			A225_RS31595	2069240	2069518	-1	IS91 family transposase
2067568	2072835	5267	IslandPick	WP_024220179.1		A225_RS09700	2069668	2070522	-1	TEM family class A beta-lactamase	RGI
2067568	2072835	5267	IslandPick	WP_001396764.1		A225_RS09705	2070711	2071043	-1	hypothetical protein
2067568	2072835	5267	IslandPick	WP_001067855.1		A225_RS09710	2071113	2071817	1	IS6 family transposase
2067568	2072835	5267	IslandPick			A225_RS32940	2071708	2071951	-1	hypothetical protein
2067568	2072835	5267	IslandPick	WP_042934048.1		A225_RS31600	2072173	2072589	1	hypothetical protein
2263988	2269388	5400	IslandPick	WP_032719412.1		A225_RS00005	1	6097032	1	DNA polymerase I
2263988	2269388	5400	IslandPick	WP_014838008.1		A225_RS10510	2264028	2264390	1	DNA-binding transcriptional regulator RamA
2263988	2269388	5400	IslandPick	WP_014838009.1		A225_RS10515	2264575	2265882	-1	alpha-glucosidase/alpha-galactosidase
2263988	2269388	5400	IslandPick	WP_038423462.1		A225_RS10520	2266083	2266922	1	AraC family transcriptional regulator
2263988	2269388	5400	IslandPick	WP_014228707.1		A225_RS10525	2266965	2267525	-1	transcriptional regulator
2263988	2269388	5400	IslandPick			A225_RS10530	2267742	2268565	1	short-chain dehydrogenase/reductase
2263988	2269388	5400	IslandPick	WP_014228709.1		A225_RS10535	2268732	2269739	1	alcohol dehydrogenase
2282482	2291131	8649	IslandPick	WP_032719412.1		A225_RS00005	1	6097032	1	DNA polymerase I
2282482	2291131	8649	IslandPick	WP_014228719.1		A225_RS10590	2282156	2282935	-1	arginine ABC transporter ATP-binding protein
2282482	2291131	8649	IslandPick	WP_014228720.1		A225_RS10595	2282952	2283617	-1	ABC transporter permease
2282482	2291131	8649	IslandPick	WP_014838019.1		A225_RS10600	2283631	2284302	-1	ABC transporter permease
2282482	2291131	8649	IslandPick	WP_014838020.1		A225_RS10605	2284445	2285854	1	immune-responsive protein 1
2282482	2291131	8649	IslandPick	WP_014228723.1		A225_RS10610	2285859	2286683	-1	amino acid ABC transporter
2282482	2291131	8649	IslandPick	WP_004131117.1		A225_RS10615	2287084	2288010	-1	LysR family transcriptional regulator
2282482	2291131	8649	IslandPick	WP_038423240.1		A225_RS10620	2288169	2289257	1	isomerase YbhH
2282482	2291131	8649	IslandPick	WP_014838022.1		A225_RS10625	2289352	2290590	1	MFS transporter
2282482	2291131	8649	IslandPick	WP_014838023.1		A225_RS10630	2290670	2291572	1	5-oxopent-3-ene-1,2,5-tricarboxylate decarboxylase
2291190	2301860	10670	IslandPick	WP_032719412.1		A225_RS00005	1	6097032	1	DNA polymerase I
2291190	2301860	10670	IslandPick	WP_014838023.1		A225_RS10630	2290670	2291572	1	5-oxopent-3-ene-1,2,5-tricarboxylate decarboxylase
2291190	2301860	10670	IslandPick	WP_014228728.1		A225_RS10635	2291594	2292667	1	[citrate (pro-3S)-lyase] ligase
2291190	2301860	10670	IslandPick	WP_004849626.1		A225_RS10640	2292692	2292982	1	citrate lyase ACP
2291190	2301860	10670	IslandPick	WP_014228729.1		A225_RS10645	2292982	2293857	1	citrate (pro-3S)-lyase subunit beta
2291190	2301860	10670	IslandPick	WP_014838024.1		A225_RS10650	2293891	2295411	1	citrate lyase subunit alpha
2291190	2301860	10670	IslandPick	WP_014228731.1		A225_RS10655	2295408	2295956	1	holo-ACP synthase CitX
2291190	2301860	10670	IslandPick			A225_RS10660	2295931	2296805	1	triphosphoribosyl-dephospho-CoA synthase CitG
2291190	2301860	10670	IslandPick	WP_014838027.1		A225_RS10665	2296838	2297404	1	hypothetical protein
2291190	2301860	10670	IslandPick	WP_014838028.1		A225_RS10670	2297473	2300073	1	aconitate hydratase B
2291190	2301860	10670	IslandPick	WP_014838029.1		A225_RS10675	2300182	2301615	1	anion permease
2291190	2301860	10670	IslandPick	WP_004849644.1		A225_RS10680	2301753	2301965	-1	cold-shock protein
2349182	2354130	4948	IslandPick	WP_032719412.1		A225_RS00005	1	6097032	1	DNA polymerase I
2349182	2354130	4948	IslandPick	WP_042934054.1		A225_RS10915	2349662	2350198	1	helix-turn-helix transcriptional regulator
2349182	2354130	4948	IslandPick	WP_014228778.1		A225_RS10920	2350275	2350589	1	chorismate mutase
2349182	2354130	4948	IslandPick			A225_RS31635	2350661	2350804	-1	hypothetical protein
2349182	2354130	4948	IslandPick	WP_042934321.1		A225_RS10925	2350914	2351228	1	hypothetical protein
2349182	2354130	4948	IslandPick	WP_014838049.1		A225_RS10930	2351348	2352262	1	GGDEF domain-containing protein
2349182	2354130	4948	IslandPick	WP_014228781.1		A225_RS10935	2352264	2353097	-1	AraC family transcriptional regulator
2349182	2354130	4948	IslandPick	WP_004849740.1		A225_RS10940	2353350	2354117	1	phytanoyl-CoA dioxygenase
2515331	2528197	12866	IslandPick	WP_032719412.1		A225_RS00005	1	6097032	1	DNA polymerase I
2515331	2528197	12866	IslandPick	WP_023322342.1		A225_RS31690	2515167	2515346	1	DUF4222 domain-containing protein
2515331	2528197	12866	IslandPick	WP_014838122.1		A225_RS11730	2515336	2516247	1	GntR family transcriptional regulator
2515331	2528197	12866	IslandPick	WP_038808205.1		A225_RS11735	2516244	2516702	1	hypothetical protein
2515331	2528197	12866	IslandPick	WP_014838123.1		A225_RS11740	2516690	2518072	1	phage N-6-adenine-methyltransferase
2515331	2528197	12866	IslandPick	WP_042934060.1		A225_RS11745	2518065	2520047	1	DNA methyltransferase
2515331	2528197	12866	IslandPick	WP_014838125.1		A225_RS11750	2520044	2520520	1	SOS-response repressor and protease LexA
2515331	2528197	12866	IslandPick	WP_042934062.1		A225_RS11755	2520517	2520915	1	crossover junction endodeoxyribonuclease
2515331	2528197	12866	IslandPick	WP_049824822.1		A225_RS11760	2521005	2521826	1	DNA-binding protein
2515331	2528197	12866	IslandPick	WP_042934326.1		A225_RS11765	2521836	2522894	1	hypothetical protein
2515331	2528197	12866	IslandPick	WP_042934063.1		A225_RS11770	2522913	2523743	1	antitermination protein
2515331	2528197	12866	IslandPick	WP_023343183.1		A225_RS11775	2523953	2524144	1	hypothetical protein
2515331	2528197	12866	IslandPick	WP_014838128.1		A225_RS11780	2524294	2525346	1	DNA adenine methylase
2515331	2528197	12866	IslandPick	WP_038808196.1		A225_RS11785	2525789	2526346	1	hypothetical protein
2515331	2528197	12866	IslandPick	WP_049824823.1		A225_RS30930	2526343	2526822	1	hypothetical protein
2515331	2528197	12866	IslandPick	WP_042934064.1		A225_RS11795	2527410	2527799	1	membrane protein
2515331	2528197	12866	IslandPick	WP_042934065.1		A225_RS11800	2527789	2528067	1	membrane protein
2515331	2528197	12866	IslandPick	WP_014838132.1		A225_RS11805	2528157	2528696	1	hypothetical protein
2730508	2735033	4525	IslandPick	WP_032719412.1		A225_RS00005	1	6097032	1	DNA polymerase I
2730508	2735033	4525	IslandPick	WP_032692771.1		A225_RS12790	2728735	2731098	-1	hypothetical protein
2730508	2735033	4525	IslandPick	WP_049824846.1		A225_RS12795	2731112	2731810	-1	ABC transporter permease
2730508	2735033	4525	IslandPick	WP_014229041.1		A225_RS12800	2731855	2732850	-1	aliphatic sulfonate ABC transporter substrate-binding protein
2730508	2735033	4525	IslandPick	WP_025107016.1		A225_RS12805	2732871	2733665	-1	ABC transporter
2730508	2735033	4525	IslandPick	WP_014838238.1		A225_RS12810	2733784	2734500	1	GntR family transcriptional regulator
2730508	2735033	4525	IslandPick	WP_014838239.1		A225_RS12815	2734933	2735400	1	acetyl-CoA carboxylase biotin carboxyl carrier protein subunit
2736690	2744806	8116	IslandPick	WP_032719412.1		A225_RS00005	1	6097032	1	DNA polymerase I
2736690	2744806	8116	IslandPick	WP_014838240.1		A225_RS12820	2735408	2736757	1	acetyl-CoA carboxylase biotin carboxylase subunit
2736690	2744806	8116	IslandPick	WP_014838241.1		A225_RS12825	2736998	2738269	1	glutamate dehydrogenase
2736690	2744806	8116	IslandPick	WP_014838242.1		A225_RS12830	2738405	2739322	-1	EamA family transporter
2736690	2744806	8116	IslandPick	WP_014838243.1		A225_RS12835	2739618	2740454	1	ABC transporter
2736690	2744806	8116	IslandPick	WP_014838244.1		A225_RS12840	2740458	2741147	1	allophanate hydrolase
2736690	2744806	8116	IslandPick	WP_014838245.1		A225_RS12845	2741144	2742130	1	hypothetical protein
2736690	2744806	8116	IslandPick	WP_032719801.1		A225_RS12850	2742137	2742907	1	LamB/YcsF family protein
2736690	2744806	8116	IslandPick	WP_014838247.1		A225_RS12855	2743063	2744265	-1	aspartate aminotransferase
2736690	2744806	8116	IslandPick	WP_014838248.1		A225_RS12860	2744603	2745526	1	LysR family transcriptional regulator
2754725	2759994	5269	IslandPick	WP_032719412.1		A225_RS00005	1	6097032	1	DNA polymerase I
2754725	2759994	5269	IslandPick	WP_014838256.1		A225_RS12915	2754181	2755137	1	serine acetyltransferase
2754725	2759994	5269	IslandPick	WP_014229052.1		A225_RS12920	2755205	2756110	1	cysteine synthase
2754725	2759994	5269	IslandPick	WP_038423205.1		A225_RS12925	2756094	2756531	1	Mov34/MPN/PAD-1
2754725	2759994	5269	IslandPick	WP_014229054.1		A225_RS12930	2756591	2756881	1	molybdopterin synthase sulfur carrier subunit
2754725	2759994	5269	IslandPick	WP_014838257.1		A225_RS12935	2756878	2758053	1	molybdenum cofactor biosynthesis protein MoeB
2754725	2759994	5269	IslandPick			A225_RS12940	2758091	2759036	1	hypothetical protein
2754725	2759994	5269	IslandPick	WP_014229057.1		A225_RS12945	2759023	2760501	1	cysteine desulfurase
2761414	2765778	4364	IslandPick	WP_032719412.1		A225_RS00005	1	6097032	1	DNA polymerase I
2761414	2765778	4364	IslandPick	WP_014229058.1		A225_RS12950	2760691	2761557	-1	ABC transporter permease
2761414	2765778	4364	IslandPick	WP_014838260.1		A225_RS12955	2761529	2762371	-1	sulfonate ABC transporter ATP-binding lipoprotein
2761414	2765778	4364	IslandPick	WP_014229060.1		A225_RS12960	2762393	2763400	-1	sulfonate ABC transporter substrate-binding protein
2761414	2765778	4364	IslandPick	WP_014838262.1		A225_RS12965	2763643	2764665	1	dehydrogenase
2761414	2765778	4364	IslandPick	WP_014838263.1		A225_RS12970	2764918	2765931	1	D-cysteine desulfhydrase
2782108	2793715	11607	IslandPick	WP_032719412.1		A225_RS00005	1	6097032	1	DNA polymerase I
2782108	2793715	11607	IslandPick	WP_014838274.1		A225_RS13040	2780194	2782689	1	type IV secretion protein Rhs
2782108	2793715	11607	IslandPick	WP_014838275.1		A225_RS13045	2782942	2784909	1	membrane protein
2782108	2793715	11607	IslandPick	WP_042934082.1		A225_RS13050	2784911	2785171	1	PAAR motif family protein
2782108	2793715	11607	IslandPick	WP_014838276.1		A225_RS13055	2785171	2786604	1	hypothetical protein
2782108	2793715	11607	IslandPick			A225_RS13060	2786886	2789978	1	type VI secretion protein VasK
2782108	2793715	11607	IslandPick	WP_014838278.1		A225_RS13065	2790074	2790352	1	hypothetical protein
2782108	2793715	11607	IslandPick	WP_014838279.1		A225_RS13070	2790365	2792125	1	type VI secretion protein ImpG
2782108	2793715	11607	IslandPick	WP_014838280.1		A225_RS13075	2792089	2793174	1	hypothetical protein
2782108	2793715	11607	IslandPick	WP_014838281.1		A225_RS13080	2793194	2793691	1	type VI secretion system-associated lipoprotein
2782108	2793715	11607	IslandPick	WP_014838282.1		A225_RS13085	2793693	2794148	1	hypothetical protein
2887867	2894981	7114	IslandPick	WP_032719412.1		A225_RS00005	1	6097032	1	DNA polymerase I
2887867	2894981	7114	IslandPick	WP_042934085.1		A225_RS13510	2887694	2888314	-1	histidine phosphatase
2887867	2894981	7114	IslandPick	WP_032720791.1		A225_RS13515	2888598	2889287	1	transcriptional regulator
2887867	2894981	7114	IslandPick	WP_042934086.1		A225_RS13520	2889358	2890104	1	short-chain dehydrogenase
2887867	2894981	7114	IslandPick	WP_014838337.1		A225_RS13525	2890494	2891042	1	hypothetical protein
2887867	2894981	7114	IslandPick			A225_RS31815	2891065	2891235	1	RNA polymerase subunit sigma-24
2887867	2894981	7114	IslandPick	WP_014838338.1		A225_RS13530	2891317	2892813	-1	transcriptional regulator
2887867	2894981	7114	IslandPick	WP_014838339.1		A225_RS13535	2892852	2893619	1	N-acetyltransferase
2887867	2894981	7114	IslandPick	WP_042934088.1		A225_RS13540	2894241	2895212	1	hypothetical protein
3107607	3112128	4521	IslandPick	WP_032719412.1		A225_RS00005	1	6097032	1	DNA polymerase I
3107607	3112128	4521	IslandPick	WP_014229335.1		A225_RS14495	3107056	3108090	-1	LacI family transcriptional regulator
3107607	3112128	4521	IslandPick	WP_014838467.1		A225_RS14500	3108259	3109401	1	lipase
3107607	3112128	4521	IslandPick	WP_014229337.1		A225_RS14505	3109764	3110189	1	hypothetical protein
3107607	3112128	4521	IslandPick	WP_014229338.1		A225_RS14510	3110195	3110755	1	RNA polymerase subunit sigma-24
3107607	3112128	4521	IslandPick	WP_014838468.1		A225_RS14515	3110813	3111430	-1	TetR family transcriptional regulator
3107607	3112128	4521	IslandPick	WP_014229342.1		A225_RS14520	3111597	3112049	-1	polyketide cyclase
3107607	3112128	4521	IslandPick	WP_014838470.1		A225_RS14525	3112101	3113429	-1	hypothetical protein
3186888	3191702	4814	IslandPick	WP_032719412.1		A225_RS00005	1	6097032	1	DNA polymerase I
3186888	3191702	4814	IslandPick	WP_014838506.1		A225_RS14790	3186982	3187542	-1	hypothetical protein
3186888	3191702	4814	IslandPick	WP_014838507.1		A225_RS14795	3187639	3188283	-1	TenA family transcriptional regulator
3186888	3191702	4814	IslandPick	WP_014229394.1		A225_RS14800	3188283	3189128	-1	hypothetical protein
3186888	3191702	4814	IslandPick	WP_014838508.1		A225_RS14805	3189155	3190027	1	ribokinase
3186888	3191702	4814	IslandPick	WP_014229396.1		A225_RS14810	3190029	3190982	-1	sugar ABC transporter substrate-binding protein
3186888	3191702	4814	IslandPick	WP_014838509.1		A225_RS14815	3191327	3192349	1	cytochrome-c peroxidase
3192321	3201592	9271	IslandPick	WP_032719412.1		A225_RS00005	1	6097032	1	DNA polymerase I
3192321	3201592	9271	IslandPick	WP_014838509.1		A225_RS14815	3191327	3192349	1	cytochrome-c peroxidase
3192321	3201592	9271	IslandPick	WP_014229398.1		A225_RS14820	3192694	3193476	1	ABC transporter ATP-binding protein
3192321	3201592	9271	IslandPick	WP_032694975.1		A225_RS14825	3193486	3194496	1	ABC transporter permease
3192321	3201592	9271	IslandPick	WP_014838511.1		A225_RS14830	3194500	3195579	1	aryldialkylphosphatase
3192321	3201592	9271	IslandPick	WP_014838512.1		A225_RS14835	3195593	3196348	1	hypothetical protein
3192321	3201592	9271	IslandPick	WP_014838513.1		A225_RS14840	3196348	3197460	1	peptidase M20
3192321	3201592	9271	IslandPick	WP_014838514.1		A225_RS14845	3197605	3198033	1	protein TolA
3192321	3201592	9271	IslandPick	WP_042934098.1		A225_RS14850	3198084	3200075	-1	TonB-dependent receptor
3192321	3201592	9271	IslandPick	WP_014838516.1		A225_RS14855	3200091	3201149	-1	receptor
3192321	3201592	9271	IslandPick	WP_014838517.1		A225_RS14860	3201320	3201907	-1	DNA-binding response regulator
3212263	3221464	9201	IslandPick	WP_032719412.1		A225_RS00005	1	6097032	1	DNA polymerase I
3212263	3221464	9201	IslandPick	WP_014229413.1		A225_RS14905	3212070	3212300	1	4-oxalocrotonate tautomerase
3212263	3221464	9201	IslandPick	WP_014229414.1		A225_RS14910	3212406	3213074	-1	thiopurine S-methyltransferase
3212263	3221464	9201	IslandPick	WP_014838524.1		A225_RS14915	3213146	3214033	-1	LysR family transcriptional regulator
3212263	3221464	9201	IslandPick	WP_014229416.1		A225_RS14920	3214131	3215186	1	NAD-dependent dehydratase
3212263	3221464	9201	IslandPick	WP_014838525.1		A225_RS14925	3215382	3215507	1	Cro/Cl family transcriptional regulator
3212263	3221464	9201	IslandPick	WP_004851009.1		A225_RS14930	3215504	3216259	-1	transcriptional regulator
3212263	3221464	9201	IslandPick	WP_014838526.1		A225_RS14935	3216274	3217014	-1	SIS domain-containing protein
3212263	3221464	9201	IslandPick	WP_004851013.1		A225_RS14940	3217031	3218341	-1	PTS ascorbate transporter subunit IIC
3212263	3221464	9201	IslandPick	WP_004851015.1		A225_RS14945	3218338	3218625	-1	PTS ascorbate transporter subunit IIB
3212263	3221464	9201	IslandPick	WP_014838527.1		A225_RS14950	3218651	3219094	-1	PTS sugar transporter subunit IIA
3212263	3221464	9201	IslandPick	WP_014229419.1		A225_RS14955	3219087	3219827	-1	creatinine amidohydrolase
3212263	3221464	9201	IslandPick	WP_014229420.1		A225_RS14960	3219837	3220808	-1	hypothetical protein
3212263	3221464	9201	IslandPick	WP_014838528.1		A225_RS14965	3221168	3221416	1	hypothetical protein
3212263	3221464	9201	IslandPick	WP_014838529.1		A225_RS14970	3221453	3222346	-1	2-dehydropantoate 2-reductase
3223603	3228254	4651	IslandPick	WP_032719412.1		A225_RS00005	1	6097032	1	DNA polymerase I
3223603	3228254	4651	IslandPick	WP_014229427.1		A225_RS14985	3223824	3224252	-1	cyclophilin
3223603	3228254	4651	IslandPick	WP_014838531.1		A225_RS14990	3224257	3225057	-1	4-carboxymuconolactone decarboxylase
3223603	3228254	4651	IslandPick	WP_014838532.1		A225_RS14995	3225079	3225675	-1	NAD(P)H oxidoreductase YRKL
3223603	3228254	4651	IslandPick	WP_032719145.1		A225_RS15000	3225774	3226682	-1	LysR family transcriptional regulator
3223603	3228254	4651	IslandPick	WP_014838534.1		A225_RS15005	3226890	3227489	1	dienelactone hydrolase
3223603	3228254	4651	IslandPick	WP_014838535.1		A225_RS15010	3227489	3228061	1	hypothetical protein
3223603	3228254	4651	IslandPick	WP_014838536.1		A225_RS15015	3228196	3228588	1	glyoxalase
3230287	3238343	8056	IslandPick	WP_032719412.1		A225_RS00005	1	6097032	1	DNA polymerase I
3230287	3238343	8056	IslandPick	WP_032719146.1		A225_RS15030	3230525	3231544	1	LacI family transcriptional regulator
3230287	3238343	8056	IslandPick	WP_014229437.1		A225_RS15035	3231831	3232784	1	LacI family transcriptional regulator
3230287	3238343	8056	IslandPick	WP_014838539.1		A225_RS15040	3232850	3234382	1	D-ribose transporter ATP-binding protein
3230287	3238343	8056	IslandPick	WP_004851056.1		A225_RS15045	3234369	3235388	1	ribose ABC transporter permease
3230287	3238343	8056	IslandPick	WP_014838540.1		A225_RS15050	3235466	3236836	1	hypothetical protein
3230287	3238343	8056	IslandPick	WP_014838541.1		A225_RS15055	3236833	3237753	1	carbohydrate kinase
3249868	3256948	7080	IslandPick	WP_032719412.1		A225_RS00005	1	6097032	1	DNA polymerase I
3249868	3256948	7080	IslandPick	WP_014229449.1		A225_RS15110	3249165	3250121	-1	ABC transporter substrate-binding protein
3249868	3256948	7080	IslandPick	WP_014229450.1		A225_RS15115	3250146	3250955	-1	hypothetical protein
3249868	3256948	7080	IslandPick	WP_004851091.1		A225_RS15120	3251245	3251574	1	hypothetical protein
3249868	3256948	7080	IslandPick	WP_014229451.1		A225_RS15125	3251686	3252507	-1	hypothetical protein
3249868	3256948	7080	IslandPick	WP_004851095.1		A225_RS15130	3252661	3253980	1	PTS system, cellobiose-specific IIC component
3249868	3256948	7080	IslandPick	WP_009652191.1		A225_RS15135	3253985	3254938	1	N(4)-(beta-N-acetylglucosaminyl)-L-asparaginase
3249868	3256948	7080	IslandPick	WP_014838551.1		A225_RS15140	3254942	3256399	1	leucyl aminopeptidase
3249868	3256948	7080	IslandPick	WP_014838552.1		A225_RS15145	3256810	3258009	-1	MFS transporter
3506954	3513062	6108	IslandPick	WP_032719412.1		A225_RS00005	1	6097032	1	DNA polymerase I
3506954	3513062	6108	IslandPick	WP_014838683.1		A225_RS16400	3506061	3507026	1	ABC transporter ATP-binding protein
3506954	3513062	6108	IslandPick	WP_014838684.1		A225_RS16405	3507100	3509505	-1	membrane-bound PQQ-dependent dehydrogenase, glucose/quinate/shikimate family
3506954	3513062	6108	IslandPick	WP_014229630.1		A225_RS16410	3509930	3510478	1	integrase
3506954	3513062	6108	IslandPick	WP_014229631.1		A225_RS16415	3510935	3511453	1	fimbrial protein
3506954	3513062	6108	IslandPick	WP_014229632.1		A225_RS16420	3511554	3512243	1	fimbrial assembly chaperone
3506954	3513062	6108	IslandPick	WP_049824847.1		A225_RS16425	3512251	3514872	1	fimbrial assembly protein
3728285	3747878	19593	IslandPick	WP_032719412.1		A225_RS00005	1	6097032	1	DNA polymerase I
3728285	3747878	19593	IslandPick	WP_014229759.1		A225_RS17380	3727754	3728371	1	cell division protein Fic
3728285	3747878	19593	IslandPick	WP_025108444.1		A225_RS17385	3728878	3730662	-1	sigma-54-dependent Fis family transcriptional regulator
3728285	3747878	19593	IslandPick	WP_071846094.1		A225_RS31985	3730715	3731008	-1	hypothetical protein
3728285	3747878	19593	IslandPick	WP_014838770.1		A225_RS17390	3731153	3732340	1	knotted carbamoyltransferase YgeW
3728285	3747878	19593	IslandPick	WP_014838771.1		A225_RS17395	3732405	3733604	1	PLP-dependent lyase/thiolase
3728285	3747878	19593	IslandPick	WP_004851906.1		A225_RS17400	3733668	3734879	1	selenium metabolism hydrolase
3728285	3747878	19593	IslandPick	WP_004851908.1		A225_RS17405	3734930	3736336	1	dihydropyrimidinase
3728285	3747878	19593	IslandPick	WP_014229764.1		A225_RS17410	3736349	3737281	1	carbamate kinase
3728285	3747878	19593	IslandPick	WP_014229765.1		A225_RS17415	3737337	3738170	-1	hypothetical protein
3728285	3747878	19593	IslandPick			A225_RS31990	3738075	3738449	1	hypothetical protein
3728285	3747878	19593	IslandPick	WP_014838774.1		A225_RS17420	3738701	3741805	1	putative selenate reductase subunit YgfK
3728285	3747878	19593	IslandPick	WP_014838775.1		A225_RS17425	3741802	3743139	1	chlorohydrolase/aminohydrolase
3728285	3747878	19593	IslandPick	WP_014838776.1		A225_RS17430	3743244	3743720	-1	effector protein
3728285	3747878	19593	IslandPick	WP_014838777.1		A225_RS17435	3743717	3745657	-1	oxidoreductase Fe-S-binding subunit
3728285	3747878	19593	IslandPick	WP_014229771.1		A225_RS17440	3746170	3747642	1	permease
3728285	3747878	19593	IslandPick	WP_038424655.1		A225_RS17445	3747779	3748198	1	spermidine/putrescine ABC transporter substrate-binding protein
3749917	3755369	5452	IslandPick	WP_032719412.1		A225_RS00005	1	6097032	1	DNA polymerase I
3749917	3755369	5452	IslandPick	WP_071881739.1		A225_RS17450	3748220	3749926	1	formate dehydrogenase subunit alpha
3749917	3755369	5452	IslandPick	WP_014838779.1		A225_RS17455	3749992	3750597	-1	CTP--molybdopterin cytidylyltransferase
3749917	3755369	5452	IslandPick	WP_009651983.1		A225_RS17460	3750664	3751122	-1	(2Fe-2S)-binding protein
3749917	3755369	5452	IslandPick	WP_032718842.1		A225_RS17465	3751135	3754347	-1	aldehyde oxidase
3749917	3755369	5452	IslandPick	WP_014229776.1		A225_RS17470	3755339	3756778	1	MFS transporter
3762809	3767286	4477	IslandPick	WP_032719412.1		A225_RS00005	1	6097032	1	DNA polymerase I
3762809	3767286	4477	IslandPick	WP_014229781.1		A225_RS17505	3762181	3762867	1	RNA pseudouridine synthase
3762809	3767286	4477	IslandPick	WP_025108425.1		A225_RS17510	3763046	3764134	1	ABC transporter ATP-binding protein
3762809	3767286	4477	IslandPick	WP_014229783.1		A225_RS17515	3764127	3764756	1	quaternary ammonium transporter
3762809	3767286	4477	IslandPick	WP_014229784.1		A225_RS17520	3764756	3765424	1	ABC transporter permease
3762809	3767286	4477	IslandPick	WP_014838787.1		A225_RS17525	3765466	3766365	1	quaternary ammonium transporter
3762809	3767286	4477	IslandPick	WP_032718839.1		A225_RS17530	3766412	3767764	1	monooxygenase
3811359	3816337	4978	IslandPick	WP_032719412.1		A225_RS00005	1	6097032	1	DNA polymerase I
3811359	3816337	4978	IslandPick	WP_014838804.1		A225_RS17730	3811253	3812542	-1	sugar ABC transporter substrate-binding protein
3811359	3816337	4978	IslandPick	WP_032721098.1		A225_RS17735	3813067	3814305	1	alginate lyase
3811359	3816337	4978	IslandPick	WP_014838806.1		A225_RS17740	3814305	3816317	1	alginate lyase
3811359	3816337	4978	IslandPick	WP_004103292.1		A225_RS17745	3816332	3816511	-1	hypothetical protein
3965359	3976095	10736	IslandPick	WP_032719412.1		A225_RS00005	1	6097032	1	DNA polymerase I
3965359	3976095	10736	IslandPick	WP_014838877.1		A225_RS18495	3965304	3966479	-1	hypothetical protein
3965359	3976095	10736	IslandPick	WP_014838878.1		A225_RS18500	3966500	3967486	-1	aldo/keto reductase
3965359	3976095	10736	IslandPick	WP_014838879.1		A225_RS18505	3967805	3969460	1	autotransporter
3965359	3976095	10736	IslandPick	WP_014838880.1		A225_RS18510	3969476	3970354	1	hypothetical protein
3965359	3976095	10736	IslandPick	WP_049824825.1		A225_RS18515	3970341	3971567	1	L-alanine-DL-glutamate epimerase
3965359	3976095	10736	IslandPick	WP_014838882.1		A225_RS18520	3971549	3973252	1	hypothetical protein
3965359	3976095	10736	IslandPick	WP_014838883.1		A225_RS18525	3973263	3974135	1	sugar transporter
3965359	3976095	10736	IslandPick	WP_042934118.1		A225_RS18530	3974128	3974448	1	hypothetical protein
3965359	3976095	10736	IslandPick	WP_042934119.1		A225_RS18535	3974435	3975145	1	short-chain dehydrogenase
3965359	3976095	10736	IslandPick	WP_032738874.1		A225_RS18540	3975340	3975912	1	TetR family transcriptional regulator
4028602	4051986	23384	IslandPick	WP_032719412.1		A225_RS00005	1	6097032	1	DNA polymerase I
4028602	4051986	23384	IslandPick	WP_014838913.1		A225_RS18810	4028315	4028626	1	transcriptional regulator
4028602	4051986	23384	IslandPick	WP_014838914.1		A225_RS18815	4028645	4032160	-1	pyruvate:ferredoxin (flavodoxin) oxidoreductase
4028602	4051986	23384	IslandPick	WP_004852391.1		A225_RS18820	4032565	4033446	1	nitrogenase iron protein
4028602	4051986	23384	IslandPick	WP_014230022.1		A225_RS18825	4033463	4034911	1	nitrogenase molybdenum-iron protein alpha chain
4028602	4051986	23384	IslandPick	WP_014838915.1		A225_RS18830	4034967	4036529	1	nitrogenase molybdenum-iron protein subunit beta
4028602	4051986	23384	IslandPick	WP_014230024.1		A225_RS18835	4036569	4036787	1	protein nifT
4028602	4051986	23384	IslandPick	WP_014838916.1		A225_RS18840	4036798	4037460	1	protein nifY
4028602	4051986	23384	IslandPick	WP_014838917.1		A225_RS18845	4037798	4039171	1	nitrogenase iron-molybdenum cofactor biosynthesis protein NifE
4028602	4051986	23384	IslandPick	WP_014838918.1		A225_RS18850	4039182	4040567	1	nitrogenase iron-molybdenum cofactor biosynthesis protein NifN
4028602	4051986	23384	IslandPick	WP_014230028.1		A225_RS18855	4040554	4041024	1	nitrogen fixation protein NifX
4028602	4051986	23384	IslandPick	WP_014838919.1		A225_RS18860	4041219	4042043	1	iron-sulfur cluster assembly scaffold protein NifU
4028602	4051986	23384	IslandPick	WP_014838920.1		A225_RS18865	4042074	4043276	1	cysteine desulfurase NifS
4028602	4051986	23384	IslandPick			A225_RS18870	4043291	4044432	1	homocitrate synthase
4028602	4051986	23384	IslandPick	WP_014838923.1		A225_RS18875	4044432	4044692	1	nitrogen fixation protein NifW
4028602	4051986	23384	IslandPick	WP_014838924.1		A225_RS18880	4044689	4045135	1	protein nifZ
4028602	4051986	23384	IslandPick	WP_014838925.1		A225_RS18885	4045132	4045932	1	nitrogen fixation protein NifM
4028602	4051986	23384	IslandPick	WP_014838926.1		A225_RS18890	4045955	4046485	-1	flavodoxin
4028602	4051986	23384	IslandPick	WP_014838927.1		A225_RS18895	4046806	4048293	1	nitrogen fixation negative regulator NifL
4028602	4051986	23384	IslandPick	WP_014838928.1		A225_RS18900	4048290	4049864	1	nif-specific transcriptional activator NifA
4028602	4051986	23384	IslandPick	WP_014838929.1		A225_RS18905	4050029	4051435	1	nitrogenase cofactor biosynthesis protein NifB
4028602	4051986	23384	IslandPick	WP_014230039.1		A225_RS18910	4051435	4051938	1	iron-molybdenum cofactor biosynthesis protein NifQ
4172789	4177171	4382	IslandPick	WP_032719412.1		A225_RS00005	1	6097032	1	DNA polymerase I
4172789	4177171	4382	IslandPick	WP_049824829.1		A225_RS19430	4171690	4173978	-1	replication protein
4172789	4177171	4382	IslandPick	WP_014839009.1		A225_RS19435	4173968	4174243	-1	hypothetical protein
4172789	4177171	4382	IslandPick	WP_014839010.1		A225_RS19440	4174260	4174475	-1	hypothetical protein
4172789	4177171	4382	IslandPick	WP_042934135.1		A225_RS19445	4174540	4175040	-1	hypothetical protein
4172789	4177171	4382	IslandPick	WP_071886354.1		A225_RS32090	4175031	4175210	-1	hypothetical protein
4172789	4177171	4382	IslandPick	WP_016831472.1		A225_RS19450	4175210	4175485	-1	hypothetical protein
4172789	4177171	4382	IslandPick	WP_016831471.1		A225_RS32095	4175608	4175907	1	XRE family transcriptional regulator
4172789	4177171	4382	IslandPick	WP_014839012.1		A225_RS19455	4176022	4177035	1	integrase
4711875	4715981	4106	IslandPick	WP_032719412.1		A225_RS00005	1	6097032	1	DNA polymerase I
4711875	4715981	4106	IslandPick	WP_014839244.1		A225_RS21905	4712059	4713246	1	integrase
4711875	4715981	4106	IslandPick	WP_014839245.1		A225_RS21910	4713279	4715591	-1	NACHT domain-containing protein
4725726	4730808	5082	IslandPick	WP_032719412.1		A225_RS00005	1	6097032	1	DNA polymerase I
4725726	4730808	5082	IslandPick	WP_014839255.1		A225_RS21970	4725825	4727399	-1	type VI secretion-associated protein
4725726	4730808	5082	IslandPick	WP_042934146.1		A225_RS21975	4728440	4730053	-1	hypothetical protein
4725726	4730808	5082	IslandPick	WP_014839258.1		A225_RS21980	4730050	4730454	-1	hypothetical protein
4725726	4730808	5082	IslandPick	WP_004135102.1		A225_RS21985	4730749	4731660	-1	LysR family transcriptional regulator
4861435	4868533	7098	IslandPick	WP_032719412.1		A225_RS00005	1	6097032	1	DNA polymerase I
4861435	4868533	7098	IslandPick	WP_014226563.1		A225_RS22655	4861196	4862434	1	phosphohydrolase
4861435	4868533	7098	IslandPick	WP_014839345.1		A225_RS22660	4862460	4863191	-1	3-oxoacyl-ACP reductase
4861435	4868533	7098	IslandPick	WP_004853570.1		A225_RS22665	4863193	4863444	-1	acyl carrier protein
4861435	4868533	7098	IslandPick	WP_014226565.1		A225_RS22670	4863461	4864255	-1	acyl dehydratase
4861435	4868533	7098	IslandPick	WP_014839346.1		A225_RS22675	4864252	4865505	-1	3-oxoacyl-ACP synthase
4861435	4868533	7098	IslandPick	WP_014839347.1		A225_RS22680	4865492	4866889	-1	RND transporter
4861435	4868533	7098	IslandPick	WP_014226568.1		A225_RS22685	4866886	4868829	-1	macrolide ABC transporter permease/ATP-binding protein MacB	RGI
4868720	4873899	5179	IslandPick	WP_032719412.1		A225_RS00005	1	6097032	1	DNA polymerase I
4868720	4873899	5179	IslandPick	WP_014226568.1		A225_RS22685	4866886	4868829	-1	macrolide ABC transporter permease/ATP-binding protein MacB	RGI
4868720	4873899	5179	IslandPick	WP_014839348.1		A225_RS22690	4868829	4869989	-1	macrolide transporter	RGI
4868720	4873899	5179	IslandPick	WP_014839349.1		A225_RS22695	4869986	4872097	-1	ABC transporter ATP-binding protein
4868720	4873899	5179	IslandPick	WP_014839350.1		A225_RS22700	4872107	4873057	-1	ABC transporter
4868720	4873899	5179	IslandPick	WP_014839351.1		A225_RS22705	4873060	4873728	-1	thiol:disulfide interchange protein
4868720	4873899	5179	IslandPick	WP_014226573.1		A225_RS22710	4873799	4874005	-1	DUF4762 domain-containing protein
5241244	5247574	6330	IslandPick	WP_032719412.1		A225_RS00005	1	6097032	1	DNA polymerase I
5241244	5247574	6330	IslandPick			A225_RS24440	5241202	5241407	-1	DNA-binding protein
5241244	5247574	6330	IslandPick	WP_014839546.1		A225_RS24445	5241410	5241871	-1	hypothetical protein
5241244	5247574	6330	IslandPick	WP_014839547.1		A225_RS24450	5242429	5243322	1	hypothetical protein
5241244	5247574	6330	IslandPick	WP_042934413.1		A225_RS24455	5243327	5245915	1	DEAD/DEAH box helicase
5241244	5247574	6330	IslandPick	WP_014839549.1		A225_RS24460	5245951	5247093	-1	hypothetical protein
5343854	5353352	9498	IslandPick	WP_032719412.1		A225_RS00005	1	6097032	1	DNA polymerase I
5343854	5353352	9498	IslandPick	WP_014839596.1		A225_RS24915	5343476	5344909	1	amino acid permease
5343854	5353352	9498	IslandPick	WP_014839597.1		A225_RS24920	5345138	5346571	1	amino acid permease
5343854	5353352	9498	IslandPick	WP_042934188.1		A225_RS24925	5346618	5347676	1	hypothetical protein
5343854	5353352	9498	IslandPick	WP_042934418.1		A225_RS24930	5347694	5350045	1	alpha-glucosidase
5343854	5353352	9498	IslandPick	WP_014226917.1		A225_RS24935	5350388	5351080	1	hypothetical protein
5343854	5353352	9498	IslandPick	WP_071886346.1		A225_RS32295	5351088	5351333	1	hypothetical protein
5343854	5353352	9498	IslandPick	WP_014839602.1		A225_RS24940	5351636	5352553	1	hypothetical protein
5343854	5353352	9498	IslandPick	WP_071886347.1		A225_RS32300	5352534	5352947	1	hypothetical protein
5343854	5353352	9498	IslandPick	WP_004854408.1		A225_RS24945	5353348	5353644	-1	autoinducer 2-degrading protein lsrG
