# Supplementary material for: A Possible Recently Identified Evolutionary Strategy Using Membrane-Bound Vesicle Transfer of Genetic Material to Induce Bacterial Resistance, Virulence and Pathogenicity in Klebsiella oxytoca
Source: Int J Mol Sci. 2026 Jan 19;27(2):988. doi: 10.3390/ijms27020988 (PMC12842022; doi:10.3390/ijms27020988)
Supplement: Supplementary file 1 [file ijms-27-00988-s001.zip › Table supplementary 7..xls]

## Sheet:  Annotations K. huaxensis
Table S7. Functional and Virulence Annotations of K. huaxiensis Genes Identified by RGI, PATRIC, PAG, VFDB, and Victors Databases
RGI, CARD: Identification of microbial resistance genes
BLAST, Victors: Virulence factors
PAG: Genes associated with pathogens
Name	Type	Source
WP_014838599.1	PAG	Pathogen-associated genes analysis (2014)
WP_014838599.1	PAG	Pathogen-associated genes analysis (2014)
WP_014838599.1	PAG	Pathogen-associated genes analysis (2014)
WP_014838599.1	PAG	Pathogen-associated genes analysis (2014)
WP_014838599.1	PAG	Pathogen-associated genes analysis (2014)
WP_014838599.1	PAG	Pathogen-associated genes analysis (2014)
WP_014838599.1	PAG	Pathogen-associated genes analysis (2014)
WP_014838599.1	PAG	Pathogen-associated genes analysis (2014)
WP_014838599.1	PAG	Pathogen-associated genes analysis (2014)
WP_014838599.1	PAG	Pathogen-associated genes analysis (2014)
WP_014838599.1	PAG	Pathogen-associated genes analysis (2014)
WP_014838599.1	PAG	Pathogen-associated genes analysis (2014)
WP_014838599.1	PAG	Pathogen-associated genes analysis (2014)
WP_014838599.1	PAG	Pathogen-associated genes analysis (2014)
WP_014838599.1	PAG	Pathogen-associated genes analysis (2014)
WP_014838599.1	PAG	Pathogen-associated genes analysis (2014)
WP_014228247.1	CARD	https://card.mcmaster.ca/aro/3002389
WP_014228247.1	CARD	https://card.mcmaster.ca/aro/3002389
WP_014228247.1	CARD	https://card.mcmaster.ca/aro/3002389
WP_014228247.1	CARD	https://card.mcmaster.ca/aro/3002389
WP_014228247.1	CARD	https://card.mcmaster.ca/aro/3002389
WP_014228247.1	CARD	https://card.mcmaster.ca/aro/3002389
WP_014228247.1	CARD	https://card.mcmaster.ca/aro/3002389
WP_014228247.1	CARD	https://card.mcmaster.ca/aro/3002389
WP_014228247.1	CARD	https://card.mcmaster.ca/aro/3002389
WP_014228247.1	CARD	https://card.mcmaster.ca/aro/3002389
WP_014228247.1	CARD	https://card.mcmaster.ca/aro/3002389
WP_014228247.1	CARD	https://card.mcmaster.ca/aro/3002389
WP_014228247.1	CARD	https://card.mcmaster.ca/aro/3002389
WP_014228247.1	CARD	https://card.mcmaster.ca/aro/3002389
WP_014228247.1	CARD	https://card.mcmaster.ca/aro/3002389
WP_014228247.1	CARD	https://card.mcmaster.ca/aro/3002389
WP_014228247.1	CARD	https://card.mcmaster.ca/aro/3002389
WP_014228247.1	CARD	https://card.mcmaster.ca/aro/3002389
WP_014228247.1	CARD	https://card.mcmaster.ca/aro/3002389
WP_014228247.1	CARD	https://card.mcmaster.ca/aro/3002389
WP_014228247.1	CARD	https://card.mcmaster.ca/aro/3002389
WP_014228247.1	CARD	https://card.mcmaster.ca/aro/3002389
WP_014228247.1	CARD	https://card.mcmaster.ca/aro/3002389
WP_014228247.1	CARD	https://card.mcmaster.ca/aro/3002389
WP_014228247.1	CARD	https://card.mcmaster.ca/aro/3002389
WP_014228247.1	CARD	https://card.mcmaster.ca/aro/3002389
WP_014228247.1	CARD	https://card.mcmaster.ca/aro/3002389
WP_014228247.1	CARD	https://card.mcmaster.ca/aro/3002389
WP_014228247.1	CARD	https://card.mcmaster.ca/aro/3002389
WP_014228247.1	CARD	https://card.mcmaster.ca/aro/3002389
WP_014228247.1	CARD	https://card.mcmaster.ca/aro/3002389
WP_000242758.1	RGI	https://card.mcmaster.ca/aro/3000518
WP_000242758.1	RGI	https://card.mcmaster.ca/aro/3000518
WP_004107505.1	RGI	https://card.mcmaster.ca/aro/3000830
WP_000242758.1	RGI	https://card.mcmaster.ca/aro/3000518
WP_000242758.1	RGI	https://card.mcmaster.ca/aro/3000518
WP_004850706.1	RGI	https://card.mcmaster.ca/aro/3003967
WP_000242758.1	RGI	https://card.mcmaster.ca/aro/3000518
WP_000242758.1	RGI	https://card.mcmaster.ca/aro/3000518
WP_004107505.1	RGI	https://card.mcmaster.ca/aro/3000830
WP_000242758.1	RGI	https://card.mcmaster.ca/aro/3000518
WP_000242758.1	RGI	https://card.mcmaster.ca/aro/3000518
WP_004850706.1	RGI	https://card.mcmaster.ca/aro/3003967
WP_000242758.1	RGI	https://card.mcmaster.ca/aro/3000518
WP_000242758.1	RGI	https://card.mcmaster.ca/aro/3000518
WP_004107505.1	RGI	https://card.mcmaster.ca/aro/3000830
WP_000242758.1	RGI	https://card.mcmaster.ca/aro/3000518
WP_000242758.1	RGI	https://card.mcmaster.ca/aro/3000518
WP_014229159.1	RGI	https://card.mcmaster.ca/aro/3003922
WP_042946141.1	RGI	https://card.mcmaster.ca/aro/3000309
WP_000242758.1	RGI	https://card.mcmaster.ca/aro/3000518
WP_000242758.1	RGI	https://card.mcmaster.ca/aro/3000518
WP_004107505.1	RGI	https://card.mcmaster.ca/aro/3000830
WP_000242758.1	RGI	https://card.mcmaster.ca/aro/3000518
WP_000242758.1	RGI	https://card.mcmaster.ca/aro/3000518
WP_004121248.1	RGI	https://card.mcmaster.ca/aro/3003840
WP_004107098.1	RGI	https://card.mcmaster.ca/aro/3003890
WP_000242758.1	RGI	https://card.mcmaster.ca/aro/3000518
WP_000242758.1	RGI	https://card.mcmaster.ca/aro/3000518
WP_000242758.1	RGI	https://card.mcmaster.ca/aro/3000518
WP_000242758.1	RGI	https://card.mcmaster.ca/aro/3000518
WP_004121248.1	RGI	https://card.mcmaster.ca/aro/3003840
WP_004107098.1	RGI	https://card.mcmaster.ca/aro/3003890
WP_000242758.1	RGI	https://card.mcmaster.ca/aro/3000518
WP_000242758.1	RGI	https://card.mcmaster.ca/aro/3000518
WP_000242758.1	RGI	https://card.mcmaster.ca/aro/3000518
WP_000242758.1	RGI	https://card.mcmaster.ca/aro/3000518
WP_014228854.1	RGI	https://card.mcmaster.ca/aro/3003844
WP_014227293.1	RGI	https://card.mcmaster.ca/aro/3003055
WP_000242758.1	RGI	https://card.mcmaster.ca/aro/3000518
WP_000242758.1	RGI	https://card.mcmaster.ca/aro/3000518
WP_000242758.1	RGI	https://card.mcmaster.ca/aro/3000518
WP_000242758.1	RGI	https://card.mcmaster.ca/aro/3000518
WP_014228854.1	RGI	https://card.mcmaster.ca/aro/3003844
WP_000242758.1	RGI	https://card.mcmaster.ca/aro/3000518
WP_000242758.1	RGI	https://card.mcmaster.ca/aro/3000518
WP_000242758.1	RGI	https://card.mcmaster.ca/aro/3000518
WP_000242758.1	RGI	https://card.mcmaster.ca/aro/3000518
WP_004126208.1	RGI	https://card.mcmaster.ca/aro/3003578
WP_004849878.1	RGI	https://card.mcmaster.ca/aro/3001216
WP_000242758.1	RGI	https://card.mcmaster.ca/aro/3000518
WP_000242758.1	RGI	https://card.mcmaster.ca/aro/3000518
WP_000242758.1	RGI	https://card.mcmaster.ca/aro/3000518
WP_000242758.1	RGI	https://card.mcmaster.ca/aro/3000518
WP_004126208.1	RGI	https://card.mcmaster.ca/aro/3003578
WP_042944880.1	RGI	https://card.mcmaster.ca/aro/3001329
WP_000242758.1	RGI	https://card.mcmaster.ca/aro/3000518
WP_000242758.1	RGI	https://card.mcmaster.ca/aro/3000518
WP_000242758.1	RGI	https://card.mcmaster.ca/aro/3000518
WP_000242758.1	RGI	https://card.mcmaster.ca/aro/3000518
WP_014227124.1	RGI	https://card.mcmaster.ca/aro/3002985
WP_014228748.1	RGI	https://card.mcmaster.ca/aro/3003843
WP_000242758.1	RGI	https://card.mcmaster.ca/aro/3000518
WP_000242758.1	RGI	https://card.mcmaster.ca/aro/3000518
WP_004097636.1	RGI	https://card.mcmaster.ca/aro/3003359
WP_000242758.1	RGI	https://card.mcmaster.ca/aro/3000518
WP_000242758.1	RGI	https://card.mcmaster.ca/aro/3000518
WP_038424274.1	RGI	https://card.mcmaster.ca/aro/3003986
WP_000242758.1	RGI	https://card.mcmaster.ca/aro/3000518
WP_000242758.1	RGI	https://card.mcmaster.ca/aro/3000518
WP_004097636.1	RGI	https://card.mcmaster.ca/aro/3003359
WP_000242758.1	RGI	https://card.mcmaster.ca/aro/3000518
WP_000242758.1	RGI	https://card.mcmaster.ca/aro/3000518
WP_004849478.1	RGI	https://card.mcmaster.ca/aro/3003950
WP_000242758.1	RGI	https://card.mcmaster.ca/aro/3000518
WP_000242758.1	RGI	https://card.mcmaster.ca/aro/3000518
WP_004097636.1	RGI	https://card.mcmaster.ca/aro/3003359
WP_000242758.1	RGI	https://card.mcmaster.ca/aro/3000518
WP_000242758.1	RGI	https://card.mcmaster.ca/aro/3000518
WP_025108294.1	RGI	https://card.mcmaster.ca/aro/3000535
WP_000242758.1	RGI	https://card.mcmaster.ca/aro/3000518
WP_000242758.1	RGI	https://card.mcmaster.ca/aro/3000518
WP_004097636.1	RGI	https://card.mcmaster.ca/aro/3003359
WP_000242758.1	RGI	https://card.mcmaster.ca/aro/3000518
WP_000242758.1	RGI	https://card.mcmaster.ca/aro/3000518
WP_014228619.1	RGI	https://card.mcmaster.ca/aro/3000533
WP_000242758.1	RGI	https://card.mcmaster.ca/aro/3000518
WP_000242758.1	RGI	https://card.mcmaster.ca/aro/3000518
WP_004097636.1	RGI	https://card.mcmaster.ca/aro/3003359
WP_000242758.1	RGI	https://card.mcmaster.ca/aro/3000518
WP_000242758.1	RGI	https://card.mcmaster.ca/aro/3000518
WP_025108112.1	RGI	https://card.mcmaster.ca/aro/3003576
WP_000242758.1	RGI	https://card.mcmaster.ca/aro/3000518
WP_000242758.1	RGI	https://card.mcmaster.ca/aro/3000518
WP_004097636.1	RGI	https://card.mcmaster.ca/aro/3003359
WP_000242758.1	RGI	https://card.mcmaster.ca/aro/3000518
WP_000242758.1	RGI	https://card.mcmaster.ca/aro/3000518
WP_014228490.1	RGI	https://card.mcmaster.ca/aro/3003583
WP_000242758.1	RGI	https://card.mcmaster.ca/aro/3000518
WP_000242758.1	RGI	https://card.mcmaster.ca/aro/3000518
WP_014839656.1	RGI	https://card.mcmaster.ca/aro/3000800
WP_000242758.1	RGI	https://card.mcmaster.ca/aro/3000518
WP_000242758.1	RGI	https://card.mcmaster.ca/aro/3000518
WP_004848570.1	RGI	https://card.mcmaster.ca/aro/3000823
WP_000242758.1	RGI	https://card.mcmaster.ca/aro/3000518
WP_000242758.1	RGI	https://card.mcmaster.ca/aro/3000518
WP_004854277.1	RGI	https://card.mcmaster.ca/aro/3002986
WP_000242758.1	RGI	https://card.mcmaster.ca/aro/3000518
WP_000242758.1	RGI	https://card.mcmaster.ca/aro/3000518
WP_004848570.1	RGI	https://card.mcmaster.ca/aro/3000823
WP_000242758.1	RGI	https://card.mcmaster.ca/aro/3000518
WP_000242758.1	RGI	https://card.mcmaster.ca/aro/3000518
WP_004854277.1	RGI	https://card.mcmaster.ca/aro/3002986
WP_000242758.1	RGI	https://card.mcmaster.ca/aro/3000518
WP_000242758.1	RGI	https://card.mcmaster.ca/aro/3000518
WP_000242758.1	RGI	https://card.mcmaster.ca/aro/3000518
WP_000242758.1	RGI	https://card.mcmaster.ca/aro/3000518
WP_004123984.1	RGI	https://card.mcmaster.ca/aro/3000074
WP_000242758.1	RGI	https://card.mcmaster.ca/aro/3000518
WP_000242758.1	RGI	https://card.mcmaster.ca/aro/3000518
WP_004848370.1	RGI	https://card.mcmaster.ca/aro/3003048
WP_000242758.1	RGI	https://card.mcmaster.ca/aro/3000518
WP_000242758.1	RGI	https://card.mcmaster.ca/aro/3000518
WP_004123984.1	RGI	https://card.mcmaster.ca/aro/3000074
WP_000242758.1	RGI	https://card.mcmaster.ca/aro/3000518
WP_000242758.1	RGI	https://card.mcmaster.ca/aro/3000518
WP_004848370.1	RGI	https://card.mcmaster.ca/aro/3003048
WP_000242758.1	RGI	https://card.mcmaster.ca/aro/3000518
WP_000242758.1	RGI	https://card.mcmaster.ca/aro/3000518
WP_014839295.1	RGI	https://card.mcmaster.ca/aro/3000027
WP_000242758.1	RGI	https://card.mcmaster.ca/aro/3000518
WP_000242758.1	RGI	https://card.mcmaster.ca/aro/3000518
WP_014228214.1	RGI	https://card.mcmaster.ca/aro/3003049
WP_000242758.1	RGI	https://card.mcmaster.ca/aro/3000518
WP_000242758.1	RGI	https://card.mcmaster.ca/aro/3000518
WP_004104785.1	RGI	https://card.mcmaster.ca/aro/3000516
WP_000242758.1	RGI	https://card.mcmaster.ca/aro/3000518
WP_000242758.1	RGI	https://card.mcmaster.ca/aro/3000518
WP_014228208.1	RGI	https://card.mcmaster.ca/aro/3003373
WP_000242758.1	RGI	https://card.mcmaster.ca/aro/3000518
WP_000242758.1	RGI	https://card.mcmaster.ca/aro/3000518
WP_004104785.1	RGI	https://card.mcmaster.ca/aro/3000516
WP_000242758.1	RGI	https://card.mcmaster.ca/aro/3000518
WP_000242758.1	RGI	https://card.mcmaster.ca/aro/3000518
WP_014228207.1	RGI	https://card.mcmaster.ca/aro/3000778
WP_000242758.1	RGI	https://card.mcmaster.ca/aro/3000518
WP_000242758.1	RGI	https://card.mcmaster.ca/aro/3000518
WP_004104785.1	RGI	https://card.mcmaster.ca/aro/3000516
WP_000242758.1	RGI	https://card.mcmaster.ca/aro/3000518
WP_000242758.1	RGI	https://card.mcmaster.ca/aro/3000518
WP_014228207.1	RGI	https://card.mcmaster.ca/aro/3000778
WP_000242758.1	RGI	https://card.mcmaster.ca/aro/3000518
WP_000242758.1	RGI	https://card.mcmaster.ca/aro/3000518
WP_004104785.1	RGI	https://card.mcmaster.ca/aro/3000516
WP_000242758.1	RGI	https://card.mcmaster.ca/aro/3000518
WP_000242758.1	RGI	https://card.mcmaster.ca/aro/3000518
WP_014227841.1	RGI	https://card.mcmaster.ca/aro/3000825
WP_000242758.1	RGI	https://card.mcmaster.ca/aro/3000518
WP_000242758.1	RGI	https://card.mcmaster.ca/aro/3000518
WP_004853071.1	RGI	https://card.mcmaster.ca/aro/3000778
WP_000242758.1	RGI	https://card.mcmaster.ca/aro/3000518
WP_000242758.1	RGI	https://card.mcmaster.ca/aro/3000518
WP_014227841.1	RGI	https://card.mcmaster.ca/aro/3000825
WP_000242758.1	RGI	https://card.mcmaster.ca/aro/3000518
WP_000242758.1	RGI	https://card.mcmaster.ca/aro/3000518
WP_004121719.1	RGI	https://card.mcmaster.ca/aro/3000676
WP_014839094.1	RGI	https://card.mcmaster.ca/aro/3003294
WP_000242758.1	RGI	https://card.mcmaster.ca/aro/3000518
WP_000242758.1	RGI	https://card.mcmaster.ca/aro/3000518
WP_014837312.1	RGI	https://card.mcmaster.ca/aro/3003209
WP_000242758.1	RGI	https://card.mcmaster.ca/aro/3000518
WP_000242758.1	RGI	https://card.mcmaster.ca/aro/3000518
WP_004121719.1	RGI	https://card.mcmaster.ca/aro/3000676
WP_014230210.1	RGI	https://card.mcmaster.ca/aro/3003952
WP_000242758.1	RGI	https://card.mcmaster.ca/aro/3000518
WP_000242758.1	RGI	https://card.mcmaster.ca/aro/3000518
WP_004097636.1	RGI	https://card.mcmaster.ca/aro/3003359
WP_000242758.1	RGI	https://card.mcmaster.ca/aro/3000518
WP_000242758.1	RGI	https://card.mcmaster.ca/aro/3000518
WP_004121719.1	RGI	https://card.mcmaster.ca/aro/3000676
WP_014230101.1	RGI	https://card.mcmaster.ca/aro/3003066
WP_000242758.1	RGI	https://card.mcmaster.ca/aro/3000518
WP_000242758.1	RGI	https://card.mcmaster.ca/aro/3000518
WP_004097636.1	RGI	https://card.mcmaster.ca/aro/3003359
WP_000242758.1	RGI	https://card.mcmaster.ca/aro/3000518
WP_000242758.1	RGI	https://card.mcmaster.ca/aro/3000518
WP_014229610.1	RGI	https://card.mcmaster.ca/aro/3003953
WP_014230101.1	RGI	https://card.mcmaster.ca/aro/3003066
WP_000242758.1	RGI	https://card.mcmaster.ca/aro/3000518
WP_000242758.1	RGI	https://card.mcmaster.ca/aro/3000518
WP_004097636.1	RGI	https://card.mcmaster.ca/aro/3003359
WP_000242758.1	RGI	https://card.mcmaster.ca/aro/3000518
WP_000242758.1	RGI	https://card.mcmaster.ca/aro/3000518
WP_014230099.1	RGI	https://card.mcmaster.ca/aro/3001330
WP_000242758.1	RGI	https://card.mcmaster.ca/aro/3000518
WP_000242758.1	RGI	https://card.mcmaster.ca/aro/3000518
WP_004097636.1	RGI	https://card.mcmaster.ca/aro/3003359
WP_000242758.1	RGI	https://card.mcmaster.ca/aro/3000518
WP_000242758.1	RGI	https://card.mcmaster.ca/aro/3000518
WP_004102351.1	RGI	https://card.mcmaster.ca/aro/3000263
WP_014230098.1	RGI	https://card.mcmaster.ca/aro/3000794
WP_000242758.1	RGI	https://card.mcmaster.ca/aro/3000518
WP_000242758.1	RGI	https://card.mcmaster.ca/aro/3000518
WP_004097636.1	RGI	https://card.mcmaster.ca/aro/3003359
WP_000242758.1	RGI	https://card.mcmaster.ca/aro/3000518
WP_000242758.1	RGI	https://card.mcmaster.ca/aro/3000518
WP_004102351.1	RGI	https://card.mcmaster.ca/aro/3000263
WP_014230096.1	RGI	https://card.mcmaster.ca/aro/3000792
WP_000242758.1	RGI	https://card.mcmaster.ca/aro/3000518
WP_000242758.1	RGI	https://card.mcmaster.ca/aro/3000518
WP_004097636.1	RGI	https://card.mcmaster.ca/aro/3003359
WP_000242758.1	RGI	https://card.mcmaster.ca/aro/3000518
WP_000242758.1	RGI	https://card.mcmaster.ca/aro/3000518
WP_004102351.1	RGI	https://card.mcmaster.ca/aro/3000263
WP_014229916.1	RGI	https://card.mcmaster.ca/aro/3001327
WP_000242758.1	RGI	https://card.mcmaster.ca/aro/3000518
WP_000242758.1	RGI	https://card.mcmaster.ca/aro/3000518
WP_004127228.1	RGI	https://card.mcmaster.ca/aro/3000831
WP_000242758.1	RGI	https://card.mcmaster.ca/aro/3000518
WP_000242758.1	RGI	https://card.mcmaster.ca/aro/3000518
WP_004102351.1	RGI	https://card.mcmaster.ca/aro/3000263
WP_000242758.1	RGI	https://card.mcmaster.ca/aro/3000518
WP_000242758.1	RGI	https://card.mcmaster.ca/aro/3000518
WP_004127228.1	RGI	https://card.mcmaster.ca/aro/3000831
WP_000242758.1	RGI	https://card.mcmaster.ca/aro/3000518
WP_000242758.1	RGI	https://card.mcmaster.ca/aro/3000518
WP_032694981.1	RGI	https://card.mcmaster.ca/aro/3003833
WP_000242758.1	RGI	https://card.mcmaster.ca/aro/3000518
WP_000242758.1	RGI	https://card.mcmaster.ca/aro/3000518
WP_014838449.1	RGI	https://card.mcmaster.ca/aro/3003392
WP_000242758.1	RGI	https://card.mcmaster.ca/aro/3000518
WP_000242758.1	RGI	https://card.mcmaster.ca/aro/3000518
WP_004107505.1	RGI	https://card.mcmaster.ca/aro/3000830
WP_000242758.1	RGI	https://card.mcmaster.ca/aro/3000518
WP_000242758.1	RGI	https://card.mcmaster.ca/aro/3000518
WP_004850706.1	RGI	https://card.mcmaster.ca/aro/3003967
WP_000242758.1	RGI	https://card.mcmaster.ca/aro/3000518
WP_000242758.1	RGI	https://card.mcmaster.ca/aro/3000518
WP_004107505.1	RGI	https://card.mcmaster.ca/aro/3000830
WP_000242758.1	RGI	https://card.mcmaster.ca/aro/3000518
WP_000242758.1	RGI	https://card.mcmaster.ca/aro/3000518
WP_014229159.1	RGI	https://card.mcmaster.ca/aro/3003922
WP_000242758.1	RGI	https://card.mcmaster.ca/aro/3000518
WP_000242758.1	RGI	https://card.mcmaster.ca/aro/3000518
WP_004107505.1	RGI	https://card.mcmaster.ca/aro/3000830
WP_000242758.1	RGI	https://card.mcmaster.ca/aro/3000518
WP_000242758.1	RGI	https://card.mcmaster.ca/aro/3000518
WP_004121248.1	RGI	https://card.mcmaster.ca/aro/3003840
WP_004107098.1	RGI	https://card.mcmaster.ca/aro/3003890
WP_000242758.1	RGI	https://card.mcmaster.ca/aro/3000518
WP_000242758.1	RGI	https://card.mcmaster.ca/aro/3000518
WP_032694284.1	RGI	https://card.mcmaster.ca/aro/3001215
WP_000242758.1	RGI	https://card.mcmaster.ca/aro/3000518
WP_000242758.1	RGI	https://card.mcmaster.ca/aro/3000518
WP_004121248.1	RGI	https://card.mcmaster.ca/aro/3003840
WP_004107098.1	RGI	https://card.mcmaster.ca/aro/3003890
WP_000242758.1	RGI	https://card.mcmaster.ca/aro/3000518
WP_000242758.1	RGI	https://card.mcmaster.ca/aro/3000518
WP_000242758.1	RGI	https://card.mcmaster.ca/aro/3000518
WP_000242758.1	RGI	https://card.mcmaster.ca/aro/3000518
WP_004121248.1	RGI	https://card.mcmaster.ca/aro/3003840
WP_014227294.1	RGI	https://card.mcmaster.ca/aro/3000778
WP_000242758.1	RGI	https://card.mcmaster.ca/aro/3000518
WP_000242758.1	RGI	https://card.mcmaster.ca/aro/3000518
WP_000242758.1	RGI	https://card.mcmaster.ca/aro/3000518
WP_000242758.1	RGI	https://card.mcmaster.ca/aro/3000518
WP_014228854.1	RGI	https://card.mcmaster.ca/aro/3003844
WP_014227293.1	RGI	https://card.mcmaster.ca/aro/3003055
WP_000242758.1	RGI	https://card.mcmaster.ca/aro/3000518
WP_000242758.1	RGI	https://card.mcmaster.ca/aro/3000518
WP_000242758.1	RGI	https://card.mcmaster.ca/aro/3000518
WP_000242758.1	RGI	https://card.mcmaster.ca/aro/3000518
WP_004126208.1	RGI	https://card.mcmaster.ca/aro/3003578
WP_004849878.1	RGI	https://card.mcmaster.ca/aro/3001216
WP_000242758.1	RGI	https://card.mcmaster.ca/aro/3000518
WP_000242758.1	RGI	https://card.mcmaster.ca/aro/3000518
WP_000242758.1	RGI	https://card.mcmaster.ca/aro/3000518
WP_000242758.1	RGI	https://card.mcmaster.ca/aro/3000518
WP_004126208.1	RGI	https://card.mcmaster.ca/aro/3003578
WP_004849878.1	RGI	https://card.mcmaster.ca/aro/3001216
WP_000242758.1	RGI	https://card.mcmaster.ca/aro/3000518
WP_000242758.1	RGI	https://card.mcmaster.ca/aro/3000518
WP_000242758.1	RGI	https://card.mcmaster.ca/aro/3000518
WP_000242758.1	RGI	https://card.mcmaster.ca/aro/3000518
WP_014227124.1	RGI	https://card.mcmaster.ca/aro/3002985
WP_014228748.1	RGI	https://card.mcmaster.ca/aro/3003843
WP_000242758.1	RGI	https://card.mcmaster.ca/aro/3000518
WP_000242758.1	RGI	https://card.mcmaster.ca/aro/3000518
WP_000242758.1	RGI	https://card.mcmaster.ca/aro/3000518
WP_000242758.1	RGI	https://card.mcmaster.ca/aro/3000518
WP_000242758.1	RGI	https://card.mcmaster.ca/aro/3000518
WP_038424274.1	RGI	https://card.mcmaster.ca/aro/3003986
WP_000242758.1	RGI	https://card.mcmaster.ca/aro/3000518
WP_000242758.1	RGI	https://card.mcmaster.ca/aro/3000518
WP_004097636.1	RGI	https://card.mcmaster.ca/aro/3003359
WP_000242758.1	RGI	https://card.mcmaster.ca/aro/3000518
WP_000242758.1	RGI	https://card.mcmaster.ca/aro/3000518
WP_004849478.1	RGI	https://card.mcmaster.ca/aro/3003950
WP_000242758.1	RGI	https://card.mcmaster.ca/aro/3000518
WP_000242758.1	RGI	https://card.mcmaster.ca/aro/3000518
WP_004097636.1	RGI	https://card.mcmaster.ca/aro/3003359
WP_000242758.1	RGI	https://card.mcmaster.ca/aro/3000518
WP_000242758.1	RGI	https://card.mcmaster.ca/aro/3000518
WP_025108294.1	RGI	https://card.mcmaster.ca/aro/3000535
WP_000242758.1	RGI	https://card.mcmaster.ca/aro/3000518
WP_000242758.1	RGI	https://card.mcmaster.ca/aro/3000518
WP_004097636.1	RGI	https://card.mcmaster.ca/aro/3003359
WP_000242758.1	RGI	https://card.mcmaster.ca/aro/3000518
WP_000242758.1	RGI	https://card.mcmaster.ca/aro/3000518
WP_014228619.1	RGI	https://card.mcmaster.ca/aro/3000533
WP_000242758.1	RGI	https://card.mcmaster.ca/aro/3000518
WP_000242758.1	RGI	https://card.mcmaster.ca/aro/3000518
WP_004097636.1	RGI	https://card.mcmaster.ca/aro/3003359
WP_000242758.1	RGI	https://card.mcmaster.ca/aro/3000518
WP_000242758.1	RGI	https://card.mcmaster.ca/aro/3000518
WP_025108112.1	RGI	https://card.mcmaster.ca/aro/3003576
WP_000242758.1	RGI	https://card.mcmaster.ca/aro/3000518
WP_000242758.1	RGI	https://card.mcmaster.ca/aro/3000518
WP_004097636.1	RGI	https://card.mcmaster.ca/aro/3003359
WP_000242758.1	RGI	https://card.mcmaster.ca/aro/3000518
WP_000242758.1	RGI	https://card.mcmaster.ca/aro/3000518
WP_014228490.1	RGI	https://card.mcmaster.ca/aro/3003583
WP_000242758.1	RGI	https://card.mcmaster.ca/aro/3000518
WP_000242758.1	RGI	https://card.mcmaster.ca/aro/3000518
WP_014839656.1	RGI	https://card.mcmaster.ca/aro/3000800
WP_000242758.1	RGI	https://card.mcmaster.ca/aro/3000518
WP_000242758.1	RGI	https://card.mcmaster.ca/aro/3000518
WP_042944636.1	RGI	https://card.mcmaster.ca/aro/3003841
WP_000242758.1	RGI	https://card.mcmaster.ca/aro/3000518
WP_000242758.1	RGI	https://card.mcmaster.ca/aro/3000518
WP_004854277.1	RGI	https://card.mcmaster.ca/aro/3002986
WP_000242758.1	RGI	https://card.mcmaster.ca/aro/3000518
WP_000242758.1	RGI	https://card.mcmaster.ca/aro/3000518
WP_004848570.1	RGI	https://card.mcmaster.ca/aro/3000823
WP_000242758.1	RGI	https://card.mcmaster.ca/aro/3000518
WP_000242758.1	RGI	https://card.mcmaster.ca/aro/3000518
WP_004854277.1	RGI	https://card.mcmaster.ca/aro/3002986
WP_000242758.1	RGI	https://card.mcmaster.ca/aro/3000518
WP_000242758.1	RGI	https://card.mcmaster.ca/aro/3000518
WP_004848570.1	RGI	https://card.mcmaster.ca/aro/3000823
WP_000242758.1	RGI	https://card.mcmaster.ca/aro/3000518
WP_000242758.1	RGI	https://card.mcmaster.ca/aro/3000518
WP_004123984.1	RGI	https://card.mcmaster.ca/aro/3000074
WP_000242758.1	RGI	https://card.mcmaster.ca/aro/3000518
WP_000242758.1	RGI	https://card.mcmaster.ca/aro/3000518
WP_000242758.1	RGI	https://card.mcmaster.ca/aro/3000518
WP_000242758.1	RGI	https://card.mcmaster.ca/aro/3000518
WP_004123984.1	RGI	https://card.mcmaster.ca/aro/3000074
WP_000242758.1	RGI	https://card.mcmaster.ca/aro/3000518
WP_000242758.1	RGI	https://card.mcmaster.ca/aro/3000518
WP_004848370.1	RGI	https://card.mcmaster.ca/aro/3003048
WP_000242758.1	RGI	https://card.mcmaster.ca/aro/3000518
WP_000242758.1	RGI	https://card.mcmaster.ca/aro/3000518
WP_004123984.1	RGI	https://card.mcmaster.ca/aro/3000074
WP_000242758.1	RGI	https://card.mcmaster.ca/aro/3000518
WP_000242758.1	RGI	https://card.mcmaster.ca/aro/3000518
WP_014228214.1	RGI	https://card.mcmaster.ca/aro/3003049
WP_000242758.1	RGI	https://card.mcmaster.ca/aro/3000518
WP_000242758.1	RGI	https://card.mcmaster.ca/aro/3000518
WP_004104785.1	RGI	https://card.mcmaster.ca/aro/3000516
WP_000242758.1	RGI	https://card.mcmaster.ca/aro/3000518
WP_000242758.1	RGI	https://card.mcmaster.ca/aro/3000518
WP_014228208.1	RGI	https://card.mcmaster.ca/aro/3003373
WP_000242758.1	RGI	https://card.mcmaster.ca/aro/3000518
WP_000242758.1	RGI	https://card.mcmaster.ca/aro/3000518
WP_004104785.1	RGI	https://card.mcmaster.ca/aro/3000516
WP_000242758.1	RGI	https://card.mcmaster.ca/aro/3000518
WP_000242758.1	RGI	https://card.mcmaster.ca/aro/3000518
WP_042944463.1	RGI	https://card.mcmaster.ca/aro/3000800
WP_000242758.1	RGI	https://card.mcmaster.ca/aro/3000518
WP_000242758.1	RGI	https://card.mcmaster.ca/aro/3000518
WP_004104785.1	RGI	https://card.mcmaster.ca/aro/3000516
WP_000242758.1	RGI	https://card.mcmaster.ca/aro/3000518
WP_000242758.1	RGI	https://card.mcmaster.ca/aro/3000518
WP_014228207.1	RGI	https://card.mcmaster.ca/aro/3000778
WP_000242758.1	RGI	https://card.mcmaster.ca/aro/3000518
WP_000242758.1	RGI	https://card.mcmaster.ca/aro/3000518
WP_004104785.1	RGI	https://card.mcmaster.ca/aro/3000516
WP_000242758.1	RGI	https://card.mcmaster.ca/aro/3000518
WP_000242758.1	RGI	https://card.mcmaster.ca/aro/3000518
WP_014227864.1	RGI	https://card.mcmaster.ca/aro/3003730
WP_000242758.1	RGI	https://card.mcmaster.ca/aro/3000518
WP_000242758.1	RGI	https://card.mcmaster.ca/aro/3000518
WP_004853071.1	RGI	https://card.mcmaster.ca/aro/3000778
WP_000242758.1	RGI	https://card.mcmaster.ca/aro/3000518
WP_000242758.1	RGI	https://card.mcmaster.ca/aro/3000518
WP_014227841.1	RGI	https://card.mcmaster.ca/aro/3000825
WP_000242758.1	RGI	https://card.mcmaster.ca/aro/3000518
WP_000242758.1	RGI	https://card.mcmaster.ca/aro/3000518
WP_004853071.1	RGI	https://card.mcmaster.ca/aro/3000778
WP_000242758.1	RGI	https://card.mcmaster.ca/aro/3000518
WP_000242758.1	RGI	https://card.mcmaster.ca/aro/3000518
WP_042944225.1	RGI	https://card.mcmaster.ca/aro/3001214
WP_000242758.1	RGI	https://card.mcmaster.ca/aro/3000518
WP_000242758.1	RGI	https://card.mcmaster.ca/aro/3000518
WP_004121719.1	RGI	https://card.mcmaster.ca/aro/3000676
WP_014230210.1	RGI	https://card.mcmaster.ca/aro/3003952
WP_000242758.1	RGI	https://card.mcmaster.ca/aro/3000518
WP_000242758.1	RGI	https://card.mcmaster.ca/aro/3000518
WP_004097636.1	RGI	https://card.mcmaster.ca/aro/3003359
WP_000242758.1	RGI	https://card.mcmaster.ca/aro/3000518
WP_000242758.1	RGI	https://card.mcmaster.ca/aro/3000518
WP_004121719.1	RGI	https://card.mcmaster.ca/aro/3000676
WP_014230101.1	RGI	https://card.mcmaster.ca/aro/3003066
WP_000242758.1	RGI	https://card.mcmaster.ca/aro/3000518
WP_000242758.1	RGI	https://card.mcmaster.ca/aro/3000518
WP_004097636.1	RGI	https://card.mcmaster.ca/aro/3003359
WP_000242758.1	RGI	https://card.mcmaster.ca/aro/3000518
WP_000242758.1	RGI	https://card.mcmaster.ca/aro/3000518
WP_004121719.1	RGI	https://card.mcmaster.ca/aro/3000676
WP_014230101.1	RGI	https://card.mcmaster.ca/aro/3003066
WP_000242758.1	RGI	https://card.mcmaster.ca/aro/3000518
WP_000242758.1	RGI	https://card.mcmaster.ca/aro/3000518
WP_004097636.1	RGI	https://card.mcmaster.ca/aro/3003359
WP_000242758.1	RGI	https://card.mcmaster.ca/aro/3000518
WP_000242758.1	RGI	https://card.mcmaster.ca/aro/3000518
WP_014229610.1	RGI	https://card.mcmaster.ca/aro/3003953
WP_014230099.1	RGI	https://card.mcmaster.ca/aro/3001330
WP_000242758.1	RGI	https://card.mcmaster.ca/aro/3000518
WP_000242758.1	RGI	https://card.mcmaster.ca/aro/3000518
WP_004097636.1	RGI	https://card.mcmaster.ca/aro/3003359
WP_000242758.1	RGI	https://card.mcmaster.ca/aro/3000518
WP_000242758.1	RGI	https://card.mcmaster.ca/aro/3000518
WP_004102351.1	RGI	https://card.mcmaster.ca/aro/3000263
WP_014230098.1	RGI	https://card.mcmaster.ca/aro/3000794
WP_000242758.1	RGI	https://card.mcmaster.ca/aro/3000518
WP_000242758.1	RGI	https://card.mcmaster.ca/aro/3000518
WP_004097636.1	RGI	https://card.mcmaster.ca/aro/3003359
WP_000242758.1	RGI	https://card.mcmaster.ca/aro/3000518
WP_000242758.1	RGI	https://card.mcmaster.ca/aro/3000518
WP_004102351.1	RGI	https://card.mcmaster.ca/aro/3000263
WP_014230096.1	RGI	https://card.mcmaster.ca/aro/3000792
WP_000242758.1	RGI	https://card.mcmaster.ca/aro/3000518
WP_000242758.1	RGI	https://card.mcmaster.ca/aro/3000518
WP_004097636.1	RGI	https://card.mcmaster.ca/aro/3003359
WP_000242758.1	RGI	https://card.mcmaster.ca/aro/3000518
WP_000242758.1	RGI	https://card.mcmaster.ca/aro/3000518
WP_004102351.1	RGI	https://card.mcmaster.ca/aro/3000263
WP_014229916.1	RGI	https://card.mcmaster.ca/aro/3001327
WP_000242758.1	RGI	https://card.mcmaster.ca/aro/3000518
WP_000242758.1	RGI	https://card.mcmaster.ca/aro/3000518
WP_004127228.1	RGI	https://card.mcmaster.ca/aro/3000831
WP_000242758.1	RGI	https://card.mcmaster.ca/aro/3000518
WP_000242758.1	RGI	https://card.mcmaster.ca/aro/3000518
WP_004102351.1	RGI	https://card.mcmaster.ca/aro/3000263
WP_000242758.1	RGI	https://card.mcmaster.ca/aro/3000518
WP_000242758.1	RGI	https://card.mcmaster.ca/aro/3000518
WP_004127228.1	RGI	https://card.mcmaster.ca/aro/3000831
WP_000242758.1	RGI	https://card.mcmaster.ca/aro/3000518
WP_000242758.1	RGI	https://card.mcmaster.ca/aro/3000518
WP_032694981.1	RGI	https://card.mcmaster.ca/aro/3003833
WP_000242758.1	RGI	https://card.mcmaster.ca/aro/3000518
WP_000242758.1	RGI	https://card.mcmaster.ca/aro/3000518
WP_004127228.1	RGI	https://card.mcmaster.ca/aro/3000831
WP_000242758.1	RGI	https://card.mcmaster.ca/aro/3000518
WP_014838449.1	RGI	https://card.mcmaster.ca/aro/3003392
WP_000242758.1	RGI	https://card.mcmaster.ca/aro/3000518
WP_000242758.1	RGI	https://card.mcmaster.ca/aro/3000518
WP_004107505.1	RGI	https://card.mcmaster.ca/aro/3000830
WP_000242758.1	RGI	https://card.mcmaster.ca/aro/3000518
WP_000242758.1	RGI	https://card.mcmaster.ca/aro/3000518
WP_004850706.1	RGI	https://card.mcmaster.ca/aro/3003967
WP_000242758.1	RGI	https://card.mcmaster.ca/aro/3000518
WP_000242758.1	RGI	https://card.mcmaster.ca/aro/3000518
WP_004107505.1	RGI	https://card.mcmaster.ca/aro/3000830
WP_000242758.1	RGI	https://card.mcmaster.ca/aro/3000518
WP_000242758.1	RGI	https://card.mcmaster.ca/aro/3000518
WP_038424435.1	RGI	https://card.mcmaster.ca/aro/3000778
WP_000242758.1	RGI	https://card.mcmaster.ca/aro/3000518
WP_000242758.1	RGI	https://card.mcmaster.ca/aro/3000518
WP_004107505.1	RGI	https://card.mcmaster.ca/aro/3000830
WP_000242758.1	RGI	https://card.mcmaster.ca/aro/3000518
WP_000242758.1	RGI	https://card.mcmaster.ca/aro/3000518
WP_004121248.1	RGI	https://card.mcmaster.ca/aro/3003840
WP_004107098.1	RGI	https://card.mcmaster.ca/aro/3003890
WP_000242758.1	RGI	https://card.mcmaster.ca/aro/3000518
WP_000242758.1	RGI	https://card.mcmaster.ca/aro/3000518
WP_004107505.1	RGI	https://card.mcmaster.ca/aro/3000830
WP_000242758.1	RGI	https://card.mcmaster.ca/aro/3000518
WP_000242758.1	RGI	https://card.mcmaster.ca/aro/3000518
WP_004121248.1	RGI	https://card.mcmaster.ca/aro/3003840
WP_004107098.1	RGI	https://card.mcmaster.ca/aro/3003890
WP_000242758.1	RGI	https://card.mcmaster.ca/aro/3000518
WP_000242758.1	RGI	https://card.mcmaster.ca/aro/3000518
WP_000242758.1	RGI	https://card.mcmaster.ca/aro/3000518
WP_000242758.1	RGI	https://card.mcmaster.ca/aro/3000518
WP_004121248.1	RGI	https://card.mcmaster.ca/aro/3003840
WP_014227294.1	RGI	https://card.mcmaster.ca/aro/3000778
WP_000242758.1	RGI	https://card.mcmaster.ca/aro/3000518
WP_000242758.1	RGI	https://card.mcmaster.ca/aro/3000518
WP_000242758.1	RGI	https://card.mcmaster.ca/aro/3000518
WP_000242758.1	RGI	https://card.mcmaster.ca/aro/3000518
WP_014228854.1	RGI	https://card.mcmaster.ca/aro/3003844
WP_014227293.1	RGI	https://card.mcmaster.ca/aro/3003055
WP_000242758.1	RGI	https://card.mcmaster.ca/aro/3000518
WP_000242758.1	RGI	https://card.mcmaster.ca/aro/3000518
WP_000242758.1	RGI	https://card.mcmaster.ca/aro/3000518
WP_000242758.1	RGI	https://card.mcmaster.ca/aro/3000518
WP_004126208.1	RGI	https://card.mcmaster.ca/aro/3003578
WP_004849878.1	RGI	https://card.mcmaster.ca/aro/3001216
WP_000242758.1	RGI	https://card.mcmaster.ca/aro/3000518
WP_000242758.1	RGI	https://card.mcmaster.ca/aro/3000518
WP_000242758.1	RGI	https://card.mcmaster.ca/aro/3000518
WP_000242758.1	RGI	https://card.mcmaster.ca/aro/3000518
WP_004126208.1	RGI	https://card.mcmaster.ca/aro/3003578
WP_004849878.1	RGI	https://card.mcmaster.ca/aro/3001216
WP_000242758.1	RGI	https://card.mcmaster.ca/aro/3000518
WP_000242758.1	RGI	https://card.mcmaster.ca/aro/3000518
WP_000242758.1	RGI	https://card.mcmaster.ca/aro/3000518
WP_000242758.1	RGI	https://card.mcmaster.ca/aro/3000518
WP_014227124.1	RGI	https://card.mcmaster.ca/aro/3002985
WP_014228748.1	RGI	https://card.mcmaster.ca/aro/3003843
WP_000242758.1	RGI	https://card.mcmaster.ca/aro/3000518
WP_000242758.1	RGI	https://card.mcmaster.ca/aro/3000518
WP_000242758.1	RGI	https://card.mcmaster.ca/aro/3000518
WP_000242758.1	RGI	https://card.mcmaster.ca/aro/3000518
WP_000242758.1	RGI	https://card.mcmaster.ca/aro/3000518
WP_014228748.1	RGI	https://card.mcmaster.ca/aro/3003843
WP_000242758.1	RGI	https://card.mcmaster.ca/aro/3000518
WP_000242758.1	RGI	https://card.mcmaster.ca/aro/3000518
WP_004097636.1	RGI	https://card.mcmaster.ca/aro/3003359
WP_000242758.1	RGI	https://card.mcmaster.ca/aro/3000518
WP_000242758.1	RGI	https://card.mcmaster.ca/aro/3000518
WP_004849478.1	RGI	https://card.mcmaster.ca/aro/3003950
WP_000242758.1	RGI	https://card.mcmaster.ca/aro/3000518
WP_000242758.1	RGI	https://card.mcmaster.ca/aro/3000518
WP_004097636.1	RGI	https://card.mcmaster.ca/aro/3003359
WP_000242758.1	RGI	https://card.mcmaster.ca/aro/3000518
WP_000242758.1	RGI	https://card.mcmaster.ca/aro/3000518
WP_025108294.1	RGI	https://card.mcmaster.ca/aro/3000535
WP_000242758.1	RGI	https://card.mcmaster.ca/aro/3000518
WP_000242758.1	RGI	https://card.mcmaster.ca/aro/3000518
WP_004097636.1	RGI	https://card.mcmaster.ca/aro/3003359
WP_000242758.1	RGI	https://card.mcmaster.ca/aro/3000518
WP_000242758.1	RGI	https://card.mcmaster.ca/aro/3000518
WP_014228619.1	RGI	https://card.mcmaster.ca/aro/3000533
WP_000242758.1	RGI	https://card.mcmaster.ca/aro/3000518
WP_000242758.1	RGI	https://card.mcmaster.ca/aro/3000518
WP_004097636.1	RGI	https://card.mcmaster.ca/aro/3003359
WP_000242758.1	RGI	https://card.mcmaster.ca/aro/3000518
WP_000242758.1	RGI	https://card.mcmaster.ca/aro/3000518
WP_014228619.1	RGI	https://card.mcmaster.ca/aro/3000533
WP_000242758.1	RGI	https://card.mcmaster.ca/aro/3000518
WP_000242758.1	RGI	https://card.mcmaster.ca/aro/3000518
WP_004097636.1	RGI	https://card.mcmaster.ca/aro/3003359
WP_000242758.1	RGI	https://card.mcmaster.ca/aro/3000518
WP_000242758.1	RGI	https://card.mcmaster.ca/aro/3000518
WP_014228490.1	RGI	https://card.mcmaster.ca/aro/3003583
WP_000242758.1	RGI	https://card.mcmaster.ca/aro/3000518
WP_000242758.1	RGI	https://card.mcmaster.ca/aro/3000518
WP_014839656.1	RGI	https://card.mcmaster.ca/aro/3000800
WP_000242758.1	RGI	https://card.mcmaster.ca/aro/3000518
WP_000242758.1	RGI	https://card.mcmaster.ca/aro/3000518
WP_014228490.1	RGI	https://card.mcmaster.ca/aro/3003583
WP_000242758.1	RGI	https://card.mcmaster.ca/aro/3000518
WP_000242758.1	RGI	https://card.mcmaster.ca/aro/3000518
WP_004854393.1	RGI	https://card.mcmaster.ca/aro/3000024
WP_000242758.1	RGI	https://card.mcmaster.ca/aro/3000518
WP_000242758.1	RGI	https://card.mcmaster.ca/aro/3000518
WP_004848570.1	RGI	https://card.mcmaster.ca/aro/3000823
WP_000242758.1	RGI	https://card.mcmaster.ca/aro/3000518
WP_000242758.1	RGI	https://card.mcmaster.ca/aro/3000518
WP_004854277.1	RGI	https://card.mcmaster.ca/aro/3002986
WP_000242758.1	RGI	https://card.mcmaster.ca/aro/3000518
WP_000242758.1	RGI	https://card.mcmaster.ca/aro/3000518
WP_004848570.1	RGI	https://card.mcmaster.ca/aro/3000823
WP_000242758.1	RGI	https://card.mcmaster.ca/aro/3000518
WP_000242758.1	RGI	https://card.mcmaster.ca/aro/3000518
WP_042945949.1	RGI	https://card.mcmaster.ca/aro/3000535
WP_000242758.1	RGI	https://card.mcmaster.ca/aro/3000518
WP_000242758.1	RGI	https://card.mcmaster.ca/aro/3000518
WP_000242758.1	RGI	https://card.mcmaster.ca/aro/3000518
WP_000242758.1	RGI	https://card.mcmaster.ca/aro/3000518
WP_004123984.1	RGI	https://card.mcmaster.ca/aro/3000074
WP_000242758.1	RGI	https://card.mcmaster.ca/aro/3000518
WP_000242758.1	RGI	https://card.mcmaster.ca/aro/3000518
WP_004848370.1	RGI	https://card.mcmaster.ca/aro/3003048
WP_000242758.1	RGI	https://card.mcmaster.ca/aro/3000518
WP_000242758.1	RGI	https://card.mcmaster.ca/aro/3000518
WP_004123984.1	RGI	https://card.mcmaster.ca/aro/3000074
WP_000242758.1	RGI	https://card.mcmaster.ca/aro/3000518
WP_000242758.1	RGI	https://card.mcmaster.ca/aro/3000518
WP_014228214.1	RGI	https://card.mcmaster.ca/aro/3003049
WP_000242758.1	RGI	https://card.mcmaster.ca/aro/3000518
WP_000242758.1	RGI	https://card.mcmaster.ca/aro/3000518
WP_014839295.1	RGI	https://card.mcmaster.ca/aro/3000027
WP_000242758.1	RGI	https://card.mcmaster.ca/aro/3000518
WP_000242758.1	RGI	https://card.mcmaster.ca/aro/3000518
WP_014228208.1	RGI	https://card.mcmaster.ca/aro/3003373
WP_000242758.1	RGI	https://card.mcmaster.ca/aro/3000518
WP_000242758.1	RGI	https://card.mcmaster.ca/aro/3000518
WP_004104785.1	RGI	https://card.mcmaster.ca/aro/3000516
WP_000242758.1	RGI	https://card.mcmaster.ca/aro/3000518
WP_000242758.1	RGI	https://card.mcmaster.ca/aro/3000518
WP_014228208.1	RGI	https://card.mcmaster.ca/aro/3003373
WP_000242758.1	RGI	https://card.mcmaster.ca/aro/3000518
WP_000242758.1	RGI	https://card.mcmaster.ca/aro/3000518
WP_004104785.1	RGI	https://card.mcmaster.ca/aro/3000516
WP_000242758.1	RGI	https://card.mcmaster.ca/aro/3000518
WP_000242758.1	RGI	https://card.mcmaster.ca/aro/3000518
WP_014228207.1	RGI	https://card.mcmaster.ca/aro/3000778
WP_000242758.1	RGI	https://card.mcmaster.ca/aro/3000518
WP_000242758.1	RGI	https://card.mcmaster.ca/aro/3000518
WP_004104785.1	RGI	https://card.mcmaster.ca/aro/3000516
WP_000242758.1	RGI	https://card.mcmaster.ca/aro/3000518
WP_000242758.1	RGI	https://card.mcmaster.ca/aro/3000518
WP_014227864.1	RGI	https://card.mcmaster.ca/aro/3003730
WP_000242758.1	RGI	https://card.mcmaster.ca/aro/3000518
WP_000242758.1	RGI	https://card.mcmaster.ca/aro/3000518
WP_004104785.1	RGI	https://card.mcmaster.ca/aro/3000516
WP_000242758.1	RGI	https://card.mcmaster.ca/aro/3000518
WP_000242758.1	RGI	https://card.mcmaster.ca/aro/3000518
WP_014227841.1	RGI	https://card.mcmaster.ca/aro/3000825
WP_000242758.1	RGI	https://card.mcmaster.ca/aro/3000518
WP_000242758.1	RGI	https://card.mcmaster.ca/aro/3000518
WP_004853071.1	RGI	https://card.mcmaster.ca/aro/3000778
WP_000242758.1	RGI	https://card.mcmaster.ca/aro/3000518
WP_000242758.1	RGI	https://card.mcmaster.ca/aro/3000518
WP_038424942.1	RGI	https://card.mcmaster.ca/aro/3003986
WP_000242758.1	RGI	https://card.mcmaster.ca/aro/3000518
WP_000242758.1	RGI	https://card.mcmaster.ca/aro/3000518
WP_004121719.1	RGI	https://card.mcmaster.ca/aro/3000676
WP_014230210.1	RGI	https://card.mcmaster.ca/aro/3003952
WP_000242758.1	RGI	https://card.mcmaster.ca/aro/3000518
WP_000242758.1	RGI	https://card.mcmaster.ca/aro/3000518
WP_014837312.1	RGI	https://card.mcmaster.ca/aro/3003209
WP_000242758.1	RGI	https://card.mcmaster.ca/aro/3000518
WP_000242758.1	RGI	https://card.mcmaster.ca/aro/3000518
WP_004121719.1	RGI	https://card.mcmaster.ca/aro/3000676
WP_014230101.1	RGI	https://card.mcmaster.ca/aro/3003066
WP_000242758.1	RGI	https://card.mcmaster.ca/aro/3000518
WP_000242758.1	RGI	https://card.mcmaster.ca/aro/3000518
WP_004097636.1	RGI	https://card.mcmaster.ca/aro/3003359
WP_000242758.1	RGI	https://card.mcmaster.ca/aro/3000518
WP_000242758.1	RGI	https://card.mcmaster.ca/aro/3000518
WP_004121719.1	RGI	https://card.mcmaster.ca/aro/3000676
WP_014230101.1	RGI	https://card.mcmaster.ca/aro/3003066
WP_000242758.1	RGI	https://card.mcmaster.ca/aro/3000518
WP_000242758.1	RGI	https://card.mcmaster.ca/aro/3000518
WP_004097636.1	RGI	https://card.mcmaster.ca/aro/3003359
WP_000242758.1	RGI	https://card.mcmaster.ca/aro/3000518
WP_000242758.1	RGI	https://card.mcmaster.ca/aro/3000518
WP_014229610.1	RGI	https://card.mcmaster.ca/aro/3003953
WP_014230099.1	RGI	https://card.mcmaster.ca/aro/3001330
WP_000242758.1	RGI	https://card.mcmaster.ca/aro/3000518
WP_000242758.1	RGI	https://card.mcmaster.ca/aro/3000518
WP_004097636.1	RGI	https://card.mcmaster.ca/aro/3003359
WP_000242758.1	RGI	https://card.mcmaster.ca/aro/3000518
WP_000242758.1	RGI	https://card.mcmaster.ca/aro/3000518
WP_004102351.1	RGI	https://card.mcmaster.ca/aro/3000263
WP_014230098.1	RGI	https://card.mcmaster.ca/aro/3000794
WP_000242758.1	RGI	https://card.mcmaster.ca/aro/3000518
WP_000242758.1	RGI	https://card.mcmaster.ca/aro/3000518
WP_004097636.1	RGI	https://card.mcmaster.ca/aro/3003359
WP_000242758.1	RGI	https://card.mcmaster.ca/aro/3000518
WP_000242758.1	RGI	https://card.mcmaster.ca/aro/3000518
WP_004102351.1	RGI	https://card.mcmaster.ca/aro/3000263
WP_042945699.1	RGI	https://card.mcmaster.ca/aro/3000794
WP_000242758.1	RGI	https://card.mcmaster.ca/aro/3000518
WP_000242758.1	RGI	https://card.mcmaster.ca/aro/3000518
WP_004097636.1	RGI	https://card.mcmaster.ca/aro/3003359
WP_000242758.1	RGI	https://card.mcmaster.ca/aro/3000518
WP_000242758.1	RGI	https://card.mcmaster.ca/aro/3000518
WP_004102351.1	RGI	https://card.mcmaster.ca/aro/3000263
WP_014229916.1	RGI	https://card.mcmaster.ca/aro/3001327
WP_000242758.1	RGI	https://card.mcmaster.ca/aro/3000518
WP_000242758.1	RGI	https://card.mcmaster.ca/aro/3000518
WP_004127228.1	RGI	https://card.mcmaster.ca/aro/3000831
WP_000242758.1	RGI	https://card.mcmaster.ca/aro/3000518
WP_000242758.1	RGI	https://card.mcmaster.ca/aro/3000518
WP_004102351.1	RGI	https://card.mcmaster.ca/aro/3000263
WP_032750437.1	RGI	https://card.mcmaster.ca/aro/3003693
WP_000242758.1	RGI	https://card.mcmaster.ca/aro/3000518
WP_000242758.1	RGI	https://card.mcmaster.ca/aro/3000518
WP_004127228.1	RGI	https://card.mcmaster.ca/aro/3000831
WP_000242758.1	RGI	https://card.mcmaster.ca/aro/3000518
WP_000242758.1	RGI	https://card.mcmaster.ca/aro/3000518
WP_004102351.1	RGI	https://card.mcmaster.ca/aro/3000263
WP_000242758.1	RGI	https://card.mcmaster.ca/aro/3000518
WP_000242758.1	RGI	https://card.mcmaster.ca/aro/3000518
WP_004127228.1	RGI	https://card.mcmaster.ca/aro/3000831
WP_000242758.1	RGI	https://card.mcmaster.ca/aro/3000518
WP_000242758.1	RGI	https://card.mcmaster.ca/aro/3000518
WP_000242758.1	RGI	https://card.mcmaster.ca/aro/3000518
WP_004107505.1	RGI	https://card.mcmaster.ca/aro/3000830
WP_000242758.1	RGI	https://card.mcmaster.ca/aro/3000518
WP_000242758.1	RGI	https://card.mcmaster.ca/aro/3000518
WP_004850706.1	RGI	https://card.mcmaster.ca/aro/3003967
WP_000242758.1	RGI	https://card.mcmaster.ca/aro/3000518
WP_000242758.1	RGI	https://card.mcmaster.ca/aro/3000518
WP_004107505.1	RGI	https://card.mcmaster.ca/aro/3000830
WP_000242758.1	RGI	https://card.mcmaster.ca/aro/3000518
WP_000242758.1	RGI	https://card.mcmaster.ca/aro/3000518
WP_038424435.1	RGI	https://card.mcmaster.ca/aro/3000778
WP_000242758.1	RGI	https://card.mcmaster.ca/aro/3000518
WP_000242758.1	RGI	https://card.mcmaster.ca/aro/3000518
WP_004107505.1	RGI	https://card.mcmaster.ca/aro/3000830
WP_000242758.1	RGI	https://card.mcmaster.ca/aro/3000518
WP_000242758.1	RGI	https://card.mcmaster.ca/aro/3000518
WP_004121248.1	RGI	https://card.mcmaster.ca/aro/3003840
WP_004107098.1	RGI	https://card.mcmaster.ca/aro/3003890
WP_000242758.1	RGI	https://card.mcmaster.ca/aro/3000518
WP_000242758.1	RGI	https://card.mcmaster.ca/aro/3000518
WP_004107505.1	RGI	https://card.mcmaster.ca/aro/3000830
WP_000242758.1	RGI	https://card.mcmaster.ca/aro/3000518
WP_000242758.1	RGI	https://card.mcmaster.ca/aro/3000518
WP_004121248.1	RGI	https://card.mcmaster.ca/aro/3003840
WP_004107098.1	RGI	https://card.mcmaster.ca/aro/3003890
WP_000242758.1	RGI	https://card.mcmaster.ca/aro/3000518
WP_000242758.1	RGI	https://card.mcmaster.ca/aro/3000518
WP_000242758.1	RGI	https://card.mcmaster.ca/aro/3000518
WP_000242758.1	RGI	https://card.mcmaster.ca/aro/3000518
WP_004121248.1	RGI	https://card.mcmaster.ca/aro/3003840
WP_004107098.1	RGI	https://card.mcmaster.ca/aro/3003890
WP_000242758.1	RGI	https://card.mcmaster.ca/aro/3000518
WP_000242758.1	RGI	https://card.mcmaster.ca/aro/3000518
WP_000242758.1	RGI	https://card.mcmaster.ca/aro/3000518
WP_000242758.1	RGI	https://card.mcmaster.ca/aro/3000518
WP_014228854.1	RGI	https://card.mcmaster.ca/aro/3003844
WP_014227293.1	RGI	https://card.mcmaster.ca/aro/3003055
WP_000242758.1	RGI	https://card.mcmaster.ca/aro/3000518
WP_000242758.1	RGI	https://card.mcmaster.ca/aro/3000518
WP_000242758.1	RGI	https://card.mcmaster.ca/aro/3000518
WP_000242758.1	RGI	https://card.mcmaster.ca/aro/3000518
WP_014228854.1	RGI	https://card.mcmaster.ca/aro/3003844
WP_000242758.1	RGI	https://card.mcmaster.ca/aro/3000518
WP_000242758.1	RGI	https://card.mcmaster.ca/aro/3000518
WP_000242758.1	RGI	https://card.mcmaster.ca/aro/3000518
WP_000242758.1	RGI	https://card.mcmaster.ca/aro/3000518
WP_004126208.1	RGI	https://card.mcmaster.ca/aro/3003578
WP_004849878.1	RGI	https://card.mcmaster.ca/aro/3001216
WP_000242758.1	RGI	https://card.mcmaster.ca/aro/3000518
WP_000242758.1	RGI	https://card.mcmaster.ca/aro/3000518
WP_000242758.1	RGI	https://card.mcmaster.ca/aro/3000518
WP_000242758.1	RGI	https://card.mcmaster.ca/aro/3000518
WP_014227124.1	RGI	https://card.mcmaster.ca/aro/3002985
WP_038424311.1	RGI	https://card.mcmaster.ca/aro/3003681
WP_000242758.1	RGI	https://card.mcmaster.ca/aro/3000518
WP_000242758.1	RGI	https://card.mcmaster.ca/aro/3000518
WP_000242758.1	RGI	https://card.mcmaster.ca/aro/3000518
WP_000242758.1	RGI	https://card.mcmaster.ca/aro/3000518
WP_000242758.1	RGI	https://card.mcmaster.ca/aro/3000518
WP_014228748.1	RGI	https://card.mcmaster.ca/aro/3003843
WP_000242758.1	RGI	https://card.mcmaster.ca/aro/3000518
WP_000242758.1	RGI	https://card.mcmaster.ca/aro/3000518
WP_004097636.1	RGI	https://card.mcmaster.ca/aro/3003359
WP_000242758.1	RGI	https://card.mcmaster.ca/aro/3000518
WP_000242758.1	RGI	https://card.mcmaster.ca/aro/3000518
WP_004849478.1	RGI	https://card.mcmaster.ca/aro/3003950
WP_000242758.1	RGI	https://card.mcmaster.ca/aro/3000518
WP_000242758.1	RGI	https://card.mcmaster.ca/aro/3000518
WP_004097636.1	RGI	https://card.mcmaster.ca/aro/3003359
WP_000242758.1	RGI	https://card.mcmaster.ca/aro/3000518
WP_000242758.1	RGI	https://card.mcmaster.ca/aro/3000518
WP_004849478.1	RGI	https://card.mcmaster.ca/aro/3003950
WP_000242758.1	RGI	https://card.mcmaster.ca/aro/3000518
WP_000242758.1	RGI	https://card.mcmaster.ca/aro/3000518
WP_004097636.1	RGI	https://card.mcmaster.ca/aro/3003359
WP_000242758.1	RGI	https://card.mcmaster.ca/aro/3000518
WP_000242758.1	RGI	https://card.mcmaster.ca/aro/3000518
WP_014228619.1	RGI	https://card.mcmaster.ca/aro/3000533
WP_000242758.1	RGI	https://card.mcmaster.ca/aro/3000518
WP_000242758.1	RGI	https://card.mcmaster.ca/aro/3000518
WP_004097636.1	RGI	https://card.mcmaster.ca/aro/3003359
WP_000242758.1	RGI	https://card.mcmaster.ca/aro/3000518
WP_000242758.1	RGI	https://card.mcmaster.ca/aro/3000518
WP_014228619.1	RGI	https://card.mcmaster.ca/aro/3000533
WP_000242758.1	RGI	https://card.mcmaster.ca/aro/3000518
WP_000242758.1	RGI	https://card.mcmaster.ca/aro/3000518
WP_004097636.1	RGI	https://card.mcmaster.ca/aro/3003359
WP_000242758.1	RGI	https://card.mcmaster.ca/aro/3000518
WP_000242758.1	RGI	https://card.mcmaster.ca/aro/3000518
WP_025108112.1	RGI	https://card.mcmaster.ca/aro/3003576
WP_000242758.1	RGI	https://card.mcmaster.ca/aro/3000518
WP_000242758.1	RGI	https://card.mcmaster.ca/aro/3000518
WP_004097636.1	RGI	https://card.mcmaster.ca/aro/3003359
WP_000242758.1	RGI	https://card.mcmaster.ca/aro/3000518
WP_000242758.1	RGI	https://card.mcmaster.ca/aro/3000518
WP_014228490.1	RGI	https://card.mcmaster.ca/aro/3003583
WP_000242758.1	RGI	https://card.mcmaster.ca/aro/3000518
WP_000242758.1	RGI	https://card.mcmaster.ca/aro/3000518
WP_004854393.1	RGI	https://card.mcmaster.ca/aro/3000024
WP_000242758.1	RGI	https://card.mcmaster.ca/aro/3000518
WP_000242758.1	RGI	https://card.mcmaster.ca/aro/3000518
WP_004848570.1	RGI	https://card.mcmaster.ca/aro/3000823
WP_000242758.1	RGI	https://card.mcmaster.ca/aro/3000518
WP_000242758.1	RGI	https://card.mcmaster.ca/aro/3000518
WP_004854277.1	RGI	https://card.mcmaster.ca/aro/3002986
WP_000242758.1	RGI	https://card.mcmaster.ca/aro/3000518
WP_000242758.1	RGI	https://card.mcmaster.ca/aro/3000518
WP_004848570.1	RGI	https://card.mcmaster.ca/aro/3000823
WP_000242758.1	RGI	https://card.mcmaster.ca/aro/3000518
WP_000242758.1	RGI	https://card.mcmaster.ca/aro/3000518
WP_042946052.1	RGI	https://card.mcmaster.ca/aro/3000237
WP_000242758.1	RGI	https://card.mcmaster.ca/aro/3000518
WP_000242758.1	RGI	https://card.mcmaster.ca/aro/3000518
WP_000242758.1	RGI	https://card.mcmaster.ca/aro/3000518
WP_000242758.1	RGI	https://card.mcmaster.ca/aro/3000518
WP_004123984.1	RGI	https://card.mcmaster.ca/aro/3000074
WP_000242758.1	RGI	https://card.mcmaster.ca/aro/3000518
WP_000242758.1	RGI	https://card.mcmaster.ca/aro/3000518
WP_004848370.1	RGI	https://card.mcmaster.ca/aro/3003048
WP_000242758.1	RGI	https://card.mcmaster.ca/aro/3000518
WP_000242758.1	RGI	https://card.mcmaster.ca/aro/3000518
WP_004123984.1	RGI	https://card.mcmaster.ca/aro/3000074
WP_000242758.1	RGI	https://card.mcmaster.ca/aro/3000518
WP_000242758.1	RGI	https://card.mcmaster.ca/aro/3000518
WP_004848370.1	RGI	https://card.mcmaster.ca/aro/3003048
WP_000242758.1	RGI	https://card.mcmaster.ca/aro/3000518
WP_000242758.1	RGI	https://card.mcmaster.ca/aro/3000518
WP_014839295.1	RGI	https://card.mcmaster.ca/aro/3000027
WP_000242758.1	RGI	https://card.mcmaster.ca/aro/3000518
WP_000242758.1	RGI	https://card.mcmaster.ca/aro/3000518
WP_014228214.1	RGI	https://card.mcmaster.ca/aro/3003049
WP_000242758.1	RGI	https://card.mcmaster.ca/aro/3000518
WP_000242758.1	RGI	https://card.mcmaster.ca/aro/3000518
WP_004104785.1	RGI	https://card.mcmaster.ca/aro/3000516
WP_000242758.1	RGI	https://card.mcmaster.ca/aro/3000518
WP_000242758.1	RGI	https://card.mcmaster.ca/aro/3000518
WP_014228208.1	RGI	https://card.mcmaster.ca/aro/3003373
WP_000242758.1	RGI	https://card.mcmaster.ca/aro/3000518
WP_000242758.1	RGI	https://card.mcmaster.ca/aro/3000518
WP_004104785.1	RGI	https://card.mcmaster.ca/aro/3000516
WP_000242758.1	RGI	https://card.mcmaster.ca/aro/3000518
WP_000242758.1	RGI	https://card.mcmaster.ca/aro/3000518
WP_014228207.1	RGI	https://card.mcmaster.ca/aro/3000778
WP_000242758.1	RGI	https://card.mcmaster.ca/aro/3000518
WP_000242758.1	RGI	https://card.mcmaster.ca/aro/3000518
WP_004104785.1	RGI	https://card.mcmaster.ca/aro/3000516
WP_000242758.1	RGI	https://card.mcmaster.ca/aro/3000518
WP_000242758.1	RGI	https://card.mcmaster.ca/aro/3000518
WP_014227864.1	RGI	https://card.mcmaster.ca/aro/3003730
WP_000242758.1	RGI	https://card.mcmaster.ca/aro/3000518
WP_000242758.1	RGI	https://card.mcmaster.ca/aro/3000518
WP_004104785.1	RGI	https://card.mcmaster.ca/aro/3000516
WP_000242758.1	RGI	https://card.mcmaster.ca/aro/3000518
WP_000242758.1	RGI	https://card.mcmaster.ca/aro/3000518
WP_014227841.1	RGI	https://card.mcmaster.ca/aro/3000825
WP_000242758.1	RGI	https://card.mcmaster.ca/aro/3000518
WP_000242758.1	RGI	https://card.mcmaster.ca/aro/3000518
WP_004853071.1	RGI	https://card.mcmaster.ca/aro/3000778
WP_000242758.1	RGI	https://card.mcmaster.ca/aro/3000518
WP_000242758.1	RGI	https://card.mcmaster.ca/aro/3000518
WP_014227841.1	RGI	https://card.mcmaster.ca/aro/3000825
WP_000242758.1	RGI	https://card.mcmaster.ca/aro/3000518
WP_000242758.1	RGI	https://card.mcmaster.ca/aro/3000518
WP_004121719.1	RGI	https://card.mcmaster.ca/aro/3000676
WP_014839094.1	RGI	https://card.mcmaster.ca/aro/3003294
WP_000242758.1	RGI	https://card.mcmaster.ca/aro/3000518
WP_000242758.1	RGI	https://card.mcmaster.ca/aro/3000518
WP_014837312.1	RGI	https://card.mcmaster.ca/aro/3003209
WP_000242758.1	RGI	https://card.mcmaster.ca/aro/3000518
WP_000242758.1	RGI	https://card.mcmaster.ca/aro/3000518
WP_004121719.1	RGI	https://card.mcmaster.ca/aro/3000676
WP_014230210.1	RGI	https://card.mcmaster.ca/aro/3003952
WP_000242758.1	RGI	https://card.mcmaster.ca/aro/3000518
WP_000242758.1	RGI	https://card.mcmaster.ca/aro/3000518
WP_004097636.1	RGI	https://card.mcmaster.ca/aro/3003359
WP_000242758.1	RGI	https://card.mcmaster.ca/aro/3000518
WP_000242758.1	RGI	https://card.mcmaster.ca/aro/3000518
WP_004121719.1	RGI	https://card.mcmaster.ca/aro/3000676
WP_014230101.1	RGI	https://card.mcmaster.ca/aro/3003066
WP_000242758.1	RGI	https://card.mcmaster.ca/aro/3000518
WP_000242758.1	RGI	https://card.mcmaster.ca/aro/3000518
WP_004097636.1	RGI	https://card.mcmaster.ca/aro/3003359
WP_000242758.1	RGI	https://card.mcmaster.ca/aro/3000518
WP_000242758.1	RGI	https://card.mcmaster.ca/aro/3000518
WP_014229610.1	RGI	https://card.mcmaster.ca/aro/3003953
WP_014230099.1	RGI	https://card.mcmaster.ca/aro/3001330
WP_000242758.1	RGI	https://card.mcmaster.ca/aro/3000518
WP_000242758.1	RGI	https://card.mcmaster.ca/aro/3000518
WP_004097636.1	RGI	https://card.mcmaster.ca/aro/3003359
WP_000242758.1	RGI	https://card.mcmaster.ca/aro/3000518
WP_000242758.1	RGI	https://card.mcmaster.ca/aro/3000518
WP_014230099.1	RGI	https://card.mcmaster.ca/aro/3001330
WP_000242758.1	RGI	https://card.mcmaster.ca/aro/3000518
WP_000242758.1	RGI	https://card.mcmaster.ca/aro/3000518
WP_004097636.1	RGI	https://card.mcmaster.ca/aro/3003359
WP_000242758.1	RGI	https://card.mcmaster.ca/aro/3000518
WP_000242758.1	RGI	https://card.mcmaster.ca/aro/3000518
WP_004102351.1	RGI	https://card.mcmaster.ca/aro/3000263
WP_014230098.1	RGI	https://card.mcmaster.ca/aro/3000794
WP_000242758.1	RGI	https://card.mcmaster.ca/aro/3000518
WP_000242758.1	RGI	https://card.mcmaster.ca/aro/3000518
WP_004097636.1	RGI	https://card.mcmaster.ca/aro/3003359
WP_000242758.1	RGI	https://card.mcmaster.ca/aro/3000518
WP_000242758.1	RGI	https://card.mcmaster.ca/aro/3000518
WP_004102351.1	RGI	https://card.mcmaster.ca/aro/3000263
WP_014230096.1	RGI	https://card.mcmaster.ca/aro/3000792
WP_000242758.1	RGI	https://card.mcmaster.ca/aro/3000518
WP_000242758.1	RGI	https://card.mcmaster.ca/aro/3000518
WP_004127228.1	RGI	https://card.mcmaster.ca/aro/3000831
WP_000242758.1	RGI	https://card.mcmaster.ca/aro/3000518
WP_000242758.1	RGI	https://card.mcmaster.ca/aro/3000518
WP_004102351.1	RGI	https://card.mcmaster.ca/aro/3000263
WP_032750437.1	RGI	https://card.mcmaster.ca/aro/3003693
WP_000242758.1	RGI	https://card.mcmaster.ca/aro/3000518
WP_000242758.1	RGI	https://card.mcmaster.ca/aro/3000518
WP_004127228.1	RGI	https://card.mcmaster.ca/aro/3000831
WP_000242758.1	RGI	https://card.mcmaster.ca/aro/3000518
WP_000242758.1	RGI	https://card.mcmaster.ca/aro/3000518
WP_004102351.1	RGI	https://card.mcmaster.ca/aro/3000263
WP_000242758.1	RGI	https://card.mcmaster.ca/aro/3000518
WP_000242758.1	RGI	https://card.mcmaster.ca/aro/3000518
WP_004127228.1	RGI	https://card.mcmaster.ca/aro/3000831
WP_000242758.1	RGI	https://card.mcmaster.ca/aro/3000518
WP_000242758.1	RGI	https://card.mcmaster.ca/aro/3000518
WP_014838449.1	RGI	https://card.mcmaster.ca/aro/3003392
WP_000242758.1	RGI	https://card.mcmaster.ca/aro/3000518
WP_004107505.1	RGI	https://card.mcmaster.ca/aro/3000830
WP_000242758.1	RGI	https://card.mcmaster.ca/aro/3000518
WP_000242758.1	RGI	https://card.mcmaster.ca/aro/3000518
WP_004850706.1	RGI	https://card.mcmaster.ca/aro/3003967
WP_000242758.1	RGI	https://card.mcmaster.ca/aro/3000518
WP_000242758.1	RGI	https://card.mcmaster.ca/aro/3000518
WP_004107505.1	RGI	https://card.mcmaster.ca/aro/3000830
WP_000242758.1	RGI	https://card.mcmaster.ca/aro/3000518
WP_000242758.1	RGI	https://card.mcmaster.ca/aro/3000518
WP_004850706.1	RGI	https://card.mcmaster.ca/aro/3003967
WP_000242758.1	RGI	https://card.mcmaster.ca/aro/3000518
WP_000242758.1	RGI	https://card.mcmaster.ca/aro/3000518
WP_004107505.1	RGI	https://card.mcmaster.ca/aro/3000830
WP_000242758.1	RGI	https://card.mcmaster.ca/aro/3000518
WP_000242758.1	RGI	https://card.mcmaster.ca/aro/3000518
WP_014229159.1	RGI	https://card.mcmaster.ca/aro/3003922
WP_000242758.1	RGI	https://card.mcmaster.ca/aro/3000518
WP_000242758.1	RGI	https://card.mcmaster.ca/aro/3000518
WP_004107505.1	RGI	https://card.mcmaster.ca/aro/3000830
WP_000242758.1	RGI	https://card.mcmaster.ca/aro/3000518
WP_000242758.1	RGI	https://card.mcmaster.ca/aro/3000518
WP_004121248.1	RGI	https://card.mcmaster.ca/aro/3003840
WP_004107098.1	RGI	https://card.mcmaster.ca/aro/3003890
WP_000242758.1	RGI	https://card.mcmaster.ca/aro/3000518
WP_000242758.1	RGI	https://card.mcmaster.ca/aro/3000518
WP_032694284.1	RGI	https://card.mcmaster.ca/aro/3001215
WP_000242758.1	RGI	https://card.mcmaster.ca/aro/3000518
WP_000242758.1	RGI	https://card.mcmaster.ca/aro/3000518
WP_004121248.1	RGI	https://card.mcmaster.ca/aro/3003840
WP_004107098.1	RGI	https://card.mcmaster.ca/aro/3003890
WP_000242758.1	RGI	https://card.mcmaster.ca/aro/3000518
WP_000242758.1	RGI	https://card.mcmaster.ca/aro/3000518
WP_000242758.1	RGI	https://card.mcmaster.ca/aro/3000518
WP_000242758.1	RGI	https://card.mcmaster.ca/aro/3000518
WP_004121248.1	RGI	https://card.mcmaster.ca/aro/3003840
WP_014227293.1	RGI	https://card.mcmaster.ca/aro/3003055
WP_000242758.1	RGI	https://card.mcmaster.ca/aro/3000518
WP_000242758.1	RGI	https://card.mcmaster.ca/aro/3000518
WP_000242758.1	RGI	https://card.mcmaster.ca/aro/3000518
WP_000242758.1	RGI	https://card.mcmaster.ca/aro/3000518
WP_014228854.1	RGI	https://card.mcmaster.ca/aro/3003844
WP_000242758.1	RGI	https://card.mcmaster.ca/aro/3000518
WP_000242758.1	RGI	https://card.mcmaster.ca/aro/3000518
WP_000242758.1	RGI	https://card.mcmaster.ca/aro/3000518
WP_000242758.1	RGI	https://card.mcmaster.ca/aro/3000518
WP_004126208.1	RGI	https://card.mcmaster.ca/aro/3003578
WP_004849878.1	RGI	https://card.mcmaster.ca/aro/3001216
WP_000242758.1	RGI	https://card.mcmaster.ca/aro/3000518
WP_000242758.1	RGI	https://card.mcmaster.ca/aro/3000518
WP_000242758.1	RGI	https://card.mcmaster.ca/aro/3000518
WP_000242758.1	RGI	https://card.mcmaster.ca/aro/3000518
WP_004126208.1	RGI	https://card.mcmaster.ca/aro/3003578
WP_004849878.1	RGI	https://card.mcmaster.ca/aro/3001216
WP_000242758.1	RGI	https://card.mcmaster.ca/aro/3000518
WP_000242758.1	RGI	https://card.mcmaster.ca/aro/3000518
WP_000242758.1	RGI	https://card.mcmaster.ca/aro/3000518
WP_000242758.1	RGI	https://card.mcmaster.ca/aro/3000518
WP_014227124.1	RGI	https://card.mcmaster.ca/aro/3002985
WP_014228748.1	RGI	https://card.mcmaster.ca/aro/3003843
WP_000242758.1	RGI	https://card.mcmaster.ca/aro/3000518
WP_000242758.1	RGI	https://card.mcmaster.ca/aro/3000518
WP_000242758.1	RGI	https://card.mcmaster.ca/aro/3000518
WP_000242758.1	RGI	https://card.mcmaster.ca/aro/3000518
WP_000242758.1	RGI	https://card.mcmaster.ca/aro/3000518
WP_038424274.1	RGI	https://card.mcmaster.ca/aro/3003986
WP_000242758.1	RGI	https://card.mcmaster.ca/aro/3000518
WP_000242758.1	RGI	https://card.mcmaster.ca/aro/3000518
WP_004097636.1	RGI	https://card.mcmaster.ca/aro/3003359
WP_000242758.1	RGI	https://card.mcmaster.ca/aro/3000518
WP_000242758.1	RGI	https://card.mcmaster.ca/aro/3000518
WP_004849478.1	RGI	https://card.mcmaster.ca/aro/3003950
WP_000242758.1	RGI	https://card.mcmaster.ca/aro/3000518
WP_000242758.1	RGI	https://card.mcmaster.ca/aro/3000518
WP_004097636.1	RGI	https://card.mcmaster.ca/aro/3003359
WP_000242758.1	RGI	https://card.mcmaster.ca/aro/3000518
WP_000242758.1	RGI	https://card.mcmaster.ca/aro/3000518
WP_025108294.1	RGI	https://card.mcmaster.ca/aro/3000535
WP_000242758.1	RGI	https://card.mcmaster.ca/aro/3000518
WP_000242758.1	RGI	https://card.mcmaster.ca/aro/3000518
WP_004097636.1	RGI	https://card.mcmaster.ca/aro/3003359
WP_000242758.1	RGI	https://card.mcmaster.ca/aro/3000518
WP_000242758.1	RGI	https://card.mcmaster.ca/aro/3000518
WP_014228619.1	RGI	https://card.mcmaster.ca/aro/3000533
WP_000242758.1	RGI	https://card.mcmaster.ca/aro/3000518
WP_000242758.1	RGI	https://card.mcmaster.ca/aro/3000518
WP_004097636.1	RGI	https://card.mcmaster.ca/aro/3003359
WP_000242758.1	RGI	https://card.mcmaster.ca/aro/3000518
WP_000242758.1	RGI	https://card.mcmaster.ca/aro/3000518
WP_025108112.1	RGI	https://card.mcmaster.ca/aro/3003576
WP_000242758.1	RGI	https://card.mcmaster.ca/aro/3000518
WP_000242758.1	RGI	https://card.mcmaster.ca/aro/3000518
WP_004097636.1	RGI	https://card.mcmaster.ca/aro/3003359
WP_000242758.1	RGI	https://card.mcmaster.ca/aro/3000518
WP_000242758.1	RGI	https://card.mcmaster.ca/aro/3000518
WP_014228490.1	RGI	https://card.mcmaster.ca/aro/3003583
WP_000242758.1	RGI	https://card.mcmaster.ca/aro/3000518
WP_000242758.1	RGI	https://card.mcmaster.ca/aro/3000518
WP_014839656.1	RGI	https://card.mcmaster.ca/aro/3000800
WP_000242758.1	RGI	https://card.mcmaster.ca/aro/3000518
WP_000242758.1	RGI	https://card.mcmaster.ca/aro/3000518
WP_025107068.1	RGI	https://card.mcmaster.ca/aro/3000778
WP_000242758.1	RGI	https://card.mcmaster.ca/aro/3000518
WP_000242758.1	RGI	https://card.mcmaster.ca/aro/3000518
WP_004854277.1	RGI	https://card.mcmaster.ca/aro/3002986
WP_000242758.1	RGI	https://card.mcmaster.ca/aro/3000518
WP_000242758.1	RGI	https://card.mcmaster.ca/aro/3000518
WP_004848570.1	RGI	https://card.mcmaster.ca/aro/3000823
WP_000242758.1	RGI	https://card.mcmaster.ca/aro/3000518
WP_000242758.1	RGI	https://card.mcmaster.ca/aro/3000518
WP_004854277.1	RGI	https://card.mcmaster.ca/aro/3002986
WP_000242758.1	RGI	https://card.mcmaster.ca/aro/3000518
WP_000242758.1	RGI	https://card.mcmaster.ca/aro/3000518
WP_000242758.1	RGI	https://card.mcmaster.ca/aro/3000518
WP_000242758.1	RGI	https://card.mcmaster.ca/aro/3000518
WP_004123984.1	RGI	https://card.mcmaster.ca/aro/3000074
WP_000242758.1	RGI	https://card.mcmaster.ca/aro/3000518
WP_000242758.1	RGI	https://card.mcmaster.ca/aro/3000518
WP_004848370.1	RGI	https://card.mcmaster.ca/aro/3003048
WP_000242758.1	RGI	https://card.mcmaster.ca/aro/3000518
WP_000242758.1	RGI	https://card.mcmaster.ca/aro/3000518
WP_004123984.1	RGI	https://card.mcmaster.ca/aro/3000074
WP_000242758.1	RGI	https://card.mcmaster.ca/aro/3000518
WP_000242758.1	RGI	https://card.mcmaster.ca/aro/3000518
WP_004848370.1	RGI	https://card.mcmaster.ca/aro/3003048
WP_000242758.1	RGI	https://card.mcmaster.ca/aro/3000518
WP_000242758.1	RGI	https://card.mcmaster.ca/aro/3000518
WP_014839295.1	RGI	https://card.mcmaster.ca/aro/3000027
WP_000242758.1	RGI	https://card.mcmaster.ca/aro/3000518
WP_000242758.1	RGI	https://card.mcmaster.ca/aro/3000518
WP_014228214.1	RGI	https://card.mcmaster.ca/aro/3003049
WP_000242758.1	RGI	https://card.mcmaster.ca/aro/3000518
WP_000242758.1	RGI	https://card.mcmaster.ca/aro/3000518
WP_004104785.1	RGI	https://card.mcmaster.ca/aro/3000516
WP_000242758.1	RGI	https://card.mcmaster.ca/aro/3000518
WP_000242758.1	RGI	https://card.mcmaster.ca/aro/3000518
WP_014228208.1	RGI	https://card.mcmaster.ca/aro/3003373
WP_000242758.1	RGI	https://card.mcmaster.ca/aro/3000518
WP_000242758.1	RGI	https://card.mcmaster.ca/aro/3000518
WP_004104785.1	RGI	https://card.mcmaster.ca/aro/3000516
WP_000242758.1	RGI	https://card.mcmaster.ca/aro/3000518
WP_000242758.1	RGI	https://card.mcmaster.ca/aro/3000518
WP_014228207.1	RGI	https://card.mcmaster.ca/aro/3000778
WP_000242758.1	RGI	https://card.mcmaster.ca/aro/3000518
WP_000242758.1	RGI	https://card.mcmaster.ca/aro/3000518
WP_004104785.1	RGI	https://card.mcmaster.ca/aro/3000516
WP_000242758.1	RGI	https://card.mcmaster.ca/aro/3000518
WP_000242758.1	RGI	https://card.mcmaster.ca/aro/3000518
WP_014228207.1	RGI	https://card.mcmaster.ca/aro/3000778
WP_000242758.1	RGI	https://card.mcmaster.ca/aro/3000518
WP_000242758.1	RGI	https://card.mcmaster.ca/aro/3000518
WP_004104785.1	RGI	https://card.mcmaster.ca/aro/3000516
WP_000242758.1	RGI	https://card.mcmaster.ca/aro/3000518
WP_000242758.1	RGI	https://card.mcmaster.ca/aro/3000518
WP_014227864.1	RGI	https://card.mcmaster.ca/aro/3003730
WP_000242758.1	RGI	https://card.mcmaster.ca/aro/3000518
WP_000242758.1	RGI	https://card.mcmaster.ca/aro/3000518
WP_004853071.1	RGI	https://card.mcmaster.ca/aro/3000778
WP_000242758.1	RGI	https://card.mcmaster.ca/aro/3000518
WP_000242758.1	RGI	https://card.mcmaster.ca/aro/3000518
WP_014227841.1	RGI	https://card.mcmaster.ca/aro/3000825
WP_000242758.1	RGI	https://card.mcmaster.ca/aro/3000518
WP_000242758.1	RGI	https://card.mcmaster.ca/aro/3000518
WP_014839094.1	RGI	https://card.mcmaster.ca/aro/3003294
WP_000242758.1	RGI	https://card.mcmaster.ca/aro/3000518
WP_000242758.1	RGI	https://card.mcmaster.ca/aro/3000518
WP_014837312.1	RGI	https://card.mcmaster.ca/aro/3003209
WP_000242758.1	RGI	https://card.mcmaster.ca/aro/3000518
WP_000242758.1	RGI	https://card.mcmaster.ca/aro/3000518
WP_004121719.1	RGI	https://card.mcmaster.ca/aro/3000676
WP_014230210.1	RGI	https://card.mcmaster.ca/aro/3003952
WP_000242758.1	RGI	https://card.mcmaster.ca/aro/3000518
WP_000242758.1	RGI	https://card.mcmaster.ca/aro/3000518
WP_004097636.1	RGI	https://card.mcmaster.ca/aro/3003359
WP_000242758.1	RGI	https://card.mcmaster.ca/aro/3000518
WP_000242758.1	RGI	https://card.mcmaster.ca/aro/3000518
WP_004121719.1	RGI	https://card.mcmaster.ca/aro/3000676
WP_014230101.1	RGI	https://card.mcmaster.ca/aro/3003066
WP_000242758.1	RGI	https://card.mcmaster.ca/aro/3000518
WP_000242758.1	RGI	https://card.mcmaster.ca/aro/3000518
WP_004097636.1	RGI	https://card.mcmaster.ca/aro/3003359
WP_000242758.1	RGI	https://card.mcmaster.ca/aro/3000518
WP_000242758.1	RGI	https://card.mcmaster.ca/aro/3000518
WP_014229610.1	RGI	https://card.mcmaster.ca/aro/3003953
WP_014230101.1	RGI	https://card.mcmaster.ca/aro/3003066
WP_000242758.1	RGI	https://card.mcmaster.ca/aro/3000518
WP_000242758.1	RGI	https://card.mcmaster.ca/aro/3000518
WP_004097636.1	RGI	https://card.mcmaster.ca/aro/3003359
WP_000242758.1	RGI	https://card.mcmaster.ca/aro/3000518
WP_000242758.1	RGI	https://card.mcmaster.ca/aro/3000518
WP_014229610.1	RGI	https://card.mcmaster.ca/aro/3003953
WP_014230099.1	RGI	https://card.mcmaster.ca/aro/3001330
WP_000242758.1	RGI	https://card.mcmaster.ca/aro/3000518
WP_000242758.1	RGI	https://card.mcmaster.ca/aro/3000518
WP_004097636.1	RGI	https://card.mcmaster.ca/aro/3003359
WP_000242758.1	RGI	https://card.mcmaster.ca/aro/3000518
WP_000242758.1	RGI	https://card.mcmaster.ca/aro/3000518
WP_004102351.1	RGI	https://card.mcmaster.ca/aro/3000263
WP_014230098.1	RGI	https://card.mcmaster.ca/aro/3000794
WP_000242758.1	RGI	https://card.mcmaster.ca/aro/3000518
WP_000242758.1	RGI	https://card.mcmaster.ca/aro/3000518
WP_004097636.1	RGI	https://card.mcmaster.ca/aro/3003359
WP_000242758.1	RGI	https://card.mcmaster.ca/aro/3000518
WP_000242758.1	RGI	https://card.mcmaster.ca/aro/3000518
WP_004102351.1	RGI	https://card.mcmaster.ca/aro/3000263
WP_014230096.1	RGI	https://card.mcmaster.ca/aro/3000792
WP_000242758.1	RGI	https://card.mcmaster.ca/aro/3000518
WP_000242758.1	RGI	https://card.mcmaster.ca/aro/3000518
WP_004097636.1	RGI	https://card.mcmaster.ca/aro/3003359
WP_000242758.1	RGI	https://card.mcmaster.ca/aro/3000518
WP_000242758.1	RGI	https://card.mcmaster.ca/aro/3000518
WP_004102351.1	RGI	https://card.mcmaster.ca/aro/3000263
WP_014229916.1	RGI	https://card.mcmaster.ca/aro/3001327
WP_000242758.1	RGI	https://card.mcmaster.ca/aro/3000518
WP_000242758.1	RGI	https://card.mcmaster.ca/aro/3000518
WP_004127228.1	RGI	https://card.mcmaster.ca/aro/3000831
WP_000242758.1	RGI	https://card.mcmaster.ca/aro/3000518
WP_000242758.1	RGI	https://card.mcmaster.ca/aro/3000518
WP_004102351.1	RGI	https://card.mcmaster.ca/aro/3000263
WP_000242758.1	RGI	https://card.mcmaster.ca/aro/3000518
WP_000242758.1	RGI	https://card.mcmaster.ca/aro/3000518
WP_004127228.1	RGI	https://card.mcmaster.ca/aro/3000831
WP_000242758.1	RGI	https://card.mcmaster.ca/aro/3000518
WP_000242758.1	RGI	https://card.mcmaster.ca/aro/3000518
WP_032694981.1	RGI	https://card.mcmaster.ca/aro/3003833
WP_000242758.1	RGI	https://card.mcmaster.ca/aro/3000518
WP_000242758.1	RGI	https://card.mcmaster.ca/aro/3000518
WP_000242758.1	RGI	https://card.mcmaster.ca/aro/3000518
WP_014838449.1	RGI	https://card.mcmaster.ca/aro/3003392
WP_000242758.1	RGI	https://card.mcmaster.ca/aro/3000518
WP_000242758.1	RGI	https://card.mcmaster.ca/aro/3000518
WP_004107505.1	RGI	https://card.mcmaster.ca/aro/3000830
WP_000242758.1	RGI	https://card.mcmaster.ca/aro/3000518
WP_000242758.1	RGI	https://card.mcmaster.ca/aro/3000518
WP_004850706.1	RGI	https://card.mcmaster.ca/aro/3003967
WP_000242758.1	RGI	https://card.mcmaster.ca/aro/3000518
WP_000242758.1	RGI	https://card.mcmaster.ca/aro/3000518
WP_004107505.1	RGI	https://card.mcmaster.ca/aro/3000830
WP_000242758.1	RGI	https://card.mcmaster.ca/aro/3000518
WP_000242758.1	RGI	https://card.mcmaster.ca/aro/3000518
WP_014229159.1	RGI	https://card.mcmaster.ca/aro/3003922
WP_000242758.1	RGI	https://card.mcmaster.ca/aro/3000518
WP_000242758.1	RGI	https://card.mcmaster.ca/aro/3000518
WP_004107505.1	RGI	https://card.mcmaster.ca/aro/3000830
WP_000242758.1	RGI	https://card.mcmaster.ca/aro/3000518
WP_000242758.1	RGI	https://card.mcmaster.ca/aro/3000518
WP_004121248.1	RGI	https://card.mcmaster.ca/aro/3003840
WP_004107098.1	RGI	https://card.mcmaster.ca/aro/3003890
WP_000242758.1	RGI	https://card.mcmaster.ca/aro/3000518
WP_000242758.1	RGI	https://card.mcmaster.ca/aro/3000518
WP_032694284.1	RGI	https://card.mcmaster.ca/aro/3001215
WP_000242758.1	RGI	https://card.mcmaster.ca/aro/3000518
WP_000242758.1	RGI	https://card.mcmaster.ca/aro/3000518
WP_004121248.1	RGI	https://card.mcmaster.ca/aro/3003840
WP_004107098.1	RGI	https://card.mcmaster.ca/aro/3003890
WP_000242758.1	RGI	https://card.mcmaster.ca/aro/3000518
WP_000242758.1	RGI	https://card.mcmaster.ca/aro/3000518
WP_000242758.1	RGI	https://card.mcmaster.ca/aro/3000518
WP_000242758.1	RGI	https://card.mcmaster.ca/aro/3000518
WP_004121248.1	RGI	https://card.mcmaster.ca/aro/3003840
WP_014227294.1	RGI	https://card.mcmaster.ca/aro/3000778
WP_000242758.1	RGI	https://card.mcmaster.ca/aro/3000518
WP_000242758.1	RGI	https://card.mcmaster.ca/aro/3000518
WP_000242758.1	RGI	https://card.mcmaster.ca/aro/3000518
WP_000242758.1	RGI	https://card.mcmaster.ca/aro/3000518
WP_014228854.1	RGI	https://card.mcmaster.ca/aro/3003844
WP_014227293.1	RGI	https://card.mcmaster.ca/aro/3003055
WP_000242758.1	RGI	https://card.mcmaster.ca/aro/3000518
WP_000242758.1	RGI	https://card.mcmaster.ca/aro/3000518
WP_000242758.1	RGI	https://card.mcmaster.ca/aro/3000518
WP_000242758.1	RGI	https://card.mcmaster.ca/aro/3000518
WP_004126208.1	RGI	https://card.mcmaster.ca/aro/3003578
WP_004849878.1	RGI	https://card.mcmaster.ca/aro/3001216
WP_000242758.1	RGI	https://card.mcmaster.ca/aro/3000518
WP_000242758.1	RGI	https://card.mcmaster.ca/aro/3000518
WP_000242758.1	RGI	https://card.mcmaster.ca/aro/3000518
WP_000242758.1	RGI	https://card.mcmaster.ca/aro/3000518
WP_004126208.1	RGI	https://card.mcmaster.ca/aro/3003578
WP_004849878.1	RGI	https://card.mcmaster.ca/aro/3001216
WP_000242758.1	RGI	https://card.mcmaster.ca/aro/3000518
WP_000242758.1	RGI	https://card.mcmaster.ca/aro/3000518
WP_000242758.1	RGI	https://card.mcmaster.ca/aro/3000518
WP_000242758.1	RGI	https://card.mcmaster.ca/aro/3000518
WP_014227124.1	RGI	https://card.mcmaster.ca/aro/3002985
WP_014228748.1	RGI	https://card.mcmaster.ca/aro/3003843
WP_000242758.1	RGI	https://card.mcmaster.ca/aro/3000518
WP_000242758.1	RGI	https://card.mcmaster.ca/aro/3000518
WP_000242758.1	RGI	https://card.mcmaster.ca/aro/3000518
WP_000242758.1	RGI	https://card.mcmaster.ca/aro/3000518
WP_000242758.1	RGI	https://card.mcmaster.ca/aro/3000518
WP_014228748.1	RGI	https://card.mcmaster.ca/aro/3003843
WP_000242758.1	RGI	https://card.mcmaster.ca/aro/3000518
WP_000242758.1	RGI	https://card.mcmaster.ca/aro/3000518
WP_004097636.1	RGI	https://card.mcmaster.ca/aro/3003359
WP_000242758.1	RGI	https://card.mcmaster.ca/aro/3000518
WP_000242758.1	RGI	https://card.mcmaster.ca/aro/3000518
WP_004849478.1	RGI	https://card.mcmaster.ca/aro/3003950
WP_000242758.1	RGI	https://card.mcmaster.ca/aro/3000518
WP_000242758.1	RGI	https://card.mcmaster.ca/aro/3000518
WP_004097636.1	RGI	https://card.mcmaster.ca/aro/3003359
WP_000242758.1	RGI	https://card.mcmaster.ca/aro/3000518
WP_000242758.1	RGI	https://card.mcmaster.ca/aro/3000518
WP_025108294.1	RGI	https://card.mcmaster.ca/aro/3000535
WP_000242758.1	RGI	https://card.mcmaster.ca/aro/3000518
WP_000242758.1	RGI	https://card.mcmaster.ca/aro/3000518
WP_004097636.1	RGI	https://card.mcmaster.ca/aro/3003359
WP_000242758.1	RGI	https://card.mcmaster.ca/aro/3000518
WP_000242758.1	RGI	https://card.mcmaster.ca/aro/3000518
WP_014228619.1	RGI	https://card.mcmaster.ca/aro/3000533
WP_000242758.1	RGI	https://card.mcmaster.ca/aro/3000518
WP_000242758.1	RGI	https://card.mcmaster.ca/aro/3000518
WP_004097636.1	RGI	https://card.mcmaster.ca/aro/3003359
WP_000242758.1	RGI	https://card.mcmaster.ca/aro/3000518
WP_000242758.1	RGI	https://card.mcmaster.ca/aro/3000518
WP_042944794.1	RGI	https://card.mcmaster.ca/aro/3001328
WP_000242758.1	RGI	https://card.mcmaster.ca/aro/3000518
WP_000242758.1	RGI	https://card.mcmaster.ca/aro/3000518
WP_004097636.1	RGI	https://card.mcmaster.ca/aro/3003359
WP_000242758.1	RGI	https://card.mcmaster.ca/aro/3000518
WP_000242758.1	RGI	https://card.mcmaster.ca/aro/3000518
WP_014228490.1	RGI	https://card.mcmaster.ca/aro/3003583
WP_000242758.1	RGI	https://card.mcmaster.ca/aro/3000518
WP_000242758.1	RGI	https://card.mcmaster.ca/aro/3000518
WP_014839656.1	RGI	https://card.mcmaster.ca/aro/3000800
WP_000242758.1	RGI	https://card.mcmaster.ca/aro/3000518
WP_000242758.1	RGI	https://card.mcmaster.ca/aro/3000518
WP_014228490.1	RGI	https://card.mcmaster.ca/aro/3003583
WP_000242758.1	RGI	https://card.mcmaster.ca/aro/3000518
WP_000242758.1	RGI	https://card.mcmaster.ca/aro/3000518
WP_004854277.1	RGI	https://card.mcmaster.ca/aro/3002986
WP_000242758.1	RGI	https://card.mcmaster.ca/aro/3000518
WP_000242758.1	RGI	https://card.mcmaster.ca/aro/3000518
WP_004848570.1	RGI	https://card.mcmaster.ca/aro/3000823
WP_000242758.1	RGI	https://card.mcmaster.ca/aro/3000518
WP_000242758.1	RGI	https://card.mcmaster.ca/aro/3000518
WP_004854277.1	RGI	https://card.mcmaster.ca/aro/3002986
WP_000242758.1	RGI	https://card.mcmaster.ca/aro/3000518
WP_000242758.1	RGI	https://card.mcmaster.ca/aro/3000518
WP_004848570.1	RGI	https://card.mcmaster.ca/aro/3000823
WP_000242758.1	RGI	https://card.mcmaster.ca/aro/3000518
WP_000242758.1	RGI	https://card.mcmaster.ca/aro/3000518
WP_004123984.1	RGI	https://card.mcmaster.ca/aro/3000074
WP_000242758.1	RGI	https://card.mcmaster.ca/aro/3000518
WP_000242758.1	RGI	https://card.mcmaster.ca/aro/3000518
WP_000242758.1	RGI	https://card.mcmaster.ca/aro/3000518
WP_000242758.1	RGI	https://card.mcmaster.ca/aro/3000518
WP_004123984.1	RGI	https://card.mcmaster.ca/aro/3000074
WP_000242758.1	RGI	https://card.mcmaster.ca/aro/3000518
WP_000242758.1	RGI	https://card.mcmaster.ca/aro/3000518
WP_004848370.1	RGI	https://card.mcmaster.ca/aro/3003048
WP_000242758.1	RGI	https://card.mcmaster.ca/aro/3000518
WP_000242758.1	RGI	https://card.mcmaster.ca/aro/3000518
WP_004123984.1	RGI	https://card.mcmaster.ca/aro/3000074
WP_000242758.1	RGI	https://card.mcmaster.ca/aro/3000518
WP_000242758.1	RGI	https://card.mcmaster.ca/aro/3000518
WP_014228214.1	RGI	https://card.mcmaster.ca/aro/3003049
WP_000242758.1	RGI	https://card.mcmaster.ca/aro/3000518
WP_000242758.1	RGI	https://card.mcmaster.ca/aro/3000518
WP_004104785.1	RGI	https://card.mcmaster.ca/aro/3000516
WP_000242758.1	RGI	https://card.mcmaster.ca/aro/3000518
WP_000242758.1	RGI	https://card.mcmaster.ca/aro/3000518
WP_014228208.1	RGI	https://card.mcmaster.ca/aro/3003373
WP_000242758.1	RGI	https://card.mcmaster.ca/aro/3000518
WP_000242758.1	RGI	https://card.mcmaster.ca/aro/3000518
WP_004104785.1	RGI	https://card.mcmaster.ca/aro/3000516
WP_000242758.1	RGI	https://card.mcmaster.ca/aro/3000518
WP_000242758.1	RGI	https://card.mcmaster.ca/aro/3000518
WP_014228208.1	RGI	https://card.mcmaster.ca/aro/3003373
WP_000242758.1	RGI	https://card.mcmaster.ca/aro/3000518
WP_000242758.1	RGI	https://card.mcmaster.ca/aro/3000518
WP_004104785.1	RGI	https://card.mcmaster.ca/aro/3000516
WP_000242758.1	RGI	https://card.mcmaster.ca/aro/3000518
WP_000242758.1	RGI	https://card.mcmaster.ca/aro/3000518
WP_014228207.1	RGI	https://card.mcmaster.ca/aro/3000778
WP_000242758.1	RGI	https://card.mcmaster.ca/aro/3000518
WP_000242758.1	RGI	https://card.mcmaster.ca/aro/3000518
WP_004104785.1	RGI	https://card.mcmaster.ca/aro/3000516
WP_000242758.1	RGI	https://card.mcmaster.ca/aro/3000518
WP_000242758.1	RGI	https://card.mcmaster.ca/aro/3000518
WP_014227864.1	RGI	https://card.mcmaster.ca/aro/3003730
WP_000242758.1	RGI	https://card.mcmaster.ca/aro/3000518
WP_000242758.1	RGI	https://card.mcmaster.ca/aro/3000518
WP_004853071.1	RGI	https://card.mcmaster.ca/aro/3000778
WP_000242758.1	RGI	https://card.mcmaster.ca/aro/3000518
WP_000242758.1	RGI	https://card.mcmaster.ca/aro/3000518
WP_014227841.1	RGI	https://card.mcmaster.ca/aro/3000825
WP_000242758.1	RGI	https://card.mcmaster.ca/aro/3000518
WP_000242758.1	RGI	https://card.mcmaster.ca/aro/3000518
WP_004853071.1	RGI	https://card.mcmaster.ca/aro/3000778
WP_000242758.1	RGI	https://card.mcmaster.ca/aro/3000518
WP_000242758.1	RGI	https://card.mcmaster.ca/aro/3000518
WP_038424942.1	RGI	https://card.mcmaster.ca/aro/3003986
WP_000242758.1	RGI	https://card.mcmaster.ca/aro/3000518
WP_000242758.1	RGI	https://card.mcmaster.ca/aro/3000518
WP_004121719.1	RGI	https://card.mcmaster.ca/aro/3000676
WP_014230210.1	RGI	https://card.mcmaster.ca/aro/3003952
WP_000242758.1	RGI	https://card.mcmaster.ca/aro/3000518
WP_000242758.1	RGI	https://card.mcmaster.ca/aro/3000518
WP_014837312.1	RGI	https://card.mcmaster.ca/aro/3003209
WP_000242758.1	RGI	https://card.mcmaster.ca/aro/3000518
WP_000242758.1	RGI	https://card.mcmaster.ca/aro/3000518
WP_004121719.1	RGI	https://card.mcmaster.ca/aro/3000676
WP_014230101.1	RGI	https://card.mcmaster.ca/aro/3003066
WP_000242758.1	RGI	https://card.mcmaster.ca/aro/3000518
WP_000242758.1	RGI	https://card.mcmaster.ca/aro/3000518
WP_004097636.1	RGI	https://card.mcmaster.ca/aro/3003359
WP_000242758.1	RGI	https://card.mcmaster.ca/aro/3000518
WP_000242758.1	RGI	https://card.mcmaster.ca/aro/3000518
WP_004121719.1	RGI	https://card.mcmaster.ca/aro/3000676
WP_014230101.1	RGI	https://card.mcmaster.ca/aro/3003066
WP_000242758.1	RGI	https://card.mcmaster.ca/aro/3000518
WP_000242758.1	RGI	https://card.mcmaster.ca/aro/3000518
WP_004097636.1	RGI	https://card.mcmaster.ca/aro/3003359
WP_000242758.1	RGI	https://card.mcmaster.ca/aro/3000518
WP_000242758.1	RGI	https://card.mcmaster.ca/aro/3000518
WP_014229610.1	RGI	https://card.mcmaster.ca/aro/3003953
WP_014230099.1	RGI	https://card.mcmaster.ca/aro/3001330
WP_000242758.1	RGI	https://card.mcmaster.ca/aro/3000518
WP_000242758.1	RGI	https://card.mcmaster.ca/aro/3000518
WP_004097636.1	RGI	https://card.mcmaster.ca/aro/3003359
WP_000242758.1	RGI	https://card.mcmaster.ca/aro/3000518
WP_000242758.1	RGI	https://card.mcmaster.ca/aro/3000518
WP_004102351.1	RGI	https://card.mcmaster.ca/aro/3000263
WP_014230098.1	RGI	https://card.mcmaster.ca/aro/3000794
WP_000242758.1	RGI	https://card.mcmaster.ca/aro/3000518
WP_000242758.1	RGI	https://card.mcmaster.ca/aro/3000518
WP_004097636.1	RGI	https://card.mcmaster.ca/aro/3003359
WP_000242758.1	RGI	https://card.mcmaster.ca/aro/3000518
WP_000242758.1	RGI	https://card.mcmaster.ca/aro/3000518
WP_004102351.1	RGI	https://card.mcmaster.ca/aro/3000263
WP_014230096.1	RGI	https://card.mcmaster.ca/aro/3000792
WP_000242758.1	RGI	https://card.mcmaster.ca/aro/3000518
WP_000242758.1	RGI	https://card.mcmaster.ca/aro/3000518
WP_004097636.1	RGI	https://card.mcmaster.ca/aro/3003359
WP_000242758.1	RGI	https://card.mcmaster.ca/aro/3000518
WP_000242758.1	RGI	https://card.mcmaster.ca/aro/3000518
WP_004102351.1	RGI	https://card.mcmaster.ca/aro/3000263
WP_014229916.1	RGI	https://card.mcmaster.ca/aro/3001327
WP_000242758.1	RGI	https://card.mcmaster.ca/aro/3000518
WP_000242758.1	RGI	https://card.mcmaster.ca/aro/3000518
WP_004127228.1	RGI	https://card.mcmaster.ca/aro/3000831
WP_000242758.1	RGI	https://card.mcmaster.ca/aro/3000518
WP_000242758.1	RGI	https://card.mcmaster.ca/aro/3000518
WP_004102351.1	RGI	https://card.mcmaster.ca/aro/3000263
WP_000242758.1	RGI	https://card.mcmaster.ca/aro/3000518
WP_000242758.1	RGI	https://card.mcmaster.ca/aro/3000518
WP_004127228.1	RGI	https://card.mcmaster.ca/aro/3000831
WP_000242758.1	RGI	https://card.mcmaster.ca/aro/3000518
WP_000242758.1	RGI	https://card.mcmaster.ca/aro/3000518
WP_032694981.1	RGI	https://card.mcmaster.ca/aro/3003833
WP_000242758.1	RGI	https://card.mcmaster.ca/aro/3000518
WP_000242758.1	RGI	https://card.mcmaster.ca/aro/3000518
WP_004127228.1	RGI	https://card.mcmaster.ca/aro/3000831
WP_014838449.1	RGI	https://card.mcmaster.ca/aro/3003392
WP_000242758.1	RGI	https://card.mcmaster.ca/aro/3000518
WP_000242758.1	RGI	https://card.mcmaster.ca/aro/3000518
WP_004107505.1	RGI	https://card.mcmaster.ca/aro/3000830
WP_000242758.1	RGI	https://card.mcmaster.ca/aro/3000518
WP_000242758.1	RGI	https://card.mcmaster.ca/aro/3000518
WP_004850706.1	RGI	https://card.mcmaster.ca/aro/3003967
WP_000242758.1	RGI	https://card.mcmaster.ca/aro/3000518
WP_000242758.1	RGI	https://card.mcmaster.ca/aro/3000518
WP_004107505.1	RGI	https://card.mcmaster.ca/aro/3000830
WP_000242758.1	RGI	https://card.mcmaster.ca/aro/3000518
WP_000242758.1	RGI	https://card.mcmaster.ca/aro/3000518
WP_038424435.1	RGI	https://card.mcmaster.ca/aro/3000778
WP_000242758.1	RGI	https://card.mcmaster.ca/aro/3000518
WP_000242758.1	RGI	https://card.mcmaster.ca/aro/3000518
WP_004107505.1	RGI	https://card.mcmaster.ca/aro/3000830
WP_000242758.1	RGI	https://card.mcmaster.ca/aro/3000518
WP_000242758.1	RGI	https://card.mcmaster.ca/aro/3000518
WP_004121248.1	RGI	https://card.mcmaster.ca/aro/3003840
WP_004107098.1	RGI	https://card.mcmaster.ca/aro/3003890
WP_000242758.1	RGI	https://card.mcmaster.ca/aro/3000518
WP_000242758.1	RGI	https://card.mcmaster.ca/aro/3000518
WP_004107505.1	RGI	https://card.mcmaster.ca/aro/3000830
WP_000242758.1	RGI	https://card.mcmaster.ca/aro/3000518
WP_000242758.1	RGI	https://card.mcmaster.ca/aro/3000518
WP_004121248.1	RGI	https://card.mcmaster.ca/aro/3003840
WP_004107098.1	RGI	https://card.mcmaster.ca/aro/3003890
WP_000242758.1	RGI	https://card.mcmaster.ca/aro/3000518
WP_000242758.1	RGI	https://card.mcmaster.ca/aro/3000518
WP_000242758.1	RGI	https://card.mcmaster.ca/aro/3000518
WP_000242758.1	RGI	https://card.mcmaster.ca/aro/3000518
WP_004121248.1	RGI	https://card.mcmaster.ca/aro/3003840
WP_042946136.1	RGI	https://card.mcmaster.ca/aro/3003811
WP_000242758.1	RGI	https://card.mcmaster.ca/aro/3000518
WP_000242758.1	RGI	https://card.mcmaster.ca/aro/3000518
WP_000242758.1	RGI	https://card.mcmaster.ca/aro/3000518
WP_000242758.1	RGI	https://card.mcmaster.ca/aro/3000518
WP_014228854.1	RGI	https://card.mcmaster.ca/aro/3003844
WP_014227293.1	RGI	https://card.mcmaster.ca/aro/3003055
WP_000242758.1	RGI	https://card.mcmaster.ca/aro/3000518
WP_000242758.1	RGI	https://card.mcmaster.ca/aro/3000518
WP_000242758.1	RGI	https://card.mcmaster.ca/aro/3000518
WP_000242758.1	RGI	https://card.mcmaster.ca/aro/3000518
WP_004126208.1	RGI	https://card.mcmaster.ca/aro/3003578
WP_004849878.1	RGI	https://card.mcmaster.ca/aro/3001216
WP_000242758.1	RGI	https://card.mcmaster.ca/aro/3000518
WP_000242758.1	RGI	https://card.mcmaster.ca/aro/3000518
WP_000242758.1	RGI	https://card.mcmaster.ca/aro/3000518
WP_000242758.1	RGI	https://card.mcmaster.ca/aro/3000518
WP_004126208.1	RGI	https://card.mcmaster.ca/aro/3003578
WP_004849878.1	RGI	https://card.mcmaster.ca/aro/3001216
WP_000242758.1	RGI	https://card.mcmaster.ca/aro/3000518
WP_000242758.1	RGI	https://card.mcmaster.ca/aro/3000518
WP_000242758.1	RGI	https://card.mcmaster.ca/aro/3000518
WP_000242758.1	RGI	https://card.mcmaster.ca/aro/3000518
WP_014227124.1	RGI	https://card.mcmaster.ca/aro/3002985
WP_014228748.1	RGI	https://card.mcmaster.ca/aro/3003843
WP_000242758.1	RGI	https://card.mcmaster.ca/aro/3000518
WP_000242758.1	RGI	https://card.mcmaster.ca/aro/3000518
WP_000242758.1	RGI	https://card.mcmaster.ca/aro/3000518
WP_000242758.1	RGI	https://card.mcmaster.ca/aro/3000518
WP_000242758.1	RGI	https://card.mcmaster.ca/aro/3000518
WP_014228748.1	RGI	https://card.mcmaster.ca/aro/3003843
WP_000242758.1	RGI	https://card.mcmaster.ca/aro/3000518
WP_000242758.1	RGI	https://card.mcmaster.ca/aro/3000518
WP_004097636.1	RGI	https://card.mcmaster.ca/aro/3003359
WP_000242758.1	RGI	https://card.mcmaster.ca/aro/3000518
WP_000242758.1	RGI	https://card.mcmaster.ca/aro/3000518
WP_004849478.1	RGI	https://card.mcmaster.ca/aro/3003950
WP_000242758.1	RGI	https://card.mcmaster.ca/aro/3000518
WP_000242758.1	RGI	https://card.mcmaster.ca/aro/3000518
WP_004097636.1	RGI	https://card.mcmaster.ca/aro/3003359
WP_000242758.1	RGI	https://card.mcmaster.ca/aro/3000518
WP_000242758.1	RGI	https://card.mcmaster.ca/aro/3000518
WP_025108294.1	RGI	https://card.mcmaster.ca/aro/3000535
WP_000242758.1	RGI	https://card.mcmaster.ca/aro/3000518
WP_000242758.1	RGI	https://card.mcmaster.ca/aro/3000518
WP_004097636.1	RGI	https://card.mcmaster.ca/aro/3003359
WP_000242758.1	RGI	https://card.mcmaster.ca/aro/3000518
WP_000242758.1	RGI	https://card.mcmaster.ca/aro/3000518
WP_014228619.1	RGI	https://card.mcmaster.ca/aro/3000533
WP_000242758.1	RGI	https://card.mcmaster.ca/aro/3000518
WP_000242758.1	RGI	https://card.mcmaster.ca/aro/3000518
WP_004097636.1	RGI	https://card.mcmaster.ca/aro/3003359
WP_000242758.1	RGI	https://card.mcmaster.ca/aro/3000518
WP_000242758.1	RGI	https://card.mcmaster.ca/aro/3000518
WP_014228619.1	RGI	https://card.mcmaster.ca/aro/3000533
WP_000242758.1	RGI	https://card.mcmaster.ca/aro/3000518
WP_000242758.1	RGI	https://card.mcmaster.ca/aro/3000518
WP_004097636.1	RGI	https://card.mcmaster.ca/aro/3003359
WP_000242758.1	RGI	https://card.mcmaster.ca/aro/3000518
WP_000242758.1	RGI	https://card.mcmaster.ca/aro/3000518
WP_014228490.1	RGI	https://card.mcmaster.ca/aro/3003583
WP_000242758.1	RGI	https://card.mcmaster.ca/aro/3000518
WP_000242758.1	RGI	https://card.mcmaster.ca/aro/3000518
WP_042946073.1	RGI	https://card.mcmaster.ca/aro/3000778
WP_000242758.1	RGI	https://card.mcmaster.ca/aro/3000518
WP_000242758.1	RGI	https://card.mcmaster.ca/aro/3000518
WP_014228490.1	RGI	https://card.mcmaster.ca/aro/3003583
WP_000242758.1	RGI	https://card.mcmaster.ca/aro/3000518
WP_000242758.1	RGI	https://card.mcmaster.ca/aro/3000518
WP_004854393.1	RGI	https://card.mcmaster.ca/aro/3000024
WP_000242758.1	RGI	https://card.mcmaster.ca/aro/3000518
WP_000242758.1	RGI	https://card.mcmaster.ca/aro/3000518
WP_004848570.1	RGI	https://card.mcmaster.ca/aro/3000823
WP_000242758.1	RGI	https://card.mcmaster.ca/aro/3000518
WP_000242758.1	RGI	https://card.mcmaster.ca/aro/3000518
WP_004854277.1	RGI	https://card.mcmaster.ca/aro/3002986
WP_000242758.1	RGI	https://card.mcmaster.ca/aro/3000518
WP_000242758.1	RGI	https://card.mcmaster.ca/aro/3000518
WP_004848570.1	RGI	https://card.mcmaster.ca/aro/3000823
WP_000242758.1	RGI	https://card.mcmaster.ca/aro/3000518
WP_000242758.1	RGI	https://card.mcmaster.ca/aro/3000518
WP_042945951.1	RGI	https://card.mcmaster.ca/aro/3000533
WP_000242758.1	RGI	https://card.mcmaster.ca/aro/3000518
WP_000242758.1	RGI	https://card.mcmaster.ca/aro/3000518
WP_000242758.1	RGI	https://card.mcmaster.ca/aro/3000518
WP_000242758.1	RGI	https://card.mcmaster.ca/aro/3000518
WP_004123984.1	RGI	https://card.mcmaster.ca/aro/3000074
WP_000242758.1	RGI	https://card.mcmaster.ca/aro/3000518
WP_000242758.1	RGI	https://card.mcmaster.ca/aro/3000518
WP_004848370.1	RGI	https://card.mcmaster.ca/aro/3003048
WP_000242758.1	RGI	https://card.mcmaster.ca/aro/3000518
WP_000242758.1	RGI	https://card.mcmaster.ca/aro/3000518
WP_004123984.1	RGI	https://card.mcmaster.ca/aro/3000074
WP_000242758.1	RGI	https://card.mcmaster.ca/aro/3000518
WP_000242758.1	RGI	https://card.mcmaster.ca/aro/3000518
WP_014228214.1	RGI	https://card.mcmaster.ca/aro/3003049
WP_000242758.1	RGI	https://card.mcmaster.ca/aro/3000518
WP_000242758.1	RGI	https://card.mcmaster.ca/aro/3000518
WP_014839295.1	RGI	https://card.mcmaster.ca/aro/3000027
WP_000242758.1	RGI	https://card.mcmaster.ca/aro/3000518
WP_000242758.1	RGI	https://card.mcmaster.ca/aro/3000518
WP_014228208.1	RGI	https://card.mcmaster.ca/aro/3003373
WP_000242758.1	RGI	https://card.mcmaster.ca/aro/3000518
WP_000242758.1	RGI	https://card.mcmaster.ca/aro/3000518
WP_004104785.1	RGI	https://card.mcmaster.ca/aro/3000516
WP_000242758.1	RGI	https://card.mcmaster.ca/aro/3000518
WP_000242758.1	RGI	https://card.mcmaster.ca/aro/3000518
WP_014228208.1	RGI	https://card.mcmaster.ca/aro/3003373
WP_000242758.1	RGI	https://card.mcmaster.ca/aro/3000518
WP_000242758.1	RGI	https://card.mcmaster.ca/aro/3000518
WP_004104785.1	RGI	https://card.mcmaster.ca/aro/3000516
WP_000242758.1	RGI	https://card.mcmaster.ca/aro/3000518
WP_000242758.1	RGI	https://card.mcmaster.ca/aro/3000518
WP_014228207.1	RGI	https://card.mcmaster.ca/aro/3000778
WP_000242758.1	RGI	https://card.mcmaster.ca/aro/3000518
WP_000242758.1	RGI	https://card.mcmaster.ca/aro/3000518
WP_004104785.1	RGI	https://card.mcmaster.ca/aro/3000516
WP_000242758.1	RGI	https://card.mcmaster.ca/aro/3000518
WP_000242758.1	RGI	https://card.mcmaster.ca/aro/3000518
WP_014227864.1	RGI	https://card.mcmaster.ca/aro/3003730
WP_000242758.1	RGI	https://card.mcmaster.ca/aro/3000518
WP_000242758.1	RGI	https://card.mcmaster.ca/aro/3000518
WP_004104785.1	RGI	https://card.mcmaster.ca/aro/3000516
WP_000242758.1	RGI	https://card.mcmaster.ca/aro/3000518
WP_000242758.1	RGI	https://card.mcmaster.ca/aro/3000518
WP_014227841.1	RGI	https://card.mcmaster.ca/aro/3000825
WP_000242758.1	RGI	https://card.mcmaster.ca/aro/3000518
WP_000242758.1	RGI	https://card.mcmaster.ca/aro/3000518
WP_004853071.1	RGI	https://card.mcmaster.ca/aro/3000778
WP_000242758.1	RGI	https://card.mcmaster.ca/aro/3000518
WP_000242758.1	RGI	https://card.mcmaster.ca/aro/3000518
WP_014227841.1	RGI	https://card.mcmaster.ca/aro/3000825
WP_000242758.1	RGI	https://card.mcmaster.ca/aro/3000518
WP_000242758.1	RGI	https://card.mcmaster.ca/aro/3000518
WP_004121719.1	RGI	https://card.mcmaster.ca/aro/3000676
WP_014839094.1	RGI	https://card.mcmaster.ca/aro/3003294
WP_000242758.1	RGI	https://card.mcmaster.ca/aro/3000518
WP_000242758.1	RGI	https://card.mcmaster.ca/aro/3000518
WP_014837312.1	RGI	https://card.mcmaster.ca/aro/3003209
WP_000242758.1	RGI	https://card.mcmaster.ca/aro/3000518
WP_000242758.1	RGI	https://card.mcmaster.ca/aro/3000518
WP_004121719.1	RGI	https://card.mcmaster.ca/aro/3000676
WP_014230210.1	RGI	https://card.mcmaster.ca/aro/3003952
WP_000242758.1	RGI	https://card.mcmaster.ca/aro/3000518
WP_000242758.1	RGI	https://card.mcmaster.ca/aro/3000518
WP_004097636.1	RGI	https://card.mcmaster.ca/aro/3003359
WP_000242758.1	RGI	https://card.mcmaster.ca/aro/3000518
WP_000242758.1	RGI	https://card.mcmaster.ca/aro/3000518
WP_004121719.1	RGI	https://card.mcmaster.ca/aro/3000676
WP_014230101.1	RGI	https://card.mcmaster.ca/aro/3003066
WP_000242758.1	RGI	https://card.mcmaster.ca/aro/3000518
WP_000242758.1	RGI	https://card.mcmaster.ca/aro/3000518
WP_004097636.1	RGI	https://card.mcmaster.ca/aro/3003359
WP_000242758.1	RGI	https://card.mcmaster.ca/aro/3000518
WP_000242758.1	RGI	https://card.mcmaster.ca/aro/3000518
WP_014229610.1	RGI	https://card.mcmaster.ca/aro/3003953
WP_014230099.1	RGI	https://card.mcmaster.ca/aro/3001330
WP_000242758.1	RGI	https://card.mcmaster.ca/aro/3000518
WP_000242758.1	RGI	https://card.mcmaster.ca/aro/3000518
WP_004097636.1	RGI	https://card.mcmaster.ca/aro/3003359
WP_000242758.1	RGI	https://card.mcmaster.ca/aro/3000518
WP_000242758.1	RGI	https://card.mcmaster.ca/aro/3000518
WP_014230099.1	RGI	https://card.mcmaster.ca/aro/3001330
WP_000242758.1	RGI	https://card.mcmaster.ca/aro/3000518
WP_000242758.1	RGI	https://card.mcmaster.ca/aro/3000518
WP_004097636.1	RGI	https://card.mcmaster.ca/aro/3003359
WP_000242758.1	RGI	https://card.mcmaster.ca/aro/3000518
WP_000242758.1	RGI	https://card.mcmaster.ca/aro/3000518
WP_004102351.1	RGI	https://card.mcmaster.ca/aro/3000263
WP_014230098.1	RGI	https://card.mcmaster.ca/aro/3000794
WP_000242758.1	RGI	https://card.mcmaster.ca/aro/3000518
WP_000242758.1	RGI	https://card.mcmaster.ca/aro/3000518
WP_004097636.1	RGI	https://card.mcmaster.ca/aro/3003359
WP_000242758.1	RGI	https://card.mcmaster.ca/aro/3000518
WP_000242758.1	RGI	https://card.mcmaster.ca/aro/3000518
WP_004102351.1	RGI	https://card.mcmaster.ca/aro/3000263
WP_042945663.1	RGI	https://card.mcmaster.ca/aro/3003577
WP_000242758.1	RGI	https://card.mcmaster.ca/aro/3000518
WP_000242758.1	RGI	https://card.mcmaster.ca/aro/3000518
WP_004127228.1	RGI	https://card.mcmaster.ca/aro/3000831
WP_000242758.1	RGI	https://card.mcmaster.ca/aro/3000518
WP_000242758.1	RGI	https://card.mcmaster.ca/aro/3000518
WP_004102351.1	RGI	https://card.mcmaster.ca/aro/3000263
WP_032750437.1	RGI	https://card.mcmaster.ca/aro/3003693
WP_000242758.1	RGI	https://card.mcmaster.ca/aro/3000518
WP_000242758.1	RGI	https://card.mcmaster.ca/aro/3000518
WP_004127228.1	RGI	https://card.mcmaster.ca/aro/3000831
WP_000242758.1	RGI	https://card.mcmaster.ca/aro/3000518
WP_000242758.1	RGI	https://card.mcmaster.ca/aro/3000518
WP_004102351.1	RGI	https://card.mcmaster.ca/aro/3000263
WP_000242758.1	RGI	https://card.mcmaster.ca/aro/3000518
WP_000242758.1	RGI	https://card.mcmaster.ca/aro/3000518
WP_004127228.1	RGI	https://card.mcmaster.ca/aro/3000831
WP_000242758.1	RGI	https://card.mcmaster.ca/aro/3000518
WP_000242758.1	RGI	https://card.mcmaster.ca/aro/3000518
WP_000242758.1	RGI	https://card.mcmaster.ca/aro/3000518
WP_000242758.1	RGI	https://card.mcmaster.ca/aro/3000518
WP_004107505.1	RGI	https://card.mcmaster.ca/aro/3000830
WP_000242758.1	RGI	https://card.mcmaster.ca/aro/3000518
WP_000242758.1	RGI	https://card.mcmaster.ca/aro/3000518
WP_004850706.1	RGI	https://card.mcmaster.ca/aro/3003967
WP_000242758.1	RGI	https://card.mcmaster.ca/aro/3000518
WP_000242758.1	RGI	https://card.mcmaster.ca/aro/3000518
WP_004107505.1	RGI	https://card.mcmaster.ca/aro/3000830
WP_000242758.1	RGI	https://card.mcmaster.ca/aro/3000518
WP_000242758.1	RGI	https://card.mcmaster.ca/aro/3000518
WP_004850706.1	RGI	https://card.mcmaster.ca/aro/3003967
WP_000242758.1	RGI	https://card.mcmaster.ca/aro/3000518
WP_000242758.1	RGI	https://card.mcmaster.ca/aro/3000518
WP_004107505.1	RGI	https://card.mcmaster.ca/aro/3000830
WP_000242758.1	RGI	https://card.mcmaster.ca/aro/3000518
WP_000242758.1	RGI	https://card.mcmaster.ca/aro/3000518
WP_014229159.1	RGI	https://card.mcmaster.ca/aro/3003922
WP_042946141.1	RGI	https://card.mcmaster.ca/aro/3000309
WP_000242758.1	RGI	https://card.mcmaster.ca/aro/3000518
WP_000242758.1	RGI	https://card.mcmaster.ca/aro/3000518
WP_004107505.1	RGI	https://card.mcmaster.ca/aro/3000830
WP_000242758.1	RGI	https://card.mcmaster.ca/aro/3000518
WP_000242758.1	RGI	https://card.mcmaster.ca/aro/3000518
WP_004121248.1	RGI	https://card.mcmaster.ca/aro/3003840
WP_004107098.1	RGI	https://card.mcmaster.ca/aro/3003890
WP_000242758.1	RGI	https://card.mcmaster.ca/aro/3000518
WP_000242758.1	RGI	https://card.mcmaster.ca/aro/3000518
WP_000242758.1	RGI	https://card.mcmaster.ca/aro/3000518
WP_000242758.1	RGI	https://card.mcmaster.ca/aro/3000518
WP_004121248.1	RGI	https://card.mcmaster.ca/aro/3003840
WP_004107098.1	RGI	https://card.mcmaster.ca/aro/3003890
WP_000242758.1	RGI	https://card.mcmaster.ca/aro/3000518
WP_000242758.1	RGI	https://card.mcmaster.ca/aro/3000518
WP_000242758.1	RGI	https://card.mcmaster.ca/aro/3000518
WP_000242758.1	RGI	https://card.mcmaster.ca/aro/3000518
WP_014228854.1	RGI	https://card.mcmaster.ca/aro/3003844
WP_014227293.1	RGI	https://card.mcmaster.ca/aro/3003055
WP_000242758.1	RGI	https://card.mcmaster.ca/aro/3000518
WP_000242758.1	RGI	https://card.mcmaster.ca/aro/3000518
WP_000242758.1	RGI	https://card.mcmaster.ca/aro/3000518
WP_000242758.1	RGI	https://card.mcmaster.ca/aro/3000518
WP_014228854.1	RGI	https://card.mcmaster.ca/aro/3003844
WP_000242758.1	RGI	https://card.mcmaster.ca/aro/3000518
WP_000242758.1	RGI	https://card.mcmaster.ca/aro/3000518
WP_000242758.1	RGI	https://card.mcmaster.ca/aro/3000518
WP_000242758.1	RGI	https://card.mcmaster.ca/aro/3000518
WP_004126208.1	RGI	https://card.mcmaster.ca/aro/3003578
WP_004849878.1	RGI	https://card.mcmaster.ca/aro/3001216
WP_000242758.1	RGI	https://card.mcmaster.ca/aro/3000518
WP_000242758.1	RGI	https://card.mcmaster.ca/aro/3000518
WP_000242758.1	RGI	https://card.mcmaster.ca/aro/3000518
WP_000242758.1	RGI	https://card.mcmaster.ca/aro/3000518
WP_004126208.1	RGI	https://card.mcmaster.ca/aro/3003578
WP_038424311.1	RGI	https://card.mcmaster.ca/aro/3003681
WP_000242758.1	RGI	https://card.mcmaster.ca/aro/3000518
WP_000242758.1	RGI	https://card.mcmaster.ca/aro/3000518
WP_000242758.1	RGI	https://card.mcmaster.ca/aro/3000518
WP_000242758.1	RGI	https://card.mcmaster.ca/aro/3000518
WP_000242758.1	RGI	https://card.mcmaster.ca/aro/3000518
WP_014228748.1	RGI	https://card.mcmaster.ca/aro/3003843
WP_000242758.1	RGI	https://card.mcmaster.ca/aro/3000518
WP_000242758.1	RGI	https://card.mcmaster.ca/aro/3000518
WP_004097636.1	RGI	https://card.mcmaster.ca/aro/3003359
WP_000242758.1	RGI	https://card.mcmaster.ca/aro/3000518
WP_000242758.1	RGI	https://card.mcmaster.ca/aro/3000518
WP_038424274.1	RGI	https://card.mcmaster.ca/aro/3003986
WP_000242758.1	RGI	https://card.mcmaster.ca/aro/3000518
WP_000242758.1	RGI	https://card.mcmaster.ca/aro/3000518
WP_004097636.1	RGI	https://card.mcmaster.ca/aro/3003359
WP_000242758.1	RGI	https://card.mcmaster.ca/aro/3000518
WP_000242758.1	RGI	https://card.mcmaster.ca/aro/3000518
WP_004849478.1	RGI	https://card.mcmaster.ca/aro/3003950
WP_000242758.1	RGI	https://card.mcmaster.ca/aro/3000518
WP_000242758.1	RGI	https://card.mcmaster.ca/aro/3000518
WP_004097636.1	RGI	https://card.mcmaster.ca/aro/3003359
WP_000242758.1	RGI	https://card.mcmaster.ca/aro/3000518
WP_000242758.1	RGI	https://card.mcmaster.ca/aro/3000518
WP_025108294.1	RGI	https://card.mcmaster.ca/aro/3000535
WP_000242758.1	RGI	https://card.mcmaster.ca/aro/3000518
WP_000242758.1	RGI	https://card.mcmaster.ca/aro/3000518
WP_004097636.1	RGI	https://card.mcmaster.ca/aro/3003359
WP_000242758.1	RGI	https://card.mcmaster.ca/aro/3000518
WP_000242758.1	RGI	https://card.mcmaster.ca/aro/3000518
WP_014228619.1	RGI	https://card.mcmaster.ca/aro/3000533
WP_000242758.1	RGI	https://card.mcmaster.ca/aro/3000518
WP_000242758.1	RGI	https://card.mcmaster.ca/aro/3000518
WP_004097636.1	RGI	https://card.mcmaster.ca/aro/3003359
WP_000242758.1	RGI	https://card.mcmaster.ca/aro/3000518
WP_000242758.1	RGI	https://card.mcmaster.ca/aro/3000518
WP_025108112.1	RGI	https://card.mcmaster.ca/aro/3003576
WP_000242758.1	RGI	https://card.mcmaster.ca/aro/3000518
WP_000242758.1	RGI	https://card.mcmaster.ca/aro/3000518
WP_004097636.1	RGI	https://card.mcmaster.ca/aro/3003359
WP_000242758.1	RGI	https://card.mcmaster.ca/aro/3000518
WP_000242758.1	RGI	https://card.mcmaster.ca/aro/3000518
WP_014228490.1	RGI	https://card.mcmaster.ca/aro/3003583
WP_000242758.1	RGI	https://card.mcmaster.ca/aro/3000518
WP_000242758.1	RGI	https://card.mcmaster.ca/aro/3000518
WP_004854393.1	RGI	https://card.mcmaster.ca/aro/3000024
WP_000242758.1	RGI	https://card.mcmaster.ca/aro/3000518
WP_000242758.1	RGI	https://card.mcmaster.ca/aro/3000518
WP_004848570.1	RGI	https://card.mcmaster.ca/aro/3000823
WP_000242758.1	RGI	https://card.mcmaster.ca/aro/3000518
WP_000242758.1	RGI	https://card.mcmaster.ca/aro/3000518
WP_004854277.1	RGI	https://card.mcmaster.ca/aro/3002986
WP_000242758.1	RGI	https://card.mcmaster.ca/aro/3000518
WP_000242758.1	RGI	https://card.mcmaster.ca/aro/3000518
WP_004848570.1	RGI	https://card.mcmaster.ca/aro/3000823
WP_000242758.1	RGI	https://card.mcmaster.ca/aro/3000518
WP_000242758.1	RGI	https://card.mcmaster.ca/aro/3000518
WP_004854277.1	RGI	https://card.mcmaster.ca/aro/3002986
WP_000242758.1	RGI	https://card.mcmaster.ca/aro/3000518
WP_000242758.1	RGI	https://card.mcmaster.ca/aro/3000518
WP_000242758.1	RGI	https://card.mcmaster.ca/aro/3000518
WP_000242758.1	RGI	https://card.mcmaster.ca/aro/3000518
WP_004123984.1	RGI	https://card.mcmaster.ca/aro/3000074
WP_000242758.1	RGI	https://card.mcmaster.ca/aro/3000518
WP_000242758.1	RGI	https://card.mcmaster.ca/aro/3000518
WP_004848370.1	RGI	https://card.mcmaster.ca/aro/3003048
WP_000242758.1	RGI	https://card.mcmaster.ca/aro/3000518
WP_000242758.1	RGI	https://card.mcmaster.ca/aro/3000518
WP_004123984.1	RGI	https://card.mcmaster.ca/aro/3000074
WP_000242758.1	RGI	https://card.mcmaster.ca/aro/3000518
WP_000242758.1	RGI	https://card.mcmaster.ca/aro/3000518
WP_004848370.1	RGI	https://card.mcmaster.ca/aro/3003048
WP_000242758.1	RGI	https://card.mcmaster.ca/aro/3000518
WP_000242758.1	RGI	https://card.mcmaster.ca/aro/3000518
WP_014839295.1	RGI	https://card.mcmaster.ca/aro/3000027
WP_000242758.1	RGI	https://card.mcmaster.ca/aro/3000518
WP_000242758.1	RGI	https://card.mcmaster.ca/aro/3000518
WP_014228214.1	RGI	https://card.mcmaster.ca/aro/3003049
WP_000242758.1	RGI	https://card.mcmaster.ca/aro/3000518
WP_000242758.1	RGI	https://card.mcmaster.ca/aro/3000518
WP_004104785.1	RGI	https://card.mcmaster.ca/aro/3000516
WP_000242758.1	RGI	https://card.mcmaster.ca/aro/3000518
WP_000242758.1	RGI	https://card.mcmaster.ca/aro/3000518
WP_014228208.1	RGI	https://card.mcmaster.ca/aro/3003373
WP_000242758.1	RGI	https://card.mcmaster.ca/aro/3000518
WP_000242758.1	RGI	https://card.mcmaster.ca/aro/3000518
WP_004104785.1	RGI	https://card.mcmaster.ca/aro/3000516
WP_000242758.1	RGI	https://card.mcmaster.ca/aro/3000518
WP_000242758.1	RGI	https://card.mcmaster.ca/aro/3000518
WP_014228207.1	RGI	https://card.mcmaster.ca/aro/3000778
WP_000242758.1	RGI	https://card.mcmaster.ca/aro/3000518
WP_000242758.1	RGI	https://card.mcmaster.ca/aro/3000518
WP_004104785.1	RGI	https://card.mcmaster.ca/aro/3000516
WP_000242758.1	RGI	https://card.mcmaster.ca/aro/3000518
WP_000242758.1	RGI	https://card.mcmaster.ca/aro/3000518
WP_014227864.1	RGI	https://card.mcmaster.ca/aro/3003730
WP_000242758.1	RGI	https://card.mcmaster.ca/aro/3000518
WP_000242758.1	RGI	https://card.mcmaster.ca/aro/3000518
WP_004104785.1	RGI	https://card.mcmaster.ca/aro/3000516
WP_000242758.1	RGI	https://card.mcmaster.ca/aro/3000518
WP_000242758.1	RGI	https://card.mcmaster.ca/aro/3000518
WP_014227841.1	RGI	https://card.mcmaster.ca/aro/3000825
WP_000242758.1	RGI	https://card.mcmaster.ca/aro/3000518
WP_000242758.1	RGI	https://card.mcmaster.ca/aro/3000518
WP_004853071.1	RGI	https://card.mcmaster.ca/aro/3000778
WP_000242758.1	RGI	https://card.mcmaster.ca/aro/3000518
WP_000242758.1	RGI	https://card.mcmaster.ca/aro/3000518
WP_014227841.1	RGI	https://card.mcmaster.ca/aro/3000825
WP_000242758.1	RGI	https://card.mcmaster.ca/aro/3000518
WP_000242758.1	RGI	https://card.mcmaster.ca/aro/3000518
WP_004121719.1	RGI	https://card.mcmaster.ca/aro/3000676
WP_014839094.1	RGI	https://card.mcmaster.ca/aro/3003294
WP_000242758.1	RGI	https://card.mcmaster.ca/aro/3000518
WP_000242758.1	RGI	https://card.mcmaster.ca/aro/3000518
WP_014837312.1	RGI	https://card.mcmaster.ca/aro/3003209
WP_000242758.1	RGI	https://card.mcmaster.ca/aro/3000518
WP_000242758.1	RGI	https://card.mcmaster.ca/aro/3000518
WP_004121719.1	RGI	https://card.mcmaster.ca/aro/3000676
WP_014230210.1	RGI	https://card.mcmaster.ca/aro/3003952
WP_000242758.1	RGI	https://card.mcmaster.ca/aro/3000518
WP_000242758.1	RGI	https://card.mcmaster.ca/aro/3000518
WP_004097636.1	RGI	https://card.mcmaster.ca/aro/3003359
WP_000242758.1	RGI	https://card.mcmaster.ca/aro/3000518
WP_000242758.1	RGI	https://card.mcmaster.ca/aro/3000518
WP_004121719.1	RGI	https://card.mcmaster.ca/aro/3000676
WP_014230101.1	RGI	https://card.mcmaster.ca/aro/3003066
WP_000242758.1	RGI	https://card.mcmaster.ca/aro/3000518
WP_000242758.1	RGI	https://card.mcmaster.ca/aro/3000518
WP_004097636.1	RGI	https://card.mcmaster.ca/aro/3003359
WP_000242758.1	RGI	https://card.mcmaster.ca/aro/3000518
WP_000242758.1	RGI	https://card.mcmaster.ca/aro/3000518
WP_014229610.1	RGI	https://card.mcmaster.ca/aro/3003953
WP_042945701.1	RGI	https://card.mcmaster.ca/aro/3000829
WP_000242758.1	RGI	https://card.mcmaster.ca/aro/3000518
WP_000242758.1	RGI	https://card.mcmaster.ca/aro/3000518
WP_004097636.1	RGI	https://card.mcmaster.ca/aro/3003359
WP_000242758.1	RGI	https://card.mcmaster.ca/aro/3000518
WP_000242758.1	RGI	https://card.mcmaster.ca/aro/3000518
WP_014230099.1	RGI	https://card.mcmaster.ca/aro/3001330
WP_000242758.1	RGI	https://card.mcmaster.ca/aro/3000518
WP_000242758.1	RGI	https://card.mcmaster.ca/aro/3000518
WP_004097636.1	RGI	https://card.mcmaster.ca/aro/3003359
WP_000242758.1	RGI	https://card.mcmaster.ca/aro/3000518
WP_000242758.1	RGI	https://card.mcmaster.ca/aro/3000518
WP_004102351.1	RGI	https://card.mcmaster.ca/aro/3000263
WP_014230098.1	RGI	https://card.mcmaster.ca/aro/3000794
WP_000242758.1	RGI	https://card.mcmaster.ca/aro/3000518
WP_000242758.1	RGI	https://card.mcmaster.ca/aro/3000518
WP_004097636.1	RGI	https://card.mcmaster.ca/aro/3003359
WP_000242758.1	RGI	https://card.mcmaster.ca/aro/3000518
WP_000242758.1	RGI	https://card.mcmaster.ca/aro/3000518
WP_004102351.1	RGI	https://card.mcmaster.ca/aro/3000263
WP_014230096.1	RGI	https://card.mcmaster.ca/aro/3000792
WP_000242758.1	RGI	https://card.mcmaster.ca/aro/3000518
WP_000242758.1	RGI	https://card.mcmaster.ca/aro/3000518
WP_004097636.1	RGI	https://card.mcmaster.ca/aro/3003359
WP_000242758.1	RGI	https://card.mcmaster.ca/aro/3000518
WP_000242758.1	RGI	https://card.mcmaster.ca/aro/3000518
WP_004102351.1	RGI	https://card.mcmaster.ca/aro/3000263
WP_014229916.1	RGI	https://card.mcmaster.ca/aro/3001327
WP_000242758.1	RGI	https://card.mcmaster.ca/aro/3000518
WP_000242758.1	RGI	https://card.mcmaster.ca/aro/3000518
WP_004127228.1	RGI	https://card.mcmaster.ca/aro/3000831
WP_000242758.1	RGI	https://card.mcmaster.ca/aro/3000518
WP_000242758.1	RGI	https://card.mcmaster.ca/aro/3000518
WP_004102351.1	RGI	https://card.mcmaster.ca/aro/3000263
WP_000242758.1	RGI	https://card.mcmaster.ca/aro/3000518
WP_000242758.1	RGI	https://card.mcmaster.ca/aro/3000518
WP_004127228.1	RGI	https://card.mcmaster.ca/aro/3000831
WP_000242758.1	RGI	https://card.mcmaster.ca/aro/3000518
WP_000242758.1	RGI	https://card.mcmaster.ca/aro/3000518
WP_042946206.1	RGI	https://card.mcmaster.ca/aro/3002641
WP_000242758.1	RGI	https://card.mcmaster.ca/aro/3000518
WP_000242758.1	RGI	https://card.mcmaster.ca/aro/3000518
WP_014838449.1	RGI	https://card.mcmaster.ca/aro/3003392
WP_000242758.1	RGI	https://card.mcmaster.ca/aro/3000518
WP_000242758.1	RGI	https://card.mcmaster.ca/aro/3000518
WP_004107505.1	RGI	https://card.mcmaster.ca/aro/3000830
WP_000242758.1	RGI	https://card.mcmaster.ca/aro/3000518
WP_000242758.1	RGI	https://card.mcmaster.ca/aro/3000518
WP_004850706.1	RGI	https://card.mcmaster.ca/aro/3003967
WP_000242758.1	RGI	https://card.mcmaster.ca/aro/3000518
WP_000242758.1	RGI	https://card.mcmaster.ca/aro/3000518
WP_004107505.1	RGI	https://card.mcmaster.ca/aro/3000830
WP_000242758.1	RGI	https://card.mcmaster.ca/aro/3000518
WP_000242758.1	RGI	https://card.mcmaster.ca/aro/3000518
WP_014229159.1	RGI	https://card.mcmaster.ca/aro/3003922
WP_000242758.1	RGI	https://card.mcmaster.ca/aro/3000518
WP_000242758.1	RGI	https://card.mcmaster.ca/aro/3000518
WP_004107505.1	RGI	https://card.mcmaster.ca/aro/3000830
WP_000242758.1	RGI	https://card.mcmaster.ca/aro/3000518
WP_000242758.1	RGI	https://card.mcmaster.ca/aro/3000518
WP_004121248.1	RGI	https://card.mcmaster.ca/aro/3003840
WP_004107098.1	RGI	https://card.mcmaster.ca/aro/3003890
WP_000242758.1	RGI	https://card.mcmaster.ca/aro/3000518
WP_000242758.1	RGI	https://card.mcmaster.ca/aro/3000518
WP_032694284.1	RGI	https://card.mcmaster.ca/aro/3001215
WP_000242758.1	RGI	https://card.mcmaster.ca/aro/3000518
WP_000242758.1	RGI	https://card.mcmaster.ca/aro/3000518
WP_004121248.1	RGI	https://card.mcmaster.ca/aro/3003840
WP_004107098.1	RGI	https://card.mcmaster.ca/aro/3003890
WP_000242758.1	RGI	https://card.mcmaster.ca/aro/3000518
WP_000242758.1	RGI	https://card.mcmaster.ca/aro/3000518
WP_000242758.1	RGI	https://card.mcmaster.ca/aro/3000518
WP_000242758.1	RGI	https://card.mcmaster.ca/aro/3000518
WP_004121248.1	RGI	https://card.mcmaster.ca/aro/3003840
WP_014227294.1	RGI	https://card.mcmaster.ca/aro/3000778
WP_000242758.1	RGI	https://card.mcmaster.ca/aro/3000518
WP_000242758.1	RGI	https://card.mcmaster.ca/aro/3000518
WP_000242758.1	RGI	https://card.mcmaster.ca/aro/3000518
WP_000242758.1	RGI	https://card.mcmaster.ca/aro/3000518
WP_014228854.1	RGI	https://card.mcmaster.ca/aro/3003844
WP_014227293.1	RGI	https://card.mcmaster.ca/aro/3003055
WP_000242758.1	RGI	https://card.mcmaster.ca/aro/3000518
WP_000242758.1	RGI	https://card.mcmaster.ca/aro/3000518
WP_000242758.1	RGI	https://card.mcmaster.ca/aro/3000518
WP_000242758.1	RGI	https://card.mcmaster.ca/aro/3000518
WP_004126208.1	RGI	https://card.mcmaster.ca/aro/3003578
WP_004849878.1	RGI	https://card.mcmaster.ca/aro/3001216
WP_000242758.1	RGI	https://card.mcmaster.ca/aro/3000518
WP_000242758.1	RGI	https://card.mcmaster.ca/aro/3000518
WP_000242758.1	RGI	https://card.mcmaster.ca/aro/3000518
WP_000242758.1	RGI	https://card.mcmaster.ca/aro/3000518
WP_004126208.1	RGI	https://card.mcmaster.ca/aro/3003578
WP_004849878.1	RGI	https://card.mcmaster.ca/aro/3001216
WP_000242758.1	RGI	https://card.mcmaster.ca/aro/3000518
WP_000242758.1	RGI	https://card.mcmaster.ca/aro/3000518
WP_000242758.1	RGI	https://card.mcmaster.ca/aro/3000518
WP_000242758.1	RGI	https://card.mcmaster.ca/aro/3000518
WP_014227124.1	RGI	https://card.mcmaster.ca/aro/3002985
WP_014228748.1	RGI	https://card.mcmaster.ca/aro/3003843
WP_000242758.1	RGI	https://card.mcmaster.ca/aro/3000518
WP_000242758.1	RGI	https://card.mcmaster.ca/aro/3000518
WP_000242758.1	RGI	https://card.mcmaster.ca/aro/3000518
WP_000242758.1	RGI	https://card.mcmaster.ca/aro/3000518
WP_000242758.1	RGI	https://card.mcmaster.ca/aro/3000518
WP_038424274.1	RGI	https://card.mcmaster.ca/aro/3003986
WP_000242758.1	RGI	https://card.mcmaster.ca/aro/3000518
WP_000242758.1	RGI	https://card.mcmaster.ca/aro/3000518
WP_004097636.1	RGI	https://card.mcmaster.ca/aro/3003359
WP_000242758.1	RGI	https://card.mcmaster.ca/aro/3000518
WP_000242758.1	RGI	https://card.mcmaster.ca/aro/3000518
WP_004849478.1	RGI	https://card.mcmaster.ca/aro/3003950
WP_000242758.1	RGI	https://card.mcmaster.ca/aro/3000518
WP_000242758.1	RGI	https://card.mcmaster.ca/aro/3000518
WP_004097636.1	RGI	https://card.mcmaster.ca/aro/3003359
WP_000242758.1	RGI	https://card.mcmaster.ca/aro/3000518
WP_000242758.1	RGI	https://card.mcmaster.ca/aro/3000518
WP_025108294.1	RGI	https://card.mcmaster.ca/aro/3000535
WP_000242758.1	RGI	https://card.mcmaster.ca/aro/3000518
WP_000242758.1	RGI	https://card.mcmaster.ca/aro/3000518
WP_004097636.1	RGI	https://card.mcmaster.ca/aro/3003359
WP_000242758.1	RGI	https://card.mcmaster.ca/aro/3000518
WP_000242758.1	RGI	https://card.mcmaster.ca/aro/3000518
WP_014228619.1	RGI	https://card.mcmaster.ca/aro/3000533
WP_000242758.1	RGI	https://card.mcmaster.ca/aro/3000518
WP_000242758.1	RGI	https://card.mcmaster.ca/aro/3000518
WP_004097636.1	RGI	https://card.mcmaster.ca/aro/3003359
WP_000242758.1	RGI	https://card.mcmaster.ca/aro/3000518
WP_000242758.1	RGI	https://card.mcmaster.ca/aro/3000518
WP_025108112.1	RGI	https://card.mcmaster.ca/aro/3003576
WP_000242758.1	RGI	https://card.mcmaster.ca/aro/3000518
WP_000242758.1	RGI	https://card.mcmaster.ca/aro/3000518
WP_004097636.1	RGI	https://card.mcmaster.ca/aro/3003359
WP_000242758.1	RGI	https://card.mcmaster.ca/aro/3000518
WP_000242758.1	RGI	https://card.mcmaster.ca/aro/3000518
WP_014228490.1	RGI	https://card.mcmaster.ca/aro/3003583
WP_000242758.1	RGI	https://card.mcmaster.ca/aro/3000518
WP_000242758.1	RGI	https://card.mcmaster.ca/aro/3000518
WP_014839656.1	RGI	https://card.mcmaster.ca/aro/3000800
WP_000242758.1	RGI	https://card.mcmaster.ca/aro/3000518
WP_000242758.1	RGI	https://card.mcmaster.ca/aro/3000518
WP_042944636.1	RGI	https://card.mcmaster.ca/aro/3003841
WP_000242758.1	RGI	https://card.mcmaster.ca/aro/3000518
WP_000242758.1	RGI	https://card.mcmaster.ca/aro/3000518
WP_004854277.1	RGI	https://card.mcmaster.ca/aro/3002986
WP_000242758.1	RGI	https://card.mcmaster.ca/aro/3000518
WP_000242758.1	RGI	https://card.mcmaster.ca/aro/3000518
WP_004848570.1	RGI	https://card.mcmaster.ca/aro/3000823
WP_000242758.1	RGI	https://card.mcmaster.ca/aro/3000518
WP_000242758.1	RGI	https://card.mcmaster.ca/aro/3000518
WP_004854277.1	RGI	https://card.mcmaster.ca/aro/3002986
WP_000242758.1	RGI	https://card.mcmaster.ca/aro/3000518
WP_000242758.1	RGI	https://card.mcmaster.ca/aro/3000518
WP_004848570.1	RGI	https://card.mcmaster.ca/aro/3000823
WP_000242758.1	RGI	https://card.mcmaster.ca/aro/3000518
WP_000242758.1	RGI	https://card.mcmaster.ca/aro/3000518
WP_004123984.1	RGI	https://card.mcmaster.ca/aro/3000074
WP_000242758.1	RGI	https://card.mcmaster.ca/aro/3000518
WP_000242758.1	RGI	https://card.mcmaster.ca/aro/3000518
WP_000242758.1	RGI	https://card.mcmaster.ca/aro/3000518
WP_000242758.1	RGI	https://card.mcmaster.ca/aro/3000518
WP_004123984.1	RGI	https://card.mcmaster.ca/aro/3000074
WP_000242758.1	RGI	https://card.mcmaster.ca/aro/3000518
WP_000242758.1	RGI	https://card.mcmaster.ca/aro/3000518
WP_004848370.1	RGI	https://card.mcmaster.ca/aro/3003048
WP_000242758.1	RGI	https://card.mcmaster.ca/aro/3000518
WP_000242758.1	RGI	https://card.mcmaster.ca/aro/3000518
WP_004123984.1	RGI	https://card.mcmaster.ca/aro/3000074
WP_000242758.1	RGI	https://card.mcmaster.ca/aro/3000518
WP_000242758.1	RGI	https://card.mcmaster.ca/aro/3000518
WP_014228214.1	RGI	https://card.mcmaster.ca/aro/3003049
WP_000242758.1	RGI	https://card.mcmaster.ca/aro/3000518
WP_000242758.1	RGI	https://card.mcmaster.ca/aro/3000518
WP_004104785.1	RGI	https://card.mcmaster.ca/aro/3000516
WP_000242758.1	RGI	https://card.mcmaster.ca/aro/3000518
WP_000242758.1	RGI	https://card.mcmaster.ca/aro/3000518
[truncated: 56,042 more rows]

## Sheet: SIGI-HMM
Table S7.1. SIGI-HMM-Based Prediction of Genomic Islands in K. huaxiensis
Island start	Island end	Length	Method	Gene name	Gene ID	Locus	Gene start	Gene end	Strand	Product
797149	801991	4842	SIGI-HMM	WP_009652486.1		MT472_RS03920	797149	797415	-1	hypothetical protein
797149	801991	4842	SIGI-HMM	WP_009652433.1		MT472_RS03925	797412	798140	-1	WYL domain-containing protein
797149	801991	4842	SIGI-HMM	WP_009652512.1		MT472_RS03930	798402	798698	-1	membrane protein
797149	801991	4842	SIGI-HMM	WP_016154453.1		MT472_RS03935	799048	800016	-1	hypothetical protein
797149	801991	4842	SIGI-HMM	WP_223226991.1		MT472_RS03940	801692	801991	1	hypothetical protein
819579	825325	5746	SIGI-HMM	WP_016154436.1		MT472_RS04030	819579	819827	1	hypothetical protein
819579	825325	5746	SIGI-HMM	WP_051541465.1		MT472_RS04035	820212	820499	-1	metalloregulator ArsR/SmtB family transcription factor
819579	825325	5746	SIGI-HMM	WP_009654826.1		MT472_RS04040	820620	821624	-1	cation diffusion facilitator family transporter
819579	825325	5746	SIGI-HMM	WP_009654818.1		MT472_RS04045	821810	824305	1	heavy metal translocating P-type ATPase
819579	825325	5746	SIGI-HMM	WP_016154433.1	cueR	MT472_RS04050	824319	824783	1	Cu(I)-responsive transcriptional regulator
819579	825325	5746	SIGI-HMM	WP_009654812.1		MT472_RS04055	824873	825325	-1	Cd(II)/Pb(II)-responsive transcriptional regulator
830190	839162	8972	SIGI-HMM	WP_023302364.1	lpxC	MT472_RS04080	830190	831137	1	UDP-3-O-acyl-N-acetylglucosamine deacetylase
830190	839162	8972	SIGI-HMM	WP_023336667.1	cueR	MT472_RS04085	831357	831791	1	Cu(I)-responsive transcriptional regulator
830190	839162	8972	SIGI-HMM	WP_023302365.1		MT472_RS04090	831941	835381	1	molybdopterin-dependent oxidoreductase
830190	839162	8972	SIGI-HMM			MT472_RS04095	835704	836438	1	IS5 family transposase
830190	839162	8972	SIGI-HMM	WP_016154430.1	def	MT472_RS04100	836427	836879	-1	peptide deformylase
830190	839162	8972	SIGI-HMM	WP_016154429.1		MT472_RS04105	837056	838423	-1	OprD family outer membrane porin
830190	839162	8972	SIGI-HMM	WP_016154428.1		MT472_RS04110	838806	839162	1	hypothetical protein
845236	850850	5614	SIGI-HMM	WP_016154418.1		MT472_RS04150	845236	847197	-1	DUF3732 domain-containing protein
845236	850850	5614	SIGI-HMM	WP_016154417.1		MT472_RS04155	847194	847682	-1	DUF6521 family protein
845236	850850	5614	SIGI-HMM	WP_016154416.1		MT472_RS04160	847679	848902	-1	hypothetical protein
845236	850850	5614	SIGI-HMM	WP_016154415.1		MT472_RS04165	849470	850492	-1	IS110 family transposase
845236	850850	5614	SIGI-HMM	WP_223226790.1		MT472_RS04170	850668	850850	1	sporulation transcriptional regulator SpoIIID
942277	947864	5587	SIGI-HMM	WP_038423595.1		MT472_RS04640	942277	943473	1	tyrosine-type recombinase/integrase
942277	947864	5587	SIGI-HMM	WP_038423593.1		MT472_RS04645	943785	944648	1	arginase family protein
942277	947864	5587	SIGI-HMM	WP_038423591.1		MT472_RS04650	944735	945307	1	TetR/AcrR family transcriptional regulator
942277	947864	5587	SIGI-HMM	WP_000219087.1		MT472_RS04655	945387	946625	-1	IS110 family transposase
942277	947864	5587	SIGI-HMM	WP_038423589.1		MT472_RS04660	946959	947864	-1	LysR family transcriptional regulator
1253168	1266022	12854	SIGI-HMM	WP_024195068.1		MT472_RS06170	1253168	1254631	1	tyrosine-type recombinase/integrase
1253168	1266022	12854	SIGI-HMM	WP_042945971.1		MT472_RS06175	1254628	1255218	1	hypothetical protein
1253168	1266022	12854	SIGI-HMM	WP_042945969.1		MT472_RS06180	1255666	1256526	1	replication initiation protein
1253168	1266022	12854	SIGI-HMM	WP_001513942.1		MT472_RS06185	1256523	1256777	1	hypothetical protein
1253168	1266022	12854	SIGI-HMM	WP_001513941.1		MT472_RS06190	1256935	1257348	1	hypothetical protein
1253168	1266022	12854	SIGI-HMM	WP_029701599.1		MT472_RS06195	1257537	1258181	-1	hypothetical protein
1253168	1266022	12854	SIGI-HMM	WP_042945966.1		MT472_RS06200	1258495	1259721	-1	relaxase/mobilization nuclease domain-containing protein
1253168	1266022	12854	SIGI-HMM	WP_042945965.1		MT472_RS06205	1259699	1260124	-1	hypothetical protein
1253168	1266022	12854	SIGI-HMM	WP_042945963.1		MT472_RS06210	1260280	1260642	1	hypothetical protein
1253168	1266022	12854	SIGI-HMM	WP_001513936.1		MT472_RS06215	1260869	1261498	1	hypothetical protein
1253168	1266022	12854	SIGI-HMM	WP_029701605.1		MT472_RS06220	1261587	1262492	-1	hypothetical protein
1253168	1266022	12854	SIGI-HMM	WP_224357279.1		MT472_RS06225	1262520	1262951	-1	Mov34/MPN/PAD-1 family protein
1253168	1266022	12854	SIGI-HMM	WP_071889453.1		MT472_RS06230	1263001	1264875	-1	ThiF family adenylyltransferase
1253168	1266022	12854	SIGI-HMM	WP_071889452.1		MT472_RS06235	1264868	1266022	-1	hypothetical protein
1421150	1426400	5250	SIGI-HMM	WP_032931761.1		MT472_RS07025	1421150	1422256	1	hypothetical protein
1421150	1426400	5250	SIGI-HMM	WP_016157240.1		MT472_RS07030	1422713	1424692	-1	hypothetical protein
1421150	1426400	5250	SIGI-HMM	WP_032931759.1		MT472_RS07035	1424689	1425195	-1	hypothetical protein
1421150	1426400	5250	SIGI-HMM	WP_042945865.1		MT472_RS07040	1425192	1426400	-1	hypothetical protein
1443018	1451769	8751	SIGI-HMM	WP_016157217.1		MT472_RS07140	1443018	1443251	-1	hypothetical protein
1443018	1451769	8751	SIGI-HMM	WP_016157216.1		MT472_RS07145	1443646	1443855	-1	TraR/DksA family transcriptional regulator
1443018	1451769	8751	SIGI-HMM	WP_016157215.1		MT472_RS07150	1443845	1444429	-1	DUF2857 domain-containing protein
1443018	1451769	8751	SIGI-HMM	WP_016157214.1		MT472_RS07155	1444553	1444738	-1	AlpA family transcriptional regulator
1443018	1451769	8751	SIGI-HMM	WP_016157214.1		MT472_RS07160	1444925	1445110	-1	AlpA family transcriptional regulator
1443018	1451769	8751	SIGI-HMM	WP_016157213.1		MT472_RS07165	1445251	1446177	-1	hypothetical protein
1443018	1451769	8751	SIGI-HMM	WP_016157212.1		MT472_RS07170	1446528	1449599	-1	efflux RND transporter permease subunit
1443018	1451769	8751	SIGI-HMM	WP_016157211.1		MT472_RS07175	1449596	1450687	-1	efflux RND transporter periplasmic adaptor subunit
1443018	1451769	8751	SIGI-HMM	WP_158650800.1		MT472_RS07180	1450834	1451769	-1	MipA/OmpV family protein
1457809	1463222	5413	SIGI-HMM	WP_016157206.1		MT472_RS07215	1457809	1458828	-1	SAVED domain-containing protein
1457809	1463222	5413	SIGI-HMM	WP_196808776.1		MT472_RS07220	1458879	1459346	-1	Mov34/MPN/PAD-1 family protein
1457809	1463222	5413	SIGI-HMM	WP_016157204.1		MT472_RS07225	1459333	1461051	-1	ThiF family adenylyltransferase
1457809	1463222	5413	SIGI-HMM	WP_016157203.1		MT472_RS07230	1461048	1462253	-1	nucleotidyltransferase
1457809	1463222	5413	SIGI-HMM	WP_016157202.1		MT472_RS07235	1462620	1463222	-1	hypothetical protein
1466893	1472501	5608	SIGI-HMM	WP_016157201.1		MT472_RS07250	1466893	1467453	1	3'-5' exonuclease
1466893	1472501	5608	SIGI-HMM	WP_231392234.1		MT472_RS07255	1467462	1467647	-1	hypothetical protein
1466893	1472501	5608	SIGI-HMM	WP_016157199.1		MT472_RS07260	1468028	1469707	-1	ThiF family adenylyltransferase
1466893	1472501	5608	SIGI-HMM	WP_016157198.1		MT472_RS07265	1469732	1471006	-1	nucleotidyltransferase
1466893	1472501	5608	SIGI-HMM	WP_206615136.1		MT472_RS07270	1471020	1472501	-1	SAVED domain-containing protein
1648766	1653696	4930	SIGI-HMM	WP_064374089.1		MT472_RS08395	1646757	1648769	1	right-handed parallel beta-helix repeat-containing protein
1648766	1653696	4930	SIGI-HMM	WP_158287949.1		MT472_RS08400	1648766	1648936	1	hypothetical protein
1648766	1653696	4930	SIGI-HMM	WP_244673359.1		MT472_RS08405	1648939	1650372	1	hypothetical protein
1648766	1653696	4930	SIGI-HMM	WP_104876853.1		MT472_RS08410	1650737	1651951	1	O-antigen ligase family protein
1648766	1653696	4930	SIGI-HMM	WP_004849335.1		MT472_RS08415	1651952	1653205	-1	hypothetical protein
1648766	1653696	4930	SIGI-HMM	WP_244673360.1		MT472_RS08420	1653379	1653696	1	hypothetical protein
2144781	2157737	12956	SIGI-HMM	WP_004852478.1		MT472_RS10610	2144781	2145917	1	polysaccharide export protein
2144781	2157737	12956	SIGI-HMM	WP_162933690.1		MT472_RS10615	2145908	2146354	1	protein tyrosine phosphatase
2144781	2157737	12956	SIGI-HMM	WP_042945680.1		MT472_RS10620	2146372	2148531	1	polysaccharide biosynthesis tyrosine autokinase
2144781	2157737	12956	SIGI-HMM	WP_004852474.1	wbaP	MT472_RS10625	2148646	2150073	1	undecaprenyl-phosphate galactose phosphotransferase WbaP
2144781	2157737	12956	SIGI-HMM	WP_042945678.1		MT472_RS10630	2150139	2151584	1	lipopolysaccharide biosynthesis protein
2144781	2157737	12956	SIGI-HMM	WP_042945677.1		MT472_RS10635	2151581	2152648	1	polysaccharide pyruvyl transferase family protein
2144781	2157737	12956	SIGI-HMM	WP_042945675.1		MT472_RS10640	2152685	2153824	1	glycosyltransferase family 4 protein
2144781	2157737	12956	SIGI-HMM	WP_042945673.1		MT472_RS10645	2153821	2154930	1	glycosyltransferase family 4 protein
2144781	2157737	12956	SIGI-HMM	WP_004852463.1		MT472_RS10650	2155038	2156279	1	hypothetical protein
2144781	2157737	12956	SIGI-HMM	WP_042945671.1		MT472_RS10655	2156319	2157737	1	mannose-1-phosphate guanylyltransferase/mannose-6-phosphate isomerase
3072907	3080404	7497	SIGI-HMM	WP_001567369.1		MT472_RS15010	3072907	3073539	1	hypothetical protein
3072907	3080404	7497	SIGI-HMM	WP_001567368.1		MT472_RS15015	3073568	3074971	-1	ISNCY-like element ISKpn21 family transposase
3072907	3080404	7497	SIGI-HMM	WP_142447929.1		MT472_RS15020	3075294	3075827	-1	DUF2514 family protein
3072907	3080404	7497	SIGI-HMM	WP_142447928.1		MT472_RS15025	3075824	3076324	-1	lysozyme
3072907	3080404	7497	SIGI-HMM	WP_050544736.1		MT472_RS15030	3076344	3076538	-1	HP1 family phage holin
3072907	3080404	7497	SIGI-HMM	WP_142447927.1		MT472_RS15035	3076623	3076961	-1	hypothetical protein
3072907	3080404	7497	SIGI-HMM	WP_016808968.1		MT472_RS15040	3076962	3077558	-1	hypothetical protein
3072907	3080404	7497	SIGI-HMM	WP_016808969.1		MT472_RS15045	3077640	3077906	-1	DUF4282 domain-containing protein
3072907	3080404	7497	SIGI-HMM	WP_016808970.1		MT472_RS15050	3077917	3079848	-1	tape measure protein
3072907	3080404	7497	SIGI-HMM	WP_244673276.1		MT472_RS15055	3079976	3080404	-1	hypothetical protein
3411415	3415865	4450	SIGI-HMM	WP_038424422.1		MT472_RS16650	3411415	3412029	-1	tail assembly protein
3411415	3415865	4450	SIGI-HMM	WP_038423189.1		MT472_RS16655	3412197	3412931	-1	C40 family peptidase
3411415	3415865	4450	SIGI-HMM	WP_014229131.1		MT472_RS16660	3412933	3413685	-1	phage minor tail protein L
3411415	3415865	4450	SIGI-HMM	WP_014229130.1		MT472_RS16665	3413682	3414029	-1	phage tail protein
3411415	3415865	4450	SIGI-HMM	WP_014229129.1		MT472_RS16670	3414052	3415161	-1	phage tail tape measure protein
3411415	3415865	4450	SIGI-HMM	WP_235894304.1		MT472_RS16675	3415246	3415443	-1	DUF1799 domain-containing protein
3411415	3415865	4450	SIGI-HMM	WP_014229128.1		MT472_RS16680	3415554	3415865	-1	phage tail assembly chaperone
4108849	4113889	5040	SIGI-HMM	WP_244673285.1		MT472_RS19900	4108849	4109133	1	hypothetical protein
4108849	4113889	5040	SIGI-HMM	WP_244673286.1		MT472_RS19905	4109155	4109532	1	ATP-binding protein
4108849	4113889	5040	SIGI-HMM	WP_016947617.1		MT472_RS19910	4109633	4110613	-1	IS5 family transposase
4108849	4113889	5040	SIGI-HMM	WP_244673287.1		MT472_RS19915	4110697	4112124	1	AAA family ATPase
4108849	4113889	5040	SIGI-HMM			MT472_RS19920	4112270	4113238	1	tyrosine-type recombinase/integrase
4108849	4113889	5040	SIGI-HMM	WP_025108030.1		MT472_RS19925	4113308	4113889	1	hypothetical protein
5435140	5440194	5054	SIGI-HMM	WP_042944185.1		MT472_RS26090	5435140	5437017	-1	AAA family ATPase
5435140	5440194	5054	SIGI-HMM	WP_042944184.1		MT472_RS26095	5437014	5439329	-1	AAA family ATPase
5435140	5440194	5054	SIGI-HMM	WP_042944183.1		MT472_RS26100	5439622	5440194	1	restriction endonuclease subunit S
5457077	5462146	5069	SIGI-HMM	WP_042944168.1		MT472_RS26180	5457077	5457559	-1	hypothetical protein
5457077	5462146	5069	SIGI-HMM	WP_042944167.1		MT472_RS26185	5457634	5458413	-1	hypothetical protein
5457077	5462146	5069	SIGI-HMM	WP_040216727.1		MT472_RS26190	5458648	5458809	-1	hypothetical protein
5457077	5462146	5069	SIGI-HMM	WP_016947617.1		MT472_RS26195	5459330	5460310	-1	IS5 family transposase
5457077	5462146	5069	SIGI-HMM	WP_042944162.1		MT472_RS26200	5460875	5462146	-1	integrase arm-type DNA-binding domain-containing protein
5644509	5649153	4644	SIGI-HMM	WP_014837168.1		MT472_RS27050	5644509	5646731	-1	glycosyltransferase
5644509	5649153	4644	SIGI-HMM	WP_004097886.1		MT472_RS27055	5646831	5647640	1	polysaccharide pyruvyl transferase family protein
5644509	5649153	4644	SIGI-HMM	WP_223226774.1		MT472_RS27060	5647675	5648310	-1	hypothetical protein
5644509	5649153	4644	SIGI-HMM	WP_032719319.1		MT472_RS27065	5648566	5649153	-1	NAD(P)H-dependent oxidoreductase

## Sheet: IslandPath-DIMOB
Table S7.2. Genomic Islands Predicted in K. huaxiensis Using IslandPath-DIMOB
Island start	Island end	Length	Method	Gene name	Gene ID	Locus	Gene start	Gene end	Strand	Product	External Annotations
789498	852084	62586	IslandPath-DIMOB	WP_244673308.1		MT472_RS03835	789498	790061	-1	hypothetical protein
789498	852084	62586	IslandPath-DIMOB			MT472_RS03840	790073	790918	-1	DUF4942 domain-containing protein
789498	852084	62586	IslandPath-DIMOB	WP_009652505.1		MT472_RS03845	790999	791202	-1	DUF957 domain-containing protein
789498	852084	62586	IslandPath-DIMOB	WP_009652438.1		MT472_RS03850	791232	791723	-1	DUF5983 family protein
789498	852084	62586	IslandPath-DIMOB	WP_016154457.1		MT472_RS03855	791720	792097	-1	TA system toxin CbtA family protein
789498	852084	62586	IslandPath-DIMOB	WP_162838704.1		MT472_RS03860	792147	792473	-1	type IV toxin-antitoxin system YeeU family antitoxin
789498	852084	62586	IslandPath-DIMOB	WP_009652392.1		MT472_RS03865	792530	792751	-1	DUF987 domain-containing protein
789498	852084	62586	IslandPath-DIMOB	WP_016154455.1	radC	MT472_RS03870	792765	793247	-1	DNA repair protein RadC
789498	852084	62586	IslandPath-DIMOB	WP_009652503.1		MT472_RS03875	793259	793477	-1	hypothetical protein
789498	852084	62586	IslandPath-DIMOB	WP_009652453.1		MT472_RS03880	793488	793961	-1	antirestriction protein
789498	852084	62586	IslandPath-DIMOB	WP_009652519.1		MT472_RS03885	793978	794232	-1	hypothetical protein
789498	852084	62586	IslandPath-DIMOB	WP_009652424.1		MT472_RS03890	794232	795050	-1	DUF945 domain-containing protein
789498	852084	62586	IslandPath-DIMOB	WP_009652474.1		MT472_RS03895	795154	795387	-1	DUF905 domain-containing protein
789498	852084	62586	IslandPath-DIMOB	WP_009652443.1		MT472_RS03900	795443	795664	-1	hypothetical protein
789498	852084	62586	IslandPath-DIMOB	WP_009652395.1		MT472_RS03905	795747	796259	-1	DUF4234 domain-containing protein
789498	852084	62586	IslandPath-DIMOB	WP_009652431.1		MT472_RS03910	796308	796778	-1	hypothetical protein
789498	852084	62586	IslandPath-DIMOB	WP_009652410.1		MT472_RS03915	796825	797136	-1	hypothetical protein
789498	852084	62586	IslandPath-DIMOB	WP_009652486.1		MT472_RS03920	797149	797415	-1	hypothetical protein
789498	852084	62586	IslandPath-DIMOB	WP_009652433.1		MT472_RS03925	797412	798140	-1	WYL domain-containing protein
789498	852084	62586	IslandPath-DIMOB	WP_009652512.1		MT472_RS03930	798402	798698	-1	membrane protein
789498	852084	62586	IslandPath-DIMOB	WP_016154453.1		MT472_RS03935	799048	800016	-1	hypothetical protein
789498	852084	62586	IslandPath-DIMOB	WP_223226991.1		MT472_RS03940	801692	801991	1	hypothetical protein
789498	852084	62586	IslandPath-DIMOB	WP_016154452.1		MT472_RS03945	802163	802732	1	inovirus Gp2 family protein
789498	852084	62586	IslandPath-DIMOB	WP_009652493.1		MT472_RS03950	802885	803124	1	AlpA family transcriptional regulator
789498	852084	62586	IslandPath-DIMOB	WP_016154451.1		MT472_RS03955	803414	803833	1	hypothetical protein
789498	852084	62586	IslandPath-DIMOB	WP_009652429.1		MT472_RS03960	803821	804237	1	hypothetical protein
789498	852084	62586	IslandPath-DIMOB	WP_009652434.1		MT472_RS03965	804313	804879	1	inovirus-type Gp2 protein
789498	852084	62586	IslandPath-DIMOB	WP_009652485.1		MT472_RS03970	804956	805561	1	DUF2913 family protein
789498	852084	62586	IslandPath-DIMOB		tssB	MT472_RS03975	806298	806602	1	type VI secretion system contractile sheath small subunit
789498	852084	62586	IslandPath-DIMOB			MT472_RS03980	806600	806986	-1	transposase
789498	852084	62586	IslandPath-DIMOB			MT472_RS03985	807259	807363	1	type VI secretion system baseplate subunit TssK
789498	852084	62586	IslandPath-DIMOB			MT472_RS03990	807356	807652	1	OmpA family protein
789498	852084	62586	IslandPath-DIMOB	WP_009652401.1		MT472_RS03995	807931	809145	1	efflux RND transporter periplasmic adaptor subunit
789498	852084	62586	IslandPath-DIMOB	WP_244673309.1		MT472_RS04000	809145	812318	1	efflux RND transporter permease subunit
789498	852084	62586	IslandPath-DIMOB	WP_223175626.1		MT472_RS04005	812354	813805	1	efflux transporter outer membrane subunit
789498	852084	62586	IslandPath-DIMOB	WP_016154448.1		MT472_RS04010	814151	814342	1	heavy-metal-associated domain-containing protein
789498	852084	62586	IslandPath-DIMOB	WP_000019445.1		MT472_RS04015	815179	816159	-1	IS5-like element ISKpn26 family transposase
789498	852084	62586	IslandPath-DIMOB	WP_009654820.1		MT472_RS04020	816292	816876	1	membrane protein
789498	852084	62586	IslandPath-DIMOB	WP_009654821.1		MT472_RS04025	817160	819298	1	AAA family ATPase
789498	852084	62586	IslandPath-DIMOB	WP_016154436.1		MT472_RS04030	819579	819827	1	hypothetical protein
789498	852084	62586	IslandPath-DIMOB	WP_051541465.1		MT472_RS04035	820212	820499	-1	metalloregulator ArsR/SmtB family transcription factor
789498	852084	62586	IslandPath-DIMOB	WP_009654826.1		MT472_RS04040	820620	821624	-1	cation diffusion facilitator family transporter
789498	852084	62586	IslandPath-DIMOB	WP_009654818.1		MT472_RS04045	821810	824305	1	heavy metal translocating P-type ATPase
789498	852084	62586	IslandPath-DIMOB	WP_016154433.1	cueR	MT472_RS04050	824319	824783	1	Cu(I)-responsive transcriptional regulator
789498	852084	62586	IslandPath-DIMOB	WP_009654812.1		MT472_RS04055	824873	825325	-1	Cd(II)/Pb(II)-responsive transcriptional regulator
789498	852084	62586	IslandPath-DIMOB	WP_016154432.1		MT472_RS04060	825407	827902	1	heavy metal translocating P-type ATPase
789498	852084	62586	IslandPath-DIMOB	WP_071532327.1		MT472_RS04065	827995	828399	1	helix-turn-helix domain-containing protein
789498	852084	62586	IslandPath-DIMOB	WP_223175622.1		MT472_RS04070	828383	828652	1	hypothetical protein
789498	852084	62586	IslandPath-DIMOB	WP_085950818.1		MT472_RS04075	828899	830019	-1	IS3 family transposase
789498	852084	62586	IslandPath-DIMOB	WP_023302364.1	lpxC	MT472_RS04080	830190	831137	1	UDP-3-O-acyl-N-acetylglucosamine deacetylase
789498	852084	62586	IslandPath-DIMOB	WP_023336667.1	cueR	MT472_RS04085	831357	831791	1	Cu(I)-responsive transcriptional regulator
789498	852084	62586	IslandPath-DIMOB	WP_023302365.1		MT472_RS04090	831941	835381	1	molybdopterin-dependent oxidoreductase
789498	852084	62586	IslandPath-DIMOB			MT472_RS04095	835704	836438	1	IS5 family transposase
789498	852084	62586	IslandPath-DIMOB	WP_016154430.1	def	MT472_RS04100	836427	836879	-1	peptide deformylase
789498	852084	62586	IslandPath-DIMOB	WP_016154429.1		MT472_RS04105	837056	838423	-1	OprD family outer membrane porin
789498	852084	62586	IslandPath-DIMOB	WP_016154428.1		MT472_RS04110	838806	839162	1	hypothetical protein
789498	852084	62586	IslandPath-DIMOB	WP_016154426.1		MT472_RS04115	839335	839508	-1	hypothetical protein
789498	852084	62586	IslandPath-DIMOB	WP_016154425.1		MT472_RS04120	839834	840046	-1	DUF1471 domain-containing protein
789498	852084	62586	IslandPath-DIMOB	WP_016154424.1	istB	MT472_RS04125	840473	841210	-1	IS21-like element helper ATPase IstB
789498	852084	62586	IslandPath-DIMOB		istA	MT472_RS04130	841227	842770	-1	IS21 family transposase
789498	852084	62586	IslandPath-DIMOB			MT472_RS04135	843038	843493	-1	transposase
789498	852084	62586	IslandPath-DIMOB	WP_223226788.1		MT472_RS04140	843544	844784	1	IS3 family transposase
789498	852084	62586	IslandPath-DIMOB			MT472_RS04145	844831	845058	1	transposase domain-containing protein
789498	852084	62586	IslandPath-DIMOB	WP_016154418.1		MT472_RS04150	845236	847197	-1	DUF3732 domain-containing protein
789498	852084	62586	IslandPath-DIMOB	WP_016154417.1		MT472_RS04155	847194	847682	-1	DUF6521 family protein
789498	852084	62586	IslandPath-DIMOB	WP_016154416.1		MT472_RS04160	847679	848902	-1	hypothetical protein
789498	852084	62586	IslandPath-DIMOB	WP_016154415.1		MT472_RS04165	849470	850492	-1	IS110 family transposase
789498	852084	62586	IslandPath-DIMOB	WP_223226790.1		MT472_RS04170	850668	850850	1	sporulation transcriptional regulator SpoIIID
789498	852084	62586	IslandPath-DIMOB	WP_016154414.1		MT472_RS04175	850894	852084	-1	tyrosine-type recombinase/integrase
942277	975549	33272	IslandPath-DIMOB	WP_038423595.1		MT472_RS04640	942277	943473	1	tyrosine-type recombinase/integrase
942277	975549	33272	IslandPath-DIMOB	WP_038423593.1		MT472_RS04645	943785	944648	1	arginase family protein
942277	975549	33272	IslandPath-DIMOB	WP_038423591.1		MT472_RS04650	944735	945307	1	TetR/AcrR family transcriptional regulator
942277	975549	33272	IslandPath-DIMOB	WP_000219087.1		MT472_RS04655	945387	946625	-1	IS110 family transposase
942277	975549	33272	IslandPath-DIMOB	WP_038423589.1		MT472_RS04660	946959	947864	-1	LysR family transcriptional regulator
942277	975549	33272	IslandPath-DIMOB	WP_196560098.1		MT472_RS04665	948065	949279	1	NAD(P)-dependent alcohol dehydrogenase
942277	975549	33272	IslandPath-DIMOB	WP_038423584.1		MT472_RS04670	949321	949779	1	cupin domain-containing protein
942277	975549	33272	IslandPath-DIMOB	WP_038423582.1		MT472_RS04675	949792	950568	1	carboxymuconolactone decarboxylase family protein
942277	975549	33272	IslandPath-DIMOB	WP_038423580.1		MT472_RS04680	950591	951328	1	SDR family oxidoreductase
942277	975549	33272	IslandPath-DIMOB	WP_038423578.1		MT472_RS04685	951527	952735	1	MFS transporter
942277	975549	33272	IslandPath-DIMOB	WP_047068999.1		MT472_RS04690	952821	953864	1	alpha/beta hydrolase
942277	975549	33272	IslandPath-DIMOB	WP_012968013.1		MT472_RS04695	953929	954357	1	cyclophilin-like fold protein
942277	975549	33272	IslandPath-DIMOB	WP_000219087.1		MT472_RS04700	954470	955708	-1	IS110 family transposase
942277	975549	33272	IslandPath-DIMOB	WP_224266805.1		MT472_RS04705	956248	956547	-1	helix-turn-helix domain-containing protein
942277	975549	33272	IslandPath-DIMOB	WP_038423574.1		MT472_RS04710	956646	956897	-1	DUF1471 domain-containing protein
942277	975549	33272	IslandPath-DIMOB	WP_038423572.1		MT472_RS04715	957021	957812	-1	SDR family oxidoreductase
942277	975549	33272	IslandPath-DIMOB	WP_038423571.1		MT472_RS04720	957961	958854	1	LysR family transcriptional regulator
942277	975549	33272	IslandPath-DIMOB	WP_038423569.1		MT472_RS04725	958889	959878	-1	aldo/keto reductase
942277	975549	33272	IslandPath-DIMOB	WP_032694017.1		MT472_RS04730	959905	960756	-1	aldo/keto reductase
942277	975549	33272	IslandPath-DIMOB	WP_000019445.1		MT472_RS04735	960912	961892	1	IS5-like element ISKpn26 family transposase
942277	975549	33272	IslandPath-DIMOB	WP_042946032.1		MT472_RS04740	962555	963394	1	hypothetical protein
942277	975549	33272	IslandPath-DIMOB	WP_038423567.1		MT472_RS04745	963364	964428	-1	alpha/beta fold hydrolase
942277	975549	33272	IslandPath-DIMOB	WP_032694020.1		MT472_RS04750	964536	965120	-1	flavodoxin
942277	975549	33272	IslandPath-DIMOB	WP_038423565.1		MT472_RS04755	965130	965891	-1	carboxymuconolactone decarboxylase family protein
942277	975549	33272	IslandPath-DIMOB	WP_038423563.1		MT472_RS04760	965869	966345	-1	cupin domain-containing protein
942277	975549	33272	IslandPath-DIMOB	WP_038423561.1		MT472_RS04765	966411	967868	-1	heavy metal sensor histidine kinase
942277	975549	33272	IslandPath-DIMOB	WP_014839488.1		MT472_RS04770	967884	968564	-1	heavy metal response regulator transcription factor
942277	975549	33272	IslandPath-DIMOB	WP_014839487.1		MT472_RS04775	968579	969745	-1	aldo/keto reductase
942277	975549	33272	IslandPath-DIMOB	WP_223226772.1		MT472_RS04780	970020	971045	1	alpha/beta hydrolase
942277	975549	33272	IslandPath-DIMOB	WP_014839485.1		MT472_RS04785	971046	971198	-1	hypothetical protein
942277	975549	33272	IslandPath-DIMOB	WP_038423555.1		MT472_RS04790	971304	971984	1	nitroreductase
942277	975549	33272	IslandPath-DIMOB	WP_042946031.1		MT472_RS04795	971992	973194	-1	multidrug effflux MFS transporter
942277	975549	33272	IslandPath-DIMOB	WP_232393358.1		MT472_RS04800	973343	973627	-1	zinc-ribbon domain-containing protein
942277	975549	33272	IslandPath-DIMOB	WP_014839483.1		MT472_RS04805	973854	974204	1	transcriptional regulator
942277	975549	33272	IslandPath-DIMOB	WP_014839482.1	arsB	MT472_RS04810	974257	975549	1	arsenite efflux transporter membrane subunit ArsB
1013334	1047344	34010	IslandPath-DIMOB	WP_014226703.1		MT472_RS04980	1013334	1013840	-1	MarR family transcriptional regulator
1013334	1047344	34010	IslandPath-DIMOB	WP_244673313.1		MT472_RS04985	1014071	1015504	-1	hypothetical protein
1013334	1047344	34010	IslandPath-DIMOB	WP_244673314.1		MT472_RS04990	1015507	1015677	-1	hypothetical protein
1013334	1047344	34010	IslandPath-DIMOB	WP_244673315.1		MT472_RS04995	1015674	1017668	-1	right-handed parallel beta-helix repeat-containing protein
1013334	1047344	34010	IslandPath-DIMOB	WP_047935338.1		MT472_RS05000	1017661	1018287	-1	tail fiber assembly protein
1013334	1047344	34010	IslandPath-DIMOB	WP_047935337.1		MT472_RS05005	1018287	1019030	-1	phage tail protein
1013334	1047344	34010	IslandPath-DIMOB	WP_244673316.1		MT472_RS05010	1019042	1019698	-1	DUF2313 domain-containing protein
1013334	1047344	34010	IslandPath-DIMOB	WP_047935334.1		MT472_RS05015	1019695	1020756	-1	baseplate J/gp47 family protein
1013334	1047344	34010	IslandPath-DIMOB	WP_047935333.1		MT472_RS05020	1020756	1021112	-1	phage GP46 family protein
1013334	1047344	34010	IslandPath-DIMOB	WP_047935332.1		MT472_RS05025	1021178	1021759	-1	phage baseplate assembly protein V
1013334	1047344	34010	IslandPath-DIMOB	WP_047935331.1		MT472_RS05030	1021743	1022987	-1	tail protein
1013334	1047344	34010	IslandPath-DIMOB	WP_244673317.1		MT472_RS05035	1022971	1024284	-1	DNA circularization N-terminal domain-containing protein
1013334	1047344	34010	IslandPath-DIMOB	WP_047935327.1		MT472_RS05040	1024284	1026506	-1	phage tail tape measure protein
1013334	1047344	34010	IslandPath-DIMOB	WP_227528640.1		MT472_RS05045	1026626	1027030	-1	hypothetical protein
1013334	1047344	34010	IslandPath-DIMOB	WP_047935326.1		MT472_RS05050	1027030	1027404	-1	hypothetical protein
1013334	1047344	34010	IslandPath-DIMOB	WP_047935324.1		MT472_RS05055	1027416	1028834	-1	phage tail sheath subtilisin-like domain-containing protein
1013334	1047344	34010	IslandPath-DIMOB	WP_047935322.1		MT472_RS05060	1028834	1029031	-1	DUF2635 domain-containing protein
1013334	1047344	34010	IslandPath-DIMOB	WP_047935321.1		MT472_RS05065	1029021	1029671	-1	DUF1834 family protein
1013334	1047344	34010	IslandPath-DIMOB	WP_047935319.1		MT472_RS05070	1029668	1030096	-1	DUF1320 domain-containing protein
1013334	1047344	34010	IslandPath-DIMOB	WP_244673318.1		MT472_RS05075	1030109	1030564	-1	HI1506-related protein
1013334	1047344	34010	IslandPath-DIMOB	WP_047935315.1		MT472_RS05080	1030565	1031473	-1	Mu-like prophage major head subunit gpT family protein
1013334	1047344	34010	IslandPath-DIMOB	WP_047935313.1		MT472_RS05085	1031485	1031880	-1	hypothetical protein
1013334	1047344	34010	IslandPath-DIMOB	WP_047935312.1		MT472_RS05090	1031873	1032958	-1	phage protease
1013334	1047344	34010	IslandPath-DIMOB	WP_047935311.1		MT472_RS05095	1033193	1033738	-1	phage virion morphogenesis protein
1013334	1047344	34010	IslandPath-DIMOB	WP_047935309.1		MT472_RS05100	1033728	1034999	-1	minor capsid protein
1013334	1047344	34010	IslandPath-DIMOB	WP_047935308.1		MT472_RS05105	1034992	1036560	-1	DUF935 domain-containing protein
1013334	1047344	34010	IslandPath-DIMOB	WP_244673319.1	terL	MT472_RS05110	1036560	1038260	-1	phage terminase large subunit
1013334	1047344	34010	IslandPath-DIMOB	WP_047935305.1		MT472_RS05115	1038263	1038592	-1	hypothetical protein
1013334	1047344	34010	IslandPath-DIMOB	WP_047935304.1		MT472_RS05120	1038596	1038799	-1	hypothetical protein
1013334	1047344	34010	IslandPath-DIMOB	WP_047935302.1		MT472_RS05125	1038840	1039328	1	hypothetical protein
1013334	1047344	34010	IslandPath-DIMOB	WP_023158168.1		MT472_RS05130	1039373	1039873	-1	DUF1804 family protein
1013334	1047344	34010	IslandPath-DIMOB	WP_047935299.1		MT472_RS05135	1039875	1040189	-1	hypothetical protein
1013334	1047344	34010	IslandPath-DIMOB	WP_047935298.1		MT472_RS05140	1040186	1040431	-1	hypothetical protein
1013334	1047344	34010	IslandPath-DIMOB	WP_047935296.1		MT472_RS05145	1040428	1041063	-1	hypothetical protein
1013334	1047344	34010	IslandPath-DIMOB	WP_047935294.1		MT472_RS05150	1041053	1041301	-1	DUF2644 domain-containing protein
1013334	1047344	34010	IslandPath-DIMOB	WP_047935293.1		MT472_RS05155	1041283	1041936	-1	glycoside hydrolase family 19 protein
1013334	1047344	34010	IslandPath-DIMOB	WP_047935291.1		MT472_RS05160	1042017	1042544	-1	hypothetical protein
1013334	1047344	34010	IslandPath-DIMOB	WP_047935289.1		MT472_RS05165	1042560	1042994	-1	hypothetical protein
1013334	1047344	34010	IslandPath-DIMOB	WP_047935288.1		MT472_RS05170	1042939	1043415	-1	regulatory protein GemA
1013334	1047344	34010	IslandPath-DIMOB	WP_047935286.1		MT472_RS05175	1043476	1043691	-1	hypothetical protein
1013334	1047344	34010	IslandPath-DIMOB	WP_053060062.1		MT472_RS05180	1043672	1044136	-1	hypothetical protein
1013334	1047344	34010	IslandPath-DIMOB	WP_047935283.1		MT472_RS05185	1044312	1044989	-1	hypothetical protein
1013334	1047344	34010	IslandPath-DIMOB	WP_047935281.1		MT472_RS05190	1045138	1045677	-1	hypothetical protein
1013334	1047344	34010	IslandPath-DIMOB	WP_047935279.1		MT472_RS05195	1045674	1045898	-1	hypothetical protein
1013334	1047344	34010	IslandPath-DIMOB	WP_047935277.1		MT472_RS05200	1046072	1046443	-1	hypothetical protein
1013334	1047344	34010	IslandPath-DIMOB	WP_047935273.1		MT472_RS05205	1046706	1047344	-1	DUF3164 family protein
1013334	1047344	34010	IslandPath-DIMOB	WP_047935272.1		MT472_RS05210	1047337	1047528	-1	hypothetical protein
1416097	1524472	108375	IslandPath-DIMOB	WP_223433957.1		MT472_RS07005	1416097	1416794	-1	IS1 family transposase
1416097	1524472	108375	IslandPath-DIMOB			MT472_RS07010	1417408	1417494	1	type VI secretion system contractile sheath small subunit
1416097	1524472	108375	IslandPath-DIMOB	WP_032720459.1	tssA	MT472_RS07015	1417612	1419186	1	type VI secretion system protein TssA
1416097	1524472	108375	IslandPath-DIMOB	WP_032720465.1		MT472_RS07020	1419287	1419766	1	hypothetical protein
1416097	1524472	108375	IslandPath-DIMOB	WP_032931761.1		MT472_RS07025	1421150	1422256	1	hypothetical protein
1416097	1524472	108375	IslandPath-DIMOB	WP_016157240.1		MT472_RS07030	1422713	1424692	-1	hypothetical protein
1416097	1524472	108375	IslandPath-DIMOB	WP_032931759.1		MT472_RS07035	1424689	1425195	-1	hypothetical protein
1416097	1524472	108375	IslandPath-DIMOB	WP_042945865.1		MT472_RS07040	1425192	1426400	-1	hypothetical protein
1416097	1524472	108375	IslandPath-DIMOB	WP_042945864.1		MT472_RS07045	1426865	1427809	1	zincin-like metallopeptidase domain-containing protein
1416097	1524472	108375	IslandPath-DIMOB	WP_016157235.1		MT472_RS07050	1428132	1428368	1	type II toxin-antitoxin system CcdA family antitoxin
1416097	1524472	108375	IslandPath-DIMOB	WP_016157234.1		MT472_RS07055	1428371	1428685	1	CcdB family protein
1416097	1524472	108375	IslandPath-DIMOB	WP_016157233.1		MT472_RS07060	1428682	1429434	-1	hypothetical protein
1416097	1524472	108375	IslandPath-DIMOB	WP_042945862.1		MT472_RS07065	1429443	1431179	-1	type IV secretory system conjugative DNA transfer family protein
1416097	1524472	108375	IslandPath-DIMOB	WP_016157231.1		MT472_RS07070	1431956	1432261	-1	hypothetical protein
1416097	1524472	108375	IslandPath-DIMOB	WP_016157230.1		MT472_RS07075	1432308	1432610	-1	TrbM/KikA/MpfK family conjugal transfer protein
1416097	1524472	108375	IslandPath-DIMOB	WP_016157229.1		MT472_RS07080	1432659	1433057	-1	cag pathogenicity island Cag12 family protein
1416097	1524472	108375	IslandPath-DIMOB	WP_016157228.1	virB11	MT472_RS07085	1433054	1434079	-1	P-type DNA transfer ATPase VirB11
1416097	1524472	108375	IslandPath-DIMOB	WP_016157227.1		MT472_RS07090	1434069	1435322	-1	TrbI/VirB10 family protein
1416097	1524472	108375	IslandPath-DIMOB	WP_016157226.1	virB9	MT472_RS07095	1435342	1436244	-1	P-type conjugative transfer protein VirB9
1416097	1524472	108375	IslandPath-DIMOB	WP_016157225.1		MT472_RS07100	1436244	1436927	-1	type IV secretion system protein
1416097	1524472	108375	IslandPath-DIMOB	WP_016157224.1		MT472_RS07105	1436920	1437057	-1	hypothetical protein
1416097	1524472	108375	IslandPath-DIMOB	WP_016157223.1		MT472_RS07110	1437150	1438214	-1	type IV secretion system protein
1416097	1524472	108375	IslandPath-DIMOB	WP_016157222.1		MT472_RS07115	1438225	1438452	-1	EexN family lipoprotein
1416097	1524472	108375	IslandPath-DIMOB	WP_016157221.1		MT472_RS07120	1438464	1439168	-1	type IV secretion system protein
1416097	1524472	108375	IslandPath-DIMOB	WP_016157220.1		MT472_RS07125	1439189	1441933	-1	VirB3 family type IV secretion system protein
1416097	1524472	108375	IslandPath-DIMOB	WP_032931998.1		MT472_RS07130	1441944	1442237	-1	TrbC/VirB2 family protein
1416097	1524472	108375	IslandPath-DIMOB	WP_016157218.1		MT472_RS07135	1442237	1442947	-1	lytic transglycosylase domain-containing protein
1416097	1524472	108375	IslandPath-DIMOB	WP_016157217.1		MT472_RS07140	1443018	1443251	-1	hypothetical protein
1416097	1524472	108375	IslandPath-DIMOB	WP_016157216.1		MT472_RS07145	1443646	1443855	-1	TraR/DksA family transcriptional regulator
1416097	1524472	108375	IslandPath-DIMOB	WP_016157215.1		MT472_RS07150	1443845	1444429	-1	DUF2857 domain-containing protein
1416097	1524472	108375	IslandPath-DIMOB	WP_016157214.1		MT472_RS07155	1444553	1444738	-1	AlpA family transcriptional regulator
1416097	1524472	108375	IslandPath-DIMOB	WP_016157214.1		MT472_RS07160	1444925	1445110	-1	AlpA family transcriptional regulator
1416097	1524472	108375	IslandPath-DIMOB	WP_016157213.1		MT472_RS07165	1445251	1446177	-1	hypothetical protein
1416097	1524472	108375	IslandPath-DIMOB	WP_016157212.1		MT472_RS07170	1446528	1449599	-1	efflux RND transporter permease subunit
1416097	1524472	108375	IslandPath-DIMOB	WP_016157211.1		MT472_RS07175	1449596	1450687	-1	efflux RND transporter periplasmic adaptor subunit
1416097	1524472	108375	IslandPath-DIMOB	WP_158650800.1		MT472_RS07180	1450834	1451769	-1	MipA/OmpV family protein
1416097	1524472	108375	IslandPath-DIMOB	WP_016947617.1		MT472_RS07185	1451795	1452775	1	IS5 family transposase
1416097	1524472	108375	IslandPath-DIMOB	WP_223433957.1		MT472_RS07190	1452930	1453627	-1	IS1 family transposase
1416097	1524472	108375	IslandPath-DIMOB	WP_077255282.1		MT472_RS07195	1453777	1455225	1	sensor histidine kinase
1416097	1524472	108375	IslandPath-DIMOB	WP_016157208.1		MT472_RS07200	1455222	1455881	1	response regulator transcription factor
1416097	1524472	108375	IslandPath-DIMOB			MT472_RS07205	1455894	1456060	1	IS66 family transposase
1416097	1524472	108375	IslandPath-DIMOB	WP_032931751.1		MT472_RS07210	1456283	1457530	-1	tyrosine-type recombinase/integrase
1416097	1524472	108375	IslandPath-DIMOB	WP_016157206.1		MT472_RS07215	1457809	1458828	-1	SAVED domain-containing protein
1416097	1524472	108375	IslandPath-DIMOB	WP_196808776.1		MT472_RS07220	1458879	1459346	-1	Mov34/MPN/PAD-1 family protein
1416097	1524472	108375	IslandPath-DIMOB	WP_016157204.1		MT472_RS07225	1459333	1461051	-1	ThiF family adenylyltransferase
1416097	1524472	108375	IslandPath-DIMOB	WP_016157203.1		MT472_RS07230	1461048	1462253	-1	nucleotidyltransferase
1416097	1524472	108375	IslandPath-DIMOB	WP_016157202.1		MT472_RS07235	1462620	1463222	-1	hypothetical protein
1416097	1524472	108375	IslandPath-DIMOB	WP_004118622.1	istA	MT472_RS07240	1463723	1465222	1	IS21 family transposase
1416097	1524472	108375	IslandPath-DIMOB	WP_038423655.1	istB	MT472_RS07245	1465219	1465974	1	IS21-like element ISEc10 family helper ATPase IstB
1416097	1524472	108375	IslandPath-DIMOB	WP_016157201.1		MT472_RS07250	1466893	1467453	1	3'-5' exonuclease
1416097	1524472	108375	IslandPath-DIMOB	WP_231392234.1		MT472_RS07255	1467462	1467647	-1	hypothetical protein
1416097	1524472	108375	IslandPath-DIMOB	WP_016157199.1		MT472_RS07260	1468028	1469707	-1	ThiF family adenylyltransferase
1416097	1524472	108375	IslandPath-DIMOB	WP_016157198.1		MT472_RS07265	1469732	1471006	-1	nucleotidyltransferase
1416097	1524472	108375	IslandPath-DIMOB	WP_206615136.1		MT472_RS07270	1471020	1472501	-1	SAVED domain-containing protein
1416097	1524472	108375	IslandPath-DIMOB	WP_103433514.1		MT472_RS07275	1472891	1474002	1	IS3 family transposase
1416097	1524472	108375	IslandPath-DIMOB	WP_016157194.1		MT472_RS07280	1474527	1475768	-1	integrase domain-containing protein
1416097	1524472	108375	IslandPath-DIMOB	WP_244673325.1		MT472_RS07285	1476064	1477278	-1	DUF3596 domain-containing protein
1416097	1524472	108375	IslandPath-DIMOB	WP_032422780.1		MT472_RS07290	1477233	1477445	-1	hypothetical protein
1416097	1524472	108375	IslandPath-DIMOB	WP_177951776.1		MT472_RS07295	1477453	1477599	-1	hypothetical protein
1416097	1524472	108375	IslandPath-DIMOB	WP_244673372.1		MT472_RS07300	1477672	1477905	-1	hypothetical protein
1416097	1524472	108375	IslandPath-DIMOB			MT472_RS07305	1478275	1478481	-1	ATPase
1416097	1524472	108375	IslandPath-DIMOB	WP_244673326.1		MT472_RS07310	1478478	1478708	-1	hypothetical protein
1416097	1524472	108375	IslandPath-DIMOB	WP_244673327.1		MT472_RS07315	1478705	1478929	-1	hypothetical protein
1416097	1524472	108375	IslandPath-DIMOB	WP_244673328.1		MT472_RS07320	1478913	1479347	-1	hypothetical protein
1416097	1524472	108375	IslandPath-DIMOB	WP_244673373.1		MT472_RS07325	1479340	1480182	-1	DNA-binding protein
1416097	1524472	108375	IslandPath-DIMOB	WP_244673329.1		MT472_RS07330	1480182	1480403	-1	hypothetical protein
1416097	1524472	108375	IslandPath-DIMOB	WP_244673330.1		MT472_RS07335	1480403	1480816	-1	hypothetical protein
1416097	1524472	108375	IslandPath-DIMOB	WP_244673331.1		MT472_RS07340	1480813	1481034	-1	hypothetical protein
1416097	1524472	108375	IslandPath-DIMOB	WP_244673332.1		MT472_RS07345	1481006	1481170	-1	hypothetical protein
1416097	1524472	108375	IslandPath-DIMOB	WP_244673333.1		MT472_RS07350	1481210	1481557	-1	hypothetical protein
1416097	1524472	108375	IslandPath-DIMOB	WP_046387675.1		MT472_RS07355	1481538	1481747	-1	hypothetical protein
1416097	1524472	108375	IslandPath-DIMOB	WP_128910071.1		MT472_RS07360	1481860	1482123	-1	hypothetical protein
1416097	1524472	108375	IslandPath-DIMOB	WP_244673334.1		MT472_RS07365	1482186	1482407	-1	hypothetical protein
1416097	1524472	108375	IslandPath-DIMOB	WP_244673335.1		MT472_RS07370	1482382	1482588	-1	hypothetical protein
1416097	1524472	108375	IslandPath-DIMOB	WP_128910070.1		MT472_RS07375	1482585	1482773	-1	hypothetical protein
1416097	1524472	108375	IslandPath-DIMOB	WP_244673336.1		MT472_RS07380	1482770	1482961	-1	hypothetical protein
1416097	1524472	108375	IslandPath-DIMOB	WP_128910068.1		MT472_RS07385	1482958	1483164	-1	hypothetical protein
1416097	1524472	108375	IslandPath-DIMOB	WP_128910067.1		MT472_RS07390	1483303	1484004	-1	helix-turn-helix domain-containing protein
1416097	1524472	108375	IslandPath-DIMOB	WP_128910066.1		MT472_RS07395	1484109	1484318	1	hypothetical protein
1416097	1524472	108375	IslandPath-DIMOB	WP_158287944.1		MT472_RS07400	1484617	1485054	-1	hypothetical protein
1416097	1524472	108375	IslandPath-DIMOB	WP_158287943.1		MT472_RS07405	1485135	1485455	1	hypothetical protein
1416097	1524472	108375	IslandPath-DIMOB	WP_104460104.1		MT472_RS07410	1485529	1486458	1	helix-turn-helix domain-containing protein
1416097	1524472	108375	IslandPath-DIMOB	WP_047723982.1		MT472_RS07415	1486470	1487348	1	ATP-binding protein
1416097	1524472	108375	IslandPath-DIMOB	WP_104460105.1		MT472_RS07420	1487345	1488700	1	replicative DNA helicase
1416097	1524472	108375	IslandPath-DIMOB	WP_154946123.1		MT472_RS07425	1488710	1489525	1	antitermination protein
1416097	1524472	108375	IslandPath-DIMOB	WP_071717307.1		MT472_RS07430	1489970	1490293	1	four-helix bundle copper-binding protein
1416097	1524472	108375	IslandPath-DIMOB	WP_142395353.1		MT472_RS07435	1490818	1491117	1	phage holin family protein
1416097	1524472	108375	IslandPath-DIMOB	WP_042944969.1		MT472_RS07440	1491114	1491656	1	glycoside hydrolase family 108 protein
1416097	1524472	108375	IslandPath-DIMOB	WP_042944971.1		MT472_RS07445	1491653	1491997	1	hypothetical protein
1416097	1524472	108375	IslandPath-DIMOB	WP_014837906.1		MT472_RS07450	1491994	1492269	1	hypothetical protein
1416097	1524472	108375	IslandPath-DIMOB	WP_047934964.1		MT472_RS07455	1492220	1492423	1	hypothetical protein
1416097	1524472	108375	IslandPath-DIMOB	WP_042944972.1		MT472_RS07460	1492497	1492682	1	hypothetical protein
1416097	1524472	108375	IslandPath-DIMOB	WP_244673337.1		MT472_RS07465	1493472	1494110	1	hypothetical protein
1416097	1524472	108375	IslandPath-DIMOB	WP_177341182.1		MT472_RS07470	1494143	1494286	1	hypothetical protein
1416097	1524472	108375	IslandPath-DIMOB	WP_064388684.1		MT472_RS07475	1494283	1494570	-1	hypothetical protein
1416097	1524472	108375	IslandPath-DIMOB	WP_042944975.1		MT472_RS07480	1494895	1495458	1	hypothetical protein
1416097	1524472	108375	IslandPath-DIMOB	WP_042944976.1		MT472_RS07485	1495400	1497523	1	phage terminase large subunit family protein
1416097	1524472	108375	IslandPath-DIMOB	WP_032735077.1		MT472_RS07490	1497532	1497795	1	phage head-tail adapter protein
1416097	1524472	108375	IslandPath-DIMOB	WP_042944979.1		MT472_RS07495	1497795	1499432	1	phage portal protein
1416097	1524472	108375	IslandPath-DIMOB	WP_042944980.1		MT472_RS07500	1499429	1500298	1	S49 family peptidase
1416097	1524472	108375	IslandPath-DIMOB	WP_042944982.1		MT472_RS07505	1500300	1500878	1	hypothetical protein
1416097	1524472	108375	IslandPath-DIMOB	WP_042944983.1		MT472_RS07510	1500878	1501282	1	head decoration protein
1416097	1524472	108375	IslandPath-DIMOB	WP_042944984.1		MT472_RS07515	1501380	1502429	1	major capsid protein
1416097	1524472	108375	IslandPath-DIMOB	WP_042944986.1		MT472_RS07520	1502431	1502799	1	hypothetical protein
1416097	1524472	108375	IslandPath-DIMOB	WP_042944987.1		MT472_RS07525	1502805	1503164	1	hypothetical protein
1416097	1524472	108375	IslandPath-DIMOB	WP_042944989.1		MT472_RS07530	1503161	1503706	1	hypothetical protein
1416097	1524472	108375	IslandPath-DIMOB	WP_042944991.1		MT472_RS07535	1503710	1503889	1	DUF2635 domain-containing protein
1416097	1524472	108375	IslandPath-DIMOB	WP_042944993.1		MT472_RS07540	1503890	1505407	1	phage tail sheath subtilisin-like domain-containing protein
1416097	1524472	108375	IslandPath-DIMOB	WP_042944995.1		MT472_RS07545	1505411	1505779	1	phage tail tube protein
1416097	1524472	108375	IslandPath-DIMOB	WP_042944996.1		MT472_RS07550	1505783	1506061	1	phage tail assembly protein
1416097	1524472	108375	IslandPath-DIMOB	WP_244673338.1		MT472_RS07555	1506206	1507996	1	transglycosylase SLT domain-containing protein
1416097	1524472	108375	IslandPath-DIMOB	WP_136895630.1		MT472_RS07560	1508043	1508609	1	hypothetical protein
1416097	1524472	108375	IslandPath-DIMOB	WP_244673339.1		MT472_RS07565	1508666	1510066	1	DNA circularization N-terminal domain-containing protein
1416097	1524472	108375	IslandPath-DIMOB	WP_221841848.1		MT472_RS07570	1510063	1511139	1	phage tail protein
1416097	1524472	108375	IslandPath-DIMOB	WP_227697834.1		MT472_RS07575	1511136	1511714	1	phage baseplate assembly protein
1416097	1524472	108375	IslandPath-DIMOB	WP_244673340.1		MT472_RS07580	1511711	1512160	1	phage GP46 family protein
1416097	1524472	108375	IslandPath-DIMOB	WP_244673341.1		MT472_RS07585	1512150	1513298	1	baseplate J/gp47 family protein
1416097	1524472	108375	IslandPath-DIMOB	WP_071889437.1		MT472_RS07590	1513295	1513963	1	DUF2313 domain-containing protein
1416097	1524472	108375	IslandPath-DIMOB	WP_049870915.1		MT472_RS07595	1514003	1514674	1	hypothetical protein
1416097	1524472	108375	IslandPath-DIMOB	WP_042945012.1		MT472_RS07600	1514808	1516964	1	right-handed parallel beta-helix repeat-containing protein
1416097	1524472	108375	IslandPath-DIMOB	WP_244673342.1		MT472_RS07605	1516967	1518367	1	hypothetical protein
1416097	1524472	108375	IslandPath-DIMOB	WP_101836812.1		MT472_RS07610	1518448	1518741	1	hypothetical protein
1416097	1524472	108375	IslandPath-DIMOB	WP_244673343.1		MT472_RS07615	1518915	1519163	-1	DinI-like family protein
1416097	1524472	108375	IslandPath-DIMOB	WP_004104655.1	smpB	MT472_RS07625	1519941	1520423	-1	SsrA-binding protein SmpB
1416097	1524472	108375	IslandPath-DIMOB	WP_004123817.1		MT472_RS07630	1520573	1521010	1	type II toxin-antitoxin system RatA family toxin
1416097	1524472	108375	IslandPath-DIMOB	WP_014226445.1		MT472_RS07635	1521000	1521290	1	RnfH family protein
1416097	1524472	108375	IslandPath-DIMOB	WP_004123807.1	bamE	MT472_RS07640	1521357	1521698	-1	outer membrane protein assembly factor BamE
1416097	1524472	108375	IslandPath-DIMOB	WP_014839242.1	recN	MT472_RS07645	1521846	1523507	-1	DNA repair protein RecN
1416097	1524472	108375	IslandPath-DIMOB	WP_004123797.1	nadK	MT472_RS07650	1523594	1524472	-1	NAD(+) kinase
1543398	1553682	10284	IslandPath-DIMOB	WP_032420022.1		MT472_RS07760	1543054	1543401	-1	GPW/gp25 family protein
1543398	1553682	10284	IslandPath-DIMOB	WP_241774443.1		MT472_RS07765	1543398	1543985	-1	phage baseplate assembly protein V
1543398	1553682	10284	IslandPath-DIMOB	WP_047935002.1		MT472_RS07770	1544102	1544551	-1	phage virion morphogenesis protein
1543398	1553682	10284	IslandPath-DIMOB	WP_047935003.1		MT472_RS07775	1544544	1545011	-1	phage tail protein
1543398	1553682	10284	IslandPath-DIMOB	WP_224324100.1	lysC	MT472_RS07780	1544974	1545225	-1	Rz1-like lysis system protein LysC
1543398	1553682	10284	IslandPath-DIMOB	WP_047935004.1	lysB	MT472_RS07785	1545107	1545538	-1	Rz-like lysis system protein LysB
1543398	1553682	10284	IslandPath-DIMOB	WP_042945833.1		MT472_RS07790	1545535	1546032	-1	glycoside hydrolase family 104 protein
1543398	1553682	10284	IslandPath-DIMOB	WP_009309693.1		MT472_RS07795	1546019	1546309	-1	phage holin family protein
1543398	1553682	10284	IslandPath-DIMOB	WP_004175163.1		MT472_RS07800	1546314	1546517	-1	tail protein X
1543398	1553682	10284	IslandPath-DIMOB	WP_047935005.1		MT472_RS07805	1546517	1547023	-1	head completion/stabilization protein
1543398	1553682	10284	IslandPath-DIMOB	WP_047935006.1		MT472_RS07810	1547120	1547863	-1	terminase endonuclease subunit
1543398	1553682	10284	IslandPath-DIMOB	WP_047935007.1		MT472_RS07815	1547867	1548925	-1	phage major capsid protein, P2 family
1543398	1553682	10284	IslandPath-DIMOB	WP_047935008.1		MT472_RS07820	1548999	1549853	-1	GPO family capsid scaffolding protein
1543398	1553682	10284	IslandPath-DIMOB	WP_047935009.1		MT472_RS07825	1550019	1551788	1	terminase ATPase subunit family protein
1543398	1553682	10284	IslandPath-DIMOB	WP_047935010.1		MT472_RS07830	1551788	1552831	1	phage portal protein
1543398	1553682	10284	IslandPath-DIMOB	WP_047935011.1		MT472_RS07835	1553263	1553493	-1	DinI-like family protein
1543398	1553682	10284	IslandPath-DIMOB	WP_032419998.1		MT472_RS07840	1553497	1553682	-1	hypothetical protein
1611025	1653205	42180	IslandPath-DIMOB	WP_103433517.1		MT472_RS08140	1611025	1611261	-1	hypothetical protein
1611025	1653205	42180	IslandPath-DIMOB	WP_103433518.1		MT472_RS08145	1611254	1611664	-1	hypothetical protein
1611025	1653205	42180	IslandPath-DIMOB	WP_227528645.1		MT472_RS08150	1611661	1612341	-1	hypothetical protein
1611025	1653205	42180	IslandPath-DIMOB	WP_103433519.1		MT472_RS08155	1612345	1612533	-1	diguanylate phosphodiesterase
1611025	1653205	42180	IslandPath-DIMOB	WP_244673346.1		MT472_RS08160	1612533	1612907	-1	HNH endonuclease
1611025	1653205	42180	IslandPath-DIMOB	WP_103433521.1		MT472_RS08165	1612908	1613663	-1	hypothetical protein
1611025	1653205	42180	IslandPath-DIMOB	WP_103433522.1		MT472_RS08170	1613656	1613964	-1	hypothetical protein
1611025	1653205	42180	IslandPath-DIMOB	WP_102003680.1		MT472_RS08175	1613961	1614089	-1	integrase
1611025	1653205	42180	IslandPath-DIMOB	WP_244673347.1		MT472_RS08180	1614283	1615143	-1	DNA-binding protein
1611025	1653205	42180	IslandPath-DIMOB	WP_103433523.1		MT472_RS08185	1615224	1616036	-1	DUF2303 family protein
1611025	1653205	42180	IslandPath-DIMOB	WP_004104278.1		MT472_RS08190	1616078	1616437	-1	hypothetical protein
1611025	1653205	42180	IslandPath-DIMOB	WP_244673348.1		MT472_RS08195	1616800	1617369	-1	hypothetical protein
1611025	1653205	42180	IslandPath-DIMOB	WP_211116943.1		MT472_RS08200	1617788	1618447	-1	helix-turn-helix domain-containing protein
1611025	1653205	42180	IslandPath-DIMOB	WP_154059051.1		MT472_RS08205	1618539	1618736	1	Cro/CI family transcriptional regulator
1611025	1653205	42180	IslandPath-DIMOB	WP_048985418.1		MT472_RS08210	1618762	1619232	1	hypothetical protein
1611025	1653205	42180	IslandPath-DIMOB	WP_080795237.1		MT472_RS08215	1619268	1619546	1	hypothetical protein
1611025	1653205	42180	IslandPath-DIMOB	WP_244673349.1		MT472_RS08220	1619709	1619984	1	NUMOD4 domain-containing protein
1611025	1653205	42180	IslandPath-DIMOB	WP_244673350.1		MT472_RS08225	1619977	1621506	1	DEAD/DEAH box helicase
1611025	1653205	42180	IslandPath-DIMOB	WP_244673351.1		MT472_RS08230	1621503	1622474	1	toprim domain-containing protein
1611025	1653205	42180	IslandPath-DIMOB	WP_244673352.1		MT472_RS08235	1622444	1623088	1	recombination protein NinG
1611025	1653205	42180	IslandPath-DIMOB	WP_244673353.1		MT472_RS08240	1623085	1623729	1	MT-A70 family methyltransferase
1611025	1653205	42180	IslandPath-DIMOB	WP_064372835.1		MT472_RS08245	1623719	1624123	1	antitermination protein
1611025	1653205	42180	IslandPath-DIMOB			MT472_RS08250	1624239	1625383	-1	IS4 family transposase
1611025	1653205	42180	IslandPath-DIMOB	WP_064824433.1		MT472_RS08255	1625578	1625769	1	hypothetical protein
1611025	1653205	42180	IslandPath-DIMOB	WP_244673354.1		MT472_RS08260	1625920	1626972	1	site-specific DNA-methyltransferase
1611025	1653205	42180	IslandPath-DIMOB	WP_064824431.1		MT472_RS08265	1627120	1627506	1	phage holin family protein
1611025	1653205	42180	IslandPath-DIMOB	WP_071925147.1		MT472_RS08270	1627493	1627774	1	phage holin family protein
1611025	1653205	42180	IslandPath-DIMOB	WP_244673355.1		MT472_RS08275	1627774	1628403	1	glycoside hydrolase family 19 protein
1611025	1653205	42180	IslandPath-DIMOB	WP_244673356.1		MT472_RS08280	1628411	1628686	1	hypothetical protein
1611025	1653205	42180	IslandPath-DIMOB	WP_049100925.1		MT472_RS08285	1628637	1628822	1	hypothetical protein
1611025	1653205	42180	IslandPath-DIMOB	WP_064398221.1		MT472_RS08290	1628819	1629061	1	hypothetical protein
1611025	1653205	42180	IslandPath-DIMOB	WP_017146255.1		MT472_RS08295	1629125	1629370	1	DUF2560 family protein
1611025	1653205	42180	IslandPath-DIMOB	WP_162933698.1	bamE	MT472_RS08300	1629479	1629856	1	outer membrane protein assembly factor BamE
1611025	1653205	42180	IslandPath-DIMOB	WP_154930470.1		MT472_RS08305	1629924	1630109	1	hypothetical protein
1611025	1653205	42180	IslandPath-DIMOB	WP_004849299.1		MT472_RS08310	1630432	1630923	1	DUF1441 family protein
1611025	1653205	42180	IslandPath-DIMOB	WP_004849300.1		MT472_RS08315	1630923	1633031	1	phage terminase large subunit family protein
1611025	1653205	42180	IslandPath-DIMOB	WP_004849302.1		MT472_RS08320	1633028	1633243	1	hypothetical protein
1611025	1653205	42180	IslandPath-DIMOB	WP_004849303.1		MT472_RS08325	1633240	1634739	1	phage portal protein
1611025	1653205	42180	IslandPath-DIMOB	WP_244673357.1		MT472_RS08330	1634753	1636708	1	Clp protease ClpP
1611025	1653205	42180	IslandPath-DIMOB	WP_004849307.1		MT472_RS08335	1636790	1637116	1	DUF2190 family protein
1611025	1653205	42180	IslandPath-DIMOB	WP_032721347.1		MT472_RS08340	1637109	1637402	1	ATP-binding protein
1611025	1653205	42180	IslandPath-DIMOB	WP_004849310.1		MT472_RS08345	1637392	1637943	1	phage tail protein
1611025	1653205	42180	IslandPath-DIMOB	WP_004849313.1		MT472_RS08350	1637940	1638338	1	tail protein
1611025	1653205	42180	IslandPath-DIMOB			MT472_RS08355	1638346	1638807	1	phage tail protein
1611025	1653205	42180	IslandPath-DIMOB	WP_004849317.1		MT472_RS08360	1638871	1639266	1	hypothetical protein
1611025	1653205	42180	IslandPath-DIMOB	WP_244673358.1		MT472_RS08365	1639329	1639604	1	phage tail assembly protein T
1611025	1653205	42180	IslandPath-DIMOB	WP_004849319.1		MT472_RS08370	1639585	1642281	1	phage tail length tape measure family protein
1611025	1653205	42180	IslandPath-DIMOB	WP_128336585.1		MT472_RS08375	1642281	1642754	1	hypothetical protein
1611025	1653205	42180	IslandPath-DIMOB	WP_128336587.1		MT472_RS08380	1642741	1643223	1	DUF1833 family protein
1611025	1653205	42180	IslandPath-DIMOB	WP_128336589.1		MT472_RS08385	1643231	1643617	1	nitrite transporter
1611025	1653205	42180	IslandPath-DIMOB	WP_182095029.1		MT472_RS08390	1643614	1646679	1	host specificity factor TipJ family phage tail protein
1611025	1653205	42180	IslandPath-DIMOB	WP_064374089.1		MT472_RS08395	1646757	1648769	1	right-handed parallel beta-helix repeat-containing protein
1611025	1653205	42180	IslandPath-DIMOB	WP_158287949.1		MT472_RS08400	1648766	1648936	1	hypothetical protein
1611025	1653205	42180	IslandPath-DIMOB	WP_244673359.1		MT472_RS08405	1648939	1650372	1	hypothetical protein
1611025	1653205	42180	IslandPath-DIMOB	WP_104876853.1		MT472_RS08410	1650737	1651951	1	O-antigen ligase family protein
1611025	1653205	42180	IslandPath-DIMOB	WP_004849335.1		MT472_RS08415	1651952	1653205	-1	hypothetical protein
1972689	1979659	6970	IslandPath-DIMOB	WP_009653963.1		MT472_RS09870	1972689	1973795	-1	AI-2E family transporter
1972689	1979659	6970	IslandPath-DIMOB	WP_077255280.1		MT472_RS09875	1974314	1975282	1	IS5 family transposase
1972689	1979659	6970	IslandPath-DIMOB	WP_177459246.1		MT472_RS09880	1975463	1975852	1	hypothetical protein
1972689	1979659	6970	IslandPath-DIMOB	WP_014839078.1	tssF	MT472_RS09885	1975876	1977639	1	type VI secretion system baseplate subunit TssF
1972689	1979659	6970	IslandPath-DIMOB	WP_032693684.1	tssG	MT472_RS09890	1977594	1978697	1	type VI secretion system baseplate subunit TssG
1972689	1979659	6970	IslandPath-DIMOB	WP_014230185.1	tssJ	MT472_RS09895	1978678	1979214	1	type VI secretion system lipoprotein TssJ
1972689	1979659	6970	IslandPath-DIMOB	WP_014230184.1	tssE	MT472_RS09900	1979207	1979659	1	type VI secretion system baseplate subunit TssE
2138544	2165828	27284	IslandPath-DIMOB	WP_040118421.1		MT472_RS10590	2138544	2139569	1	IS630 family transposase
2138544	2165828	27284	IslandPath-DIMOB	WP_032719844.1	galF	MT472_RS10595	2140218	2141114	1	UTP--glucose-1-phosphate uridylyltransferase GalF
2138544	2165828	27284	IslandPath-DIMOB	WP_042945685.1		MT472_RS10600	2141589	2142218	1	phosphatase PAP2 family protein
2138544	2165828	27284	IslandPath-DIMOB	WP_042945682.1		MT472_RS10605	2143220	2144659	1	capsule assembly Wzi family protein
2138544	2165828	27284	IslandPath-DIMOB	WP_004852478.1		MT472_RS10610	2144781	2145917	1	polysaccharide export protein
2138544	2165828	27284	IslandPath-DIMOB	WP_162933690.1		MT472_RS10615	2145908	2146354	1	protein tyrosine phosphatase
2138544	2165828	27284	IslandPath-DIMOB	WP_042945680.1		MT472_RS10620	2146372	2148531	1	polysaccharide biosynthesis tyrosine autokinase
2138544	2165828	27284	IslandPath-DIMOB	WP_004852474.1	wbaP	MT472_RS10625	2148646	2150073	1	undecaprenyl-phosphate galactose phosphotransferase WbaP
2138544	2165828	27284	IslandPath-DIMOB	WP_042945678.1		MT472_RS10630	2150139	2151584	1	lipopolysaccharide biosynthesis protein
2138544	2165828	27284	IslandPath-DIMOB	WP_042945677.1		MT472_RS10635	2151581	2152648	1	polysaccharide pyruvyl transferase family protein
2138544	2165828	27284	IslandPath-DIMOB	WP_042945675.1		MT472_RS10640	2152685	2153824	1	glycosyltransferase family 4 protein
2138544	2165828	27284	IslandPath-DIMOB	WP_042945673.1		MT472_RS10645	2153821	2154930	1	glycosyltransferase family 4 protein
2138544	2165828	27284	IslandPath-DIMOB	WP_004852463.1		MT472_RS10650	2155038	2156279	1	hypothetical protein
2138544	2165828	27284	IslandPath-DIMOB	WP_042945671.1		MT472_RS10655	2156319	2157737	1	mannose-1-phosphate guanylyltransferase/mannose-6-phosphate isomerase
2138544	2165828	27284	IslandPath-DIMOB	WP_042945670.1	cpsG	MT472_RS10660	2157754	2159130	1	phosphomannomutase CpsG
2138544	2165828	27284	IslandPath-DIMOB	WP_042945668.1		MT472_RS10665	2159208	2160350	1	glycosyltransferase family 4 protein
2138544	2165828	27284	IslandPath-DIMOB	WP_224260517.1		MT472_RS10670	2160417	2161502	1	cellulase family glycosylhydrolase
2138544	2165828	27284	IslandPath-DIMOB	WP_042945664.1	gndA	MT472_RS10675	2161613	2163019	1	NADP-dependent phosphogluconate dehydrogenase
2138544	2165828	27284	IslandPath-DIMOB	WP_042946238.1		MT472_RS10680	2163390	2164391	1	NAD-dependent epimerase
2138544	2165828	27284	IslandPath-DIMOB	WP_042945663.1	ugd	MT472_RS10685	2164662	2165828	1	UDP-glucose 6-dehydrogenase	RGI
2338013	2351391	13378	IslandPath-DIMOB	WP_004852151.1	cmoB	MT472_RS11530	2336994	2338016	-1	tRNA 5-methoxyuridine(34)/uridine 5-oxyacetic acid(34) synthase CmoB
2338013	2351391	13378	IslandPath-DIMOB	WP_009652021.1	cmoA	MT472_RS11535	2338013	2338756	-1	carboxy-S-adenosyl-L-methionine synthase CmoA
2338013	2351391	13378	IslandPath-DIMOB	WP_004122068.1		MT472_RS11540	2338796	2339191	-1	MAPEG family protein
2338013	2351391	13378	IslandPath-DIMOB			MT472_RS11545	2339245	2339592	-1	DUF72 domain-containing protein
2338013	2351391	13378	IslandPath-DIMOB	WP_042945496.1		MT472_RS11550	2339645	2341270	1	recombinase family protein
2338013	2351391	13378	IslandPath-DIMOB	WP_042945494.1		MT472_RS11555	2341338	2342240	1	hypothetical protein
2338013	2351391	13378	IslandPath-DIMOB	WP_042945491.1		MT472_RS11560	2342272	2343177	1	hypothetical protein
2338013	2351391	13378	IslandPath-DIMOB	WP_042945490.1		MT472_RS11565	2343549	2344106	1	recombinase family protein
2338013	2351391	13378	IslandPath-DIMOB	WP_154598168.1		MT472_RS11570	2344945	2345094	1	hypothetical protein
2338013	2351391	13378	IslandPath-DIMOB	WP_042945489.1		MT472_RS11575	2345152	2345703	1	helix-turn-helix domain-containing protein
2338013	2351391	13378	IslandPath-DIMOB	WP_158413319.1		MT472_RS11580	2345705	2345842	1	hypothetical protein
2338013	2351391	13378	IslandPath-DIMOB	WP_158413320.1		MT472_RS11585	2345832	2345975	1	hypothetical protein
2338013	2351391	13378	IslandPath-DIMOB	WP_032667374.1		MT472_RS11590	2345975	2346250	1	hypothetical protein
2338013	2351391	13378	IslandPath-DIMOB	WP_047935166.1		MT472_RS11595	2346243	2348330	1	tape measure protein
2338013	2351391	13378	IslandPath-DIMOB	WP_042945487.1		MT472_RS11600	2348935	2349510	1	hypothetical protein
2338013	2351391	13378	IslandPath-DIMOB	WP_042945486.1		MT472_RS11605	2349510	2349770	1	hypothetical protein
2338013	2351391	13378	IslandPath-DIMOB	WP_047037288.1		MT472_RS11610	2349774	2349965	1	hypothetical protein
2338013	2351391	13378	IslandPath-DIMOB	WP_133255920.1		MT472_RS11615	2349958	2350296	1	hypothetical protein
2338013	2351391	13378	IslandPath-DIMOB			MT472_RS11620	2350349	2350828	-1	DUF72 domain-containing protein
2338013	2351391	13378	IslandPath-DIMOB	WP_009652068.1		MT472_RS11625	2350825	2351391	-1	hydrolase
2603250	2612885	9635	IslandPath-DIMOB	WP_000019441.1		MT472_RS12775	2603250	2604230	-1	IS5 family transposase
2603250	2612885	9635	IslandPath-DIMOB	WP_016947617.1		MT472_RS12780	2604450	2605430	-1	IS5 family transposase
2603250	2612885	9635	IslandPath-DIMOB	WP_004102935.1		MT472_RS12785	2605505	2605753	1	GlsB/YeaQ/YmgE family stress response membrane protein
2603250	2612885	9635	IslandPath-DIMOB	WP_032720589.1		MT472_RS12790	2606288	2606917	-1	helix-turn-helix domain-containing protein
2603250	2612885	9635	IslandPath-DIMOB	WP_014229717.1		MT472_RS12795	2606996	2607655	-1	helix-turn-helix domain-containing protein
2603250	2612885	9635	IslandPath-DIMOB	WP_014229716.1		MT472_RS12800	2608089	2608619	1	type 1 fimbrial protein
2603250	2612885	9635	IslandPath-DIMOB	WP_014229715.1		MT472_RS12805	2608677	2609354	1	molecular chaperone
2603250	2612885	9635	IslandPath-DIMOB	WP_042945350.1		MT472_RS12810	2609398	2611935	1	fimbrial biogenesis outer membrane usher protein
2603250	2612885	9635	IslandPath-DIMOB	WP_014229713.1		MT472_RS12815	2611938	2612885	1	fimbrial protein
3070391	3079848	9457	IslandPath-DIMOB	WP_244673371.1		MT472_RS14990	3070391	3070636	1	C45 family peptidase
3070391	3079848	9457	IslandPath-DIMOB	WP_042946206.1		MT472_RS14995	3070845	3071660	-1	APH(3')-I family aminoglycoside O-phosphotransferase	RGI
3070391	3079848	9457	IslandPath-DIMOB	WP_038424961.1		MT472_RS15000	3071916	3072269	1	ester cyclase
3070391	3079848	9457	IslandPath-DIMOB			MT472_RS15005	3072370	3072717	-1	ISNCY family transposase
3070391	3079848	9457	IslandPath-DIMOB	WP_001567369.1		MT472_RS15010	3072907	3073539	1	hypothetical protein
3070391	3079848	9457	IslandPath-DIMOB	WP_001567368.1		MT472_RS15015	3073568	3074971	-1	ISNCY-like element ISKpn21 family transposase
3070391	3079848	9457	IslandPath-DIMOB	WP_142447929.1		MT472_RS15020	3075294	3075827	-1	DUF2514 family protein
3070391	3079848	9457	IslandPath-DIMOB	WP_142447928.1		MT472_RS15025	3075824	3076324	-1	lysozyme
3070391	3079848	9457	IslandPath-DIMOB	WP_050544736.1		MT472_RS15030	3076344	3076538	-1	HP1 family phage holin
3070391	3079848	9457	IslandPath-DIMOB	WP_142447927.1		MT472_RS15035	3076623	3076961	-1	hypothetical protein
3070391	3079848	9457	IslandPath-DIMOB	WP_016808968.1		MT472_RS15040	3076962	3077558	-1	hypothetical protein
3070391	3079848	9457	IslandPath-DIMOB	WP_016808969.1		MT472_RS15045	3077640	3077906	-1	DUF4282 domain-containing protein
3070391	3079848	9457	IslandPath-DIMOB	WP_016808970.1		MT472_RS15050	3077917	3079848	-1	tape measure protein
3411415	3418399	6984	IslandPath-DIMOB	WP_038424422.1		MT472_RS16650	3411415	3412029	-1	tail assembly protein
3411415	3418399	6984	IslandPath-DIMOB	WP_038423189.1		MT472_RS16655	3412197	3412931	-1	C40 family peptidase
3411415	3418399	6984	IslandPath-DIMOB	WP_014229131.1		MT472_RS16660	3412933	3413685	-1	phage minor tail protein L
3411415	3418399	6984	IslandPath-DIMOB	WP_014229130.1		MT472_RS16665	3413682	3414029	-1	phage tail protein
3411415	3418399	6984	IslandPath-DIMOB	WP_014229129.1		MT472_RS16670	3414052	3415161	-1	phage tail tape measure protein
3411415	3418399	6984	IslandPath-DIMOB	WP_235894304.1		MT472_RS16675	3415246	3415443	-1	DUF1799 domain-containing protein
3411415	3418399	6984	IslandPath-DIMOB	WP_014229128.1		MT472_RS16680	3415554	3415865	-1	phage tail assembly chaperone
3411415	3418399	6984	IslandPath-DIMOB	WP_014229127.1		MT472_RS16685	3415938	3416600	-1	phage tail protein
3411415	3418399	6984	IslandPath-DIMOB	WP_004850340.1		MT472_RS16690	3416720	3417139	-1	hypothetical protein
3411415	3418399	6984	IslandPath-DIMOB	WP_032720807.1		MT472_RS16695	3417195	3417737	-1	glycoside hydrolase family 108 protein
3411415	3418399	6984	IslandPath-DIMOB	WP_071889438.1		MT472_RS16700	3417745	3418017	-1	phage holin family protein
3411415	3418399	6984	IslandPath-DIMOB	WP_009653048.1		MT472_RS16705	3418007	3418399	-1	phage holin family protein
3525922	3537508	11586	IslandPath-DIMOB	WP_025106996.1	mpaA	MT472_RS17195	3525218	3525931	1	murein tripeptide amidase MpaA
3525922	3537508	11586	IslandPath-DIMOB	WP_032692726.1	ycjG	MT472_RS17200	3525922	3526887	-1	L-Ala-D/L-Glu epimerase
3525922	3537508	11586	IslandPath-DIMOB	WP_004850226.1	tpx	MT472_RS17205	3526989	3527495	1	thiol peroxidase
3525922	3537508	11586	IslandPath-DIMOB	WP_032692727.1		MT472_RS17210	3527541	3528596	-1	AbrB family transcriptional regulator
3525922	3537508	11586	IslandPath-DIMOB	WP_004850219.1	tyrR	MT472_RS17215	3528713	3530254	-1	transcriptional regulator TyrR
3525922	3537508	11586	IslandPath-DIMOB	WP_032692728.1		MT472_RS17220	3530540	3531601	-1	YcjF family protein
3525922	3537508	11586	IslandPath-DIMOB	WP_014229029.1		MT472_RS17225	3531598	3532995	-1	YcjX family protein
3525922	3537508	11586	IslandPath-DIMOB	WP_014229028.1	pspE	MT472_RS17230	3533084	3533398	-1	thiosulfate sulfurtransferase PspE
3525922	3537508	11586	IslandPath-DIMOB	WP_014229027.1	pspD	MT472_RS17235	3533432	3533662	-1	phage shock protein PspD
3525922	3537508	11586	IslandPath-DIMOB	WP_004850207.1	pspC	MT472_RS17240	3533682	3534041	-1	envelope stress response membrane protein PspC
3525922	3537508	11586	IslandPath-DIMOB	WP_004101459.1	pspB	MT472_RS17245	3534041	3534265	-1	envelope stress response membrane protein PspB
3525922	3537508	11586	IslandPath-DIMOB	WP_004121203.1	pspA	MT472_RS17250	3534316	3534984	-1	phage shock protein PspA
3525922	3537508	11586	IslandPath-DIMOB	WP_162763175.1	pspF	MT472_RS17255	3535137	3536126	1	phage shock protein operon transcriptional activator
3525922	3537508	11586	IslandPath-DIMOB	WP_042944948.1		MT472_RS17260	3536117	3537508	-1	MFS transporter	RGI
4102555	4113889	11334	IslandPath-DIMOB	WP_038424262.1		MT472_RS19845	4102555	4103040	-1	phage tail protein
4102555	4113889	11334	IslandPath-DIMOB			MT472_RS19850	4103037	4103333	-1	phage tail tape measure protein
4102555	4113889	11334	IslandPath-DIMOB			MT472_RS19855	4103342	4103659	1	oxidoreductase
4102555	4113889	11334	IslandPath-DIMOB			MT472_RS19860	4103659	4104681	1	phage portal protein
4102555	4113889	11334	IslandPath-DIMOB	WP_025108027.1		MT472_RS19865	4104711	4105106	-1	hypothetical protein
4102555	4113889	11334	IslandPath-DIMOB	WP_038424952.1		MT472_RS19870	4105109	4106035	-1	AAA family ATPase
4102555	4113889	11334	IslandPath-DIMOB	WP_000019445.1		MT472_RS19875	4106226	4107206	-1	IS5-like element ISKpn26 family transposase
4102555	4113889	11334	IslandPath-DIMOB	WP_071889431.1		MT472_RS19880	4107275	4107457	-1	hypothetical protein
4102555	4113889	11334	IslandPath-DIMOB			MT472_RS19885	4107593	4107676	-1	regulator
4102555	4113889	11334	IslandPath-DIMOB			MT472_RS19890	4107800	4107973	1	helix-turn-helix domain containing protein
4102555	4113889	11334	IslandPath-DIMOB	WP_223433957.1		MT472_RS19895	4108074	4108771	-1	IS1 family transposase
4102555	4113889	11334	IslandPath-DIMOB	WP_244673285.1		MT472_RS19900	4108849	4109133	1	hypothetical protein
4102555	4113889	11334	IslandPath-DIMOB	WP_244673286.1		MT472_RS19905	4109155	4109532	1	ATP-binding protein
4102555	4113889	11334	IslandPath-DIMOB	WP_016947617.1		MT472_RS19910	4109633	4110613	-1	IS5 family transposase
4102555	4113889	11334	IslandPath-DIMOB	WP_244673287.1		MT472_RS19915	4110697	4112124	1	AAA family ATPase
4102555	4113889	11334	IslandPath-DIMOB			MT472_RS19920	4112270	4113238	1	tyrosine-type recombinase/integrase
4102555	4113889	11334	IslandPath-DIMOB	WP_025108030.1		MT472_RS19925	4113308	4113889	1	hypothetical protein
4630534	4635789	5255	IslandPath-DIMOB	WP_004099673.1		MT472_RS22285	4630534	4630866	-1	YbaB/EbfC family nucleoid-associated protein
4630534	4635789	5255	IslandPath-DIMOB	WP_042944464.1	dnaX	MT472_RS22290	4630924	4632831	-1	DNA polymerase III subunit gamma/tau
4630534	4635789	5255	IslandPath-DIMOB	WP_004099669.1	apt	MT472_RS22295	4632923	4633474	-1	adenine phosphoribosyltransferase
4630534	4635789	5255	IslandPath-DIMOB	WP_004848353.1		MT472_RS22300	4633625	4634002	-1	DUF454 family protein
4630534	4635789	5255	IslandPath-DIMOB	WP_004848351.1	priC	MT472_RS22305	4634072	4634599	1	primosomal replication protein N''
4630534	4635789	5255	IslandPath-DIMOB	WP_014228211.1	rsmS	MT472_RS22310	4634614	4634787	1	pleiotropic regulatory protein RsmS
4630534	4635789	5255	IslandPath-DIMOB	WP_014837608.1		MT472_RS22315	4634854	4635789	1	Rpn family recombination-promoting nuclease/putative transposase
4862772	4879935	17163	IslandPath-DIMOB	WP_224272235.1		MT472_RS23425	4862772	4863557	1	helix-turn-helix transcriptional regulator
4862772	4879935	17163	IslandPath-DIMOB	WP_042944373.1		MT472_RS23430	4863558	4864331	-1	siderophore-interacting protein
4862772	4879935	17163	IslandPath-DIMOB			MT472_RS23435	4864571	4864788	1	PadR family transcriptional regulator
4862772	4879935	17163	IslandPath-DIMOB	WP_043016715.1		MT472_RS23440	4864993	4865379	1	hypothetical protein
4862772	4879935	17163	IslandPath-DIMOB	WP_224272378.1		MT472_RS23445	4865376	4865882	1	DEAD/DEAH box helicase family protein
4862772	4879935	17163	IslandPath-DIMOB	WP_224272379.1		MT472_RS23450	4865918	4867948	1	type III restriction endonuclease subunit R
4862772	4879935	17163	IslandPath-DIMOB	WP_042944370.1		MT472_RS23455	4868039	4868665	-1	inovirus Gp2 family protein
4862772	4879935	17163	IslandPath-DIMOB	WP_042944368.1		MT472_RS23460	4868937	4869635	-1	ECF-type sigma factor
4862772	4879935	17163	IslandPath-DIMOB	WP_042944366.1		MT472_RS23465	4869662	4870516	-1	hypothetical protein
4862772	4879935	17163	IslandPath-DIMOB	WP_001272156.1		MT472_RS23470	4870635	4870859	-1	helix-turn-helix domain-containing protein
4862772	4879935	17163	IslandPath-DIMOB	WP_000224818.1		MT472_RS23475	4870856	4871296	-1	hypothetical protein
4862772	4879935	17163	IslandPath-DIMOB			MT472_RS23480	4871413	4871766	-1	preprotein translocase
4862772	4879935	17163	IslandPath-DIMOB	WP_000019441.1		MT472_RS23485	4871835	4872815	1	IS5 family transposase
4862772	4879935	17163	IslandPath-DIMOB			MT472_RS23490	4872919	4874013	-1	integrase family protein
4862772	4879935	17163	IslandPath-DIMOB	WP_241774445.1		MT472_RS23495	4874571	4875554	-1	AIPR family protein
4862772	4879935	17163	IslandPath-DIMOB	WP_227503823.1		MT472_RS23500	4875578	4876297	-1	hypothetical protein
4862772	4879935	17163	IslandPath-DIMOB	WP_042944361.1		MT472_RS23505	4876959	4877861	1	abortive infection family protein
4862772	4879935	17163	IslandPath-DIMOB	WP_049870904.1		MT472_RS23510	4877985	4878536	1	hypothetical protein
4862772	4879935	17163	IslandPath-DIMOB	WP_103433586.1		MT472_RS23515	4878839	4879935	1	IS3 family transposase
5422885	5460310	37425	IslandPath-DIMOB	WP_004098173.1		MT472_RS26005	5422885	5423319	1	VOC family protein
5422885	5460310	37425	IslandPath-DIMOB	WP_014227721.1		MT472_RS26010	5423485	5424228	1	hypothetical protein
5422885	5460310	37425	IslandPath-DIMOB	WP_042944196.1		MT472_RS26015	5424406	5425203	-1	helix-turn-helix transcriptional regulator
5422885	5460310	37425	IslandPath-DIMOB	WP_042944195.1		MT472_RS26020	5425346	5426191	-1	DUF4942 domain-containing protein
5422885	5460310	37425	IslandPath-DIMOB	WP_042944193.1		MT472_RS26025	5426278	5426667	-1	TA system toxin CbtA family protein
5422885	5460310	37425	IslandPath-DIMOB	WP_171840905.1		MT472_RS26030	5426723	5427049	-1	type IV toxin-antitoxin system YeeU family antitoxin
5422885	5460310	37425	IslandPath-DIMOB	WP_004192297.1		MT472_RS26035	5427107	5427328	-1	DUF987 domain-containing protein
5422885	5460310	37425	IslandPath-DIMOB	WP_042944191.1	radC	MT472_RS26040	5427342	5427821	-1	DNA repair protein RadC
5422885	5460310	37425	IslandPath-DIMOB	WP_042944189.1		MT472_RS26045	5427833	5428276	-1	antirestriction protein
5422885	5460310	37425	IslandPath-DIMOB	WP_227666078.1		MT472_RS26050	5428356	5428586	-1	DUF905 domain-containing protein
5422885	5460310	37425	IslandPath-DIMOB	WP_042944188.1		MT472_RS26055	5428610	5429434	-1	DUF945 domain-containing protein
5422885	5460310	37425	IslandPath-DIMOB	WP_049100008.1		MT472_RS26060	5429977	5430609	1	inovirus Gp2 family protein
5422885	5460310	37425	IslandPath-DIMOB	WP_049100009.1		MT472_RS26065	5430846	5432303	1	YfjI family protein
5422885	5460310	37425	IslandPath-DIMOB	WP_147614325.1		MT472_RS26070	5432664	5433530	-1	hypothetical protein
5422885	5460310	37425	IslandPath-DIMOB	WP_071830629.1		MT472_RS26075	5433648	5433890	1	AlpA family transcriptional regulator
5422885	5460310	37425	IslandPath-DIMOB	WP_042946166.1		MT472_RS26080	5434198	5434404	1	AlpA family transcriptional regulator
5422885	5460310	37425	IslandPath-DIMOB			MT472_RS26085	5434676	5435017	1	IS3 family transposase
5422885	5460310	37425	IslandPath-DIMOB	WP_042944185.1		MT472_RS26090	5435140	5437017	-1	AAA family ATPase
5422885	5460310	37425	IslandPath-DIMOB	WP_042944184.1		MT472_RS26095	5437014	5439329	-1	AAA family ATPase
5422885	5460310	37425	IslandPath-DIMOB	WP_042944183.1		MT472_RS26100	5439622	5440194	1	restriction endonuclease subunit S
5422885	5460310	37425	IslandPath-DIMOB	WP_042944181.1		MT472_RS26105	5440242	5441849	1	type I restriction-modification system subunit M
5422885	5460310	37425	IslandPath-DIMOB	WP_053086595.1		MT472_RS26110	5441849	5443060	1	restriction endonuclease subunit S
5422885	5460310	37425	IslandPath-DIMOB	WP_042944177.1		MT472_RS26115	5443119	5446034	1	type I restriction endonuclease subunit R
5422885	5460310	37425	IslandPath-DIMOB	WP_042944176.1		MT472_RS26120	5446070	5447917	1	YaaW family protein
5422885	5460310	37425	IslandPath-DIMOB			MT472_RS26125	5448362	5449534	1	IS3 family transposase
5422885	5460310	37425	IslandPath-DIMOB			MT472_RS26130	5449544	5449732	1	IS3 family transposase
5422885	5460310	37425	IslandPath-DIMOB	WP_134899011.1		MT472_RS26135	5449737	5449898	-1	MipA/OmpV family protein
5422885	5460310	37425	IslandPath-DIMOB	WP_227503395.1		MT472_RS26140	5450105	5450794	1	hypothetical protein
5422885	5460310	37425	IslandPath-DIMOB	WP_042944175.1		MT472_RS26145	5450802	5451776	1	DUF4868 domain-containing protein
5422885	5460310	37425	IslandPath-DIMOB	WP_049100066.1		MT472_RS26150	5451996	5452280	-1	hypothetical protein
5422885	5460310	37425	IslandPath-DIMOB	WP_049870901.1		MT472_RS26155	5452334	5452867	-1	hypothetical protein
5422885	5460310	37425	IslandPath-DIMOB			MT472_RS26160	5452955	5453322	1	zinc-ribbon domain-containing protein
5422885	5460310	37425	IslandPath-DIMOB	WP_042944173.1		MT472_RS26165	5453648	5454730	1	PIN domain-containing protein
5422885	5460310	37425	IslandPath-DIMOB	WP_134899007.1		MT472_RS26170	5455229	5455960	1	hypothetical protein
5422885	5460310	37425	IslandPath-DIMOB			MT472_RS26175	5456635	5456968	-1	IS110 family transposase
5422885	5460310	37425	IslandPath-DIMOB	WP_042944168.1		MT472_RS26180	5457077	5457559	-1	hypothetical protein
5422885	5460310	37425	IslandPath-DIMOB	WP_042944167.1		MT472_RS26185	5457634	5458413	-1	hypothetical protein
5422885	5460310	37425	IslandPath-DIMOB	WP_040216727.1		MT472_RS26190	5458648	5458809	-1	hypothetical protein
5422885	5460310	37425	IslandPath-DIMOB	WP_016947617.1		MT472_RS26195	5459330	5460310	-1	IS5 family transposase
5708602	5724643	16041	IslandPath-DIMOB	WP_171820363.1		MT472_RS27345	5708602	5709830	1	IS3 family transposase
5708602	5724643	16041	IslandPath-DIMOB	WP_239505326.1		MT472_RS27350	5709856	5710365	1	CSS-motif domain-containing protein
5708602	5724643	16041	IslandPath-DIMOB	WP_023279773.1		MT472_RS27355	5710367	5711335	1	IS5 family transposase
5708602	5724643	16041	IslandPath-DIMOB			MT472_RS27360	5711392	5711559	1	DUF4942 domain-containing protein
5708602	5724643	16041	IslandPath-DIMOB	WP_042944099.1		MT472_RS27365	5711613	5711933	1	hypothetical protein
5708602	5724643	16041	IslandPath-DIMOB			MT472_RS27370	5711994	5712800	-1	pyridoxal phosphate-dependent aminotransferase
5708602	5724643	16041	IslandPath-DIMOB	WP_042944097.1		MT472_RS27375	5712972	5715005	-1	alpha-amylase
5708602	5724643	16041	IslandPath-DIMOB	WP_244673295.1		MT472_RS27380	5715237	5716205	1	IS5 family transposase
5708602	5724643	16041	IslandPath-DIMOB	WP_042944093.1		MT472_RS27385	5716304	5716723	-1	hypothetical protein
5708602	5724643	16041	IslandPath-DIMOB	WP_244673296.1		MT472_RS27390	5716716	5717663	-1	hypothetical protein
5708602	5724643	16041	IslandPath-DIMOB	WP_038423655.1	istB	MT472_RS27395	5717745	5718500	-1	IS21-like element ISEc10 family helper ATPase IstB
5708602	5724643	16041	IslandPath-DIMOB	WP_004118622.1	istA	MT472_RS27400	5718497	5719996	-1	IS21 family transposase
5708602	5724643	16041	IslandPath-DIMOB	WP_244673297.1		MT472_RS27405	5720085	5721167	-1	hypothetical protein
5708602	5724643	16041	IslandPath-DIMOB	WP_042944089.1		MT472_RS27410	5721160	5722722	-1	recombinase
5708602	5724643	16041	IslandPath-DIMOB	WP_042944088.1		MT472_RS27415	5722709	5723956	-1	site-specific integrase
5708602	5724643	16041	IslandPath-DIMOB	WP_004097799.1	ssb1	MT472_RS27420	5724116	5724643	-1	single-stranded DNA-binding protein SSB1
5992056	6007112	15056	IslandPath-DIMOB	WP_042944050.1		MT472_RS28695	5992056	5993222	-1	phage tail protein
5992056	6007112	15056	IslandPath-DIMOB	WP_042944048.1		MT472_RS28700	5993288	5993542	-1	hypothetical protein
5992056	6007112	15056	IslandPath-DIMOB	WP_142395362.1		MT472_RS28705	5993552	5995645	-1	hypothetical protein
5992056	6007112	15056	IslandPath-DIMOB	WP_042944045.1		MT472_RS28710	5995653	5996249	-1	phage tail protein I
5992056	6007112	15056	IslandPath-DIMOB	WP_042944042.1		MT472_RS28715	5996242	5997141	-1	baseplate J/gp47 family protein
5992056	6007112	15056	IslandPath-DIMOB	WP_042944040.1		MT472_RS28720	5997128	5997496	-1	GPW/gp25 family protein
5992056	6007112	15056	IslandPath-DIMOB	WP_042944038.1		MT472_RS28725	5997493	5998077	-1	phage baseplate assembly protein V
5992056	6007112	15056	IslandPath-DIMOB	WP_042944037.1		MT472_RS28730	5998077	5998718	-1	phage virion morphogenesis protein
5992056	6007112	15056	IslandPath-DIMOB	WP_042944035.1		MT472_RS28735	5998715	5999173	-1	phage tail protein
5992056	6007112	15056	IslandPath-DIMOB	WP_071889409.1		MT472_RS28740	5999170	5999469	-1	peptidase
5992056	6007112	15056	IslandPath-DIMOB	WP_042944031.1		MT472_RS28745	5999710	6000261	-1	lysozyme
5992056	6007112	15056	IslandPath-DIMOB	WP_032737914.1		MT472_RS28750	6000258	6000539	-1	hypothetical protein
5992056	6007112	15056	IslandPath-DIMOB	WP_032737915.1		MT472_RS28755	6000530	6000730	-1	tail protein X
5992056	6007112	15056	IslandPath-DIMOB	WP_042946153.1		MT472_RS28760	6000730	6001227	-1	head completion/stabilization protein
5992056	6007112	15056	IslandPath-DIMOB	WP_042946152.1	gpM	MT472_RS28765	6001330	6002226	-1	phage terminase small subunit
5992056	6007112	15056	IslandPath-DIMOB	WP_042944028.1		MT472_RS28770	6002274	6003323	-1	phage major capsid protein, P2 family
5992056	6007112	15056	IslandPath-DIMOB	WP_042944025.1		MT472_RS28775	6003348	6004181	-1	GPO family capsid scaffolding protein
5992056	6007112	15056	IslandPath-DIMOB	WP_042944024.1		MT472_RS28780	6004339	6006060	1	terminase family protein
5992056	6007112	15056	IslandPath-DIMOB	WP_042944023.1		MT472_RS28785	6006060	6007112	1	phage portal protein

## Sheet: Results
Table S7.3. Integrated Results of Genomic Island Prediction Tools in K. huaxiensis
Island start	Island end	Length	Method	Gene name	Gene ID	Locus	Gene start	Gene end	Strand	Product	External Annotations
789498	852084	62586	Predicted by at least one method	WP_244673308.1		MT472_RS03835	789498	790061	-1	hypothetical protein
789498	852084	62586	Predicted by at least one method			MT472_RS03840	790073	790918	-1	DUF4942 domain-containing protein
789498	852084	62586	Predicted by at least one method	WP_009652505.1		MT472_RS03845	790999	791202	-1	DUF957 domain-containing protein
789498	852084	62586	Predicted by at least one method	WP_009652438.1		MT472_RS03850	791232	791723	-1	DUF5983 family protein
789498	852084	62586	Predicted by at least one method	WP_016154457.1		MT472_RS03855	791720	792097	-1	TA system toxin CbtA family protein
789498	852084	62586	Predicted by at least one method	WP_162838704.1		MT472_RS03860	792147	792473	-1	type IV toxin-antitoxin system YeeU family antitoxin
789498	852084	62586	Predicted by at least one method	WP_009652392.1		MT472_RS03865	792530	792751	-1	DUF987 domain-containing protein
789498	852084	62586	Predicted by at least one method	WP_016154455.1	radC	MT472_RS03870	792765	793247	-1	DNA repair protein RadC
789498	852084	62586	Predicted by at least one method	WP_009652503.1		MT472_RS03875	793259	793477	-1	hypothetical protein
789498	852084	62586	Predicted by at least one method	WP_009652453.1		MT472_RS03880	793488	793961	-1	antirestriction protein
789498	852084	62586	Predicted by at least one method	WP_009652519.1		MT472_RS03885	793978	794232	-1	hypothetical protein
789498	852084	62586	Predicted by at least one method	WP_009652424.1		MT472_RS03890	794232	795050	-1	DUF945 domain-containing protein
789498	852084	62586	Predicted by at least one method	WP_009652474.1		MT472_RS03895	795154	795387	-1	DUF905 domain-containing protein
789498	852084	62586	Predicted by at least one method	WP_009652443.1		MT472_RS03900	795443	795664	-1	hypothetical protein
789498	852084	62586	Predicted by at least one method	WP_009652395.1		MT472_RS03905	795747	796259	-1	DUF4234 domain-containing protein
789498	852084	62586	Predicted by at least one method	WP_009652431.1		MT472_RS03910	796308	796778	-1	hypothetical protein
789498	852084	62586	Predicted by at least one method	WP_009652410.1		MT472_RS03915	796825	797136	-1	hypothetical protein
789498	852084	62586	Predicted by at least one method	WP_009652486.1		MT472_RS03920	797149	797415	-1	hypothetical protein
789498	852084	62586	Predicted by at least one method	WP_009652433.1		MT472_RS03925	797412	798140	-1	WYL domain-containing protein
789498	852084	62586	Predicted by at least one method	WP_009652512.1		MT472_RS03930	798402	798698	-1	membrane protein
789498	852084	62586	Predicted by at least one method	WP_016154453.1		MT472_RS03935	799048	800016	-1	hypothetical protein
789498	852084	62586	Predicted by at least one method	WP_223226991.1		MT472_RS03940	801692	801991	1	hypothetical protein
789498	852084	62586	Predicted by at least one method	WP_016154452.1		MT472_RS03945	802163	802732	1	inovirus Gp2 family protein
789498	852084	62586	Predicted by at least one method	WP_009652493.1		MT472_RS03950	802885	803124	1	AlpA family transcriptional regulator
789498	852084	62586	Predicted by at least one method	WP_016154451.1		MT472_RS03955	803414	803833	1	hypothetical protein
789498	852084	62586	Predicted by at least one method	WP_009652429.1		MT472_RS03960	803821	804237	1	hypothetical protein
789498	852084	62586	Predicted by at least one method	WP_009652434.1		MT472_RS03965	804313	804879	1	inovirus-type Gp2 protein
789498	852084	62586	Predicted by at least one method	WP_009652485.1		MT472_RS03970	804956	805561	1	DUF2913 family protein
789498	852084	62586	Predicted by at least one method		tssB	MT472_RS03975	806298	806602	1	type VI secretion system contractile sheath small subunit
789498	852084	62586	Predicted by at least one method			MT472_RS03980	806600	806986	-1	transposase
789498	852084	62586	Predicted by at least one method			MT472_RS03985	807259	807363	1	type VI secretion system baseplate subunit TssK
789498	852084	62586	Predicted by at least one method			MT472_RS03990	807356	807652	1	OmpA family protein
789498	852084	62586	Predicted by at least one method	WP_009652401.1		MT472_RS03995	807931	809145	1	efflux RND transporter periplasmic adaptor subunit
789498	852084	62586	Predicted by at least one method	WP_244673309.1		MT472_RS04000	809145	812318	1	efflux RND transporter permease subunit
789498	852084	62586	Predicted by at least one method	WP_223175626.1		MT472_RS04005	812354	813805	1	efflux transporter outer membrane subunit
789498	852084	62586	Predicted by at least one method	WP_016154448.1		MT472_RS04010	814151	814342	1	heavy-metal-associated domain-containing protein
789498	852084	62586	Predicted by at least one method	WP_000019445.1		MT472_RS04015	815179	816159	-1	IS5-like element ISKpn26 family transposase
789498	852084	62586	Predicted by at least one method	WP_009654820.1		MT472_RS04020	816292	816876	1	membrane protein
789498	852084	62586	Predicted by at least one method	WP_009654821.1		MT472_RS04025	817160	819298	1	AAA family ATPase
789498	852084	62586	Predicted by at least one method	WP_016154436.1		MT472_RS04030	819579	819827	1	hypothetical protein
789498	852084	62586	Predicted by at least one method	WP_051541465.1		MT472_RS04035	820212	820499	-1	metalloregulator ArsR/SmtB family transcription factor
789498	852084	62586	Predicted by at least one method	WP_009654826.1		MT472_RS04040	820620	821624	-1	cation diffusion facilitator family transporter
789498	852084	62586	Predicted by at least one method	WP_009654818.1		MT472_RS04045	821810	824305	1	heavy metal translocating P-type ATPase
789498	852084	62586	Predicted by at least one method	WP_016154433.1	cueR	MT472_RS04050	824319	824783	1	Cu(I)-responsive transcriptional regulator
789498	852084	62586	Predicted by at least one method	WP_009654812.1		MT472_RS04055	824873	825325	-1	Cd(II)/Pb(II)-responsive transcriptional regulator
789498	852084	62586	Predicted by at least one method	WP_016154432.1		MT472_RS04060	825407	827902	1	heavy metal translocating P-type ATPase
789498	852084	62586	Predicted by at least one method	WP_071532327.1		MT472_RS04065	827995	828399	1	helix-turn-helix domain-containing protein
789498	852084	62586	Predicted by at least one method	WP_223175622.1		MT472_RS04070	828383	828652	1	hypothetical protein
789498	852084	62586	Predicted by at least one method	WP_085950818.1		MT472_RS04075	828899	830019	-1	IS3 family transposase
789498	852084	62586	Predicted by at least one method	WP_023302364.1	lpxC	MT472_RS04080	830190	831137	1	UDP-3-O-acyl-N-acetylglucosamine deacetylase
789498	852084	62586	Predicted by at least one method	WP_023336667.1	cueR	MT472_RS04085	831357	831791	1	Cu(I)-responsive transcriptional regulator
789498	852084	62586	Predicted by at least one method	WP_023302365.1		MT472_RS04090	831941	835381	1	molybdopterin-dependent oxidoreductase
789498	852084	62586	Predicted by at least one method			MT472_RS04095	835704	836438	1	IS5 family transposase
789498	852084	62586	Predicted by at least one method	WP_016154430.1	def	MT472_RS04100	836427	836879	-1	peptide deformylase
789498	852084	62586	Predicted by at least one method	WP_016154429.1		MT472_RS04105	837056	838423	-1	OprD family outer membrane porin
789498	852084	62586	Predicted by at least one method	WP_016154428.1		MT472_RS04110	838806	839162	1	hypothetical protein
789498	852084	62586	Predicted by at least one method	WP_016154426.1		MT472_RS04115	839335	839508	-1	hypothetical protein
789498	852084	62586	Predicted by at least one method	WP_016154425.1		MT472_RS04120	839834	840046	-1	DUF1471 domain-containing protein
789498	852084	62586	Predicted by at least one method	WP_016154424.1	istB	MT472_RS04125	840473	841210	-1	IS21-like element helper ATPase IstB
789498	852084	62586	Predicted by at least one method		istA	MT472_RS04130	841227	842770	-1	IS21 family transposase
789498	852084	62586	Predicted by at least one method			MT472_RS04135	843038	843493	-1	transposase
789498	852084	62586	Predicted by at least one method	WP_223226788.1		MT472_RS04140	843544	844784	1	IS3 family transposase
789498	852084	62586	Predicted by at least one method			MT472_RS04145	844831	845058	1	transposase domain-containing protein
789498	852084	62586	Predicted by at least one method	WP_016154418.1		MT472_RS04150	845236	847197	-1	DUF3732 domain-containing protein
789498	852084	62586	Predicted by at least one method	WP_016154417.1		MT472_RS04155	847194	847682	-1	DUF6521 family protein
789498	852084	62586	Predicted by at least one method	WP_016154416.1		MT472_RS04160	847679	848902	-1	hypothetical protein
789498	852084	62586	Predicted by at least one method	WP_016154415.1		MT472_RS04165	849470	850492	-1	IS110 family transposase
789498	852084	62586	Predicted by at least one method	WP_223226790.1		MT472_RS04170	850668	850850	1	sporulation transcriptional regulator SpoIIID
789498	852084	62586	Predicted by at least one method	WP_016154414.1		MT472_RS04175	850894	852084	-1	tyrosine-type recombinase/integrase
797149	801991	4842	Predicted by at least one method	WP_009652486.1		MT472_RS03920	797149	797415	-1	hypothetical protein
797149	801991	4842	Predicted by at least one method	WP_009652433.1		MT472_RS03925	797412	798140	-1	WYL domain-containing protein
797149	801991	4842	Predicted by at least one method	WP_009652512.1		MT472_RS03930	798402	798698	-1	membrane protein
797149	801991	4842	Predicted by at least one method	WP_016154453.1		MT472_RS03935	799048	800016	-1	hypothetical protein
797149	801991	4842	Predicted by at least one method	WP_223226991.1		MT472_RS03940	801692	801991	1	hypothetical protein
819579	825325	5746	Predicted by at least one method	WP_016154436.1		MT472_RS04030	819579	819827	1	hypothetical protein
819579	825325	5746	Predicted by at least one method	WP_051541465.1		MT472_RS04035	820212	820499	-1	metalloregulator ArsR/SmtB family transcription factor
819579	825325	5746	Predicted by at least one method	WP_009654826.1		MT472_RS04040	820620	821624	-1	cation diffusion facilitator family transporter
819579	825325	5746	Predicted by at least one method	WP_009654818.1		MT472_RS04045	821810	824305	1	heavy metal translocating P-type ATPase
819579	825325	5746	Predicted by at least one method	WP_016154433.1	cueR	MT472_RS04050	824319	824783	1	Cu(I)-responsive transcriptional regulator
819579	825325	5746	Predicted by at least one method	WP_009654812.1		MT472_RS04055	824873	825325	-1	Cd(II)/Pb(II)-responsive transcriptional regulator
830190	839162	8972	Predicted by at least one method	WP_023302364.1	lpxC	MT472_RS04080	830190	831137	1	UDP-3-O-acyl-N-acetylglucosamine deacetylase
830190	839162	8972	Predicted by at least one method	WP_023336667.1	cueR	MT472_RS04085	831357	831791	1	Cu(I)-responsive transcriptional regulator
830190	839162	8972	Predicted by at least one method	WP_023302365.1		MT472_RS04090	831941	835381	1	molybdopterin-dependent oxidoreductase
830190	839162	8972	Predicted by at least one method			MT472_RS04095	835704	836438	1	IS5 family transposase
830190	839162	8972	Predicted by at least one method	WP_016154430.1	def	MT472_RS04100	836427	836879	-1	peptide deformylase
830190	839162	8972	Predicted by at least one method	WP_016154429.1		MT472_RS04105	837056	838423	-1	OprD family outer membrane porin
830190	839162	8972	Predicted by at least one method	WP_016154428.1		MT472_RS04110	838806	839162	1	hypothetical protein
845236	850850	5614	Predicted by at least one method	WP_016154418.1		MT472_RS04150	845236	847197	-1	DUF3732 domain-containing protein
845236	850850	5614	Predicted by at least one method	WP_016154417.1		MT472_RS04155	847194	847682	-1	DUF6521 family protein
845236	850850	5614	Predicted by at least one method	WP_016154416.1		MT472_RS04160	847679	848902	-1	hypothetical protein
845236	850850	5614	Predicted by at least one method	WP_016154415.1		MT472_RS04165	849470	850492	-1	IS110 family transposase
845236	850850	5614	Predicted by at least one method	WP_223226790.1		MT472_RS04170	850668	850850	1	sporulation transcriptional regulator SpoIIID
942277	975549	33272	Predicted by at least one method	WP_038423595.1		MT472_RS04640	942277	943473	1	tyrosine-type recombinase/integrase
942277	975549	33272	Predicted by at least one method	WP_038423593.1		MT472_RS04645	943785	944648	1	arginase family protein
942277	975549	33272	Predicted by at least one method	WP_038423591.1		MT472_RS04650	944735	945307	1	TetR/AcrR family transcriptional regulator
942277	975549	33272	Predicted by at least one method	WP_000219087.1		MT472_RS04655	945387	946625	-1	IS110 family transposase
942277	975549	33272	Predicted by at least one method	WP_038423589.1		MT472_RS04660	946959	947864	-1	LysR family transcriptional regulator
942277	975549	33272	Predicted by at least one method	WP_196560098.1		MT472_RS04665	948065	949279	1	NAD(P)-dependent alcohol dehydrogenase
942277	975549	33272	Predicted by at least one method	WP_038423584.1		MT472_RS04670	949321	949779	1	cupin domain-containing protein
942277	975549	33272	Predicted by at least one method	WP_038423582.1		MT472_RS04675	949792	950568	1	carboxymuconolactone decarboxylase family protein
942277	975549	33272	Predicted by at least one method	WP_038423580.1		MT472_RS04680	950591	951328	1	SDR family oxidoreductase
942277	975549	33272	Predicted by at least one method	WP_038423578.1		MT472_RS04685	951527	952735	1	MFS transporter
942277	975549	33272	Predicted by at least one method	WP_047068999.1		MT472_RS04690	952821	953864	1	alpha/beta hydrolase
942277	975549	33272	Predicted by at least one method	WP_012968013.1		MT472_RS04695	953929	954357	1	cyclophilin-like fold protein
942277	975549	33272	Predicted by at least one method	WP_000219087.1		MT472_RS04700	954470	955708	-1	IS110 family transposase
942277	975549	33272	Predicted by at least one method	WP_224266805.1		MT472_RS04705	956248	956547	-1	helix-turn-helix domain-containing protein
942277	975549	33272	Predicted by at least one method	WP_038423574.1		MT472_RS04710	956646	956897	-1	DUF1471 domain-containing protein
942277	975549	33272	Predicted by at least one method	WP_038423572.1		MT472_RS04715	957021	957812	-1	SDR family oxidoreductase
942277	975549	33272	Predicted by at least one method	WP_038423571.1		MT472_RS04720	957961	958854	1	LysR family transcriptional regulator
942277	975549	33272	Predicted by at least one method	WP_038423569.1		MT472_RS04725	958889	959878	-1	aldo/keto reductase
942277	975549	33272	Predicted by at least one method	WP_032694017.1		MT472_RS04730	959905	960756	-1	aldo/keto reductase
942277	975549	33272	Predicted by at least one method	WP_000019445.1		MT472_RS04735	960912	961892	1	IS5-like element ISKpn26 family transposase
942277	975549	33272	Predicted by at least one method	WP_042946032.1		MT472_RS04740	962555	963394	1	hypothetical protein
942277	975549	33272	Predicted by at least one method	WP_038423567.1		MT472_RS04745	963364	964428	-1	alpha/beta fold hydrolase
942277	975549	33272	Predicted by at least one method	WP_032694020.1		MT472_RS04750	964536	965120	-1	flavodoxin
942277	975549	33272	Predicted by at least one method	WP_038423565.1		MT472_RS04755	965130	965891	-1	carboxymuconolactone decarboxylase family protein
942277	975549	33272	Predicted by at least one method	WP_038423563.1		MT472_RS04760	965869	966345	-1	cupin domain-containing protein
942277	975549	33272	Predicted by at least one method	WP_038423561.1		MT472_RS04765	966411	967868	-1	heavy metal sensor histidine kinase
942277	975549	33272	Predicted by at least one method	WP_014839488.1		MT472_RS04770	967884	968564	-1	heavy metal response regulator transcription factor
942277	975549	33272	Predicted by at least one method	WP_014839487.1		MT472_RS04775	968579	969745	-1	aldo/keto reductase
942277	975549	33272	Predicted by at least one method	WP_223226772.1		MT472_RS04780	970020	971045	1	alpha/beta hydrolase
942277	975549	33272	Predicted by at least one method	WP_014839485.1		MT472_RS04785	971046	971198	-1	hypothetical protein
942277	975549	33272	Predicted by at least one method	WP_038423555.1		MT472_RS04790	971304	971984	1	nitroreductase
942277	975549	33272	Predicted by at least one method	WP_042946031.1		MT472_RS04795	971992	973194	-1	multidrug effflux MFS transporter
942277	975549	33272	Predicted by at least one method	WP_232393358.1		MT472_RS04800	973343	973627	-1	zinc-ribbon domain-containing protein
942277	975549	33272	Predicted by at least one method	WP_014839483.1		MT472_RS04805	973854	974204	1	transcriptional regulator
942277	975549	33272	Predicted by at least one method	WP_014839482.1	arsB	MT472_RS04810	974257	975549	1	arsenite efflux transporter membrane subunit ArsB
942277	947864	5587	Predicted by at least one method	WP_038423595.1		MT472_RS04640	942277	943473	1	tyrosine-type recombinase/integrase
942277	947864	5587	Predicted by at least one method	WP_038423593.1		MT472_RS04645	943785	944648	1	arginase family protein
942277	947864	5587	Predicted by at least one method	WP_038423591.1		MT472_RS04650	944735	945307	1	TetR/AcrR family transcriptional regulator
942277	947864	5587	Predicted by at least one method	WP_000219087.1		MT472_RS04655	945387	946625	-1	IS110 family transposase
942277	947864	5587	Predicted by at least one method	WP_038423589.1		MT472_RS04660	946959	947864	-1	LysR family transcriptional regulator
1013334	1047344	34010	Predicted by at least one method	WP_014226703.1		MT472_RS04980	1013334	1013840	-1	MarR family transcriptional regulator
1013334	1047344	34010	Predicted by at least one method	WP_244673313.1		MT472_RS04985	1014071	1015504	-1	hypothetical protein
1013334	1047344	34010	Predicted by at least one method	WP_244673314.1		MT472_RS04990	1015507	1015677	-1	hypothetical protein
1013334	1047344	34010	Predicted by at least one method	WP_244673315.1		MT472_RS04995	1015674	1017668	-1	right-handed parallel beta-helix repeat-containing protein
1013334	1047344	34010	Predicted by at least one method	WP_047935338.1		MT472_RS05000	1017661	1018287	-1	tail fiber assembly protein
1013334	1047344	34010	Predicted by at least one method	WP_047935337.1		MT472_RS05005	1018287	1019030	-1	phage tail protein
1013334	1047344	34010	Predicted by at least one method	WP_244673316.1		MT472_RS05010	1019042	1019698	-1	DUF2313 domain-containing protein
1013334	1047344	34010	Predicted by at least one method	WP_047935334.1		MT472_RS05015	1019695	1020756	-1	baseplate J/gp47 family protein
1013334	1047344	34010	Predicted by at least one method	WP_047935333.1		MT472_RS05020	1020756	1021112	-1	phage GP46 family protein
1013334	1047344	34010	Predicted by at least one method	WP_047935332.1		MT472_RS05025	1021178	1021759	-1	phage baseplate assembly protein V
1013334	1047344	34010	Predicted by at least one method	WP_047935331.1		MT472_RS05030	1021743	1022987	-1	tail protein
1013334	1047344	34010	Predicted by at least one method	WP_244673317.1		MT472_RS05035	1022971	1024284	-1	DNA circularization N-terminal domain-containing protein
1013334	1047344	34010	Predicted by at least one method	WP_047935327.1		MT472_RS05040	1024284	1026506	-1	phage tail tape measure protein
1013334	1047344	34010	Predicted by at least one method	WP_227528640.1		MT472_RS05045	1026626	1027030	-1	hypothetical protein
1013334	1047344	34010	Predicted by at least one method	WP_047935326.1		MT472_RS05050	1027030	1027404	-1	hypothetical protein
1013334	1047344	34010	Predicted by at least one method	WP_047935324.1		MT472_RS05055	1027416	1028834	-1	phage tail sheath subtilisin-like domain-containing protein
1013334	1047344	34010	Predicted by at least one method	WP_047935322.1		MT472_RS05060	1028834	1029031	-1	DUF2635 domain-containing protein
1013334	1047344	34010	Predicted by at least one method	WP_047935321.1		MT472_RS05065	1029021	1029671	-1	DUF1834 family protein
1013334	1047344	34010	Predicted by at least one method	WP_047935319.1		MT472_RS05070	1029668	1030096	-1	DUF1320 domain-containing protein
1013334	1047344	34010	Predicted by at least one method	WP_244673318.1		MT472_RS05075	1030109	1030564	-1	HI1506-related protein
1013334	1047344	34010	Predicted by at least one method	WP_047935315.1		MT472_RS05080	1030565	1031473	-1	Mu-like prophage major head subunit gpT family protein
1013334	1047344	34010	Predicted by at least one method	WP_047935313.1		MT472_RS05085	1031485	1031880	-1	hypothetical protein
1013334	1047344	34010	Predicted by at least one method	WP_047935312.1		MT472_RS05090	1031873	1032958	-1	phage protease
1013334	1047344	34010	Predicted by at least one method	WP_047935311.1		MT472_RS05095	1033193	1033738	-1	phage virion morphogenesis protein
1013334	1047344	34010	Predicted by at least one method	WP_047935309.1		MT472_RS05100	1033728	1034999	-1	minor capsid protein
1013334	1047344	34010	Predicted by at least one method	WP_047935308.1		MT472_RS05105	1034992	1036560	-1	DUF935 domain-containing protein
1013334	1047344	34010	Predicted by at least one method	WP_244673319.1	terL	MT472_RS05110	1036560	1038260	-1	phage terminase large subunit
1013334	1047344	34010	Predicted by at least one method	WP_047935305.1		MT472_RS05115	1038263	1038592	-1	hypothetical protein
1013334	1047344	34010	Predicted by at least one method	WP_047935304.1		MT472_RS05120	1038596	1038799	-1	hypothetical protein
1013334	1047344	34010	Predicted by at least one method	WP_047935302.1		MT472_RS05125	1038840	1039328	1	hypothetical protein
1013334	1047344	34010	Predicted by at least one method	WP_023158168.1		MT472_RS05130	1039373	1039873	-1	DUF1804 family protein
1013334	1047344	34010	Predicted by at least one method	WP_047935299.1		MT472_RS05135	1039875	1040189	-1	hypothetical protein
1013334	1047344	34010	Predicted by at least one method	WP_047935298.1		MT472_RS05140	1040186	1040431	-1	hypothetical protein
1013334	1047344	34010	Predicted by at least one method	WP_047935296.1		MT472_RS05145	1040428	1041063	-1	hypothetical protein
1013334	1047344	34010	Predicted by at least one method	WP_047935294.1		MT472_RS05150	1041053	1041301	-1	DUF2644 domain-containing protein
1013334	1047344	34010	Predicted by at least one method	WP_047935293.1		MT472_RS05155	1041283	1041936	-1	glycoside hydrolase family 19 protein
1013334	1047344	34010	Predicted by at least one method	WP_047935291.1		MT472_RS05160	1042017	1042544	-1	hypothetical protein
1013334	1047344	34010	Predicted by at least one method	WP_047935289.1		MT472_RS05165	1042560	1042994	-1	hypothetical protein
1013334	1047344	34010	Predicted by at least one method	WP_047935288.1		MT472_RS05170	1042939	1043415	-1	regulatory protein GemA
1013334	1047344	34010	Predicted by at least one method	WP_047935286.1		MT472_RS05175	1043476	1043691	-1	hypothetical protein
1013334	1047344	34010	Predicted by at least one method	WP_053060062.1		MT472_RS05180	1043672	1044136	-1	hypothetical protein
1013334	1047344	34010	Predicted by at least one method	WP_047935283.1		MT472_RS05185	1044312	1044989	-1	hypothetical protein
1013334	1047344	34010	Predicted by at least one method	WP_047935281.1		MT472_RS05190	1045138	1045677	-1	hypothetical protein
1013334	1047344	34010	Predicted by at least one method	WP_047935279.1		MT472_RS05195	1045674	1045898	-1	hypothetical protein
1013334	1047344	34010	Predicted by at least one method	WP_047935277.1		MT472_RS05200	1046072	1046443	-1	hypothetical protein
1013334	1047344	34010	Predicted by at least one method	WP_047935273.1		MT472_RS05205	1046706	1047344	-1	DUF3164 family protein
1013334	1047344	34010	Predicted by at least one method	WP_047935272.1		MT472_RS05210	1047337	1047528	-1	hypothetical protein
1253168	1266022	12854	Predicted by at least one method	WP_024195068.1		MT472_RS06170	1253168	1254631	1	tyrosine-type recombinase/integrase
1253168	1266022	12854	Predicted by at least one method	WP_042945971.1		MT472_RS06175	1254628	1255218	1	hypothetical protein
1253168	1266022	12854	Predicted by at least one method	WP_042945969.1		MT472_RS06180	1255666	1256526	1	replication initiation protein
1253168	1266022	12854	Predicted by at least one method	WP_001513942.1		MT472_RS06185	1256523	1256777	1	hypothetical protein
1253168	1266022	12854	Predicted by at least one method	WP_001513941.1		MT472_RS06190	1256935	1257348	1	hypothetical protein
1253168	1266022	12854	Predicted by at least one method	WP_029701599.1		MT472_RS06195	1257537	1258181	-1	hypothetical protein
1253168	1266022	12854	Predicted by at least one method	WP_042945966.1		MT472_RS06200	1258495	1259721	-1	relaxase/mobilization nuclease domain-containing protein
1253168	1266022	12854	Predicted by at least one method	WP_042945965.1		MT472_RS06205	1259699	1260124	-1	hypothetical protein
1253168	1266022	12854	Predicted by at least one method	WP_042945963.1		MT472_RS06210	1260280	1260642	1	hypothetical protein
1253168	1266022	12854	Predicted by at least one method	WP_001513936.1		MT472_RS06215	1260869	1261498	1	hypothetical protein
1253168	1266022	12854	Predicted by at least one method	WP_029701605.1		MT472_RS06220	1261587	1262492	-1	hypothetical protein
1253168	1266022	12854	Predicted by at least one method	WP_224357279.1		MT472_RS06225	1262520	1262951	-1	Mov34/MPN/PAD-1 family protein
1253168	1266022	12854	Predicted by at least one method	WP_071889453.1		MT472_RS06230	1263001	1264875	-1	ThiF family adenylyltransferase
1253168	1266022	12854	Predicted by at least one method	WP_071889452.1		MT472_RS06235	1264868	1266022	-1	hypothetical protein
1416097	1524472	108375	Predicted by at least one method	WP_223433957.1		MT472_RS07005	1416097	1416794	-1	IS1 family transposase
1416097	1524472	108375	Predicted by at least one method			MT472_RS07010	1417408	1417494	1	type VI secretion system contractile sheath small subunit
1416097	1524472	108375	Predicted by at least one method	WP_032720459.1	tssA	MT472_RS07015	1417612	1419186	1	type VI secretion system protein TssA
1416097	1524472	108375	Predicted by at least one method	WP_032720465.1		MT472_RS07020	1419287	1419766	1	hypothetical protein
1416097	1524472	108375	Predicted by at least one method	WP_032931761.1		MT472_RS07025	1421150	1422256	1	hypothetical protein
1416097	1524472	108375	Predicted by at least one method	WP_016157240.1		MT472_RS07030	1422713	1424692	-1	hypothetical protein
1416097	1524472	108375	Predicted by at least one method	WP_032931759.1		MT472_RS07035	1424689	1425195	-1	hypothetical protein
1416097	1524472	108375	Predicted by at least one method	WP_042945865.1		MT472_RS07040	1425192	1426400	-1	hypothetical protein
1416097	1524472	108375	Predicted by at least one method	WP_042945864.1		MT472_RS07045	1426865	1427809	1	zincin-like metallopeptidase domain-containing protein
1416097	1524472	108375	Predicted by at least one method	WP_016157235.1		MT472_RS07050	1428132	1428368	1	type II toxin-antitoxin system CcdA family antitoxin
1416097	1524472	108375	Predicted by at least one method	WP_016157234.1		MT472_RS07055	1428371	1428685	1	CcdB family protein
1416097	1524472	108375	Predicted by at least one method	WP_016157233.1		MT472_RS07060	1428682	1429434	-1	hypothetical protein
1416097	1524472	108375	Predicted by at least one method	WP_042945862.1		MT472_RS07065	1429443	1431179	-1	type IV secretory system conjugative DNA transfer family protein
1416097	1524472	108375	Predicted by at least one method	WP_016157231.1		MT472_RS07070	1431956	1432261	-1	hypothetical protein
1416097	1524472	108375	Predicted by at least one method	WP_016157230.1		MT472_RS07075	1432308	1432610	-1	TrbM/KikA/MpfK family conjugal transfer protein
1416097	1524472	108375	Predicted by at least one method	WP_016157229.1		MT472_RS07080	1432659	1433057	-1	cag pathogenicity island Cag12 family protein
1416097	1524472	108375	Predicted by at least one method	WP_016157228.1	virB11	MT472_RS07085	1433054	1434079	-1	P-type DNA transfer ATPase VirB11
1416097	1524472	108375	Predicted by at least one method	WP_016157227.1		MT472_RS07090	1434069	1435322	-1	TrbI/VirB10 family protein
1416097	1524472	108375	Predicted by at least one method	WP_016157226.1	virB9	MT472_RS07095	1435342	1436244	-1	P-type conjugative transfer protein VirB9
1416097	1524472	108375	Predicted by at least one method	WP_016157225.1		MT472_RS07100	1436244	1436927	-1	type IV secretion system protein
1416097	1524472	108375	Predicted by at least one method	WP_016157224.1		MT472_RS07105	1436920	1437057	-1	hypothetical protein
1416097	1524472	108375	Predicted by at least one method	WP_016157223.1		MT472_RS07110	1437150	1438214	-1	type IV secretion system protein
1416097	1524472	108375	Predicted by at least one method	WP_016157222.1		MT472_RS07115	1438225	1438452	-1	EexN family lipoprotein
1416097	1524472	108375	Predicted by at least one method	WP_016157221.1		MT472_RS07120	1438464	1439168	-1	type IV secretion system protein
1416097	1524472	108375	Predicted by at least one method	WP_016157220.1		MT472_RS07125	1439189	1441933	-1	VirB3 family type IV secretion system protein
1416097	1524472	108375	Predicted by at least one method	WP_032931998.1		MT472_RS07130	1441944	1442237	-1	TrbC/VirB2 family protein
1416097	1524472	108375	Predicted by at least one method	WP_016157218.1		MT472_RS07135	1442237	1442947	-1	lytic transglycosylase domain-containing protein
1416097	1524472	108375	Predicted by at least one method	WP_016157217.1		MT472_RS07140	1443018	1443251	-1	hypothetical protein
1416097	1524472	108375	Predicted by at least one method	WP_016157216.1		MT472_RS07145	1443646	1443855	-1	TraR/DksA family transcriptional regulator
1416097	1524472	108375	Predicted by at least one method	WP_016157215.1		MT472_RS07150	1443845	1444429	-1	DUF2857 domain-containing protein
1416097	1524472	108375	Predicted by at least one method	WP_016157214.1		MT472_RS07155	1444553	1444738	-1	AlpA family transcriptional regulator
1416097	1524472	108375	Predicted by at least one method	WP_016157214.1		MT472_RS07160	1444925	1445110	-1	AlpA family transcriptional regulator
1416097	1524472	108375	Predicted by at least one method	WP_016157213.1		MT472_RS07165	1445251	1446177	-1	hypothetical protein
1416097	1524472	108375	Predicted by at least one method	WP_016157212.1		MT472_RS07170	1446528	1449599	-1	efflux RND transporter permease subunit
1416097	1524472	108375	Predicted by at least one method	WP_016157211.1		MT472_RS07175	1449596	1450687	-1	efflux RND transporter periplasmic adaptor subunit
1416097	1524472	108375	Predicted by at least one method	WP_158650800.1		MT472_RS07180	1450834	1451769	-1	MipA/OmpV family protein
1416097	1524472	108375	Predicted by at least one method	WP_016947617.1		MT472_RS07185	1451795	1452775	1	IS5 family transposase
1416097	1524472	108375	Predicted by at least one method	WP_223433957.1		MT472_RS07190	1452930	1453627	-1	IS1 family transposase
1416097	1524472	108375	Predicted by at least one method	WP_077255282.1		MT472_RS07195	1453777	1455225	1	sensor histidine kinase
1416097	1524472	108375	Predicted by at least one method	WP_016157208.1		MT472_RS07200	1455222	1455881	1	response regulator transcription factor
1416097	1524472	108375	Predicted by at least one method			MT472_RS07205	1455894	1456060	1	IS66 family transposase
1416097	1524472	108375	Predicted by at least one method	WP_032931751.1		MT472_RS07210	1456283	1457530	-1	tyrosine-type recombinase/integrase
1416097	1524472	108375	Predicted by at least one method	WP_016157206.1		MT472_RS07215	1457809	1458828	-1	SAVED domain-containing protein
1416097	1524472	108375	Predicted by at least one method	WP_196808776.1		MT472_RS07220	1458879	1459346	-1	Mov34/MPN/PAD-1 family protein
1416097	1524472	108375	Predicted by at least one method	WP_016157204.1		MT472_RS07225	1459333	1461051	-1	ThiF family adenylyltransferase
1416097	1524472	108375	Predicted by at least one method	WP_016157203.1		MT472_RS07230	1461048	1462253	-1	nucleotidyltransferase
1416097	1524472	108375	Predicted by at least one method	WP_016157202.1		MT472_RS07235	1462620	1463222	-1	hypothetical protein
1416097	1524472	108375	Predicted by at least one method	WP_004118622.1	istA	MT472_RS07240	1463723	1465222	1	IS21 family transposase
1416097	1524472	108375	Predicted by at least one method	WP_038423655.1	istB	MT472_RS07245	1465219	1465974	1	IS21-like element ISEc10 family helper ATPase IstB
1416097	1524472	108375	Predicted by at least one method	WP_016157201.1		MT472_RS07250	1466893	1467453	1	3'-5' exonuclease
1416097	1524472	108375	Predicted by at least one method	WP_231392234.1		MT472_RS07255	1467462	1467647	-1	hypothetical protein
1416097	1524472	108375	Predicted by at least one method	WP_016157199.1		MT472_RS07260	1468028	1469707	-1	ThiF family adenylyltransferase
1416097	1524472	108375	Predicted by at least one method	WP_016157198.1		MT472_RS07265	1469732	1471006	-1	nucleotidyltransferase
1416097	1524472	108375	Predicted by at least one method	WP_206615136.1		MT472_RS07270	1471020	1472501	-1	SAVED domain-containing protein
1416097	1524472	108375	Predicted by at least one method	WP_103433514.1		MT472_RS07275	1472891	1474002	1	IS3 family transposase
1416097	1524472	108375	Predicted by at least one method	WP_016157194.1		MT472_RS07280	1474527	1475768	-1	integrase domain-containing protein
1416097	1524472	108375	Predicted by at least one method	WP_244673325.1		MT472_RS07285	1476064	1477278	-1	DUF3596 domain-containing protein
1416097	1524472	108375	Predicted by at least one method	WP_032422780.1		MT472_RS07290	1477233	1477445	-1	hypothetical protein
1416097	1524472	108375	Predicted by at least one method	WP_177951776.1		MT472_RS07295	1477453	1477599	-1	hypothetical protein
1416097	1524472	108375	Predicted by at least one method	WP_244673372.1		MT472_RS07300	1477672	1477905	-1	hypothetical protein
1416097	1524472	108375	Predicted by at least one method			MT472_RS07305	1478275	1478481	-1	ATPase
1416097	1524472	108375	Predicted by at least one method	WP_244673326.1		MT472_RS07310	1478478	1478708	-1	hypothetical protein
1416097	1524472	108375	Predicted by at least one method	WP_244673327.1		MT472_RS07315	1478705	1478929	-1	hypothetical protein
1416097	1524472	108375	Predicted by at least one method	WP_244673328.1		MT472_RS07320	1478913	1479347	-1	hypothetical protein
1416097	1524472	108375	Predicted by at least one method	WP_244673373.1		MT472_RS07325	1479340	1480182	-1	DNA-binding protein
1416097	1524472	108375	Predicted by at least one method	WP_244673329.1		MT472_RS07330	1480182	1480403	-1	hypothetical protein
1416097	1524472	108375	Predicted by at least one method	WP_244673330.1		MT472_RS07335	1480403	1480816	-1	hypothetical protein
1416097	1524472	108375	Predicted by at least one method	WP_244673331.1		MT472_RS07340	1480813	1481034	-1	hypothetical protein
1416097	1524472	108375	Predicted by at least one method	WP_244673332.1		MT472_RS07345	1481006	1481170	-1	hypothetical protein
1416097	1524472	108375	Predicted by at least one method	WP_244673333.1		MT472_RS07350	1481210	1481557	-1	hypothetical protein
1416097	1524472	108375	Predicted by at least one method	WP_046387675.1		MT472_RS07355	1481538	1481747	-1	hypothetical protein
1416097	1524472	108375	Predicted by at least one method	WP_128910071.1		MT472_RS07360	1481860	1482123	-1	hypothetical protein
1416097	1524472	108375	Predicted by at least one method	WP_244673334.1		MT472_RS07365	1482186	1482407	-1	hypothetical protein
1416097	1524472	108375	Predicted by at least one method	WP_244673335.1		MT472_RS07370	1482382	1482588	-1	hypothetical protein
1416097	1524472	108375	Predicted by at least one method	WP_128910070.1		MT472_RS07375	1482585	1482773	-1	hypothetical protein
1416097	1524472	108375	Predicted by at least one method	WP_244673336.1		MT472_RS07380	1482770	1482961	-1	hypothetical protein
1416097	1524472	108375	Predicted by at least one method	WP_128910068.1		MT472_RS07385	1482958	1483164	-1	hypothetical protein
1416097	1524472	108375	Predicted by at least one method	WP_128910067.1		MT472_RS07390	1483303	1484004	-1	helix-turn-helix domain-containing protein
1416097	1524472	108375	Predicted by at least one method	WP_128910066.1		MT472_RS07395	1484109	1484318	1	hypothetical protein
1416097	1524472	108375	Predicted by at least one method	WP_158287944.1		MT472_RS07400	1484617	1485054	-1	hypothetical protein
1416097	1524472	108375	Predicted by at least one method	WP_158287943.1		MT472_RS07405	1485135	1485455	1	hypothetical protein
1416097	1524472	108375	Predicted by at least one method	WP_104460104.1		MT472_RS07410	1485529	1486458	1	helix-turn-helix domain-containing protein
1416097	1524472	108375	Predicted by at least one method	WP_047723982.1		MT472_RS07415	1486470	1487348	1	ATP-binding protein
1416097	1524472	108375	Predicted by at least one method	WP_104460105.1		MT472_RS07420	1487345	1488700	1	replicative DNA helicase
1416097	1524472	108375	Predicted by at least one method	WP_154946123.1		MT472_RS07425	1488710	1489525	1	antitermination protein
1416097	1524472	108375	Predicted by at least one method	WP_071717307.1		MT472_RS07430	1489970	1490293	1	four-helix bundle copper-binding protein
1416097	1524472	108375	Predicted by at least one method	WP_142395353.1		MT472_RS07435	1490818	1491117	1	phage holin family protein
1416097	1524472	108375	Predicted by at least one method	WP_042944969.1		MT472_RS07440	1491114	1491656	1	glycoside hydrolase family 108 protein
1416097	1524472	108375	Predicted by at least one method	WP_042944971.1		MT472_RS07445	1491653	1491997	1	hypothetical protein
1416097	1524472	108375	Predicted by at least one method	WP_014837906.1		MT472_RS07450	1491994	1492269	1	hypothetical protein
1416097	1524472	108375	Predicted by at least one method	WP_047934964.1		MT472_RS07455	1492220	1492423	1	hypothetical protein
1416097	1524472	108375	Predicted by at least one method	WP_042944972.1		MT472_RS07460	1492497	1492682	1	hypothetical protein
1416097	1524472	108375	Predicted by at least one method	WP_244673337.1		MT472_RS07465	1493472	1494110	1	hypothetical protein
1416097	1524472	108375	Predicted by at least one method	WP_177341182.1		MT472_RS07470	1494143	1494286	1	hypothetical protein
1416097	1524472	108375	Predicted by at least one method	WP_064388684.1		MT472_RS07475	1494283	1494570	-1	hypothetical protein
1416097	1524472	108375	Predicted by at least one method	WP_042944975.1		MT472_RS07480	1494895	1495458	1	hypothetical protein
1416097	1524472	108375	Predicted by at least one method	WP_042944976.1		MT472_RS07485	1495400	1497523	1	phage terminase large subunit family protein
1416097	1524472	108375	Predicted by at least one method	WP_032735077.1		MT472_RS07490	1497532	1497795	1	phage head-tail adapter protein
1416097	1524472	108375	Predicted by at least one method	WP_042944979.1		MT472_RS07495	1497795	1499432	1	phage portal protein
1416097	1524472	108375	Predicted by at least one method	WP_042944980.1		MT472_RS07500	1499429	1500298	1	S49 family peptidase
1416097	1524472	108375	Predicted by at least one method	WP_042944982.1		MT472_RS07505	1500300	1500878	1	hypothetical protein
1416097	1524472	108375	Predicted by at least one method	WP_042944983.1		MT472_RS07510	1500878	1501282	1	head decoration protein
1416097	1524472	108375	Predicted by at least one method	WP_042944984.1		MT472_RS07515	1501380	1502429	1	major capsid protein
1416097	1524472	108375	Predicted by at least one method	WP_042944986.1		MT472_RS07520	1502431	1502799	1	hypothetical protein
1416097	1524472	108375	Predicted by at least one method	WP_042944987.1		MT472_RS07525	1502805	1503164	1	hypothetical protein
1416097	1524472	108375	Predicted by at least one method	WP_042944989.1		MT472_RS07530	1503161	1503706	1	hypothetical protein
1416097	1524472	108375	Predicted by at least one method	WP_042944991.1		MT472_RS07535	1503710	1503889	1	DUF2635 domain-containing protein
1416097	1524472	108375	Predicted by at least one method	WP_042944993.1		MT472_RS07540	1503890	1505407	1	phage tail sheath subtilisin-like domain-containing protein
1416097	1524472	108375	Predicted by at least one method	WP_042944995.1		MT472_RS07545	1505411	1505779	1	phage tail tube protein
1416097	1524472	108375	Predicted by at least one method	WP_042944996.1		MT472_RS07550	1505783	1506061	1	phage tail assembly protein
1416097	1524472	108375	Predicted by at least one method	WP_244673338.1		MT472_RS07555	1506206	1507996	1	transglycosylase SLT domain-containing protein
1416097	1524472	108375	Predicted by at least one method	WP_136895630.1		MT472_RS07560	1508043	1508609	1	hypothetical protein
1416097	1524472	108375	Predicted by at least one method	WP_244673339.1		MT472_RS07565	1508666	1510066	1	DNA circularization N-terminal domain-containing protein
1416097	1524472	108375	Predicted by at least one method	WP_221841848.1		MT472_RS07570	1510063	1511139	1	phage tail protein
1416097	1524472	108375	Predicted by at least one method	WP_227697834.1		MT472_RS07575	1511136	1511714	1	phage baseplate assembly protein
1416097	1524472	108375	Predicted by at least one method	WP_244673340.1		MT472_RS07580	1511711	1512160	1	phage GP46 family protein
1416097	1524472	108375	Predicted by at least one method	WP_244673341.1		MT472_RS07585	1512150	1513298	1	baseplate J/gp47 family protein
1416097	1524472	108375	Predicted by at least one method	WP_071889437.1		MT472_RS07590	1513295	1513963	1	DUF2313 domain-containing protein
1416097	1524472	108375	Predicted by at least one method	WP_049870915.1		MT472_RS07595	1514003	1514674	1	hypothetical protein
1416097	1524472	108375	Predicted by at least one method	WP_042945012.1		MT472_RS07600	1514808	1516964	1	right-handed parallel beta-helix repeat-containing protein
1416097	1524472	108375	Predicted by at least one method	WP_244673342.1		MT472_RS07605	1516967	1518367	1	hypothetical protein
1416097	1524472	108375	Predicted by at least one method	WP_101836812.1		MT472_RS07610	1518448	1518741	1	hypothetical protein
1416097	1524472	108375	Predicted by at least one method	WP_244673343.1		MT472_RS07615	1518915	1519163	-1	DinI-like family protein
1416097	1524472	108375	Predicted by at least one method	WP_004104655.1	smpB	MT472_RS07625	1519941	1520423	-1	SsrA-binding protein SmpB
1416097	1524472	108375	Predicted by at least one method	WP_004123817.1		MT472_RS07630	1520573	1521010	1	type II toxin-antitoxin system RatA family toxin
1416097	1524472	108375	Predicted by at least one method	WP_014226445.1		MT472_RS07635	1521000	1521290	1	RnfH family protein
1416097	1524472	108375	Predicted by at least one method	WP_004123807.1	bamE	MT472_RS07640	1521357	1521698	-1	outer membrane protein assembly factor BamE
1416097	1524472	108375	Predicted by at least one method	WP_014839242.1	recN	MT472_RS07645	1521846	1523507	-1	DNA repair protein RecN
1416097	1524472	108375	Predicted by at least one method	WP_004123797.1	nadK	MT472_RS07650	1523594	1524472	-1	NAD(+) kinase
1421150	1426400	5250	Predicted by at least one method	WP_032931761.1		MT472_RS07025	1421150	1422256	1	hypothetical protein
1421150	1426400	5250	Predicted by at least one method	WP_016157240.1		MT472_RS07030	1422713	1424692	-1	hypothetical protein
1421150	1426400	5250	Predicted by at least one method	WP_032931759.1		MT472_RS07035	1424689	1425195	-1	hypothetical protein
1421150	1426400	5250	Predicted by at least one method	WP_042945865.1		MT472_RS07040	1425192	1426400	-1	hypothetical protein
1443018	1451769	8751	Predicted by at least one method	WP_016157217.1		MT472_RS07140	1443018	1443251	-1	hypothetical protein
1443018	1451769	8751	Predicted by at least one method	WP_016157216.1		MT472_RS07145	1443646	1443855	-1	TraR/DksA family transcriptional regulator
1443018	1451769	8751	Predicted by at least one method	WP_016157215.1		MT472_RS07150	1443845	1444429	-1	DUF2857 domain-containing protein
1443018	1451769	8751	Predicted by at least one method	WP_016157214.1		MT472_RS07155	1444553	1444738	-1	AlpA family transcriptional regulator
1443018	1451769	8751	Predicted by at least one method	WP_016157214.1		MT472_RS07160	1444925	1445110	-1	AlpA family transcriptional regulator
1443018	1451769	8751	Predicted by at least one method	WP_016157213.1		MT472_RS07165	1445251	1446177	-1	hypothetical protein
1443018	1451769	8751	Predicted by at least one method	WP_016157212.1		MT472_RS07170	1446528	1449599	-1	efflux RND transporter permease subunit
1443018	1451769	8751	Predicted by at least one method	WP_016157211.1		MT472_RS07175	1449596	1450687	-1	efflux RND transporter periplasmic adaptor subunit
1443018	1451769	8751	Predicted by at least one method	WP_158650800.1		MT472_RS07180	1450834	1451769	-1	MipA/OmpV family protein
1457809	1463222	5413	Predicted by at least one method	WP_016157206.1		MT472_RS07215	1457809	1458828	-1	SAVED domain-containing protein
1457809	1463222	5413	Predicted by at least one method	WP_196808776.1		MT472_RS07220	1458879	1459346	-1	Mov34/MPN/PAD-1 family protein
1457809	1463222	5413	Predicted by at least one method	WP_016157204.1		MT472_RS07225	1459333	1461051	-1	ThiF family adenylyltransferase
1457809	1463222	5413	Predicted by at least one method	WP_016157203.1		MT472_RS07230	1461048	1462253	-1	nucleotidyltransferase
1457809	1463222	5413	Predicted by at least one method	WP_016157202.1		MT472_RS07235	1462620	1463222	-1	hypothetical protein
1466893	1472501	5608	Predicted by at least one method	WP_016157201.1		MT472_RS07250	1466893	1467453	1	3'-5' exonuclease
1466893	1472501	5608	Predicted by at least one method	WP_231392234.1		MT472_RS07255	1467462	1467647	-1	hypothetical protein
1466893	1472501	5608	Predicted by at least one method	WP_016157199.1		MT472_RS07260	1468028	1469707	-1	ThiF family adenylyltransferase
1466893	1472501	5608	Predicted by at least one method	WP_016157198.1		MT472_RS07265	1469732	1471006	-1	nucleotidyltransferase
1466893	1472501	5608	Predicted by at least one method	WP_206615136.1		MT472_RS07270	1471020	1472501	-1	SAVED domain-containing protein
1543398	1553682	10284	Predicted by at least one method	WP_032420022.1		MT472_RS07760	1543054	1543401	-1	GPW/gp25 family protein
1543398	1553682	10284	Predicted by at least one method	WP_241774443.1		MT472_RS07765	1543398	1543985	-1	phage baseplate assembly protein V
1543398	1553682	10284	Predicted by at least one method	WP_047935002.1		MT472_RS07770	1544102	1544551	-1	phage virion morphogenesis protein
1543398	1553682	10284	Predicted by at least one method	WP_047935003.1		MT472_RS07775	1544544	1545011	-1	phage tail protein
1543398	1553682	10284	Predicted by at least one method	WP_224324100.1	lysC	MT472_RS07780	1544974	1545225	-1	Rz1-like lysis system protein LysC
1543398	1553682	10284	Predicted by at least one method	WP_047935004.1	lysB	MT472_RS07785	1545107	1545538	-1	Rz-like lysis system protein LysB
1543398	1553682	10284	Predicted by at least one method	WP_042945833.1		MT472_RS07790	1545535	1546032	-1	glycoside hydrolase family 104 protein
1543398	1553682	10284	Predicted by at least one method	WP_009309693.1		MT472_RS07795	1546019	1546309	-1	phage holin family protein
1543398	1553682	10284	Predicted by at least one method	WP_004175163.1		MT472_RS07800	1546314	1546517	-1	tail protein X
1543398	1553682	10284	Predicted by at least one method	WP_047935005.1		MT472_RS07805	1546517	1547023	-1	head completion/stabilization protein
1543398	1553682	10284	Predicted by at least one method	WP_047935006.1		MT472_RS07810	1547120	1547863	-1	terminase endonuclease subunit
1543398	1553682	10284	Predicted by at least one method	WP_047935007.1		MT472_RS07815	1547867	1548925	-1	phage major capsid protein, P2 family
1543398	1553682	10284	Predicted by at least one method	WP_047935008.1		MT472_RS07820	1548999	1549853	-1	GPO family capsid scaffolding protein
1543398	1553682	10284	Predicted by at least one method	WP_047935009.1		MT472_RS07825	1550019	1551788	1	terminase ATPase subunit family protein
1543398	1553682	10284	Predicted by at least one method	WP_047935010.1		MT472_RS07830	1551788	1552831	1	phage portal protein
1543398	1553682	10284	Predicted by at least one method	WP_047935011.1		MT472_RS07835	1553263	1553493	-1	DinI-like family protein
1543398	1553682	10284	Predicted by at least one method	WP_032419998.1		MT472_RS07840	1553497	1553682	-1	hypothetical protein
1611025	1653205	42180	Predicted by at least one method	WP_103433517.1		MT472_RS08140	1611025	1611261	-1	hypothetical protein
1611025	1653205	42180	Predicted by at least one method	WP_103433518.1		MT472_RS08145	1611254	1611664	-1	hypothetical protein
1611025	1653205	42180	Predicted by at least one method	WP_227528645.1		MT472_RS08150	1611661	1612341	-1	hypothetical protein
1611025	1653205	42180	Predicted by at least one method	WP_103433519.1		MT472_RS08155	1612345	1612533	-1	diguanylate phosphodiesterase
1611025	1653205	42180	Predicted by at least one method	WP_244673346.1		MT472_RS08160	1612533	1612907	-1	HNH endonuclease
1611025	1653205	42180	Predicted by at least one method	WP_103433521.1		MT472_RS08165	1612908	1613663	-1	hypothetical protein
1611025	1653205	42180	Predicted by at least one method	WP_103433522.1		MT472_RS08170	1613656	1613964	-1	hypothetical protein
1611025	1653205	42180	Predicted by at least one method	WP_102003680.1		MT472_RS08175	1613961	1614089	-1	integrase
1611025	1653205	42180	Predicted by at least one method	WP_244673347.1		MT472_RS08180	1614283	1615143	-1	DNA-binding protein
1611025	1653205	42180	Predicted by at least one method	WP_103433523.1		MT472_RS08185	1615224	1616036	-1	DUF2303 family protein
1611025	1653205	42180	Predicted by at least one method	WP_004104278.1		MT472_RS08190	1616078	1616437	-1	hypothetical protein
1611025	1653205	42180	Predicted by at least one method	WP_244673348.1		MT472_RS08195	1616800	1617369	-1	hypothetical protein
1611025	1653205	42180	Predicted by at least one method	WP_211116943.1		MT472_RS08200	1617788	1618447	-1	helix-turn-helix domain-containing protein
1611025	1653205	42180	Predicted by at least one method	WP_154059051.1		MT472_RS08205	1618539	1618736	1	Cro/CI family transcriptional regulator
1611025	1653205	42180	Predicted by at least one method	WP_048985418.1		MT472_RS08210	1618762	1619232	1	hypothetical protein
1611025	1653205	42180	Predicted by at least one method	WP_080795237.1		MT472_RS08215	1619268	1619546	1	hypothetical protein
1611025	1653205	42180	Predicted by at least one method	WP_244673349.1		MT472_RS08220	1619709	1619984	1	NUMOD4 domain-containing protein
1611025	1653205	42180	Predicted by at least one method	WP_244673350.1		MT472_RS08225	1619977	1621506	1	DEAD/DEAH box helicase
1611025	1653205	42180	Predicted by at least one method	WP_244673351.1		MT472_RS08230	1621503	1622474	1	toprim domain-containing protein
1611025	1653205	42180	Predicted by at least one method	WP_244673352.1		MT472_RS08235	1622444	1623088	1	recombination protein NinG
1611025	1653205	42180	Predicted by at least one method	WP_244673353.1		MT472_RS08240	1623085	1623729	1	MT-A70 family methyltransferase
1611025	1653205	42180	Predicted by at least one method	WP_064372835.1		MT472_RS08245	1623719	1624123	1	antitermination protein
1611025	1653205	42180	Predicted by at least one method			MT472_RS08250	1624239	1625383	-1	IS4 family transposase
1611025	1653205	42180	Predicted by at least one method	WP_064824433.1		MT472_RS08255	1625578	1625769	1	hypothetical protein
1611025	1653205	42180	Predicted by at least one method	WP_244673354.1		MT472_RS08260	1625920	1626972	1	site-specific DNA-methyltransferase
1611025	1653205	42180	Predicted by at least one method	WP_064824431.1		MT472_RS08265	1627120	1627506	1	phage holin family protein
1611025	1653205	42180	Predicted by at least one method	WP_071925147.1		MT472_RS08270	1627493	1627774	1	phage holin family protein
1611025	1653205	42180	Predicted by at least one method	WP_244673355.1		MT472_RS08275	1627774	1628403	1	glycoside hydrolase family 19 protein
1611025	1653205	42180	Predicted by at least one method	WP_244673356.1		MT472_RS08280	1628411	1628686	1	hypothetical protein
1611025	1653205	42180	Predicted by at least one method	WP_049100925.1		MT472_RS08285	1628637	1628822	1	hypothetical protein
1611025	1653205	42180	Predicted by at least one method	WP_064398221.1		MT472_RS08290	1628819	1629061	1	hypothetical protein
1611025	1653205	42180	Predicted by at least one method	WP_017146255.1		MT472_RS08295	1629125	1629370	1	DUF2560 family protein
1611025	1653205	42180	Predicted by at least one method	WP_162933698.1	bamE	MT472_RS08300	1629479	1629856	1	outer membrane protein assembly factor BamE
1611025	1653205	42180	Predicted by at least one method	WP_154930470.1		MT472_RS08305	1629924	1630109	1	hypothetical protein
1611025	1653205	42180	Predicted by at least one method	WP_004849299.1		MT472_RS08310	1630432	1630923	1	DUF1441 family protein
1611025	1653205	42180	Predicted by at least one method	WP_004849300.1		MT472_RS08315	1630923	1633031	1	phage terminase large subunit family protein
1611025	1653205	42180	Predicted by at least one method	WP_004849302.1		MT472_RS08320	1633028	1633243	1	hypothetical protein
1611025	1653205	42180	Predicted by at least one method	WP_004849303.1		MT472_RS08325	1633240	1634739	1	phage portal protein
1611025	1653205	42180	Predicted by at least one method	WP_244673357.1		MT472_RS08330	1634753	1636708	1	Clp protease ClpP
1611025	1653205	42180	Predicted by at least one method	WP_004849307.1		MT472_RS08335	1636790	1637116	1	DUF2190 family protein
1611025	1653205	42180	Predicted by at least one method	WP_032721347.1		MT472_RS08340	1637109	1637402	1	ATP-binding protein
1611025	1653205	42180	Predicted by at least one method	WP_004849310.1		MT472_RS08345	1637392	1637943	1	phage tail protein
1611025	1653205	42180	Predicted by at least one method	WP_004849313.1		MT472_RS08350	1637940	1638338	1	tail protein
1611025	1653205	42180	Predicted by at least one method			MT472_RS08355	1638346	1638807	1	phage tail protein
1611025	1653205	42180	Predicted by at least one method	WP_004849317.1		MT472_RS08360	1638871	1639266	1	hypothetical protein
1611025	1653205	42180	Predicted by at least one method	WP_244673358.1		MT472_RS08365	1639329	1639604	1	phage tail assembly protein T
1611025	1653205	42180	Predicted by at least one method	WP_004849319.1		MT472_RS08370	1639585	1642281	1	phage tail length tape measure family protein
1611025	1653205	42180	Predicted by at least one method	WP_128336585.1		MT472_RS08375	1642281	1642754	1	hypothetical protein
1611025	1653205	42180	Predicted by at least one method	WP_128336587.1		MT472_RS08380	1642741	1643223	1	DUF1833 family protein
1611025	1653205	42180	Predicted by at least one method	WP_128336589.1		MT472_RS08385	1643231	1643617	1	nitrite transporter
1611025	1653205	42180	Predicted by at least one method	WP_182095029.1		MT472_RS08390	1643614	1646679	1	host specificity factor TipJ family phage tail protein
1611025	1653205	42180	Predicted by at least one method	WP_064374089.1		MT472_RS08395	1646757	1648769	1	right-handed parallel beta-helix repeat-containing protein
1611025	1653205	42180	Predicted by at least one method	WP_158287949.1		MT472_RS08400	1648766	1648936	1	hypothetical protein
1611025	1653205	42180	Predicted by at least one method	WP_244673359.1		MT472_RS08405	1648939	1650372	1	hypothetical protein
1611025	1653205	42180	Predicted by at least one method	WP_104876853.1		MT472_RS08410	1650737	1651951	1	O-antigen ligase family protein
1611025	1653205	42180	Predicted by at least one method	WP_004849335.1		MT472_RS08415	1651952	1653205	-1	hypothetical protein
1648766	1653696	4930	Predicted by at least one method	WP_064374089.1		MT472_RS08395	1646757	1648769	1	right-handed parallel beta-helix repeat-containing protein
1648766	1653696	4930	Predicted by at least one method	WP_158287949.1		MT472_RS08400	1648766	1648936	1	hypothetical protein
1648766	1653696	4930	Predicted by at least one method	WP_244673359.1		MT472_RS08405	1648939	1650372	1	hypothetical protein
1648766	1653696	4930	Predicted by at least one method	WP_104876853.1		MT472_RS08410	1650737	1651951	1	O-antigen ligase family protein
1648766	1653696	4930	Predicted by at least one method	WP_004849335.1		MT472_RS08415	1651952	1653205	-1	hypothetical protein
1648766	1653696	4930	Predicted by at least one method	WP_244673360.1		MT472_RS08420	1653379	1653696	1	hypothetical protein
1972689	1979659	6970	Predicted by at least one method	WP_009653963.1		MT472_RS09870	1972689	1973795	-1	AI-2E family transporter
1972689	1979659	6970	Predicted by at least one method	WP_077255280.1		MT472_RS09875	1974314	1975282	1	IS5 family transposase
1972689	1979659	6970	Predicted by at least one method	WP_177459246.1		MT472_RS09880	1975463	1975852	1	hypothetical protein
1972689	1979659	6970	Predicted by at least one method	WP_014839078.1	tssF	MT472_RS09885	1975876	1977639	1	type VI secretion system baseplate subunit TssF
1972689	1979659	6970	Predicted by at least one method	WP_032693684.1	tssG	MT472_RS09890	1977594	1978697	1	type VI secretion system baseplate subunit TssG
1972689	1979659	6970	Predicted by at least one method	WP_014230185.1	tssJ	MT472_RS09895	1978678	1979214	1	type VI secretion system lipoprotein TssJ
1972689	1979659	6970	Predicted by at least one method	WP_014230184.1	tssE	MT472_RS09900	1979207	1979659	1	type VI secretion system baseplate subunit TssE
2138544	2165828	27284	Predicted by at least one method	WP_040118421.1		MT472_RS10590	2138544	2139569	1	IS630 family transposase
2138544	2165828	27284	Predicted by at least one method	WP_032719844.1	galF	MT472_RS10595	2140218	2141114	1	UTP--glucose-1-phosphate uridylyltransferase GalF
2138544	2165828	27284	Predicted by at least one method	WP_042945685.1		MT472_RS10600	2141589	2142218	1	phosphatase PAP2 family protein
2138544	2165828	27284	Predicted by at least one method	WP_042945682.1		MT472_RS10605	2143220	2144659	1	capsule assembly Wzi family protein
2138544	2165828	27284	Predicted by at least one method	WP_004852478.1		MT472_RS10610	2144781	2145917	1	polysaccharide export protein
2138544	2165828	27284	Predicted by at least one method	WP_162933690.1		MT472_RS10615	2145908	2146354	1	protein tyrosine phosphatase
2138544	2165828	27284	Predicted by at least one method	WP_042945680.1		MT472_RS10620	2146372	2148531	1	polysaccharide biosynthesis tyrosine autokinase
2138544	2165828	27284	Predicted by at least one method	WP_004852474.1	wbaP	MT472_RS10625	2148646	2150073	1	undecaprenyl-phosphate galactose phosphotransferase WbaP
2138544	2165828	27284	Predicted by at least one method	WP_042945678.1		MT472_RS10630	2150139	2151584	1	lipopolysaccharide biosynthesis protein
2138544	2165828	27284	Predicted by at least one method	WP_042945677.1		MT472_RS10635	2151581	2152648	1	polysaccharide pyruvyl transferase family protein
2138544	2165828	27284	Predicted by at least one method	WP_042945675.1		MT472_RS10640	2152685	2153824	1	glycosyltransferase family 4 protein
2138544	2165828	27284	Predicted by at least one method	WP_042945673.1		MT472_RS10645	2153821	2154930	1	glycosyltransferase family 4 protein
2138544	2165828	27284	Predicted by at least one method	WP_004852463.1		MT472_RS10650	2155038	2156279	1	hypothetical protein
2138544	2165828	27284	Predicted by at least one method	WP_042945671.1		MT472_RS10655	2156319	2157737	1	mannose-1-phosphate guanylyltransferase/mannose-6-phosphate isomerase
2138544	2165828	27284	Predicted by at least one method	WP_042945670.1	cpsG	MT472_RS10660	2157754	2159130	1	phosphomannomutase CpsG
2138544	2165828	27284	Predicted by at least one method	WP_042945668.1		MT472_RS10665	2159208	2160350	1	glycosyltransferase family 4 protein
2138544	2165828	27284	Predicted by at least one method	WP_224260517.1		MT472_RS10670	2160417	2161502	1	cellulase family glycosylhydrolase
2138544	2165828	27284	Predicted by at least one method	WP_042945664.1	gndA	MT472_RS10675	2161613	2163019	1	NADP-dependent phosphogluconate dehydrogenase
2138544	2165828	27284	Predicted by at least one method	WP_042946238.1		MT472_RS10680	2163390	2164391	1	NAD-dependent epimerase
2138544	2165828	27284	Predicted by at least one method	WP_042945663.1	ugd	MT472_RS10685	2164662	2165828	1	UDP-glucose 6-dehydrogenase	Resistance gene(RGI)
2144781	2157737	12956	Predicted by at least one method	WP_004852478.1		MT472_RS10610	2144781	2145917	1	polysaccharide export protein
2144781	2157737	12956	Predicted by at least one method	WP_162933690.1		MT472_RS10615	2145908	2146354	1	protein tyrosine phosphatase
2144781	2157737	12956	Predicted by at least one method	WP_042945680.1		MT472_RS10620	2146372	2148531	1	polysaccharide biosynthesis tyrosine autokinase
2144781	2157737	12956	Predicted by at least one method	WP_004852474.1	wbaP	MT472_RS10625	2148646	2150073	1	undecaprenyl-phosphate galactose phosphotransferase WbaP
2144781	2157737	12956	Predicted by at least one method	WP_042945678.1		MT472_RS10630	2150139	2151584	1	lipopolysaccharide biosynthesis protein
2144781	2157737	12956	Predicted by at least one method	WP_042945677.1		MT472_RS10635	2151581	2152648	1	polysaccharide pyruvyl transferase family protein
2144781	2157737	12956	Predicted by at least one method	WP_042945675.1		MT472_RS10640	2152685	2153824	1	glycosyltransferase family 4 protein
2144781	2157737	12956	Predicted by at least one method	WP_042945673.1		MT472_RS10645	2153821	2154930	1	glycosyltransferase family 4 protein
2144781	2157737	12956	Predicted by at least one method	WP_004852463.1		MT472_RS10650	2155038	2156279	1	hypothetical protein
2144781	2157737	12956	Predicted by at least one method	WP_042945671.1		MT472_RS10655	2156319	2157737	1	mannose-1-phosphate guanylyltransferase/mannose-6-phosphate isomerase
2338013	2351391	13378	Predicted by at least one method	WP_004852151.1	cmoB	MT472_RS11530	2336994	2338016	-1	tRNA 5-methoxyuridine(34)/uridine 5-oxyacetic acid(34) synthase CmoB
2338013	2351391	13378	Predicted by at least one method	WP_009652021.1	cmoA	MT472_RS11535	2338013	2338756	-1	carboxy-S-adenosyl-L-methionine synthase CmoA
2338013	2351391	13378	Predicted by at least one method	WP_004122068.1		MT472_RS11540	2338796	2339191	-1	MAPEG family protein
2338013	2351391	13378	Predicted by at least one method			MT472_RS11545	2339245	2339592	-1	DUF72 domain-containing protein
2338013	2351391	13378	Predicted by at least one method	WP_042945496.1		MT472_RS11550	2339645	2341270	1	recombinase family protein
2338013	2351391	13378	Predicted by at least one method	WP_042945494.1		MT472_RS11555	2341338	2342240	1	hypothetical protein
2338013	2351391	13378	Predicted by at least one method	WP_042945491.1		MT472_RS11560	2342272	2343177	1	hypothetical protein
2338013	2351391	13378	Predicted by at least one method	WP_042945490.1		MT472_RS11565	2343549	2344106	1	recombinase family protein
2338013	2351391	13378	Predicted by at least one method	WP_154598168.1		MT472_RS11570	2344945	2345094	1	hypothetical protein
2338013	2351391	13378	Predicted by at least one method	WP_042945489.1		MT472_RS11575	2345152	2345703	1	helix-turn-helix domain-containing protein
2338013	2351391	13378	Predicted by at least one method	WP_158413319.1		MT472_RS11580	2345705	2345842	1	hypothetical protein
2338013	2351391	13378	Predicted by at least one method	WP_158413320.1		MT472_RS11585	2345832	2345975	1	hypothetical protein
2338013	2351391	13378	Predicted by at least one method	WP_032667374.1		MT472_RS11590	2345975	2346250	1	hypothetical protein
2338013	2351391	13378	Predicted by at least one method	WP_047935166.1		MT472_RS11595	2346243	2348330	1	tape measure protein
2338013	2351391	13378	Predicted by at least one method	WP_042945487.1		MT472_RS11600	2348935	2349510	1	hypothetical protein
2338013	2351391	13378	Predicted by at least one method	WP_042945486.1		MT472_RS11605	2349510	2349770	1	hypothetical protein
2338013	2351391	13378	Predicted by at least one method	WP_047037288.1		MT472_RS11610	2349774	2349965	1	hypothetical protein
2338013	2351391	13378	Predicted by at least one method	WP_133255920.1		MT472_RS11615	2349958	2350296	1	hypothetical protein
2338013	2351391	13378	Predicted by at least one method			MT472_RS11620	2350349	2350828	-1	DUF72 domain-containing protein
2338013	2351391	13378	Predicted by at least one method	WP_009652068.1		MT472_RS11625	2350825	2351391	-1	hydrolase
2603250	2612885	9635	Predicted by at least one method	WP_000019441.1		MT472_RS12775	2603250	2604230	-1	IS5 family transposase
2603250	2612885	9635	Predicted by at least one method	WP_016947617.1		MT472_RS12780	2604450	2605430	-1	IS5 family transposase
2603250	2612885	9635	Predicted by at least one method	WP_004102935.1		MT472_RS12785	2605505	2605753	1	GlsB/YeaQ/YmgE family stress response membrane protein
2603250	2612885	9635	Predicted by at least one method	WP_032720589.1		MT472_RS12790	2606288	2606917	-1	helix-turn-helix domain-containing protein
2603250	2612885	9635	Predicted by at least one method	WP_014229717.1		MT472_RS12795	2606996	2607655	-1	helix-turn-helix domain-containing protein
2603250	2612885	9635	Predicted by at least one method	WP_014229716.1		MT472_RS12800	2608089	2608619	1	type 1 fimbrial protein
2603250	2612885	9635	Predicted by at least one method	WP_014229715.1		MT472_RS12805	2608677	2609354	1	molecular chaperone
2603250	2612885	9635	Predicted by at least one method	WP_042945350.1		MT472_RS12810	2609398	2611935	1	fimbrial biogenesis outer membrane usher protein
2603250	2612885	9635	Predicted by at least one method	WP_014229713.1		MT472_RS12815	2611938	2612885	1	fimbrial protein
3070391	3079848	9457	Predicted by at least one method	WP_244673371.1		MT472_RS14990	3070391	3070636	1	C45 family peptidase
3070391	3079848	9457	Predicted by at least one method	WP_042946206.1		MT472_RS14995	3070845	3071660	-1	APH(3')-I family aminoglycoside O-phosphotransferase	Resistance gene(RGI)
3070391	3079848	9457	Predicted by at least one method	WP_038424961.1		MT472_RS15000	3071916	3072269	1	ester cyclase
3070391	3079848	9457	Predicted by at least one method			MT472_RS15005	3072370	3072717	-1	ISNCY family transposase
3070391	3079848	9457	Predicted by at least one method	WP_001567369.1		MT472_RS15010	3072907	3073539	1	hypothetical protein
3070391	3079848	9457	Predicted by at least one method	WP_001567368.1		MT472_RS15015	3073568	3074971	-1	ISNCY-like element ISKpn21 family transposase
3070391	3079848	9457	Predicted by at least one method	WP_142447929.1		MT472_RS15020	3075294	3075827	-1	DUF2514 family protein
3070391	3079848	9457	Predicted by at least one method	WP_142447928.1		MT472_RS15025	3075824	3076324	-1	lysozyme
3070391	3079848	9457	Predicted by at least one method	WP_050544736.1		MT472_RS15030	3076344	3076538	-1	HP1 family phage holin
3070391	3079848	9457	Predicted by at least one method	WP_142447927.1		MT472_RS15035	3076623	3076961	-1	hypothetical protein
3070391	3079848	9457	Predicted by at least one method	WP_016808968.1		MT472_RS15040	3076962	3077558	-1	hypothetical protein
3070391	3079848	9457	Predicted by at least one method	WP_016808969.1		MT472_RS15045	3077640	3077906	-1	DUF4282 domain-containing protein
3070391	3079848	9457	Predicted by at least one method	WP_016808970.1		MT472_RS15050	3077917	3079848	-1	tape measure protein
3072907	3080404	7497	Predicted by at least one method	WP_001567369.1		MT472_RS15010	3072907	3073539	1	hypothetical protein
3072907	3080404	7497	Predicted by at least one method	WP_001567368.1		MT472_RS15015	3073568	3074971	-1	ISNCY-like element ISKpn21 family transposase
3072907	3080404	7497	Predicted by at least one method	WP_142447929.1		MT472_RS15020	3075294	3075827	-1	DUF2514 family protein
3072907	3080404	7497	Predicted by at least one method	WP_142447928.1		MT472_RS15025	3075824	3076324	-1	lysozyme
3072907	3080404	7497	Predicted by at least one method	WP_050544736.1		MT472_RS15030	3076344	3076538	-1	HP1 family phage holin
3072907	3080404	7497	Predicted by at least one method	WP_142447927.1		MT472_RS15035	3076623	3076961	-1	hypothetical protein
3072907	3080404	7497	Predicted by at least one method	WP_016808968.1		MT472_RS15040	3076962	3077558	-1	hypothetical protein
3072907	3080404	7497	Predicted by at least one method	WP_016808969.1		MT472_RS15045	3077640	3077906	-1	DUF4282 domain-containing protein
3072907	3080404	7497	Predicted by at least one method	WP_016808970.1		MT472_RS15050	3077917	3079848	-1	tape measure protein
3072907	3080404	7497	Predicted by at least one method	WP_244673276.1		MT472_RS15055	3079976	3080404	-1	hypothetical protein
3411415	3418399	6984	Predicted by at least one method	WP_038424422.1		MT472_RS16650	3411415	3412029	-1	tail assembly protein
3411415	3418399	6984	Predicted by at least one method	WP_038423189.1		MT472_RS16655	3412197	3412931	-1	C40 family peptidase
3411415	3418399	6984	Predicted by at least one method	WP_014229131.1		MT472_RS16660	3412933	3413685	-1	phage minor tail protein L
3411415	3418399	6984	Predicted by at least one method	WP_014229130.1		MT472_RS16665	3413682	3414029	-1	phage tail protein
3411415	3418399	6984	Predicted by at least one method	WP_014229129.1		MT472_RS16670	3414052	3415161	-1	phage tail tape measure protein
3411415	3418399	6984	Predicted by at least one method	WP_235894304.1		MT472_RS16675	3415246	3415443	-1	DUF1799 domain-containing protein
3411415	3418399	6984	Predicted by at least one method	WP_014229128.1		MT472_RS16680	3415554	3415865	-1	phage tail assembly chaperone
3411415	3418399	6984	Predicted by at least one method	WP_014229127.1		MT472_RS16685	3415938	3416600	-1	phage tail protein
3411415	3418399	6984	Predicted by at least one method	WP_004850340.1		MT472_RS16690	3416720	3417139	-1	hypothetical protein
3411415	3418399	6984	Predicted by at least one method	WP_032720807.1		MT472_RS16695	3417195	3417737	-1	glycoside hydrolase family 108 protein
3411415	3418399	6984	Predicted by at least one method	WP_071889438.1		MT472_RS16700	3417745	3418017	-1	phage holin family protein
3411415	3418399	6984	Predicted by at least one method	WP_009653048.1		MT472_RS16705	3418007	3418399	-1	phage holin family protein
3411415	3415865	4450	Predicted by at least one method	WP_038424422.1		MT472_RS16650	3411415	3412029	-1	tail assembly protein
3411415	3415865	4450	Predicted by at least one method	WP_038423189.1		MT472_RS16655	3412197	3412931	-1	C40 family peptidase
3411415	3415865	4450	Predicted by at least one method	WP_014229131.1		MT472_RS16660	3412933	3413685	-1	phage minor tail protein L
3411415	3415865	4450	Predicted by at least one method	WP_014229130.1		MT472_RS16665	3413682	3414029	-1	phage tail protein
3411415	3415865	4450	Predicted by at least one method	WP_014229129.1		MT472_RS16670	3414052	3415161	-1	phage tail tape measure protein
3411415	3415865	4450	Predicted by at least one method	WP_235894304.1		MT472_RS16675	3415246	3415443	-1	DUF1799 domain-containing protein
3411415	3415865	4450	Predicted by at least one method	WP_014229128.1		MT472_RS16680	3415554	3415865	-1	phage tail assembly chaperone
3525922	3537508	11586	Predicted by at least one method	WP_025106996.1	mpaA	MT472_RS17195	3525218	3525931	1	murein tripeptide amidase MpaA
3525922	3537508	11586	Predicted by at least one method	WP_032692726.1	ycjG	MT472_RS17200	3525922	3526887	-1	L-Ala-D/L-Glu epimerase
3525922	3537508	11586	Predicted by at least one method	WP_004850226.1	tpx	MT472_RS17205	3526989	3527495	1	thiol peroxidase
3525922	3537508	11586	Predicted by at least one method	WP_032692727.1		MT472_RS17210	3527541	3528596	-1	AbrB family transcriptional regulator
3525922	3537508	11586	Predicted by at least one method	WP_004850219.1	tyrR	MT472_RS17215	3528713	3530254	-1	transcriptional regulator TyrR
3525922	3537508	11586	Predicted by at least one method	WP_032692728.1		MT472_RS17220	3530540	3531601	-1	YcjF family protein
3525922	3537508	11586	Predicted by at least one method	WP_014229029.1		MT472_RS17225	3531598	3532995	-1	YcjX family protein
3525922	3537508	11586	Predicted by at least one method	WP_014229028.1	pspE	MT472_RS17230	3533084	3533398	-1	thiosulfate sulfurtransferase PspE
3525922	3537508	11586	Predicted by at least one method	WP_014229027.1	pspD	MT472_RS17235	3533432	3533662	-1	phage shock protein PspD
3525922	3537508	11586	Predicted by at least one method	WP_004850207.1	pspC	MT472_RS17240	3533682	3534041	-1	envelope stress response membrane protein PspC
3525922	3537508	11586	Predicted by at least one method	WP_004101459.1	pspB	MT472_RS17245	3534041	3534265	-1	envelope stress response membrane protein PspB
3525922	3537508	11586	Predicted by at least one method	WP_004121203.1	pspA	MT472_RS17250	3534316	3534984	-1	phage shock protein PspA
3525922	3537508	11586	Predicted by at least one method	WP_162763175.1	pspF	MT472_RS17255	3535137	3536126	1	phage shock protein operon transcriptional activator
3525922	3537508	11586	Predicted by at least one method	WP_042944948.1		MT472_RS17260	3536117	3537508	-1	MFS transporter	Resistance gene(RGI)
4102555	4113889	11334	Predicted by at least one method	WP_038424262.1		MT472_RS19845	4102555	4103040	-1	phage tail protein
4102555	4113889	11334	Predicted by at least one method			MT472_RS19850	4103037	4103333	-1	phage tail tape measure protein
4102555	4113889	11334	Predicted by at least one method			MT472_RS19855	4103342	4103659	1	oxidoreductase
4102555	4113889	11334	Predicted by at least one method			MT472_RS19860	4103659	4104681	1	phage portal protein
4102555	4113889	11334	Predicted by at least one method	WP_025108027.1		MT472_RS19865	4104711	4105106	-1	hypothetical protein
4102555	4113889	11334	Predicted by at least one method	WP_038424952.1		MT472_RS19870	4105109	4106035	-1	AAA family ATPase
4102555	4113889	11334	Predicted by at least one method	WP_000019445.1		MT472_RS19875	4106226	4107206	-1	IS5-like element ISKpn26 family transposase
4102555	4113889	11334	Predicted by at least one method	WP_071889431.1		MT472_RS19880	4107275	4107457	-1	hypothetical protein
4102555	4113889	11334	Predicted by at least one method			MT472_RS19885	4107593	4107676	-1	regulator
4102555	4113889	11334	Predicted by at least one method			MT472_RS19890	4107800	4107973	1	helix-turn-helix domain containing protein
4102555	4113889	11334	Predicted by at least one method	WP_223433957.1		MT472_RS19895	4108074	4108771	-1	IS1 family transposase
4102555	4113889	11334	Predicted by at least one method	WP_244673285.1		MT472_RS19900	4108849	4109133	1	hypothetical protein
4102555	4113889	11334	Predicted by at least one method	WP_244673286.1		MT472_RS19905	4109155	4109532	1	ATP-binding protein
4102555	4113889	11334	Predicted by at least one method	WP_016947617.1		MT472_RS19910	4109633	4110613	-1	IS5 family transposase
4102555	4113889	11334	Predicted by at least one method	WP_244673287.1		MT472_RS19915	4110697	4112124	1	AAA family ATPase
4102555	4113889	11334	Predicted by at least one method			MT472_RS19920	4112270	4113238	1	tyrosine-type recombinase/integrase
4102555	4113889	11334	Predicted by at least one method	WP_025108030.1		MT472_RS19925	4113308	4113889	1	hypothetical protein
4108849	4113889	5040	Predicted by at least one method	WP_244673285.1		MT472_RS19900	4108849	4109133	1	hypothetical protein
4108849	4113889	5040	Predicted by at least one method	WP_244673286.1		MT472_RS19905	4109155	4109532	1	ATP-binding protein
4108849	4113889	5040	Predicted by at least one method	WP_016947617.1		MT472_RS19910	4109633	4110613	-1	IS5 family transposase
4108849	4113889	5040	Predicted by at least one method	WP_244673287.1		MT472_RS19915	4110697	4112124	1	AAA family ATPase
4108849	4113889	5040	Predicted by at least one method			MT472_RS19920	4112270	4113238	1	tyrosine-type recombinase/integrase
4108849	4113889	5040	Predicted by at least one method	WP_025108030.1		MT472_RS19925	4113308	4113889	1	hypothetical protein
4630534	4635789	5255	Predicted by at least one method	WP_004099673.1		MT472_RS22285	4630534	4630866	-1	YbaB/EbfC family nucleoid-associated protein
4630534	4635789	5255	Predicted by at least one method	WP_042944464.1	dnaX	MT472_RS22290	4630924	4632831	-1	DNA polymerase III subunit gamma/tau
4630534	4635789	5255	Predicted by at least one method	WP_004099669.1	apt	MT472_RS22295	4632923	4633474	-1	adenine phosphoribosyltransferase
4630534	4635789	5255	Predicted by at least one method	WP_004848353.1		MT472_RS22300	4633625	4634002	-1	DUF454 family protein
4630534	4635789	5255	Predicted by at least one method	WP_004848351.1	priC	MT472_RS22305	4634072	4634599	1	primosomal replication protein N''
4630534	4635789	5255	Predicted by at least one method	WP_014228211.1	rsmS	MT472_RS22310	4634614	4634787	1	pleiotropic regulatory protein RsmS
4630534	4635789	5255	Predicted by at least one method	WP_014837608.1		MT472_RS22315	4634854	4635789	1	Rpn family recombination-promoting nuclease/putative transposase
4862772	4879935	17163	Predicted by at least one method	WP_224272235.1		MT472_RS23425	4862772	4863557	1	helix-turn-helix transcriptional regulator
4862772	4879935	17163	Predicted by at least one method	WP_042944373.1		MT472_RS23430	4863558	4864331	-1	siderophore-interacting protein
4862772	4879935	17163	Predicted by at least one method			MT472_RS23435	4864571	4864788	1	PadR family transcriptional regulator
4862772	4879935	17163	Predicted by at least one method	WP_043016715.1		MT472_RS23440	4864993	4865379	1	hypothetical protein
4862772	4879935	17163	Predicted by at least one method	WP_224272378.1		MT472_RS23445	4865376	4865882	1	DEAD/DEAH box helicase family protein
4862772	4879935	17163	Predicted by at least one method	WP_224272379.1		MT472_RS23450	4865918	4867948	1	type III restriction endonuclease subunit R
4862772	4879935	17163	Predicted by at least one method	WP_042944370.1		MT472_RS23455	4868039	4868665	-1	inovirus Gp2 family protein
4862772	4879935	17163	Predicted by at least one method	WP_042944368.1		MT472_RS23460	4868937	4869635	-1	ECF-type sigma factor
4862772	4879935	17163	Predicted by at least one method	WP_042944366.1		MT472_RS23465	4869662	4870516	-1	hypothetical protein
4862772	4879935	17163	Predicted by at least one method	WP_001272156.1		MT472_RS23470	4870635	4870859	-1	helix-turn-helix domain-containing protein
4862772	4879935	17163	Predicted by at least one method	WP_000224818.1		MT472_RS23475	4870856	4871296	-1	hypothetical protein
4862772	4879935	17163	Predicted by at least one method			MT472_RS23480	4871413	4871766	-1	preprotein translocase
4862772	4879935	17163	Predicted by at least one method	WP_000019441.1		MT472_RS23485	4871835	4872815	1	IS5 family transposase
4862772	4879935	17163	Predicted by at least one method			MT472_RS23490	4872919	4874013	-1	integrase family protein
4862772	4879935	17163	Predicted by at least one method	WP_241774445.1		MT472_RS23495	4874571	4875554	-1	AIPR family protein
4862772	4879935	17163	Predicted by at least one method	WP_227503823.1		MT472_RS23500	4875578	4876297	-1	hypothetical protein
4862772	4879935	17163	Predicted by at least one method	WP_042944361.1		MT472_RS23505	4876959	4877861	1	abortive infection family protein
4862772	4879935	17163	Predicted by at least one method	WP_049870904.1		MT472_RS23510	4877985	4878536	1	hypothetical protein
4862772	4879935	17163	Predicted by at least one method	WP_103433586.1		MT472_RS23515	4878839	4879935	1	IS3 family transposase
5422885	5460310	37425	Predicted by at least one method	WP_004098173.1		MT472_RS26005	5422885	5423319	1	VOC family protein
5422885	5460310	37425	Predicted by at least one method	WP_014227721.1		MT472_RS26010	5423485	5424228	1	hypothetical protein
5422885	5460310	37425	Predicted by at least one method	WP_042944196.1		MT472_RS26015	5424406	5425203	-1	helix-turn-helix transcriptional regulator
5422885	5460310	37425	Predicted by at least one method	WP_042944195.1		MT472_RS26020	5425346	5426191	-1	DUF4942 domain-containing protein
5422885	5460310	37425	Predicted by at least one method	WP_042944193.1		MT472_RS26025	5426278	5426667	-1	TA system toxin CbtA family protein
5422885	5460310	37425	Predicted by at least one method	WP_171840905.1		MT472_RS26030	5426723	5427049	-1	type IV toxin-antitoxin system YeeU family antitoxin
5422885	5460310	37425	Predicted by at least one method	WP_004192297.1		MT472_RS26035	5427107	5427328	-1	DUF987 domain-containing protein
5422885	5460310	37425	Predicted by at least one method	WP_042944191.1	radC	MT472_RS26040	5427342	5427821	-1	DNA repair protein RadC
5422885	5460310	37425	Predicted by at least one method	WP_042944189.1		MT472_RS26045	5427833	5428276	-1	antirestriction protein
5422885	5460310	37425	Predicted by at least one method	WP_227666078.1		MT472_RS26050	5428356	5428586	-1	DUF905 domain-containing protein
5422885	5460310	37425	Predicted by at least one method	WP_042944188.1		MT472_RS26055	5428610	5429434	-1	DUF945 domain-containing protein
5422885	5460310	37425	Predicted by at least one method	WP_049100008.1		MT472_RS26060	5429977	5430609	1	inovirus Gp2 family protein
5422885	5460310	37425	Predicted by at least one method	WP_049100009.1		MT472_RS26065	5430846	5432303	1	YfjI family protein
5422885	5460310	37425	Predicted by at least one method	WP_147614325.1		MT472_RS26070	5432664	5433530	-1	hypothetical protein
5422885	5460310	37425	Predicted by at least one method	WP_071830629.1		MT472_RS26075	5433648	5433890	1	AlpA family transcriptional regulator
5422885	5460310	37425	Predicted by at least one method	WP_042946166.1		MT472_RS26080	5434198	5434404	1	AlpA family transcriptional regulator
5422885	5460310	37425	Predicted by at least one method			MT472_RS26085	5434676	5435017	1	IS3 family transposase
5422885	5460310	37425	Predicted by at least one method	WP_042944185.1		MT472_RS26090	5435140	5437017	-1	AAA family ATPase
5422885	5460310	37425	Predicted by at least one method	WP_042944184.1		MT472_RS26095	5437014	5439329	-1	AAA family ATPase
5422885	5460310	37425	Predicted by at least one method	WP_042944183.1		MT472_RS26100	5439622	5440194	1	restriction endonuclease subunit S
5422885	5460310	37425	Predicted by at least one method	WP_042944181.1		MT472_RS26105	5440242	5441849	1	type I restriction-modification system subunit M
5422885	5460310	37425	Predicted by at least one method	WP_053086595.1		MT472_RS26110	5441849	5443060	1	restriction endonuclease subunit S
5422885	5460310	37425	Predicted by at least one method	WP_042944177.1		MT472_RS26115	5443119	5446034	1	type I restriction endonuclease subunit R
5422885	5460310	37425	Predicted by at least one method	WP_042944176.1		MT472_RS26120	5446070	5447917	1	YaaW family protein
5422885	5460310	37425	Predicted by at least one method			MT472_RS26125	5448362	5449534	1	IS3 family transposase
5422885	5460310	37425	Predicted by at least one method			MT472_RS26130	5449544	5449732	1	IS3 family transposase
5422885	5460310	37425	Predicted by at least one method	WP_134899011.1		MT472_RS26135	5449737	5449898	-1	MipA/OmpV family protein
5422885	5460310	37425	Predicted by at least one method	WP_227503395.1		MT472_RS26140	5450105	5450794	1	hypothetical protein
5422885	5460310	37425	Predicted by at least one method	WP_042944175.1		MT472_RS26145	5450802	5451776	1	DUF4868 domain-containing protein
5422885	5460310	37425	Predicted by at least one method	WP_049100066.1		MT472_RS26150	5451996	5452280	-1	hypothetical protein
5422885	5460310	37425	Predicted by at least one method	WP_049870901.1		MT472_RS26155	5452334	5452867	-1	hypothetical protein
5422885	5460310	37425	Predicted by at least one method			MT472_RS26160	5452955	5453322	1	zinc-ribbon domain-containing protein
5422885	5460310	37425	Predicted by at least one method	WP_042944173.1		MT472_RS26165	5453648	5454730	1	PIN domain-containing protein
5422885	5460310	37425	Predicted by at least one method	WP_134899007.1		MT472_RS26170	5455229	5455960	1	hypothetical protein
5422885	5460310	37425	Predicted by at least one method			MT472_RS26175	5456635	5456968	-1	IS110 family transposase
5422885	5460310	37425	Predicted by at least one method	WP_042944168.1		MT472_RS26180	5457077	5457559	-1	hypothetical protein
5422885	5460310	37425	Predicted by at least one method	WP_042944167.1		MT472_RS26185	5457634	5458413	-1	hypothetical protein
5422885	5460310	37425	Predicted by at least one method	WP_040216727.1		MT472_RS26190	5458648	5458809	-1	hypothetical protein
5422885	5460310	37425	Predicted by at least one method	WP_016947617.1		MT472_RS26195	5459330	5460310	-1	IS5 family transposase
5435140	5440194	5054	Predicted by at least one method	WP_042944185.1		MT472_RS26090	5435140	5437017	-1	AAA family ATPase
5435140	5440194	5054	Predicted by at least one method	WP_042944184.1		MT472_RS26095	5437014	5439329	-1	AAA family ATPase
5435140	5440194	5054	Predicted by at least one method	WP_042944183.1		MT472_RS26100	5439622	5440194	1	restriction endonuclease subunit S
5457077	5462146	5069	Predicted by at least one method	WP_042944168.1		MT472_RS26180	5457077	5457559	-1	hypothetical protein
5457077	5462146	5069	Predicted by at least one method	WP_042944167.1		MT472_RS26185	5457634	5458413	-1	hypothetical protein
5457077	5462146	5069	Predicted by at least one method	WP_040216727.1		MT472_RS26190	5458648	5458809	-1	hypothetical protein
5457077	5462146	5069	Predicted by at least one method	WP_016947617.1		MT472_RS26195	5459330	5460310	-1	IS5 family transposase
5457077	5462146	5069	Predicted by at least one method	WP_042944162.1		MT472_RS26200	5460875	5462146	-1	integrase arm-type DNA-binding domain-containing protein
5644509	5649153	4644	Predicted by at least one method	WP_014837168.1		MT472_RS27050	5644509	5646731	-1	glycosyltransferase
5644509	5649153	4644	Predicted by at least one method	WP_004097886.1		MT472_RS27055	5646831	5647640	1	polysaccharide pyruvyl transferase family protein
5644509	5649153	4644	Predicted by at least one method	WP_223226774.1		MT472_RS27060	5647675	5648310	-1	hypothetical protein
5644509	5649153	4644	Predicted by at least one method	WP_032719319.1		MT472_RS27065	5648566	5649153	-1	NAD(P)H-dependent oxidoreductase
5708602	5724643	16041	Predicted by at least one method	WP_171820363.1		MT472_RS27345	5708602	5709830	1	IS3 family transposase
5708602	5724643	16041	Predicted by at least one method	WP_239505326.1		MT472_RS27350	5709856	5710365	1	CSS-motif domain-containing protein
5708602	5724643	16041	Predicted by at least one method	WP_023279773.1		MT472_RS27355	5710367	5711335	1	IS5 family transposase
5708602	5724643	16041	Predicted by at least one method			MT472_RS27360	5711392	5711559	1	DUF4942 domain-containing protein
5708602	5724643	16041	Predicted by at least one method	WP_042944099.1		MT472_RS27365	5711613	5711933	1	hypothetical protein
5708602	5724643	16041	Predicted by at least one method			MT472_RS27370	5711994	5712800	-1	pyridoxal phosphate-dependent aminotransferase
5708602	5724643	16041	Predicted by at least one method	WP_042944097.1		MT472_RS27375	5712972	5715005	-1	alpha-amylase
5708602	5724643	16041	Predicted by at least one method	WP_244673295.1		MT472_RS27380	5715237	5716205	1	IS5 family transposase
5708602	5724643	16041	Predicted by at least one method	WP_042944093.1		MT472_RS27385	5716304	5716723	-1	hypothetical protein
5708602	5724643	16041	Predicted by at least one method	WP_244673296.1		MT472_RS27390	5716716	5717663	-1	hypothetical protein
5708602	5724643	16041	Predicted by at least one method	WP_038423655.1	istB	MT472_RS27395	5717745	5718500	-1	IS21-like element ISEc10 family helper ATPase IstB
5708602	5724643	16041	Predicted by at least one method	WP_004118622.1	istA	MT472_RS27400	5718497	5719996	-1	IS21 family transposase
5708602	5724643	16041	Predicted by at least one method	WP_244673297.1		MT472_RS27405	5720085	5721167	-1	hypothetical protein
5708602	5724643	16041	Predicted by at least one method	WP_042944089.1		MT472_RS27410	5721160	5722722	-1	recombinase
5708602	5724643	16041	Predicted by at least one method	WP_042944088.1		MT472_RS27415	5722709	5723956	-1	site-specific integrase
5708602	5724643	16041	Predicted by at least one method	WP_004097799.1	ssb1	MT472_RS27420	5724116	5724643	-1	single-stranded DNA-binding protein SSB1
5992056	6007112	15056	Predicted by at least one method	WP_042944050.1		MT472_RS28695	5992056	5993222	-1	phage tail protein
5992056	6007112	15056	Predicted by at least one method	WP_042944048.1		MT472_RS28700	5993288	5993542	-1	hypothetical protein
5992056	6007112	15056	Predicted by at least one method	WP_142395362.1		MT472_RS28705	5993552	5995645	-1	hypothetical protein
5992056	6007112	15056	Predicted by at least one method	WP_042944045.1		MT472_RS28710	5995653	5996249	-1	phage tail protein I
5992056	6007112	15056	Predicted by at least one method	WP_042944042.1		MT472_RS28715	5996242	5997141	-1	baseplate J/gp47 family protein
5992056	6007112	15056	Predicted by at least one method	WP_042944040.1		MT472_RS28720	5997128	5997496	-1	GPW/gp25 family protein
5992056	6007112	15056	Predicted by at least one method	WP_042944038.1		MT472_RS28725	5997493	5998077	-1	phage baseplate assembly protein V
5992056	6007112	15056	Predicted by at least one method	WP_042944037.1		MT472_RS28730	5998077	5998718	-1	phage virion morphogenesis protein
5992056	6007112	15056	Predicted by at least one method	WP_042944035.1		MT472_RS28735	5998715	5999173	-1	phage tail protein
5992056	6007112	15056	Predicted by at least one method	WP_071889409.1		MT472_RS28740	5999170	5999469	-1	peptidase
5992056	6007112	15056	Predicted by at least one method	WP_042944031.1		MT472_RS28745	5999710	6000261	-1	lysozyme
5992056	6007112	15056	Predicted by at least one method	WP_032737914.1		MT472_RS28750	6000258	6000539	-1	hypothetical protein
5992056	6007112	15056	Predicted by at least one method	WP_032737915.1		MT472_RS28755	6000530	6000730	-1	tail protein X
5992056	6007112	15056	Predicted by at least one method	WP_042946153.1		MT472_RS28760	6000730	6001227	-1	head completion/stabilization protein
5992056	6007112	15056	Predicted by at least one method	WP_042946152.1	gpM	MT472_RS28765	6001330	6002226	-1	phage terminase small subunit
5992056	6007112	15056	Predicted by at least one method	WP_042944028.1		MT472_RS28770	6002274	6003323	-1	phage major capsid protein, P2 family
5992056	6007112	15056	Predicted by at least one method	WP_042944025.1		MT472_RS28775	6003348	6004181	-1	GPO family capsid scaffolding protein
5992056	6007112	15056	Predicted by at least one method	WP_042944024.1		MT472_RS28780	6004339	6006060	1	terminase family protein
5992056	6007112	15056	Predicted by at least one method	WP_042944023.1		MT472_RS28785	6006060	6007112	1	phage portal protein
