# Supplementary material for: A Possible Recently Identified Evolutionary Strategy Using Membrane-Bound Vesicle Transfer of Genetic Material to Induce Bacterial Resistance, Virulence and Pathogenicity in Klebsiella oxytoca
Source: Int J Mol Sci. 2026 Jan 19;27(2):988. doi: 10.3390/ijms27020988 (PMC12842022; doi:10.3390/ijms27020988)
Supplement: Supplementary file 1 [file ijms-27-00988-s001.zip › Table supplementary 8..xlsx]

## Sheet: Annotations K.quasivariicola
Table S8. Functional and Virulence Annotations of K.quasivariicola Genes Identified by RGI, PATRIC, PAG, VFDB, and Victors Databases
RGI, CARD: Identification of microbial resistance genes
BLAST, Victors: Virulence factors
PAG: Genes associated with pathogens
Protein ID	Type	Source
WP_000242758.1	RGI	https://card.mcmaster.ca/aro/3000518
WP_002914337.1	RGI	https://card.mcmaster.ca/aro/3000516
WP_004174069.1	RGI	https://card.mcmaster.ca/aro/3003359
WP_002921035.1	RGI	https://card.mcmaster.ca/aro/3003578
WP_004174069.1	RGI	https://card.mcmaster.ca/aro/3003359
WP_002910103.1	RGI	https://card.mcmaster.ca/aro/3000676
WP_004181587.1	RGI	https://card.mcmaster.ca/aro/3000309
WP_004174069.1	RGI	https://card.mcmaster.ca/aro/3003359
WP_000242758.1	RGI	https://card.mcmaster.ca/aro/3000518
WP_002914337.1	RGI	https://card.mcmaster.ca/aro/3000516
WP_004174069.1	RGI	https://card.mcmaster.ca/aro/3003359
WP_000242758.1	RGI	https://card.mcmaster.ca/aro/3000518
WP_004144532.1	RGI	https://card.mcmaster.ca/aro/3002986
WP_004174069.1	RGI	https://card.mcmaster.ca/aro/3003359
WP_002921035.1	RGI	https://card.mcmaster.ca/aro/3003578
WP_004174069.1	RGI	https://card.mcmaster.ca/aro/3003359
WP_000242758.1	RGI	https://card.mcmaster.ca/aro/3000518
WP_000242758.1	RGI	https://card.mcmaster.ca/aro/3000518
WP_002914337.1	RGI	https://card.mcmaster.ca/aro/3000516
WP_004174069.1	RGI	https://card.mcmaster.ca/aro/3003359
WP_002921035.1	RGI	https://card.mcmaster.ca/aro/3003578
WP_004174069.1	RGI	https://card.mcmaster.ca/aro/3003359
WP_002910103.1	RGI	https://card.mcmaster.ca/aro/3000676
WP_004181587.1	RGI	https://card.mcmaster.ca/aro/3000309
WP_004174069.1	RGI	https://card.mcmaster.ca/aro/3003359
WP_000242758.1	RGI	https://card.mcmaster.ca/aro/3000518
WP_002914337.1	RGI	https://card.mcmaster.ca/aro/3000516
WP_004174069.1	RGI	https://card.mcmaster.ca/aro/3003359
WP_000242758.1	RGI	https://card.mcmaster.ca/aro/3000518
WP_004144532.1	RGI	https://card.mcmaster.ca/aro/3002986
WP_004174069.1	RGI	https://card.mcmaster.ca/aro/3003359
WP_002921035.1	RGI	https://card.mcmaster.ca/aro/3003578
WP_004174069.1	RGI	https://card.mcmaster.ca/aro/3003359
WP_000242758.1	RGI	https://card.mcmaster.ca/aro/3000518
WP_000242758.1	RGI	https://card.mcmaster.ca/aro/3000518
WP_002914337.1	RGI	https://card.mcmaster.ca/aro/3000516
WP_004174069.1	RGI	https://card.mcmaster.ca/aro/3003359
WP_002921035.1	RGI	https://card.mcmaster.ca/aro/3003578
WP_004174069.1	RGI	https://card.mcmaster.ca/aro/3003359
WP_002910103.1	RGI	https://card.mcmaster.ca/aro/3000676
WP_004181587.1	RGI	https://card.mcmaster.ca/aro/3000309
WP_004174069.1	RGI	https://card.mcmaster.ca/aro/3003359
WP_000242758.1	RGI	https://card.mcmaster.ca/aro/3000518
WP_002914337.1	RGI	https://card.mcmaster.ca/aro/3000516
WP_004174069.1	RGI	https://card.mcmaster.ca/aro/3003359
WP_000242758.1	RGI	https://card.mcmaster.ca/aro/3000518
WP_004144532.1	RGI	https://card.mcmaster.ca/aro/3002986
WP_004174069.1	RGI	https://card.mcmaster.ca/aro/3003359
WP_002921035.1	RGI	https://card.mcmaster.ca/aro/3003578
WP_004174069.1	RGI	https://card.mcmaster.ca/aro/3003359
WP_002910103.1	RGI	https://card.mcmaster.ca/aro/3000676
WP_000242758.1	RGI	https://card.mcmaster.ca/aro/3000518
WP_000242758.1	RGI	https://card.mcmaster.ca/aro/3000518
WP_002914337.1	RGI	https://card.mcmaster.ca/aro/3000516
WP_004174069.1	RGI	https://card.mcmaster.ca/aro/3003359
WP_002921035.1	RGI	https://card.mcmaster.ca/aro/3003578
WP_004174069.1	RGI	https://card.mcmaster.ca/aro/3003359
WP_002910103.1	RGI	https://card.mcmaster.ca/aro/3000676
WP_004181587.1	RGI	https://card.mcmaster.ca/aro/3000309
WP_004174069.1	RGI	https://card.mcmaster.ca/aro/3003359
WP_000242758.1	RGI	https://card.mcmaster.ca/aro/3000518
WP_002914337.1	RGI	https://card.mcmaster.ca/aro/3000516
WP_004174069.1	RGI	https://card.mcmaster.ca/aro/3003359
WP_000242758.1	RGI	https://card.mcmaster.ca/aro/3000518
WP_004144532.1	RGI	https://card.mcmaster.ca/aro/3002986
WP_004174069.1	RGI	https://card.mcmaster.ca/aro/3003359
WP_002921035.1	RGI	https://card.mcmaster.ca/aro/3003578
WP_004174069.1	RGI	https://card.mcmaster.ca/aro/3003359
WP_002910103.1	RGI	https://card.mcmaster.ca/aro/3000676
WP_000242758.1	RGI	https://card.mcmaster.ca/aro/3000518
WP_000242758.1	RGI	https://card.mcmaster.ca/aro/3000518
WP_002914337.1	RGI	https://card.mcmaster.ca/aro/3000516
WP_004174069.1	RGI	https://card.mcmaster.ca/aro/3003359
WP_004174069.1	RGI	https://card.mcmaster.ca/aro/3003359
WP_002910103.1	RGI	https://card.mcmaster.ca/aro/3000676
WP_004181587.1	RGI	https://card.mcmaster.ca/aro/3000309
WP_004174069.1	RGI	https://card.mcmaster.ca/aro/3003359
WP_000242758.1	RGI	https://card.mcmaster.ca/aro/3000518
WP_002914337.1	RGI	https://card.mcmaster.ca/aro/3000516
WP_004174069.1	RGI	https://card.mcmaster.ca/aro/3003359
WP_000242758.1	RGI	https://card.mcmaster.ca/aro/3000518
WP_004144532.1	RGI	https://card.mcmaster.ca/aro/3002986
WP_004174069.1	RGI	https://card.mcmaster.ca/aro/3003359
WP_002921035.1	RGI	https://card.mcmaster.ca/aro/3003578
WP_004174069.1	RGI	https://card.mcmaster.ca/aro/3003359
WP_002910103.1	RGI	https://card.mcmaster.ca/aro/3000676
WP_000242758.1	RGI	https://card.mcmaster.ca/aro/3000518
WP_000242758.1	RGI	https://card.mcmaster.ca/aro/3000518
WP_002914337.1	RGI	https://card.mcmaster.ca/aro/3000516
WP_004174069.1	RGI	https://card.mcmaster.ca/aro/3003359
WP_004174069.1	RGI	https://card.mcmaster.ca/aro/3003359
WP_002910103.1	RGI	https://card.mcmaster.ca/aro/3000676
WP_004181587.1	RGI	https://card.mcmaster.ca/aro/3000309
WP_004174069.1	RGI	https://card.mcmaster.ca/aro/3003359
WP_000242758.1	RGI	https://card.mcmaster.ca/aro/3000518
WP_002914337.1	RGI	https://card.mcmaster.ca/aro/3000516
WP_004174069.1	RGI	https://card.mcmaster.ca/aro/3003359
WP_000242758.1	RGI	https://card.mcmaster.ca/aro/3000518
WP_004144532.1	RGI	https://card.mcmaster.ca/aro/3002986
WP_004174069.1	RGI	https://card.mcmaster.ca/aro/3003359
WP_002921035.1	RGI	https://card.mcmaster.ca/aro/3003578
WP_004174069.1	RGI	https://card.mcmaster.ca/aro/3003359
WP_002910103.1	RGI	https://card.mcmaster.ca/aro/3000676
WP_000242758.1	RGI	https://card.mcmaster.ca/aro/3000518
WP_000242758.1	RGI	https://card.mcmaster.ca/aro/3000518
WP_002914337.1	RGI	https://card.mcmaster.ca/aro/3000516
WP_004174069.1	RGI	https://card.mcmaster.ca/aro/3003359
WP_004174069.1	RGI	https://card.mcmaster.ca/aro/3003359
WP_002910103.1	RGI	https://card.mcmaster.ca/aro/3000676
WP_004181587.1	RGI	https://card.mcmaster.ca/aro/3000309
WP_004174069.1	RGI	https://card.mcmaster.ca/aro/3003359
WP_000242758.1	RGI	https://card.mcmaster.ca/aro/3000518
WP_002914337.1	RGI	https://card.mcmaster.ca/aro/3000516
WP_004174069.1	RGI	https://card.mcmaster.ca/aro/3003359
WP_000242758.1	RGI	https://card.mcmaster.ca/aro/3000518
WP_004144532.1	RGI	https://card.mcmaster.ca/aro/3002986
WP_004174069.1	RGI	https://card.mcmaster.ca/aro/3003359
WP_002921035.1	RGI	https://card.mcmaster.ca/aro/3003578
WP_004174069.1	RGI	https://card.mcmaster.ca/aro/3003359
WP_002910103.1	RGI	https://card.mcmaster.ca/aro/3000676
WP_000242758.1	RGI	https://card.mcmaster.ca/aro/3000518
WP_000242758.1	RGI	https://card.mcmaster.ca/aro/3000518
WP_002914337.1	RGI	https://card.mcmaster.ca/aro/3000516
WP_004174069.1	RGI	https://card.mcmaster.ca/aro/3003359
WP_004174069.1	RGI	https://card.mcmaster.ca/aro/3003359
WP_002910103.1	RGI	https://card.mcmaster.ca/aro/3000676
WP_004181587.1	RGI	https://card.mcmaster.ca/aro/3000309
WP_004174069.1	RGI	https://card.mcmaster.ca/aro/3003359
WP_000242758.1	RGI	https://card.mcmaster.ca/aro/3000518
WP_002914337.1	RGI	https://card.mcmaster.ca/aro/3000516
WP_004174069.1	RGI	https://card.mcmaster.ca/aro/3003359
WP_000242758.1	RGI	https://card.mcmaster.ca/aro/3000518
WP_004144532.1	RGI	https://card.mcmaster.ca/aro/3002986
WP_004174069.1	RGI	https://card.mcmaster.ca/aro/3003359
WP_002921035.1	RGI	https://card.mcmaster.ca/aro/3003578
WP_004174069.1	RGI	https://card.mcmaster.ca/aro/3003359
WP_002910103.1	RGI	https://card.mcmaster.ca/aro/3000676
WP_000242758.1	RGI	https://card.mcmaster.ca/aro/3000518
WP_000242758.1	RGI	https://card.mcmaster.ca/aro/3000518
WP_002914337.1	RGI	https://card.mcmaster.ca/aro/3000516
WP_004174069.1	RGI	https://card.mcmaster.ca/aro/3003359
WP_004174069.1	RGI	https://card.mcmaster.ca/aro/3003359
WP_002910103.1	RGI	https://card.mcmaster.ca/aro/3000676
WP_004181587.1	RGI	https://card.mcmaster.ca/aro/3000309
WP_004174069.1	RGI	https://card.mcmaster.ca/aro/3003359
WP_000242758.1	RGI	https://card.mcmaster.ca/aro/3000518
WP_002914337.1	RGI	https://card.mcmaster.ca/aro/3000516
WP_004174069.1	RGI	https://card.mcmaster.ca/aro/3003359
WP_000242758.1	RGI	https://card.mcmaster.ca/aro/3000518
WP_004144532.1	RGI	https://card.mcmaster.ca/aro/3002986
WP_004174069.1	RGI	https://card.mcmaster.ca/aro/3003359
WP_002921035.1	RGI	https://card.mcmaster.ca/aro/3003578
WP_004174069.1	RGI	https://card.mcmaster.ca/aro/3003359
WP_002910103.1	RGI	https://card.mcmaster.ca/aro/3000676
WP_000242758.1	RGI	https://card.mcmaster.ca/aro/3000518
WP_000242758.1	RGI	https://card.mcmaster.ca/aro/3000518
WP_002914337.1	RGI	https://card.mcmaster.ca/aro/3000516
WP_004174069.1	RGI	https://card.mcmaster.ca/aro/3003359
WP_004174069.1	RGI	https://card.mcmaster.ca/aro/3003359
WP_002910103.1	RGI	https://card.mcmaster.ca/aro/3000676
WP_004181587.1	RGI	https://card.mcmaster.ca/aro/3000309
WP_004174069.1	RGI	https://card.mcmaster.ca/aro/3003359
WP_000242758.1	RGI	https://card.mcmaster.ca/aro/3000518
WP_002914337.1	RGI	https://card.mcmaster.ca/aro/3000516
WP_004174069.1	RGI	https://card.mcmaster.ca/aro/3003359
WP_000242758.1	RGI	https://card.mcmaster.ca/aro/3000518
WP_004144532.1	RGI	https://card.mcmaster.ca/aro/3002986
WP_004174069.1	RGI	https://card.mcmaster.ca/aro/3003359
WP_002921035.1	RGI	https://card.mcmaster.ca/aro/3003578
WP_004174069.1	RGI	https://card.mcmaster.ca/aro/3003359
WP_002910103.1	RGI	https://card.mcmaster.ca/aro/3000676
WP_000242758.1	RGI	https://card.mcmaster.ca/aro/3000518
WP_000242758.1	RGI	https://card.mcmaster.ca/aro/3000518
WP_002914337.1	RGI	https://card.mcmaster.ca/aro/3000516
WP_004174069.1	RGI	https://card.mcmaster.ca/aro/3003359
WP_004174069.1	RGI	https://card.mcmaster.ca/aro/3003359
WP_002910103.1	RGI	https://card.mcmaster.ca/aro/3000676
WP_004181587.1	RGI	https://card.mcmaster.ca/aro/3000309
WP_004174069.1	RGI	https://card.mcmaster.ca/aro/3003359
WP_000242758.1	RGI	https://card.mcmaster.ca/aro/3000518
WP_004174069.1	RGI	https://card.mcmaster.ca/aro/3003359
WP_000242758.1	RGI	https://card.mcmaster.ca/aro/3000518
WP_004144532.1	RGI	https://card.mcmaster.ca/aro/3002986
WP_004174069.1	RGI	https://card.mcmaster.ca/aro/3003359
WP_002921035.1	RGI	https://card.mcmaster.ca/aro/3003578
WP_004174069.1	RGI	https://card.mcmaster.ca/aro/3003359
WP_002910103.1	RGI	https://card.mcmaster.ca/aro/3000676
WP_000242758.1	RGI	https://card.mcmaster.ca/aro/3000518
WP_000242758.1	RGI	https://card.mcmaster.ca/aro/3000518
WP_002914337.1	RGI	https://card.mcmaster.ca/aro/3000516
WP_004174069.1	RGI	https://card.mcmaster.ca/aro/3003359
WP_004174069.1	RGI	https://card.mcmaster.ca/aro/3003359
WP_002910103.1	RGI	https://card.mcmaster.ca/aro/3000676
WP_004181587.1	RGI	https://card.mcmaster.ca/aro/3000309
WP_004174069.1	RGI	https://card.mcmaster.ca/aro/3003359
WP_000242758.1	RGI	https://card.mcmaster.ca/aro/3000518
WP_004174069.1	RGI	https://card.mcmaster.ca/aro/3003359
WP_000242758.1	RGI	https://card.mcmaster.ca/aro/3000518
WP_004144532.1	RGI	https://card.mcmaster.ca/aro/3002986
WP_004174069.1	RGI	https://card.mcmaster.ca/aro/3003359
WP_002921035.1	RGI	https://card.mcmaster.ca/aro/3003578
WP_004174069.1	RGI	https://card.mcmaster.ca/aro/3003359
WP_002910103.1	RGI	https://card.mcmaster.ca/aro/3000676
WP_000242758.1	RGI	https://card.mcmaster.ca/aro/3000518
WP_000242758.1	RGI	https://card.mcmaster.ca/aro/3000518
WP_002914337.1	RGI	https://card.mcmaster.ca/aro/3000516
WP_004174069.1	RGI	https://card.mcmaster.ca/aro/3003359
WP_004174069.1	RGI	https://card.mcmaster.ca/aro/3003359
WP_002910103.1	RGI	https://card.mcmaster.ca/aro/3000676
WP_004181587.1	RGI	https://card.mcmaster.ca/aro/3000309
WP_004174069.1	RGI	https://card.mcmaster.ca/aro/3003359
WP_000242758.1	RGI	https://card.mcmaster.ca/aro/3000518
WP_004174069.1	RGI	https://card.mcmaster.ca/aro/3003359
WP_000242758.1	RGI	https://card.mcmaster.ca/aro/3000518
WP_004144532.1	RGI	https://card.mcmaster.ca/aro/3002986
WP_004174069.1	RGI	https://card.mcmaster.ca/aro/3003359
WP_002921035.1	RGI	https://card.mcmaster.ca/aro/3003578
WP_004174069.1	RGI	https://card.mcmaster.ca/aro/3003359
WP_002910103.1	RGI	https://card.mcmaster.ca/aro/3000676
WP_000242758.1	RGI	https://card.mcmaster.ca/aro/3000518
WP_000242758.1	RGI	https://card.mcmaster.ca/aro/3000518
WP_002914337.1	RGI	https://card.mcmaster.ca/aro/3000516
WP_004174069.1	RGI	https://card.mcmaster.ca/aro/3003359
WP_004174069.1	RGI	https://card.mcmaster.ca/aro/3003359
WP_002910103.1	RGI	https://card.mcmaster.ca/aro/3000676
WP_004181587.1	RGI	https://card.mcmaster.ca/aro/3000309
WP_004174069.1	RGI	https://card.mcmaster.ca/aro/3003359
WP_000242758.1	RGI	https://card.mcmaster.ca/aro/3000518
WP_004174069.1	RGI	https://card.mcmaster.ca/aro/3003359
WP_000242758.1	RGI	https://card.mcmaster.ca/aro/3000518
WP_004144532.1	RGI	https://card.mcmaster.ca/aro/3002986
WP_004174069.1	RGI	https://card.mcmaster.ca/aro/3003359
WP_002921035.1	RGI	https://card.mcmaster.ca/aro/3003578
WP_004174069.1	RGI	https://card.mcmaster.ca/aro/3003359
WP_002910103.1	RGI	https://card.mcmaster.ca/aro/3000676
WP_000242758.1	RGI	https://card.mcmaster.ca/aro/3000518
WP_000242758.1	RGI	https://card.mcmaster.ca/aro/3000518
WP_002914337.1	RGI	https://card.mcmaster.ca/aro/3000516
WP_004174069.1	RGI	https://card.mcmaster.ca/aro/3003359
WP_004174069.1	RGI	https://card.mcmaster.ca/aro/3003359
WP_002910103.1	RGI	https://card.mcmaster.ca/aro/3000676
WP_004181587.1	RGI	https://card.mcmaster.ca/aro/3000309
WP_004174069.1	RGI	https://card.mcmaster.ca/aro/3003359
WP_000242758.1	RGI	https://card.mcmaster.ca/aro/3000518
WP_004174069.1	RGI	https://card.mcmaster.ca/aro/3003359
WP_000242758.1	RGI	https://card.mcmaster.ca/aro/3000518
WP_004144532.1	RGI	https://card.mcmaster.ca/aro/3002986
WP_004174069.1	RGI	https://card.mcmaster.ca/aro/3003359
WP_002921035.1	RGI	https://card.mcmaster.ca/aro/3003578
WP_004174069.1	RGI	https://card.mcmaster.ca/aro/3003359
WP_002910103.1	RGI	https://card.mcmaster.ca/aro/3000676
WP_000242758.1	RGI	https://card.mcmaster.ca/aro/3000518
WP_000242758.1	RGI	https://card.mcmaster.ca/aro/3000518
WP_002914337.1	RGI	https://card.mcmaster.ca/aro/3000516
WP_004174069.1	RGI	https://card.mcmaster.ca/aro/3003359
WP_004174069.1	RGI	https://card.mcmaster.ca/aro/3003359
WP_002910103.1	RGI	https://card.mcmaster.ca/aro/3000676
WP_004181587.1	RGI	https://card.mcmaster.ca/aro/3000309
WP_004174069.1	RGI	https://card.mcmaster.ca/aro/3003359
WP_000242758.1	RGI	https://card.mcmaster.ca/aro/3000518
WP_004174069.1	RGI	https://card.mcmaster.ca/aro/3003359
WP_000242758.1	RGI	https://card.mcmaster.ca/aro/3000518
WP_004144532.1	RGI	https://card.mcmaster.ca/aro/3002986
WP_004174069.1	RGI	https://card.mcmaster.ca/aro/3003359
WP_002921035.1	RGI	https://card.mcmaster.ca/aro/3003578
WP_004174069.1	RGI	https://card.mcmaster.ca/aro/3003359
WP_002910103.1	RGI	https://card.mcmaster.ca/aro/3000676
WP_000242758.1	RGI	https://card.mcmaster.ca/aro/3000518
WP_000242758.1	RGI	https://card.mcmaster.ca/aro/3000518
WP_002914337.1	RGI	https://card.mcmaster.ca/aro/3000516
WP_004174069.1	RGI	https://card.mcmaster.ca/aro/3003359
WP_004174069.1	RGI	https://card.mcmaster.ca/aro/3003359
WP_002910103.1	RGI	https://card.mcmaster.ca/aro/3000676
WP_004181587.1	RGI	https://card.mcmaster.ca/aro/3000309
WP_004174069.1	RGI	https://card.mcmaster.ca/aro/3003359
WP_000242758.1	RGI	https://card.mcmaster.ca/aro/3000518
WP_004174069.1	RGI	https://card.mcmaster.ca/aro/3003359
WP_000242758.1	RGI	https://card.mcmaster.ca/aro/3000518
WP_004144532.1	RGI	https://card.mcmaster.ca/aro/3002986
WP_004174069.1	RGI	https://card.mcmaster.ca/aro/3003359
WP_002921035.1	RGI	https://card.mcmaster.ca/aro/3003578
WP_004174069.1	RGI	https://card.mcmaster.ca/aro/3003359
WP_002910103.1	RGI	https://card.mcmaster.ca/aro/3000676
WP_000242758.1	RGI	https://card.mcmaster.ca/aro/3000518
WP_000242758.1	RGI	https://card.mcmaster.ca/aro/3000518
WP_002914337.1	RGI	https://card.mcmaster.ca/aro/3000516
WP_004174069.1	RGI	https://card.mcmaster.ca/aro/3003359
WP_004174069.1	RGI	https://card.mcmaster.ca/aro/3003359
WP_002910103.1	RGI	https://card.mcmaster.ca/aro/3000676
WP_004181587.1	RGI	https://card.mcmaster.ca/aro/3000309
WP_004174069.1	RGI	https://card.mcmaster.ca/aro/3003359
WP_000242758.1	RGI	https://card.mcmaster.ca/aro/3000518
WP_004174069.1	RGI	https://card.mcmaster.ca/aro/3003359
WP_000242758.1	RGI	https://card.mcmaster.ca/aro/3000518
WP_004144532.1	RGI	https://card.mcmaster.ca/aro/3002986
WP_004174069.1	RGI	https://card.mcmaster.ca/aro/3003359
WP_002921035.1	RGI	https://card.mcmaster.ca/aro/3003578
WP_004174069.1	RGI	https://card.mcmaster.ca/aro/3003359
WP_002910103.1	RGI	https://card.mcmaster.ca/aro/3000676
WP_000242758.1	RGI	https://card.mcmaster.ca/aro/3000518
WP_000242758.1	RGI	https://card.mcmaster.ca/aro/3000518
WP_002914337.1	RGI	https://card.mcmaster.ca/aro/3000516
WP_004174069.1	RGI	https://card.mcmaster.ca/aro/3003359
WP_004174069.1	RGI	https://card.mcmaster.ca/aro/3003359
WP_002910103.1	RGI	https://card.mcmaster.ca/aro/3000676
WP_004181587.1	RGI	https://card.mcmaster.ca/aro/3000309
WP_004174069.1	RGI	https://card.mcmaster.ca/aro/3003359
WP_000242758.1	RGI	https://card.mcmaster.ca/aro/3000518
WP_004174069.1	RGI	https://card.mcmaster.ca/aro/3003359
WP_000242758.1	RGI	https://card.mcmaster.ca/aro/3000518
WP_004144532.1	RGI	https://card.mcmaster.ca/aro/3002986
WP_004174069.1	RGI	https://card.mcmaster.ca/aro/3003359
WP_002921035.1	RGI	https://card.mcmaster.ca/aro/3003578
WP_004174069.1	RGI	https://card.mcmaster.ca/aro/3003359
WP_002910103.1	RGI	https://card.mcmaster.ca/aro/3000676
WP_000242758.1	RGI	https://card.mcmaster.ca/aro/3000518
WP_000242758.1	RGI	https://card.mcmaster.ca/aro/3000518
WP_002914337.1	RGI	https://card.mcmaster.ca/aro/3000516
WP_004174069.1	RGI	https://card.mcmaster.ca/aro/3003359
WP_004144532.1	RGI	https://card.mcmaster.ca/aro/3002986
WP_008807786.1	RGI	https://card.mcmaster.ca/aro/3003840
WP_004181587.1	RGI	https://card.mcmaster.ca/aro/3000309
WP_004174069.1	RGI	https://card.mcmaster.ca/aro/3003359
WP_000242758.1	RGI	https://card.mcmaster.ca/aro/3000518
WP_004174069.1	RGI	https://card.mcmaster.ca/aro/3003359
WP_000242758.1	RGI	https://card.mcmaster.ca/aro/3000518
WP_004144532.1	RGI	https://card.mcmaster.ca/aro/3002986
WP_004174069.1	RGI	https://card.mcmaster.ca/aro/3003359
WP_002921035.1	RGI	https://card.mcmaster.ca/aro/3003578
WP_004174069.1	RGI	https://card.mcmaster.ca/aro/3003359
WP_002910103.1	RGI	https://card.mcmaster.ca/aro/3000676
WP_000242758.1	RGI	https://card.mcmaster.ca/aro/3000518
WP_000242758.1	RGI	https://card.mcmaster.ca/aro/3000518
WP_002914337.1	RGI	https://card.mcmaster.ca/aro/3000516
WP_004174069.1	RGI	https://card.mcmaster.ca/aro/3003359
WP_004144532.1	RGI	https://card.mcmaster.ca/aro/3002986
WP_008807786.1	RGI	https://card.mcmaster.ca/aro/3003840
WP_004181587.1	RGI	https://card.mcmaster.ca/aro/3000309
WP_004174069.1	RGI	https://card.mcmaster.ca/aro/3003359
WP_000242758.1	RGI	https://card.mcmaster.ca/aro/3000518
WP_000242758.1	RGI	https://card.mcmaster.ca/aro/3000518
WP_004144532.1	RGI	https://card.mcmaster.ca/aro/3002986
WP_004174069.1	RGI	https://card.mcmaster.ca/aro/3003359
WP_002921035.1	RGI	https://card.mcmaster.ca/aro/3003578
WP_004174069.1	RGI	https://card.mcmaster.ca/aro/3003359
WP_002910103.1	RGI	https://card.mcmaster.ca/aro/3000676
WP_000242758.1	RGI	https://card.mcmaster.ca/aro/3000518
WP_000242758.1	RGI	https://card.mcmaster.ca/aro/3000518
WP_002914337.1	RGI	https://card.mcmaster.ca/aro/3000516
WP_004174069.1	RGI	https://card.mcmaster.ca/aro/3003359
WP_004144532.1	RGI	https://card.mcmaster.ca/aro/3002986
WP_004201387.1	RGI	https://card.mcmaster.ca/aro/3003950
WP_004181587.1	RGI	https://card.mcmaster.ca/aro/3000309
WP_004174069.1	RGI	https://card.mcmaster.ca/aro/3003359
WP_000242758.1	RGI	https://card.mcmaster.ca/aro/3000518
WP_000242758.1	RGI	https://card.mcmaster.ca/aro/3000518
WP_004144532.1	RGI	https://card.mcmaster.ca/aro/3002986
WP_004174069.1	RGI	https://card.mcmaster.ca/aro/3003359
WP_002921035.1	RGI	https://card.mcmaster.ca/aro/3003578
WP_004174069.1	RGI	https://card.mcmaster.ca/aro/3003359
WP_002910103.1	RGI	https://card.mcmaster.ca/aro/3000676
WP_000242758.1	RGI	https://card.mcmaster.ca/aro/3000518
WP_000242758.1	RGI	https://card.mcmaster.ca/aro/3000518
WP_002914337.1	RGI	https://card.mcmaster.ca/aro/3000516
WP_004174069.1	RGI	https://card.mcmaster.ca/aro/3003359
WP_004144532.1	RGI	https://card.mcmaster.ca/aro/3002986
WP_004201387.1	RGI	https://card.mcmaster.ca/aro/3003950
WP_004181587.1	RGI	https://card.mcmaster.ca/aro/3000309
WP_004174069.1	RGI	https://card.mcmaster.ca/aro/3003359
WP_000242758.1	RGI	https://card.mcmaster.ca/aro/3000518
WP_000242758.1	RGI	https://card.mcmaster.ca/aro/3000518
WP_004144532.1	RGI	https://card.mcmaster.ca/aro/3002986
WP_004174069.1	RGI	https://card.mcmaster.ca/aro/3003359
WP_002921035.1	RGI	https://card.mcmaster.ca/aro/3003578
WP_004174069.1	RGI	https://card.mcmaster.ca/aro/3003359
WP_002910103.1	RGI	https://card.mcmaster.ca/aro/3000676
WP_000242758.1	RGI	https://card.mcmaster.ca/aro/3000518
WP_000242758.1	RGI	https://card.mcmaster.ca/aro/3000518
WP_002914337.1	RGI	https://card.mcmaster.ca/aro/3000516
WP_004174069.1	RGI	https://card.mcmaster.ca/aro/3003359
WP_004144532.1	RGI	https://card.mcmaster.ca/aro/3002986
WP_004201387.1	RGI	https://card.mcmaster.ca/aro/3003950
WP_004181587.1	RGI	https://card.mcmaster.ca/aro/3000309
WP_004174069.1	RGI	https://card.mcmaster.ca/aro/3003359
WP_000242758.1	RGI	https://card.mcmaster.ca/aro/3000518
WP_000242758.1	RGI	https://card.mcmaster.ca/aro/3000518
WP_004144532.1	RGI	https://card.mcmaster.ca/aro/3002986
WP_004174069.1	RGI	https://card.mcmaster.ca/aro/3003359
WP_002921035.1	RGI	https://card.mcmaster.ca/aro/3003578
WP_004174069.1	RGI	https://card.mcmaster.ca/aro/3003359
WP_002910103.1	RGI	https://card.mcmaster.ca/aro/3000676
WP_000242758.1	RGI	https://card.mcmaster.ca/aro/3000518
WP_000242758.1	RGI	https://card.mcmaster.ca/aro/3000518
WP_002914337.1	RGI	https://card.mcmaster.ca/aro/3000516
WP_004174069.1	RGI	https://card.mcmaster.ca/aro/3003359
WP_004144532.1	RGI	https://card.mcmaster.ca/aro/3002986
WP_004201387.1	RGI	https://card.mcmaster.ca/aro/3003950
WP_004181587.1	RGI	https://card.mcmaster.ca/aro/3000309
WP_004174069.1	RGI	https://card.mcmaster.ca/aro/3003359
WP_000242758.1	RGI	https://card.mcmaster.ca/aro/3000518
WP_000242758.1	RGI	https://card.mcmaster.ca/aro/3000518
WP_004144532.1	RGI	https://card.mcmaster.ca/aro/3002986
WP_004174069.1	RGI	https://card.mcmaster.ca/aro/3003359
WP_002921035.1	RGI	https://card.mcmaster.ca/aro/3003578
WP_004174069.1	RGI	https://card.mcmaster.ca/aro/3003359
WP_002910103.1	RGI	https://card.mcmaster.ca/aro/3000676
WP_000242758.1	RGI	https://card.mcmaster.ca/aro/3000518
WP_000242758.1	RGI	https://card.mcmaster.ca/aro/3000518
WP_002914337.1	RGI	https://card.mcmaster.ca/aro/3000516
WP_004174069.1	RGI	https://card.mcmaster.ca/aro/3003359
WP_004144532.1	RGI	https://card.mcmaster.ca/aro/3002986
WP_004201387.1	RGI	https://card.mcmaster.ca/aro/3003950
WP_004181587.1	RGI	https://card.mcmaster.ca/aro/3000309
WP_004174069.1	RGI	https://card.mcmaster.ca/aro/3003359
WP_000242758.1	RGI	https://card.mcmaster.ca/aro/3000518
WP_000242758.1	RGI	https://card.mcmaster.ca/aro/3000518
WP_004144532.1	RGI	https://card.mcmaster.ca/aro/3002986
WP_004174069.1	RGI	https://card.mcmaster.ca/aro/3003359
WP_002921035.1	RGI	https://card.mcmaster.ca/aro/3003578
WP_004174069.1	RGI	https://card.mcmaster.ca/aro/3003359
WP_002910103.1	RGI	https://card.mcmaster.ca/aro/3000676
WP_000242758.1	RGI	https://card.mcmaster.ca/aro/3000518
WP_000242758.1	RGI	https://card.mcmaster.ca/aro/3000518
WP_002914337.1	RGI	https://card.mcmaster.ca/aro/3000516
WP_004174069.1	RGI	https://card.mcmaster.ca/aro/3003359
WP_004144532.1	RGI	https://card.mcmaster.ca/aro/3002986
WP_004201387.1	RGI	https://card.mcmaster.ca/aro/3003950
WP_004202242.1	RGI	https://card.mcmaster.ca/aro/3003890
WP_004174069.1	RGI	https://card.mcmaster.ca/aro/3003359
WP_000242758.1	RGI	https://card.mcmaster.ca/aro/3000518
WP_000242758.1	RGI	https://card.mcmaster.ca/aro/3000518
WP_004144532.1	RGI	https://card.mcmaster.ca/aro/3002986
WP_004174069.1	RGI	https://card.mcmaster.ca/aro/3003359
WP_002921035.1	RGI	https://card.mcmaster.ca/aro/3003578
WP_004174069.1	RGI	https://card.mcmaster.ca/aro/3003359
WP_002910103.1	RGI	https://card.mcmaster.ca/aro/3000676
WP_000242758.1	RGI	https://card.mcmaster.ca/aro/3000518
WP_000242758.1	RGI	https://card.mcmaster.ca/aro/3000518
WP_002914337.1	RGI	https://card.mcmaster.ca/aro/3000516
WP_004174069.1	RGI	https://card.mcmaster.ca/aro/3003359
WP_004144532.1	RGI	https://card.mcmaster.ca/aro/3002986
WP_004201387.1	RGI	https://card.mcmaster.ca/aro/3003950
WP_004202242.1	RGI	https://card.mcmaster.ca/aro/3003890
WP_004174069.1	RGI	https://card.mcmaster.ca/aro/3003359
WP_000242758.1	RGI	https://card.mcmaster.ca/aro/3000518
WP_000242758.1	RGI	https://card.mcmaster.ca/aro/3000518
WP_004144532.1	RGI	https://card.mcmaster.ca/aro/3002986
WP_004174069.1	RGI	https://card.mcmaster.ca/aro/3003359
WP_002921035.1	RGI	https://card.mcmaster.ca/aro/3003578
WP_004174069.1	RGI	https://card.mcmaster.ca/aro/3003359
WP_002910103.1	RGI	https://card.mcmaster.ca/aro/3000676
WP_000242758.1	RGI	https://card.mcmaster.ca/aro/3000518
WP_000242758.1	RGI	https://card.mcmaster.ca/aro/3000518
WP_002914337.1	RGI	https://card.mcmaster.ca/aro/3000516
WP_004174069.1	RGI	https://card.mcmaster.ca/aro/3003359
WP_000242758.1	RGI	https://card.mcmaster.ca/aro/3000518
WP_004144532.1	RGI	https://card.mcmaster.ca/aro/3002986
WP_004201387.1	RGI	https://card.mcmaster.ca/aro/3003950
WP_004202242.1	RGI	https://card.mcmaster.ca/aro/3003890
WP_004174069.1	RGI	https://card.mcmaster.ca/aro/3003359
WP_000242758.1	RGI	https://card.mcmaster.ca/aro/3000518
WP_000242758.1	RGI	https://card.mcmaster.ca/aro/3000518
WP_004144532.1	RGI	https://card.mcmaster.ca/aro/3002986
WP_004174069.1	RGI	https://card.mcmaster.ca/aro/3003359
WP_002921035.1	RGI	https://card.mcmaster.ca/aro/3003578
WP_004174069.1	RGI	https://card.mcmaster.ca/aro/3003359
WP_002910103.1	RGI	https://card.mcmaster.ca/aro/3000676
WP_004174069.1	RGI	https://card.mcmaster.ca/aro/3003359
WP_000242758.1	RGI	https://card.mcmaster.ca/aro/3000518
WP_002914337.1	RGI	https://card.mcmaster.ca/aro/3000516
WP_004174069.1	RGI	https://card.mcmaster.ca/aro/3003359
WP_000242758.1	RGI	https://card.mcmaster.ca/aro/3000518
WP_004144532.1	RGI	https://card.mcmaster.ca/aro/3002986
WP_004201387.1	RGI	https://card.mcmaster.ca/aro/3003950
WP_004202242.1	RGI	https://card.mcmaster.ca/aro/3003890
WP_004174069.1	RGI	https://card.mcmaster.ca/aro/3003359
WP_000242758.1	RGI	https://card.mcmaster.ca/aro/3000518
WP_000242758.1	RGI	https://card.mcmaster.ca/aro/3000518
WP_004144532.1	RGI	https://card.mcmaster.ca/aro/3002986
WP_004174069.1	RGI	https://card.mcmaster.ca/aro/3003359
WP_002921035.1	RGI	https://card.mcmaster.ca/aro/3003578
WP_004174069.1	RGI	https://card.mcmaster.ca/aro/3003359
WP_002910103.1	RGI	https://card.mcmaster.ca/aro/3000676
WP_004174069.1	RGI	https://card.mcmaster.ca/aro/3003359
WP_000242758.1	RGI	https://card.mcmaster.ca/aro/3000518
WP_002914337.1	RGI	https://card.mcmaster.ca/aro/3000516
WP_004174069.1	RGI	https://card.mcmaster.ca/aro/3003359
WP_000242758.1	RGI	https://card.mcmaster.ca/aro/3000518
WP_004144532.1	RGI	https://card.mcmaster.ca/aro/3002986
WP_004201387.1	RGI	https://card.mcmaster.ca/aro/3003950
WP_004202242.1	RGI	https://card.mcmaster.ca/aro/3003890
WP_004174069.1	RGI	https://card.mcmaster.ca/aro/3003359
WP_000242758.1	RGI	https://card.mcmaster.ca/aro/3000518
WP_000242758.1	RGI	https://card.mcmaster.ca/aro/3000518
WP_002914337.1	RGI	https://card.mcmaster.ca/aro/3000516
WP_004174069.1	RGI	https://card.mcmaster.ca/aro/3003359
WP_002921035.1	RGI	https://card.mcmaster.ca/aro/3003578
WP_004174069.1	RGI	https://card.mcmaster.ca/aro/3003359
WP_002910103.1	RGI	https://card.mcmaster.ca/aro/3000676
WP_004174069.1	RGI	https://card.mcmaster.ca/aro/3003359
WP_000242758.1	RGI	https://card.mcmaster.ca/aro/3000518
WP_002914337.1	RGI	https://card.mcmaster.ca/aro/3000516
WP_004174069.1	RGI	https://card.mcmaster.ca/aro/3003359
WP_000242758.1	RGI	https://card.mcmaster.ca/aro/3000518
WP_004144532.1	RGI	https://card.mcmaster.ca/aro/3002986
WP_004174069.1	RGI	https://card.mcmaster.ca/aro/3003359
WP_004202242.1	RGI	https://card.mcmaster.ca/aro/3003890
WP_004174069.1	RGI	https://card.mcmaster.ca/aro/3003359
WP_000242758.1	RGI	https://card.mcmaster.ca/aro/3000518
WP_000242758.1	RGI	https://card.mcmaster.ca/aro/3000518
WP_002914337.1	RGI	https://card.mcmaster.ca/aro/3000516
WP_004174069.1	RGI	https://card.mcmaster.ca/aro/3003359
WP_002921035.1	RGI	https://card.mcmaster.ca/aro/3003578
WP_004174069.1	RGI	https://card.mcmaster.ca/aro/3003359
WP_002910103.1	RGI	https://card.mcmaster.ca/aro/3000676
WP_004174069.1	RGI	https://card.mcmaster.ca/aro/3003359
WP_000242758.1	RGI	https://card.mcmaster.ca/aro/3000518
WP_002914337.1	RGI	https://card.mcmaster.ca/aro/3000516
WP_004174069.1	RGI	https://card.mcmaster.ca/aro/3003359
WP_000242758.1	RGI	https://card.mcmaster.ca/aro/3000518
WP_004144532.1	RGI	https://card.mcmaster.ca/aro/3002986
WP_004174069.1	RGI	https://card.mcmaster.ca/aro/3003359
WP_016529678.1	RGI	https://card.mcmaster.ca/aro/3003055
WP_004174069.1	RGI	https://card.mcmaster.ca/aro/3003359
WP_000242758.1	RGI	https://card.mcmaster.ca/aro/3000518
WP_000242758.1	RGI	https://card.mcmaster.ca/aro/3000518
WP_002914337.1	RGI	https://card.mcmaster.ca/aro/3000516
WP_004174069.1	RGI	https://card.mcmaster.ca/aro/3003359
WP_002921035.1	RGI	https://card.mcmaster.ca/aro/3003578
WP_004174069.1	RGI	https://card.mcmaster.ca/aro/3003359
WP_002910103.1	RGI	https://card.mcmaster.ca/aro/3000676
WP_004174069.1	RGI	https://card.mcmaster.ca/aro/3003359
WP_000242758.1	RGI	https://card.mcmaster.ca/aro/3000518
WP_002914337.1	RGI	https://card.mcmaster.ca/aro/3000516
WP_004174069.1	RGI	https://card.mcmaster.ca/aro/3003359
WP_000242758.1	RGI	https://card.mcmaster.ca/aro/3000518
WP_004144532.1	RGI	https://card.mcmaster.ca/aro/3002986
WP_004174069.1	RGI	https://card.mcmaster.ca/aro/3003359
WP_002921035.1	RGI	https://card.mcmaster.ca/aro/3003578
WP_004174069.1	RGI	https://card.mcmaster.ca/aro/3003359
WP_000242758.1	RGI	https://card.mcmaster.ca/aro/3000518
WP_000242758.1	RGI	https://card.mcmaster.ca/aro/3000518
WP_002914337.1	RGI	https://card.mcmaster.ca/aro/3000516
WP_004174069.1	RGI	https://card.mcmaster.ca/aro/3003359
WP_002921035.1	RGI	https://card.mcmaster.ca/aro/3003578
WP_004174069.1	RGI	https://card.mcmaster.ca/aro/3003359
WP_002910103.1	RGI	https://card.mcmaster.ca/aro/3000676
WP_004174069.1	RGI	https://card.mcmaster.ca/aro/3003359
WP_000242758.1	RGI	https://card.mcmaster.ca/aro/3000518
WP_002914337.1	RGI	https://card.mcmaster.ca/aro/3000516
WP_004174069.1	RGI	https://card.mcmaster.ca/aro/3003359
WP_000242758.1	RGI	https://card.mcmaster.ca/aro/3000518
WP_004144532.1	RGI	https://card.mcmaster.ca/aro/3002986
WP_004174069.1	RGI	https://card.mcmaster.ca/aro/3003359
WP_002921035.1	RGI	https://card.mcmaster.ca/aro/3003578
WP_004174069.1	RGI	https://card.mcmaster.ca/aro/3003359
WP_000242758.1	RGI	https://card.mcmaster.ca/aro/3000518
WP_000242758.1	RGI	https://card.mcmaster.ca/aro/3000518
WP_002914337.1	RGI	https://card.mcmaster.ca/aro/3000516
WP_004174069.1	RGI	https://card.mcmaster.ca/aro/3003359
WP_002921035.1	RGI	https://card.mcmaster.ca/aro/3003578
WP_004174069.1	RGI	https://card.mcmaster.ca/aro/3003359
WP_002910103.1	RGI	https://card.mcmaster.ca/aro/3000676
WP_004174069.1	RGI	https://card.mcmaster.ca/aro/3003359
WP_000242758.1	RGI	https://card.mcmaster.ca/aro/3000518
WP_002914337.1	RGI	https://card.mcmaster.ca/aro/3000516
WP_004174069.1	RGI	https://card.mcmaster.ca/aro/3003359
WP_000242758.1	RGI	https://card.mcmaster.ca/aro/3000518
WP_004144532.1	RGI	https://card.mcmaster.ca/aro/3002986
WP_004174069.1	RGI	https://card.mcmaster.ca/aro/3003359
WP_002921035.1	RGI	https://card.mcmaster.ca/aro/3003578
WP_004174069.1	RGI	https://card.mcmaster.ca/aro/3003359
WP_000242758.1	RGI	https://card.mcmaster.ca/aro/3000518
WP_000242758.1	RGI	https://card.mcmaster.ca/aro/3000518
WP_002914337.1	RGI	https://card.mcmaster.ca/aro/3000516
WP_004174069.1	RGI	https://card.mcmaster.ca/aro/3003359
WP_002921035.1	RGI	https://card.mcmaster.ca/aro/3003578
WP_004174069.1	RGI	https://card.mcmaster.ca/aro/3003359
WP_002910103.1	RGI	https://card.mcmaster.ca/aro/3000676
WP_004181587.1	RGI	https://card.mcmaster.ca/aro/3000309
WP_004174069.1	RGI	https://card.mcmaster.ca/aro/3003359
WP_000242758.1	RGI	https://card.mcmaster.ca/aro/3000518
WP_002914337.1	RGI	https://card.mcmaster.ca/aro/3000516
WP_004174069.1	RGI	https://card.mcmaster.ca/aro/3003359
WP_000242758.1	RGI	https://card.mcmaster.ca/aro/3000518
WP_004144532.1	RGI	https://card.mcmaster.ca/aro/3002986
WP_004174069.1	RGI	https://card.mcmaster.ca/aro/3003359
WP_002921035.1	RGI	https://card.mcmaster.ca/aro/3003578
WP_004174069.1	RGI	https://card.mcmaster.ca/aro/3003359
WP_000242758.1	RGI	https://card.mcmaster.ca/aro/3000518
WP_004181587.1	RGI	https://card.mcmaster.ca/aro/3000309
WP_004174069.1	RGI	https://card.mcmaster.ca/aro/3003359
WP_000242758.1	RGI	https://card.mcmaster.ca/aro/3000518
WP_002914337.1	RGI	https://card.mcmaster.ca/aro/3000516
WP_004174069.1	RGI	https://card.mcmaster.ca/aro/3003359
WP_000242758.1	RGI	https://card.mcmaster.ca/aro/3000518
WP_004144532.1	RGI	https://card.mcmaster.ca/aro/3002986
WP_004174069.1	RGI	https://card.mcmaster.ca/aro/3003359
WP_002921035.1	RGI	https://card.mcmaster.ca/aro/3003578
WP_004174069.1	RGI	https://card.mcmaster.ca/aro/3003359
WP_000242758.1	RGI	https://card.mcmaster.ca/aro/3000518
WP_000242758.1	RGI	https://card.mcmaster.ca/aro/3000518
WP_002914337.1	RGI	https://card.mcmaster.ca/aro/3000516
WP_004174069.1	RGI	https://card.mcmaster.ca/aro/3003359
WP_002921035.1	RGI	https://card.mcmaster.ca/aro/3003578
WP_004174069.1	RGI	https://card.mcmaster.ca/aro/3003359
WP_002910103.1	RGI	https://card.mcmaster.ca/aro/3000676
WP_004181587.1	RGI	https://card.mcmaster.ca/aro/3000309
WP_004174069.1	RGI	https://card.mcmaster.ca/aro/3003359
WP_000242758.1	RGI	https://card.mcmaster.ca/aro/3000518
WP_002914337.1	RGI	https://card.mcmaster.ca/aro/3000516
WP_004174069.1	RGI	https://card.mcmaster.ca/aro/3003359
WP_000242758.1	RGI	https://card.mcmaster.ca/aro/3000518
WP_004144532.1	RGI	https://card.mcmaster.ca/aro/3002986
WP_004174069.1	RGI	https://card.mcmaster.ca/aro/3003359
WP_002921035.1	RGI	https://card.mcmaster.ca/aro/3003578
WP_004174069.1	RGI	https://card.mcmaster.ca/aro/3003359
WP_000242758.1	RGI	https://card.mcmaster.ca/aro/3000518
WP_000242758.1	RGI	https://card.mcmaster.ca/aro/3000518
WP_002914337.1	RGI	https://card.mcmaster.ca/aro/3000516
WP_004174069.1	RGI	https://card.mcmaster.ca/aro/3003359
WP_002921035.1	RGI	https://card.mcmaster.ca/aro/3003578
WP_004174069.1	RGI	https://card.mcmaster.ca/aro/3003359
WP_002910103.1	RGI	https://card.mcmaster.ca/aro/3000676
WP_004181587.1	RGI	https://card.mcmaster.ca/aro/3000309
WP_004174069.1	RGI	https://card.mcmaster.ca/aro/3003359
WP_000242758.1	RGI	https://card.mcmaster.ca/aro/3000518
WP_002914337.1	RGI	https://card.mcmaster.ca/aro/3000516
WP_004174069.1	RGI	https://card.mcmaster.ca/aro/3003359
WP_000242758.1	RGI	https://card.mcmaster.ca/aro/3000518
WP_004144532.1	RGI	https://card.mcmaster.ca/aro/3002986
WP_004174069.1	RGI	https://card.mcmaster.ca/aro/3003359
WP_002921035.1	RGI	https://card.mcmaster.ca/aro/3003578
WP_004174069.1	RGI	https://card.mcmaster.ca/aro/3003359
WP_002910103.1	RGI	https://card.mcmaster.ca/aro/3000676
WP_000242758.1	RGI	https://card.mcmaster.ca/aro/3000518
WP_000242758.1	RGI	https://card.mcmaster.ca/aro/3000518
WP_002914337.1	RGI	https://card.mcmaster.ca/aro/3000516
WP_004174069.1	RGI	https://card.mcmaster.ca/aro/3003359
WP_002921035.1	RGI	https://card.mcmaster.ca/aro/3003578
WP_004174069.1	RGI	https://card.mcmaster.ca/aro/3003359
WP_002910103.1	RGI	https://card.mcmaster.ca/aro/3000676
WP_004181587.1	RGI	https://card.mcmaster.ca/aro/3000309
WP_004174069.1	RGI	https://card.mcmaster.ca/aro/3003359
WP_000242758.1	RGI	https://card.mcmaster.ca/aro/3000518
WP_002914337.1	RGI	https://card.mcmaster.ca/aro/3000516
WP_004174069.1	RGI	https://card.mcmaster.ca/aro/3003359
WP_000242758.1	RGI	https://card.mcmaster.ca/aro/3000518
WP_004144532.1	RGI	https://card.mcmaster.ca/aro/3002986
WP_004174069.1	RGI	https://card.mcmaster.ca/aro/3003359
WP_002921035.1	RGI	https://card.mcmaster.ca/aro/3003578
WP_004174069.1	RGI	https://card.mcmaster.ca/aro/3003359
WP_002910103.1	RGI	https://card.mcmaster.ca/aro/3000676
WP_000242758.1	RGI	https://card.mcmaster.ca/aro/3000518
WP_000242758.1	RGI	https://card.mcmaster.ca/aro/3000518
WP_002914337.1	RGI	https://card.mcmaster.ca/aro/3000516
WP_004174069.1	RGI	https://card.mcmaster.ca/aro/3003359
WP_002921035.1	RGI	https://card.mcmaster.ca/aro/3003578
WP_004174069.1	RGI	https://card.mcmaster.ca/aro/3003359
WP_002910103.1	RGI	https://card.mcmaster.ca/aro/3000676
WP_004181587.1	RGI	https://card.mcmaster.ca/aro/3000309
WP_004174069.1	RGI	https://card.mcmaster.ca/aro/3003359
WP_000242758.1	RGI	https://card.mcmaster.ca/aro/3000518
WP_002914337.1	RGI	https://card.mcmaster.ca/aro/3000516
WP_004174069.1	RGI	https://card.mcmaster.ca/aro/3003359
WP_000242758.1	RGI	https://card.mcmaster.ca/aro/3000518
WP_004144532.1	RGI	https://card.mcmaster.ca/aro/3002986
WP_004174069.1	RGI	https://card.mcmaster.ca/aro/3003359
WP_002921035.1	RGI	https://card.mcmaster.ca/aro/3003578
WP_004174069.1	RGI	https://card.mcmaster.ca/aro/3003359
WP_002910103.1	RGI	https://card.mcmaster.ca/aro/3000676
WP_000242758.1	RGI	https://card.mcmaster.ca/aro/3000518
WP_000242758.1	RGI	https://card.mcmaster.ca/aro/3000518
WP_002914337.1	RGI	https://card.mcmaster.ca/aro/3000516
WP_004174069.1	RGI	https://card.mcmaster.ca/aro/3003359
WP_004174069.1	RGI	https://card.mcmaster.ca/aro/3003359
WP_002910103.1	RGI	https://card.mcmaster.ca/aro/3000676
WP_004181587.1	RGI	https://card.mcmaster.ca/aro/3000309
WP_004174069.1	RGI	https://card.mcmaster.ca/aro/3003359
WP_000242758.1	RGI	https://card.mcmaster.ca/aro/3000518
WP_002914337.1	RGI	https://card.mcmaster.ca/aro/3000516
WP_004174069.1	RGI	https://card.mcmaster.ca/aro/3003359
WP_000242758.1	RGI	https://card.mcmaster.ca/aro/3000518
WP_004144532.1	RGI	https://card.mcmaster.ca/aro/3002986
WP_004174069.1	RGI	https://card.mcmaster.ca/aro/3003359
WP_002921035.1	RGI	https://card.mcmaster.ca/aro/3003578
WP_004174069.1	RGI	https://card.mcmaster.ca/aro/3003359
WP_002910103.1	RGI	https://card.mcmaster.ca/aro/3000676
WP_000242758.1	RGI	https://card.mcmaster.ca/aro/3000518
WP_000242758.1	RGI	https://card.mcmaster.ca/aro/3000518
WP_002914337.1	RGI	https://card.mcmaster.ca/aro/3000516
WP_004174069.1	RGI	https://card.mcmaster.ca/aro/3003359
WP_004174069.1	RGI	https://card.mcmaster.ca/aro/3003359
WP_002910103.1	RGI	https://card.mcmaster.ca/aro/3000676
WP_004181587.1	RGI	https://card.mcmaster.ca/aro/3000309
WP_004174069.1	RGI	https://card.mcmaster.ca/aro/3003359
WP_000242758.1	RGI	https://card.mcmaster.ca/aro/3000518
WP_002914337.1	RGI	https://card.mcmaster.ca/aro/3000516
WP_004174069.1	RGI	https://card.mcmaster.ca/aro/3003359
WP_000242758.1	RGI	https://card.mcmaster.ca/aro/3000518
WP_004144532.1	RGI	https://card.mcmaster.ca/aro/3002986
WP_004174069.1	RGI	https://card.mcmaster.ca/aro/3003359
WP_002921035.1	RGI	https://card.mcmaster.ca/aro/3003578
WP_004174069.1	RGI	https://card.mcmaster.ca/aro/3003359
WP_002910103.1	RGI	https://card.mcmaster.ca/aro/3000676
WP_000242758.1	RGI	https://card.mcmaster.ca/aro/3000518
WP_000242758.1	RGI	https://card.mcmaster.ca/aro/3000518
WP_002914337.1	RGI	https://card.mcmaster.ca/aro/3000516
WP_004174069.1	RGI	https://card.mcmaster.ca/aro/3003359
WP_004174069.1	RGI	https://card.mcmaster.ca/aro/3003359
WP_002910103.1	RGI	https://card.mcmaster.ca/aro/3000676
WP_004181587.1	RGI	https://card.mcmaster.ca/aro/3000309
WP_004174069.1	RGI	https://card.mcmaster.ca/aro/3003359
WP_000242758.1	RGI	https://card.mcmaster.ca/aro/3000518
WP_002914337.1	RGI	https://card.mcmaster.ca/aro/3000516
WP_004174069.1	RGI	https://card.mcmaster.ca/aro/3003359
WP_000242758.1	RGI	https://card.mcmaster.ca/aro/3000518
WP_004144532.1	RGI	https://card.mcmaster.ca/aro/3002986
WP_004174069.1	RGI	https://card.mcmaster.ca/aro/3003359
WP_002921035.1	RGI	https://card.mcmaster.ca/aro/3003578
WP_004174069.1	RGI	https://card.mcmaster.ca/aro/3003359
WP_002910103.1	RGI	https://card.mcmaster.ca/aro/3000676
WP_000242758.1	RGI	https://card.mcmaster.ca/aro/3000518
WP_000242758.1	RGI	https://card.mcmaster.ca/aro/3000518
WP_002914337.1	RGI	https://card.mcmaster.ca/aro/3000516
WP_004174069.1	RGI	https://card.mcmaster.ca/aro/3003359
WP_004174069.1	RGI	https://card.mcmaster.ca/aro/3003359
WP_002910103.1	RGI	https://card.mcmaster.ca/aro/3000676
WP_004181587.1	RGI	https://card.mcmaster.ca/aro/3000309
WP_004174069.1	RGI	https://card.mcmaster.ca/aro/3003359
WP_000242758.1	RGI	https://card.mcmaster.ca/aro/3000518
WP_002914337.1	RGI	https://card.mcmaster.ca/aro/3000516
WP_004174069.1	RGI	https://card.mcmaster.ca/aro/3003359
WP_000242758.1	RGI	https://card.mcmaster.ca/aro/3000518
WP_004144532.1	RGI	https://card.mcmaster.ca/aro/3002986
WP_004174069.1	RGI	https://card.mcmaster.ca/aro/3003359
WP_002921035.1	RGI	https://card.mcmaster.ca/aro/3003578
WP_004174069.1	RGI	https://card.mcmaster.ca/aro/3003359
WP_002910103.1	RGI	https://card.mcmaster.ca/aro/3000676
WP_000242758.1	RGI	https://card.mcmaster.ca/aro/3000518
WP_000242758.1	RGI	https://card.mcmaster.ca/aro/3000518
WP_002914337.1	RGI	https://card.mcmaster.ca/aro/3000516
WP_004174069.1	RGI	https://card.mcmaster.ca/aro/3003359
WP_004174069.1	RGI	https://card.mcmaster.ca/aro/3003359
WP_002910103.1	RGI	https://card.mcmaster.ca/aro/3000676
WP_004181587.1	RGI	https://card.mcmaster.ca/aro/3000309
WP_004174069.1	RGI	https://card.mcmaster.ca/aro/3003359
WP_000242758.1	RGI	https://card.mcmaster.ca/aro/3000518
WP_002914337.1	RGI	https://card.mcmaster.ca/aro/3000516
WP_004174069.1	RGI	https://card.mcmaster.ca/aro/3003359
WP_000242758.1	RGI	https://card.mcmaster.ca/aro/3000518
WP_004144532.1	RGI	https://card.mcmaster.ca/aro/3002986
WP_004174069.1	RGI	https://card.mcmaster.ca/aro/3003359
WP_002921035.1	RGI	https://card.mcmaster.ca/aro/3003578
WP_004174069.1	RGI	https://card.mcmaster.ca/aro/3003359
WP_002910103.1	RGI	https://card.mcmaster.ca/aro/3000676
WP_000242758.1	RGI	https://card.mcmaster.ca/aro/3000518
WP_000242758.1	RGI	https://card.mcmaster.ca/aro/3000518
WP_002914337.1	RGI	https://card.mcmaster.ca/aro/3000516
WP_004174069.1	RGI	https://card.mcmaster.ca/aro/3003359
WP_004174069.1	RGI	https://card.mcmaster.ca/aro/3003359
WP_002910103.1	RGI	https://card.mcmaster.ca/aro/3000676
WP_004181587.1	RGI	https://card.mcmaster.ca/aro/3000309
WP_004174069.1	RGI	https://card.mcmaster.ca/aro/3003359
WP_000242758.1	RGI	https://card.mcmaster.ca/aro/3000518
WP_004174069.1	RGI	https://card.mcmaster.ca/aro/3003359
WP_000242758.1	RGI	https://card.mcmaster.ca/aro/3000518
WP_004144532.1	RGI	https://card.mcmaster.ca/aro/3002986
WP_004174069.1	RGI	https://card.mcmaster.ca/aro/3003359
WP_002921035.1	RGI	https://card.mcmaster.ca/aro/3003578
WP_004174069.1	RGI	https://card.mcmaster.ca/aro/3003359
WP_002910103.1	RGI	https://card.mcmaster.ca/aro/3000676
WP_000242758.1	RGI	https://card.mcmaster.ca/aro/3000518
WP_000242758.1	RGI	https://card.mcmaster.ca/aro/3000518
WP_002914337.1	RGI	https://card.mcmaster.ca/aro/3000516
WP_004174069.1	RGI	https://card.mcmaster.ca/aro/3003359
WP_004174069.1	RGI	https://card.mcmaster.ca/aro/3003359
WP_002910103.1	RGI	https://card.mcmaster.ca/aro/3000676
WP_004181587.1	RGI	https://card.mcmaster.ca/aro/3000309
WP_004174069.1	RGI	https://card.mcmaster.ca/aro/3003359
WP_000242758.1	RGI	https://card.mcmaster.ca/aro/3000518
WP_004174069.1	RGI	https://card.mcmaster.ca/aro/3003359
WP_000242758.1	RGI	https://card.mcmaster.ca/aro/3000518
WP_004144532.1	RGI	https://card.mcmaster.ca/aro/3002986
WP_004174069.1	RGI	https://card.mcmaster.ca/aro/3003359
WP_002921035.1	RGI	https://card.mcmaster.ca/aro/3003578
WP_004174069.1	RGI	https://card.mcmaster.ca/aro/3003359
WP_002910103.1	RGI	https://card.mcmaster.ca/aro/3000676
WP_000242758.1	RGI	https://card.mcmaster.ca/aro/3000518
WP_000242758.1	RGI	https://card.mcmaster.ca/aro/3000518
WP_002914337.1	RGI	https://card.mcmaster.ca/aro/3000516
WP_004174069.1	RGI	https://card.mcmaster.ca/aro/3003359
WP_004174069.1	RGI	https://card.mcmaster.ca/aro/3003359
WP_002910103.1	RGI	https://card.mcmaster.ca/aro/3000676
WP_004181587.1	RGI	https://card.mcmaster.ca/aro/3000309
WP_004174069.1	RGI	https://card.mcmaster.ca/aro/3003359
WP_000242758.1	RGI	https://card.mcmaster.ca/aro/3000518
WP_004174069.1	RGI	https://card.mcmaster.ca/aro/3003359
WP_000242758.1	RGI	https://card.mcmaster.ca/aro/3000518
WP_004144532.1	RGI	https://card.mcmaster.ca/aro/3002986
WP_004174069.1	RGI	https://card.mcmaster.ca/aro/3003359
WP_002921035.1	RGI	https://card.mcmaster.ca/aro/3003578
WP_004174069.1	RGI	https://card.mcmaster.ca/aro/3003359
WP_002910103.1	RGI	https://card.mcmaster.ca/aro/3000676
WP_000242758.1	RGI	https://card.mcmaster.ca/aro/3000518
WP_000242758.1	RGI	https://card.mcmaster.ca/aro/3000518
WP_002914337.1	RGI	https://card.mcmaster.ca/aro/3000516
WP_004174069.1	RGI	https://card.mcmaster.ca/aro/3003359
WP_004174069.1	RGI	https://card.mcmaster.ca/aro/3003359
WP_002910103.1	RGI	https://card.mcmaster.ca/aro/3000676
WP_004181587.1	RGI	https://card.mcmaster.ca/aro/3000309
WP_004174069.1	RGI	https://card.mcmaster.ca/aro/3003359
WP_000242758.1	RGI	https://card.mcmaster.ca/aro/3000518
WP_004174069.1	RGI	https://card.mcmaster.ca/aro/3003359
WP_000242758.1	RGI	https://card.mcmaster.ca/aro/3000518
WP_004144532.1	RGI	https://card.mcmaster.ca/aro/3002986
WP_004174069.1	RGI	https://card.mcmaster.ca/aro/3003359
WP_002921035.1	RGI	https://card.mcmaster.ca/aro/3003578
WP_004174069.1	RGI	https://card.mcmaster.ca/aro/3003359
WP_002910103.1	RGI	https://card.mcmaster.ca/aro/3000676
WP_000242758.1	RGI	https://card.mcmaster.ca/aro/3000518
WP_000242758.1	RGI	https://card.mcmaster.ca/aro/3000518
WP_002914337.1	RGI	https://card.mcmaster.ca/aro/3000516
WP_004174069.1	RGI	https://card.mcmaster.ca/aro/3003359
WP_004174069.1	RGI	https://card.mcmaster.ca/aro/3003359
WP_002910103.1	RGI	https://card.mcmaster.ca/aro/3000676
WP_004181587.1	RGI	https://card.mcmaster.ca/aro/3000309
WP_004174069.1	RGI	https://card.mcmaster.ca/aro/3003359
WP_000242758.1	RGI	https://card.mcmaster.ca/aro/3000518
WP_004174069.1	RGI	https://card.mcmaster.ca/aro/3003359
WP_000242758.1	RGI	https://card.mcmaster.ca/aro/3000518
WP_004144532.1	RGI	https://card.mcmaster.ca/aro/3002986
WP_004174069.1	RGI	https://card.mcmaster.ca/aro/3003359
WP_002921035.1	RGI	https://card.mcmaster.ca/aro/3003578
WP_004174069.1	RGI	https://card.mcmaster.ca/aro/3003359
WP_002910103.1	RGI	https://card.mcmaster.ca/aro/3000676
WP_000242758.1	RGI	https://card.mcmaster.ca/aro/3000518
WP_000242758.1	RGI	https://card.mcmaster.ca/aro/3000518
WP_002914337.1	RGI	https://card.mcmaster.ca/aro/3000516
WP_004174069.1	RGI	https://card.mcmaster.ca/aro/3003359
WP_004174069.1	RGI	https://card.mcmaster.ca/aro/3003359
WP_002910103.1	RGI	https://card.mcmaster.ca/aro/3000676
WP_004181587.1	RGI	https://card.mcmaster.ca/aro/3000309
WP_004174069.1	RGI	https://card.mcmaster.ca/aro/3003359
WP_000242758.1	RGI	https://card.mcmaster.ca/aro/3000518
WP_004174069.1	RGI	https://card.mcmaster.ca/aro/3003359
WP_000242758.1	RGI	https://card.mcmaster.ca/aro/3000518
WP_004144532.1	RGI	https://card.mcmaster.ca/aro/3002986
WP_004174069.1	RGI	https://card.mcmaster.ca/aro/3003359
WP_002921035.1	RGI	https://card.mcmaster.ca/aro/3003578
WP_004174069.1	RGI	https://card.mcmaster.ca/aro/3003359
WP_002910103.1	RGI	https://card.mcmaster.ca/aro/3000676
WP_000242758.1	RGI	https://card.mcmaster.ca/aro/3000518
WP_000242758.1	RGI	https://card.mcmaster.ca/aro/3000518
WP_002914337.1	RGI	https://card.mcmaster.ca/aro/3000516
WP_004174069.1	RGI	https://card.mcmaster.ca/aro/3003359
WP_004174069.1	RGI	https://card.mcmaster.ca/aro/3003359
WP_002910103.1	RGI	https://card.mcmaster.ca/aro/3000676
WP_004181587.1	RGI	https://card.mcmaster.ca/aro/3000309
WP_004174069.1	RGI	https://card.mcmaster.ca/aro/3003359
WP_000242758.1	RGI	https://card.mcmaster.ca/aro/3000518
WP_004174069.1	RGI	https://card.mcmaster.ca/aro/3003359
WP_000242758.1	RGI	https://card.mcmaster.ca/aro/3000518
WP_004144532.1	RGI	https://card.mcmaster.ca/aro/3002986
WP_004174069.1	RGI	https://card.mcmaster.ca/aro/3003359
WP_002921035.1	RGI	https://card.mcmaster.ca/aro/3003578
WP_004174069.1	RGI	https://card.mcmaster.ca/aro/3003359
WP_002910103.1	RGI	https://card.mcmaster.ca/aro/3000676
WP_000242758.1	RGI	https://card.mcmaster.ca/aro/3000518
WP_000242758.1	RGI	https://card.mcmaster.ca/aro/3000518
WP_002914337.1	RGI	https://card.mcmaster.ca/aro/3000516
WP_004174069.1	RGI	https://card.mcmaster.ca/aro/3003359
WP_004174069.1	RGI	https://card.mcmaster.ca/aro/3003359
WP_002910103.1	RGI	https://card.mcmaster.ca/aro/3000676
WP_004181587.1	RGI	https://card.mcmaster.ca/aro/3000309
WP_004174069.1	RGI	https://card.mcmaster.ca/aro/3003359
WP_000242758.1	RGI	https://card.mcmaster.ca/aro/3000518
WP_004174069.1	RGI	https://card.mcmaster.ca/aro/3003359
WP_000242758.1	RGI	https://card.mcmaster.ca/aro/3000518
WP_004144532.1	RGI	https://card.mcmaster.ca/aro/3002986
WP_004174069.1	RGI	https://card.mcmaster.ca/aro/3003359
WP_002921035.1	RGI	https://card.mcmaster.ca/aro/3003578
WP_004174069.1	RGI	https://card.mcmaster.ca/aro/3003359
WP_002910103.1	RGI	https://card.mcmaster.ca/aro/3000676
WP_000242758.1	RGI	https://card.mcmaster.ca/aro/3000518
WP_000242758.1	RGI	https://card.mcmaster.ca/aro/3000518
WP_002914337.1	RGI	https://card.mcmaster.ca/aro/3000516
WP_004174069.1	RGI	https://card.mcmaster.ca/aro/3003359
WP_004174069.1	RGI	https://card.mcmaster.ca/aro/3003359
WP_002910103.1	RGI	https://card.mcmaster.ca/aro/3000676
WP_004181587.1	RGI	https://card.mcmaster.ca/aro/3000309
WP_004174069.1	RGI	https://card.mcmaster.ca/aro/3003359
WP_000242758.1	RGI	https://card.mcmaster.ca/aro/3000518
WP_004174069.1	RGI	https://card.mcmaster.ca/aro/3003359
WP_000242758.1	RGI	https://card.mcmaster.ca/aro/3000518
WP_004144532.1	RGI	https://card.mcmaster.ca/aro/3002986
WP_004174069.1	RGI	https://card.mcmaster.ca/aro/3003359
WP_002921035.1	RGI	https://card.mcmaster.ca/aro/3003578
WP_004174069.1	RGI	https://card.mcmaster.ca/aro/3003359
WP_002910103.1	RGI	https://card.mcmaster.ca/aro/3000676
WP_000242758.1	RGI	https://card.mcmaster.ca/aro/3000518
WP_000242758.1	RGI	https://card.mcmaster.ca/aro/3000518
WP_002914337.1	RGI	https://card.mcmaster.ca/aro/3000516
WP_004174069.1	RGI	https://card.mcmaster.ca/aro/3003359
WP_025710575.1	RGI	https://card.mcmaster.ca/aro/3000024
WP_008807786.1	RGI	https://card.mcmaster.ca/aro/3003840
WP_004181587.1	RGI	https://card.mcmaster.ca/aro/3000309
WP_004174069.1	RGI	https://card.mcmaster.ca/aro/3003359
WP_000242758.1	RGI	https://card.mcmaster.ca/aro/3000518
WP_004174069.1	RGI	https://card.mcmaster.ca/aro/3003359
WP_000242758.1	RGI	https://card.mcmaster.ca/aro/3000518
WP_004144532.1	RGI	https://card.mcmaster.ca/aro/3002986
WP_004174069.1	RGI	https://card.mcmaster.ca/aro/3003359
WP_002921035.1	RGI	https://card.mcmaster.ca/aro/3003578
WP_004174069.1	RGI	https://card.mcmaster.ca/aro/3003359
WP_002910103.1	RGI	https://card.mcmaster.ca/aro/3000676
WP_000242758.1	RGI	https://card.mcmaster.ca/aro/3000518
WP_000242758.1	RGI	https://card.mcmaster.ca/aro/3000518
WP_002914337.1	RGI	https://card.mcmaster.ca/aro/3000516
WP_004174069.1	RGI	https://card.mcmaster.ca/aro/3003359
WP_004144532.1	RGI	https://card.mcmaster.ca/aro/3002986
WP_008807786.1	RGI	https://card.mcmaster.ca/aro/3003840
WP_004181587.1	RGI	https://card.mcmaster.ca/aro/3000309
WP_004174069.1	RGI	https://card.mcmaster.ca/aro/3003359
WP_000242758.1	RGI	https://card.mcmaster.ca/aro/3000518
WP_000242758.1	RGI	https://card.mcmaster.ca/aro/3000518
WP_004144532.1	RGI	https://card.mcmaster.ca/aro/3002986
WP_004174069.1	RGI	https://card.mcmaster.ca/aro/3003359
WP_002921035.1	RGI	https://card.mcmaster.ca/aro/3003578
WP_004174069.1	RGI	https://card.mcmaster.ca/aro/3003359
WP_002910103.1	RGI	https://card.mcmaster.ca/aro/3000676
WP_000242758.1	RGI	https://card.mcmaster.ca/aro/3000518
WP_000242758.1	RGI	https://card.mcmaster.ca/aro/3000518
WP_002914337.1	RGI	https://card.mcmaster.ca/aro/3000516
WP_004174069.1	RGI	https://card.mcmaster.ca/aro/3003359
WP_004144532.1	RGI	https://card.mcmaster.ca/aro/3002986
WP_004201387.1	RGI	https://card.mcmaster.ca/aro/3003950
WP_004181587.1	RGI	https://card.mcmaster.ca/aro/3000309
WP_004174069.1	RGI	https://card.mcmaster.ca/aro/3003359
WP_000242758.1	RGI	https://card.mcmaster.ca/aro/3000518
WP_000242758.1	RGI	https://card.mcmaster.ca/aro/3000518
WP_004144532.1	RGI	https://card.mcmaster.ca/aro/3002986
WP_004174069.1	RGI	https://card.mcmaster.ca/aro/3003359
WP_002921035.1	RGI	https://card.mcmaster.ca/aro/3003578
WP_004174069.1	RGI	https://card.mcmaster.ca/aro/3003359
WP_002910103.1	RGI	https://card.mcmaster.ca/aro/3000676
WP_000242758.1	RGI	https://card.mcmaster.ca/aro/3000518
WP_000242758.1	RGI	https://card.mcmaster.ca/aro/3000518
WP_002914337.1	RGI	https://card.mcmaster.ca/aro/3000516
WP_004174069.1	RGI	https://card.mcmaster.ca/aro/3003359
WP_004144532.1	RGI	https://card.mcmaster.ca/aro/3002986
WP_004201387.1	RGI	https://card.mcmaster.ca/aro/3003950
WP_004181587.1	RGI	https://card.mcmaster.ca/aro/3000309
WP_004174069.1	RGI	https://card.mcmaster.ca/aro/3003359
WP_000242758.1	RGI	https://card.mcmaster.ca/aro/3000518
WP_000242758.1	RGI	https://card.mcmaster.ca/aro/3000518
WP_004144532.1	RGI	https://card.mcmaster.ca/aro/3002986
WP_004174069.1	RGI	https://card.mcmaster.ca/aro/3003359
WP_002921035.1	RGI	https://card.mcmaster.ca/aro/3003578
WP_004174069.1	RGI	https://card.mcmaster.ca/aro/3003359
WP_002910103.1	RGI	https://card.mcmaster.ca/aro/3000676
WP_000242758.1	RGI	https://card.mcmaster.ca/aro/3000518
WP_000242758.1	RGI	https://card.mcmaster.ca/aro/3000518
WP_002914337.1	RGI	https://card.mcmaster.ca/aro/3000516
WP_004174069.1	RGI	https://card.mcmaster.ca/aro/3003359
WP_004144532.1	RGI	https://card.mcmaster.ca/aro/3002986
WP_004201387.1	RGI	https://card.mcmaster.ca/aro/3003950
WP_004181587.1	RGI	https://card.mcmaster.ca/aro/3000309
WP_004174069.1	RGI	https://card.mcmaster.ca/aro/3003359
WP_000242758.1	RGI	https://card.mcmaster.ca/aro/3000518
WP_000242758.1	RGI	https://card.mcmaster.ca/aro/3000518
WP_004144532.1	RGI	https://card.mcmaster.ca/aro/3002986
WP_004174069.1	RGI	https://card.mcmaster.ca/aro/3003359
WP_002921035.1	RGI	https://card.mcmaster.ca/aro/3003578
WP_004174069.1	RGI	https://card.mcmaster.ca/aro/3003359
WP_002910103.1	RGI	https://card.mcmaster.ca/aro/3000676
WP_000242758.1	RGI	https://card.mcmaster.ca/aro/3000518
WP_000242758.1	RGI	https://card.mcmaster.ca/aro/3000518
WP_002914337.1	RGI	https://card.mcmaster.ca/aro/3000516
WP_004174069.1	RGI	https://card.mcmaster.ca/aro/3003359
WP_004144532.1	RGI	https://card.mcmaster.ca/aro/3002986
WP_004201387.1	RGI	https://card.mcmaster.ca/aro/3003950
WP_004181587.1	RGI	https://card.mcmaster.ca/aro/3000309
WP_004174069.1	RGI	https://card.mcmaster.ca/aro/3003359
WP_000242758.1	RGI	https://card.mcmaster.ca/aro/3000518
WP_000242758.1	RGI	https://card.mcmaster.ca/aro/3000518
WP_004144532.1	RGI	https://card.mcmaster.ca/aro/3002986
WP_004174069.1	RGI	https://card.mcmaster.ca/aro/3003359
WP_002921035.1	RGI	https://card.mcmaster.ca/aro/3003578
WP_004174069.1	RGI	https://card.mcmaster.ca/aro/3003359
WP_002910103.1	RGI	https://card.mcmaster.ca/aro/3000676
WP_000242758.1	RGI	https://card.mcmaster.ca/aro/3000518
WP_000242758.1	RGI	https://card.mcmaster.ca/aro/3000518
WP_002914337.1	RGI	https://card.mcmaster.ca/aro/3000516
WP_004174069.1	RGI	https://card.mcmaster.ca/aro/3003359
WP_004144532.1	RGI	https://card.mcmaster.ca/aro/3002986
WP_004201387.1	RGI	https://card.mcmaster.ca/aro/3003950
WP_004181587.1	RGI	https://card.mcmaster.ca/aro/3000309
WP_004174069.1	RGI	https://card.mcmaster.ca/aro/3003359
WP_000242758.1	RGI	https://card.mcmaster.ca/aro/3000518
WP_000242758.1	RGI	https://card.mcmaster.ca/aro/3000518
WP_004144532.1	RGI	https://card.mcmaster.ca/aro/3002986
WP_004174069.1	RGI	https://card.mcmaster.ca/aro/3003359
WP_002921035.1	RGI	https://card.mcmaster.ca/aro/3003578
WP_004174069.1	RGI	https://card.mcmaster.ca/aro/3003359
WP_002910103.1	RGI	https://card.mcmaster.ca/aro/3000676
WP_000242758.1	RGI	https://card.mcmaster.ca/aro/3000518
WP_000242758.1	RGI	https://card.mcmaster.ca/aro/3000518
WP_002914337.1	RGI	https://card.mcmaster.ca/aro/3000516
WP_004174069.1	RGI	https://card.mcmaster.ca/aro/3003359
WP_004144532.1	RGI	https://card.mcmaster.ca/aro/3002986
WP_004201387.1	RGI	https://card.mcmaster.ca/aro/3003950
WP_004202242.1	RGI	https://card.mcmaster.ca/aro/3003890
WP_004174069.1	RGI	https://card.mcmaster.ca/aro/3003359
WP_000242758.1	RGI	https://card.mcmaster.ca/aro/3000518
WP_000242758.1	RGI	https://card.mcmaster.ca/aro/3000518
WP_004144532.1	RGI	https://card.mcmaster.ca/aro/3002986
WP_004174069.1	RGI	https://card.mcmaster.ca/aro/3003359
WP_002921035.1	RGI	https://card.mcmaster.ca/aro/3003578
WP_004174069.1	RGI	https://card.mcmaster.ca/aro/3003359
WP_002910103.1	RGI	https://card.mcmaster.ca/aro/3000676
WP_000242758.1	RGI	https://card.mcmaster.ca/aro/3000518
WP_000242758.1	RGI	https://card.mcmaster.ca/aro/3000518
WP_002914337.1	RGI	https://card.mcmaster.ca/aro/3000516
WP_004174069.1	RGI	https://card.mcmaster.ca/aro/3003359
WP_004144532.1	RGI	https://card.mcmaster.ca/aro/3002986
WP_004201387.1	RGI	https://card.mcmaster.ca/aro/3003950
WP_004202242.1	RGI	https://card.mcmaster.ca/aro/3003890
WP_004174069.1	RGI	https://card.mcmaster.ca/aro/3003359
WP_000242758.1	RGI	https://card.mcmaster.ca/aro/3000518
WP_000242758.1	RGI	https://card.mcmaster.ca/aro/3000518
WP_004144532.1	RGI	https://card.mcmaster.ca/aro/3002986
WP_004174069.1	RGI	https://card.mcmaster.ca/aro/3003359
WP_002921035.1	RGI	https://card.mcmaster.ca/aro/3003578
WP_004174069.1	RGI	https://card.mcmaster.ca/aro/3003359
WP_002910103.1	RGI	https://card.mcmaster.ca/aro/3000676
WP_000242758.1	RGI	https://card.mcmaster.ca/aro/3000518
WP_000242758.1	RGI	https://card.mcmaster.ca/aro/3000518
WP_002914337.1	RGI	https://card.mcmaster.ca/aro/3000516
WP_004174069.1	RGI	https://card.mcmaster.ca/aro/3003359
WP_004144532.1	RGI	https://card.mcmaster.ca/aro/3002986
WP_004201387.1	RGI	https://card.mcmaster.ca/aro/3003950
WP_004202242.1	RGI	https://card.mcmaster.ca/aro/3003890
WP_004174069.1	RGI	https://card.mcmaster.ca/aro/3003359
WP_000242758.1	RGI	https://card.mcmaster.ca/aro/3000518
WP_000242758.1	RGI	https://card.mcmaster.ca/aro/3000518
WP_004144532.1	RGI	https://card.mcmaster.ca/aro/3002986
WP_004174069.1	RGI	https://card.mcmaster.ca/aro/3003359
WP_002921035.1	RGI	https://card.mcmaster.ca/aro/3003578
WP_004174069.1	RGI	https://card.mcmaster.ca/aro/3003359
WP_002910103.1	RGI	https://card.mcmaster.ca/aro/3000676
WP_000242758.1	RGI	https://card.mcmaster.ca/aro/3000518
WP_000242758.1	RGI	https://card.mcmaster.ca/aro/3000518
WP_002914337.1	RGI	https://card.mcmaster.ca/aro/3000516
WP_004174069.1	RGI	https://card.mcmaster.ca/aro/3003359
WP_000242758.1	RGI	https://card.mcmaster.ca/aro/3000518
WP_004144532.1	RGI	https://card.mcmaster.ca/aro/3002986
WP_004201387.1	RGI	https://card.mcmaster.ca/aro/3003950
WP_004202242.1	RGI	https://card.mcmaster.ca/aro/3003890
WP_004174069.1	RGI	https://card.mcmaster.ca/aro/3003359
WP_000242758.1	RGI	https://card.mcmaster.ca/aro/3000518
WP_000242758.1	RGI	https://card.mcmaster.ca/aro/3000518
WP_004144532.1	RGI	https://card.mcmaster.ca/aro/3002986
WP_004174069.1	RGI	https://card.mcmaster.ca/aro/3003359
WP_002921035.1	RGI	https://card.mcmaster.ca/aro/3003578
WP_004174069.1	RGI	https://card.mcmaster.ca/aro/3003359
WP_002910103.1	RGI	https://card.mcmaster.ca/aro/3000676
WP_004174069.1	RGI	https://card.mcmaster.ca/aro/3003359
WP_000242758.1	RGI	https://card.mcmaster.ca/aro/3000518
WP_002914337.1	RGI	https://card.mcmaster.ca/aro/3000516
WP_004174069.1	RGI	https://card.mcmaster.ca/aro/3003359
WP_000242758.1	RGI	https://card.mcmaster.ca/aro/3000518
WP_004144532.1	RGI	https://card.mcmaster.ca/aro/3002986
WP_004201387.1	RGI	https://card.mcmaster.ca/aro/3003950
WP_004202242.1	RGI	https://card.mcmaster.ca/aro/3003890
WP_004174069.1	RGI	https://card.mcmaster.ca/aro/3003359
WP_000242758.1	RGI	https://card.mcmaster.ca/aro/3000518
WP_000242758.1	RGI	https://card.mcmaster.ca/aro/3000518
WP_002914337.1	RGI	https://card.mcmaster.ca/aro/3000516
WP_004174069.1	RGI	https://card.mcmaster.ca/aro/3003359
WP_002921035.1	RGI	https://card.mcmaster.ca/aro/3003578
WP_004174069.1	RGI	https://card.mcmaster.ca/aro/3003359
WP_002910103.1	RGI	https://card.mcmaster.ca/aro/3000676
WP_004174069.1	RGI	https://card.mcmaster.ca/aro/3003359
WP_000242758.1	RGI	https://card.mcmaster.ca/aro/3000518
WP_002914337.1	RGI	https://card.mcmaster.ca/aro/3000516
WP_004174069.1	RGI	https://card.mcmaster.ca/aro/3003359
WP_000242758.1	RGI	https://card.mcmaster.ca/aro/3000518
WP_004144532.1	RGI	https://card.mcmaster.ca/aro/3002986
WP_004174069.1	RGI	https://card.mcmaster.ca/aro/3003359
WP_004202242.1	RGI	https://card.mcmaster.ca/aro/3003890
WP_004174069.1	RGI	https://card.mcmaster.ca/aro/3003359
WP_000242758.1	RGI	https://card.mcmaster.ca/aro/3000518
WP_000242758.1	RGI	https://card.mcmaster.ca/aro/3000518
WP_002914337.1	RGI	https://card.mcmaster.ca/aro/3000516
WP_004174069.1	RGI	https://card.mcmaster.ca/aro/3003359
WP_002921035.1	RGI	https://card.mcmaster.ca/aro/3003578
WP_004174069.1	RGI	https://card.mcmaster.ca/aro/3003359
WP_002910103.1	RGI	https://card.mcmaster.ca/aro/3000676
WP_004174069.1	RGI	https://card.mcmaster.ca/aro/3003359
WP_000242758.1	RGI	https://card.mcmaster.ca/aro/3000518
WP_002914337.1	RGI	https://card.mcmaster.ca/aro/3000516
WP_004174069.1	RGI	https://card.mcmaster.ca/aro/3003359
WP_000242758.1	RGI	https://card.mcmaster.ca/aro/3000518
WP_004144532.1	RGI	https://card.mcmaster.ca/aro/3002986
WP_004174069.1	RGI	https://card.mcmaster.ca/aro/3003359
WP_016529678.1	RGI	https://card.mcmaster.ca/aro/3003055
WP_004174069.1	RGI	https://card.mcmaster.ca/aro/3003359
WP_000242758.1	RGI	https://card.mcmaster.ca/aro/3000518
WP_000242758.1	RGI	https://card.mcmaster.ca/aro/3000518
WP_002914337.1	RGI	https://card.mcmaster.ca/aro/3000516
WP_004174069.1	RGI	https://card.mcmaster.ca/aro/3003359
WP_002921035.1	RGI	https://card.mcmaster.ca/aro/3003578
WP_004174069.1	RGI	https://card.mcmaster.ca/aro/3003359
WP_002910103.1	RGI	https://card.mcmaster.ca/aro/3000676
WP_004174069.1	RGI	https://card.mcmaster.ca/aro/3003359
WP_000242758.1	RGI	https://card.mcmaster.ca/aro/3000518
WP_002914337.1	RGI	https://card.mcmaster.ca/aro/3000516
WP_004174069.1	RGI	https://card.mcmaster.ca/aro/3003359
WP_000242758.1	RGI	https://card.mcmaster.ca/aro/3000518
WP_004144532.1	RGI	https://card.mcmaster.ca/aro/3002986
WP_004174069.1	RGI	https://card.mcmaster.ca/aro/3003359
WP_016529678.1	RGI	https://card.mcmaster.ca/aro/3003055
WP_004174069.1	RGI	https://card.mcmaster.ca/aro/3003359
WP_000242758.1	RGI	https://card.mcmaster.ca/aro/3000518
WP_000242758.1	RGI	https://card.mcmaster.ca/aro/3000518
WP_002914337.1	RGI	https://card.mcmaster.ca/aro/3000516
WP_004174069.1	RGI	https://card.mcmaster.ca/aro/3003359
WP_002921035.1	RGI	https://card.mcmaster.ca/aro/3003578
WP_004174069.1	RGI	https://card.mcmaster.ca/aro/3003359
WP_002910103.1	RGI	https://card.mcmaster.ca/aro/3000676
WP_004174069.1	RGI	https://card.mcmaster.ca/aro/3003359
WP_000242758.1	RGI	https://card.mcmaster.ca/aro/3000518
WP_002914337.1	RGI	https://card.mcmaster.ca/aro/3000516
WP_004174069.1	RGI	https://card.mcmaster.ca/aro/3003359
WP_000242758.1	RGI	https://card.mcmaster.ca/aro/3000518
WP_004144532.1	RGI	https://card.mcmaster.ca/aro/3002986
WP_004174069.1	RGI	https://card.mcmaster.ca/aro/3003359
WP_002921035.1	RGI	https://card.mcmaster.ca/aro/3003578
WP_004174069.1	RGI	https://card.mcmaster.ca/aro/3003359
WP_000242758.1	RGI	https://card.mcmaster.ca/aro/3000518
WP_000242758.1	RGI	https://card.mcmaster.ca/aro/3000518
WP_002914337.1	RGI	https://card.mcmaster.ca/aro/3000516
WP_004174069.1	RGI	https://card.mcmaster.ca/aro/3003359
WP_002921035.1	RGI	https://card.mcmaster.ca/aro/3003578
WP_004174069.1	RGI	https://card.mcmaster.ca/aro/3003359
WP_002910103.1	RGI	https://card.mcmaster.ca/aro/3000676
WP_004174069.1	RGI	https://card.mcmaster.ca/aro/3003359
WP_000242758.1	RGI	https://card.mcmaster.ca/aro/3000518
WP_002914337.1	RGI	https://card.mcmaster.ca/aro/3000516
WP_004174069.1	RGI	https://card.mcmaster.ca/aro/3003359
WP_000242758.1	RGI	https://card.mcmaster.ca/aro/3000518
WP_004144532.1	RGI	https://card.mcmaster.ca/aro/3002986
WP_004174069.1	RGI	https://card.mcmaster.ca/aro/3003359
WP_002921035.1	RGI	https://card.mcmaster.ca/aro/3003578
WP_004174069.1	RGI	https://card.mcmaster.ca/aro/3003359
WP_000242758.1	RGI	https://card.mcmaster.ca/aro/3000518
WP_000242758.1	RGI	https://card.mcmaster.ca/aro/3000518
WP_002914337.1	RGI	https://card.mcmaster.ca/aro/3000516
WP_004174069.1	RGI	https://card.mcmaster.ca/aro/3003359
WP_002921035.1	RGI	https://card.mcmaster.ca/aro/3003578
WP_004174069.1	RGI	https://card.mcmaster.ca/aro/3003359
WP_002910103.1	RGI	https://card.mcmaster.ca/aro/3000676
WP_004181587.1	RGI	https://card.mcmaster.ca/aro/3000309
WP_004174069.1	RGI	https://card.mcmaster.ca/aro/3003359
WP_000242758.1	RGI	https://card.mcmaster.ca/aro/3000518
WP_002914337.1	RGI	https://card.mcmaster.ca/aro/3000516
WP_004174069.1	RGI	https://card.mcmaster.ca/aro/3003359
WP_000242758.1	RGI	https://card.mcmaster.ca/aro/3000518
WP_004144532.1	RGI	https://card.mcmaster.ca/aro/3002986
WP_004174069.1	RGI	https://card.mcmaster.ca/aro/3003359
WP_002921035.1	RGI	https://card.mcmaster.ca/aro/3003578
WP_004174069.1	RGI	https://card.mcmaster.ca/aro/3003359
WP_000242758.1	RGI	https://card.mcmaster.ca/aro/3000518
WP_000242758.1	RGI	https://card.mcmaster.ca/aro/3000518
WP_002914337.1	RGI	https://card.mcmaster.ca/aro/3000516
WP_004174069.1	RGI	https://card.mcmaster.ca/aro/3003359
WP_002921035.1	RGI	https://card.mcmaster.ca/aro/3003578
WP_004174069.1	RGI	https://card.mcmaster.ca/aro/3003359
WP_002910103.1	RGI	https://card.mcmaster.ca/aro/3000676
WP_000242758.1	RGI	https://card.mcmaster.ca/aro/3000518
WP_004144532.1	RGI	https://card.mcmaster.ca/aro/3002986
WP_004174069.1	RGI	https://card.mcmaster.ca/aro/3003359
WP_002921035.1	RGI	https://card.mcmaster.ca/aro/3003578
WP_004174069.1	RGI	https://card.mcmaster.ca/aro/3003359
WP_000242758.1	RGI	https://card.mcmaster.ca/aro/3000518
WP_000242758.1	RGI	https://card.mcmaster.ca/aro/3000518
WP_002914337.1	RGI	https://card.mcmaster.ca/aro/3000516
WP_004174069.1	RGI	https://card.mcmaster.ca/aro/3003359
WP_002921035.1	RGI	https://card.mcmaster.ca/aro/3003578
WP_004174069.1	RGI	https://card.mcmaster.ca/aro/3003359
WP_002910103.1	RGI	https://card.mcmaster.ca/aro/3000676
WP_004181587.1	RGI	https://card.mcmaster.ca/aro/3000309
WP_004174069.1	RGI	https://card.mcmaster.ca/aro/3003359
WP_000242758.1	RGI	https://card.mcmaster.ca/aro/3000518
WP_002914337.1	RGI	https://card.mcmaster.ca/aro/3000516
WP_004174069.1	RGI	https://card.mcmaster.ca/aro/3003359
WP_000242758.1	RGI	https://card.mcmaster.ca/aro/3000518
WP_004144532.1	RGI	https://card.mcmaster.ca/aro/3002986
WP_004174069.1	RGI	https://card.mcmaster.ca/aro/3003359
WP_002921035.1	RGI	https://card.mcmaster.ca/aro/3003578
WP_004174069.1	RGI	https://card.mcmaster.ca/aro/3003359
WP_000242758.1	RGI	https://card.mcmaster.ca/aro/3000518
WP_000242758.1	RGI	https://card.mcmaster.ca/aro/3000518
WP_002914337.1	RGI	https://card.mcmaster.ca/aro/3000516
WP_004174069.1	RGI	https://card.mcmaster.ca/aro/3003359
WP_002921035.1	RGI	https://card.mcmaster.ca/aro/3003578
WP_004174069.1	RGI	https://card.mcmaster.ca/aro/3003359
WP_002910103.1	RGI	https://card.mcmaster.ca/aro/3000676
WP_004181587.1	RGI	https://card.mcmaster.ca/aro/3000309
WP_004174069.1	RGI	https://card.mcmaster.ca/aro/3003359
WP_000242758.1	RGI	https://card.mcmaster.ca/aro/3000518
WP_002914337.1	RGI	https://card.mcmaster.ca/aro/3000516
WP_004174069.1	RGI	https://card.mcmaster.ca/aro/3003359
WP_000242758.1	RGI	https://card.mcmaster.ca/aro/3000518
WP_004144532.1	RGI	https://card.mcmaster.ca/aro/3002986
WP_004174069.1	RGI	https://card.mcmaster.ca/aro/3003359
WP_002921035.1	RGI	https://card.mcmaster.ca/aro/3003578
WP_004174069.1	RGI	https://card.mcmaster.ca/aro/3003359
WP_000242758.1	RGI	https://card.mcmaster.ca/aro/3000518
WP_000242758.1	RGI	https://card.mcmaster.ca/aro/3000518
WP_002914337.1	RGI	https://card.mcmaster.ca/aro/3000516
WP_004174069.1	RGI	https://card.mcmaster.ca/aro/3003359
WP_002921035.1	RGI	https://card.mcmaster.ca/aro/3003578
WP_004174069.1	RGI	https://card.mcmaster.ca/aro/3003359
WP_002910103.1	RGI	https://card.mcmaster.ca/aro/3000676
WP_004181587.1	RGI	https://card.mcmaster.ca/aro/3000309
WP_004174069.1	RGI	https://card.mcmaster.ca/aro/3003359
WP_000242758.1	RGI	https://card.mcmaster.ca/aro/3000518
WP_002914337.1	RGI	https://card.mcmaster.ca/aro/3000516
WP_004174069.1	RGI	https://card.mcmaster.ca/aro/3003359
WP_000242758.1	RGI	https://card.mcmaster.ca/aro/3000518
WP_004144532.1	RGI	https://card.mcmaster.ca/aro/3002986
WP_004174069.1	RGI	https://card.mcmaster.ca/aro/3003359
WP_002921035.1	RGI	https://card.mcmaster.ca/aro/3003578
WP_004174069.1	RGI	https://card.mcmaster.ca/aro/3003359
WP_002910103.1	RGI	https://card.mcmaster.ca/aro/3000676
WP_000242758.1	RGI	https://card.mcmaster.ca/aro/3000518
WP_000242758.1	RGI	https://card.mcmaster.ca/aro/3000518
WP_002914337.1	RGI	https://card.mcmaster.ca/aro/3000516
WP_004174069.1	RGI	https://card.mcmaster.ca/aro/3003359
WP_002921035.1	RGI	https://card.mcmaster.ca/aro/3003578
WP_004174069.1	RGI	https://card.mcmaster.ca/aro/3003359
WP_002910103.1	RGI	https://card.mcmaster.ca/aro/3000676
WP_004181587.1	RGI	https://card.mcmaster.ca/aro/3000309
WP_004174069.1	RGI	https://card.mcmaster.ca/aro/3003359
WP_000242758.1	RGI	https://card.mcmaster.ca/aro/3000518
WP_002914337.1	RGI	https://card.mcmaster.ca/aro/3000516
WP_004174069.1	RGI	https://card.mcmaster.ca/aro/3003359
WP_000242758.1	RGI	https://card.mcmaster.ca/aro/3000518
WP_004144532.1	RGI	https://card.mcmaster.ca/aro/3002986
WP_004174069.1	RGI	https://card.mcmaster.ca/aro/3003359
WP_002921035.1	RGI	https://card.mcmaster.ca/aro/3003578
WP_004174069.1	RGI	https://card.mcmaster.ca/aro/3003359
WP_002910103.1	RGI	https://card.mcmaster.ca/aro/3000676
WP_000242758.1	RGI	https://card.mcmaster.ca/aro/3000518
WP_000242758.1	RGI	https://card.mcmaster.ca/aro/3000518
WP_002914337.1	RGI	https://card.mcmaster.ca/aro/3000516
WP_004174069.1	RGI	https://card.mcmaster.ca/aro/3003359
WP_004174069.1	RGI	https://card.mcmaster.ca/aro/3003359
WP_002910103.1	RGI	https://card.mcmaster.ca/aro/3000676
WP_004181587.1	RGI	https://card.mcmaster.ca/aro/3000309
WP_004174069.1	RGI	https://card.mcmaster.ca/aro/3003359
WP_000242758.1	RGI	https://card.mcmaster.ca/aro/3000518
WP_002914337.1	RGI	https://card.mcmaster.ca/aro/3000516
WP_004174069.1	RGI	https://card.mcmaster.ca/aro/3003359
WP_000242758.1	RGI	https://card.mcmaster.ca/aro/3000518
WP_004144532.1	RGI	https://card.mcmaster.ca/aro/3002986
WP_004174069.1	RGI	https://card.mcmaster.ca/aro/3003359
WP_002921035.1	RGI	https://card.mcmaster.ca/aro/3003578
WP_004174069.1	RGI	https://card.mcmaster.ca/aro/3003359
WP_002910103.1	RGI	https://card.mcmaster.ca/aro/3000676
WP_000242758.1	RGI	https://card.mcmaster.ca/aro/3000518
WP_000242758.1	RGI	https://card.mcmaster.ca/aro/3000518
WP_002914337.1	RGI	https://card.mcmaster.ca/aro/3000516
WP_004174069.1	RGI	https://card.mcmaster.ca/aro/3003359
WP_004174069.1	RGI	https://card.mcmaster.ca/aro/3003359
WP_002910103.1	RGI	https://card.mcmaster.ca/aro/3000676
WP_004181587.1	RGI	https://card.mcmaster.ca/aro/3000309
WP_004174069.1	RGI	https://card.mcmaster.ca/aro/3003359
WP_000242758.1	RGI	https://card.mcmaster.ca/aro/3000518
WP_002914337.1	RGI	https://card.mcmaster.ca/aro/3000516
WP_004174069.1	RGI	https://card.mcmaster.ca/aro/3003359
WP_000242758.1	RGI	https://card.mcmaster.ca/aro/3000518
WP_004144532.1	RGI	https://card.mcmaster.ca/aro/3002986
WP_004174069.1	RGI	https://card.mcmaster.ca/aro/3003359
WP_002921035.1	RGI	https://card.mcmaster.ca/aro/3003578
WP_004174069.1	RGI	https://card.mcmaster.ca/aro/3003359
WP_002910103.1	RGI	https://card.mcmaster.ca/aro/3000676
WP_000242758.1	RGI	https://card.mcmaster.ca/aro/3000518
WP_000242758.1	RGI	https://card.mcmaster.ca/aro/3000518
WP_002914337.1	RGI	https://card.mcmaster.ca/aro/3000516
WP_004174069.1	RGI	https://card.mcmaster.ca/aro/3003359
WP_004174069.1	RGI	https://card.mcmaster.ca/aro/3003359
WP_002910103.1	RGI	https://card.mcmaster.ca/aro/3000676
WP_004181587.1	RGI	https://card.mcmaster.ca/aro/3000309
WP_004174069.1	RGI	https://card.mcmaster.ca/aro/3003359
WP_000242758.1	RGI	https://card.mcmaster.ca/aro/3000518
WP_002914337.1	RGI	https://card.mcmaster.ca/aro/3000516
WP_004174069.1	RGI	https://card.mcmaster.ca/aro/3003359
WP_000242758.1	RGI	https://card.mcmaster.ca/aro/3000518
WP_004144532.1	RGI	https://card.mcmaster.ca/aro/3002986
WP_004174069.1	RGI	https://card.mcmaster.ca/aro/3003359
WP_002921035.1	RGI	https://card.mcmaster.ca/aro/3003578
WP_004174069.1	RGI	https://card.mcmaster.ca/aro/3003359
WP_002910103.1	RGI	https://card.mcmaster.ca/aro/3000676
WP_000242758.1	RGI	https://card.mcmaster.ca/aro/3000518
WP_000242758.1	RGI	https://card.mcmaster.ca/aro/3000518
WP_002914337.1	RGI	https://card.mcmaster.ca/aro/3000516
WP_004174069.1	RGI	https://card.mcmaster.ca/aro/3003359
WP_004174069.1	RGI	https://card.mcmaster.ca/aro/3003359
WP_002910103.1	RGI	https://card.mcmaster.ca/aro/3000676
WP_004181587.1	RGI	https://card.mcmaster.ca/aro/3000309
WP_004174069.1	RGI	https://card.mcmaster.ca/aro/3003359
WP_000242758.1	RGI	https://card.mcmaster.ca/aro/3000518
WP_002914337.1	RGI	https://card.mcmaster.ca/aro/3000516
WP_004174069.1	RGI	https://card.mcmaster.ca/aro/3003359
WP_000242758.1	RGI	https://card.mcmaster.ca/aro/3000518
WP_004144532.1	RGI	https://card.mcmaster.ca/aro/3002986
WP_004174069.1	RGI	https://card.mcmaster.ca/aro/3003359
WP_002921035.1	RGI	https://card.mcmaster.ca/aro/3003578
WP_004174069.1	RGI	https://card.mcmaster.ca/aro/3003359
WP_002910103.1	RGI	https://card.mcmaster.ca/aro/3000676
WP_000242758.1	RGI	https://card.mcmaster.ca/aro/3000518
WP_000242758.1	RGI	https://card.mcmaster.ca/aro/3000518
WP_002914337.1	RGI	https://card.mcmaster.ca/aro/3000516
WP_004174069.1	RGI	https://card.mcmaster.ca/aro/3003359
WP_004174069.1	RGI	https://card.mcmaster.ca/aro/3003359
WP_002910103.1	RGI	https://card.mcmaster.ca/aro/3000676
WP_004181587.1	RGI	https://card.mcmaster.ca/aro/3000309
WP_004174069.1	RGI	https://card.mcmaster.ca/aro/3003359
WP_000242758.1	RGI	https://card.mcmaster.ca/aro/3000518
WP_002914337.1	RGI	https://card.mcmaster.ca/aro/3000516
WP_004174069.1	RGI	https://card.mcmaster.ca/aro/3003359
WP_000242758.1	RGI	https://card.mcmaster.ca/aro/3000518
WP_004144532.1	RGI	https://card.mcmaster.ca/aro/3002986
WP_004174069.1	RGI	https://card.mcmaster.ca/aro/3003359
WP_002921035.1	RGI	https://card.mcmaster.ca/aro/3003578
WP_004174069.1	RGI	https://card.mcmaster.ca/aro/3003359
WP_002910103.1	RGI	https://card.mcmaster.ca/aro/3000676
WP_000242758.1	RGI	https://card.mcmaster.ca/aro/3000518
WP_000242758.1	RGI	https://card.mcmaster.ca/aro/3000518
WP_002914337.1	RGI	https://card.mcmaster.ca/aro/3000516
WP_004174069.1	RGI	https://card.mcmaster.ca/aro/3003359
WP_004174069.1	RGI	https://card.mcmaster.ca/aro/3003359
WP_002910103.1	RGI	https://card.mcmaster.ca/aro/3000676
WP_004181587.1	RGI	https://card.mcmaster.ca/aro/3000309
WP_004174069.1	RGI	https://card.mcmaster.ca/aro/3003359
WP_000242758.1	RGI	https://card.mcmaster.ca/aro/3000518
WP_002914337.1	RGI	https://card.mcmaster.ca/aro/3000516
WP_004174069.1	RGI	https://card.mcmaster.ca/aro/3003359
WP_000242758.1	RGI	https://card.mcmaster.ca/aro/3000518
WP_004144532.1	RGI	https://card.mcmaster.ca/aro/3002986
WP_004174069.1	RGI	https://card.mcmaster.ca/aro/3003359
WP_002921035.1	RGI	https://card.mcmaster.ca/aro/3003578
WP_004174069.1	RGI	https://card.mcmaster.ca/aro/3003359
WP_002910103.1	RGI	https://card.mcmaster.ca/aro/3000676
WP_000242758.1	RGI	https://card.mcmaster.ca/aro/3000518
WP_000242758.1	RGI	https://card.mcmaster.ca/aro/3000518
WP_002914337.1	RGI	https://card.mcmaster.ca/aro/3000516
WP_004174069.1	RGI	https://card.mcmaster.ca/aro/3003359
WP_004174069.1	RGI	https://card.mcmaster.ca/aro/3003359
WP_002910103.1	RGI	https://card.mcmaster.ca/aro/3000676
WP_004181587.1	RGI	https://card.mcmaster.ca/aro/3000309
WP_004174069.1	RGI	https://card.mcmaster.ca/aro/3003359
WP_000242758.1	RGI	https://card.mcmaster.ca/aro/3000518
WP_004174069.1	RGI	https://card.mcmaster.ca/aro/3003359
WP_000242758.1	RGI	https://card.mcmaster.ca/aro/3000518
WP_004144532.1	RGI	https://card.mcmaster.ca/aro/3002986
WP_004174069.1	RGI	https://card.mcmaster.ca/aro/3003359
WP_002921035.1	RGI	https://card.mcmaster.ca/aro/3003578
WP_004174069.1	RGI	https://card.mcmaster.ca/aro/3003359
WP_002910103.1	RGI	https://card.mcmaster.ca/aro/3000676
WP_000242758.1	RGI	https://card.mcmaster.ca/aro/3000518
WP_000242758.1	RGI	https://card.mcmaster.ca/aro/3000518
WP_002914337.1	RGI	https://card.mcmaster.ca/aro/3000516
WP_004174069.1	RGI	https://card.mcmaster.ca/aro/3003359
WP_004174069.1	RGI	https://card.mcmaster.ca/aro/3003359
WP_002910103.1	RGI	https://card.mcmaster.ca/aro/3000676
WP_004181587.1	RGI	https://card.mcmaster.ca/aro/3000309
WP_004174069.1	RGI	https://card.mcmaster.ca/aro/3003359
WP_000242758.1	RGI	https://card.mcmaster.ca/aro/3000518
WP_004174069.1	RGI	https://card.mcmaster.ca/aro/3003359
WP_000242758.1	RGI	https://card.mcmaster.ca/aro/3000518
WP_004144532.1	RGI	https://card.mcmaster.ca/aro/3002986
WP_004174069.1	RGI	https://card.mcmaster.ca/aro/3003359
WP_002921035.1	RGI	https://card.mcmaster.ca/aro/3003578
WP_004174069.1	RGI	https://card.mcmaster.ca/aro/3003359
WP_002910103.1	RGI	https://card.mcmaster.ca/aro/3000676
WP_000242758.1	RGI	https://card.mcmaster.ca/aro/3000518
WP_000242758.1	RGI	https://card.mcmaster.ca/aro/3000518
WP_002914337.1	RGI	https://card.mcmaster.ca/aro/3000516
WP_004174069.1	RGI	https://card.mcmaster.ca/aro/3003359
WP_004174069.1	RGI	https://card.mcmaster.ca/aro/3003359
WP_002910103.1	RGI	https://card.mcmaster.ca/aro/3000676
WP_004181587.1	RGI	https://card.mcmaster.ca/aro/3000309
WP_004174069.1	RGI	https://card.mcmaster.ca/aro/3003359
WP_000242758.1	RGI	https://card.mcmaster.ca/aro/3000518
WP_004174069.1	RGI	https://card.mcmaster.ca/aro/3003359
WP_000242758.1	RGI	https://card.mcmaster.ca/aro/3000518
WP_004144532.1	RGI	https://card.mcmaster.ca/aro/3002986
WP_004174069.1	RGI	https://card.mcmaster.ca/aro/3003359
WP_002921035.1	RGI	https://card.mcmaster.ca/aro/3003578
WP_004174069.1	RGI	https://card.mcmaster.ca/aro/3003359
WP_002910103.1	RGI	https://card.mcmaster.ca/aro/3000676
WP_000242758.1	RGI	https://card.mcmaster.ca/aro/3000518
WP_000242758.1	RGI	https://card.mcmaster.ca/aro/3000518
WP_002914337.1	RGI	https://card.mcmaster.ca/aro/3000516
WP_004174069.1	RGI	https://card.mcmaster.ca/aro/3003359
WP_004174069.1	RGI	https://card.mcmaster.ca/aro/3003359
WP_002910103.1	RGI	https://card.mcmaster.ca/aro/3000676
WP_004181587.1	RGI	https://card.mcmaster.ca/aro/3000309
WP_004174069.1	RGI	https://card.mcmaster.ca/aro/3003359
WP_000242758.1	RGI	https://card.mcmaster.ca/aro/3000518
WP_004174069.1	RGI	https://card.mcmaster.ca/aro/3003359
WP_000242758.1	RGI	https://card.mcmaster.ca/aro/3000518
WP_004144532.1	RGI	https://card.mcmaster.ca/aro/3002986
WP_004174069.1	RGI	https://card.mcmaster.ca/aro/3003359
WP_002921035.1	RGI	https://card.mcmaster.ca/aro/3003578
WP_004174069.1	RGI	https://card.mcmaster.ca/aro/3003359
WP_002910103.1	RGI	https://card.mcmaster.ca/aro/3000676
WP_000242758.1	RGI	https://card.mcmaster.ca/aro/3000518
WP_000242758.1	RGI	https://card.mcmaster.ca/aro/3000518
WP_002914337.1	RGI	https://card.mcmaster.ca/aro/3000516
WP_004174069.1	RGI	https://card.mcmaster.ca/aro/3003359
WP_004174069.1	RGI	https://card.mcmaster.ca/aro/3003359
WP_002910103.1	RGI	https://card.mcmaster.ca/aro/3000676
WP_004181587.1	RGI	https://card.mcmaster.ca/aro/3000309
WP_004174069.1	RGI	https://card.mcmaster.ca/aro/3003359
WP_000242758.1	RGI	https://card.mcmaster.ca/aro/3000518
WP_004174069.1	RGI	https://card.mcmaster.ca/aro/3003359
WP_000242758.1	RGI	https://card.mcmaster.ca/aro/3000518
WP_004144532.1	RGI	https://card.mcmaster.ca/aro/3002986
WP_004174069.1	RGI	https://card.mcmaster.ca/aro/3003359
WP_002921035.1	RGI	https://card.mcmaster.ca/aro/3003578
WP_004174069.1	RGI	https://card.mcmaster.ca/aro/3003359
WP_002910103.1	RGI	https://card.mcmaster.ca/aro/3000676
WP_000242758.1	RGI	https://card.mcmaster.ca/aro/3000518
WP_000242758.1	RGI	https://card.mcmaster.ca/aro/3000518
WP_002914337.1	RGI	https://card.mcmaster.ca/aro/3000516
WP_004174069.1	RGI	https://card.mcmaster.ca/aro/3003359
WP_004174069.1	RGI	https://card.mcmaster.ca/aro/3003359
WP_002910103.1	RGI	https://card.mcmaster.ca/aro/3000676
WP_004181587.1	RGI	https://card.mcmaster.ca/aro/3000309
WP_004174069.1	RGI	https://card.mcmaster.ca/aro/3003359
WP_000242758.1	RGI	https://card.mcmaster.ca/aro/3000518
WP_004174069.1	RGI	https://card.mcmaster.ca/aro/3003359
WP_000242758.1	RGI	https://card.mcmaster.ca/aro/3000518
WP_004144532.1	RGI	https://card.mcmaster.ca/aro/3002986
WP_004174069.1	RGI	https://card.mcmaster.ca/aro/3003359
WP_002921035.1	RGI	https://card.mcmaster.ca/aro/3003578
WP_004174069.1	RGI	https://card.mcmaster.ca/aro/3003359
WP_002910103.1	RGI	https://card.mcmaster.ca/aro/3000676
WP_000242758.1	RGI	https://card.mcmaster.ca/aro/3000518
WP_000242758.1	RGI	https://card.mcmaster.ca/aro/3000518
WP_002914337.1	RGI	https://card.mcmaster.ca/aro/3000516
WP_004174069.1	RGI	https://card.mcmaster.ca/aro/3003359
WP_004174069.1	RGI	https://card.mcmaster.ca/aro/3003359
WP_002910103.1	RGI	https://card.mcmaster.ca/aro/3000676
WP_004181587.1	RGI	https://card.mcmaster.ca/aro/3000309
WP_004174069.1	RGI	https://card.mcmaster.ca/aro/3003359
WP_000242758.1	RGI	https://card.mcmaster.ca/aro/3000518
WP_004174069.1	RGI	https://card.mcmaster.ca/aro/3003359
WP_000242758.1	RGI	https://card.mcmaster.ca/aro/3000518
WP_004144532.1	RGI	https://card.mcmaster.ca/aro/3002986
WP_004174069.1	RGI	https://card.mcmaster.ca/aro/3003359
WP_002921035.1	RGI	https://card.mcmaster.ca/aro/3003578
WP_004174069.1	RGI	https://card.mcmaster.ca/aro/3003359
WP_002910103.1	RGI	https://card.mcmaster.ca/aro/3000676
WP_000242758.1	RGI	https://card.mcmaster.ca/aro/3000518
WP_000242758.1	RGI	https://card.mcmaster.ca/aro/3000518
WP_002914337.1	RGI	https://card.mcmaster.ca/aro/3000516
WP_004174069.1	RGI	https://card.mcmaster.ca/aro/3003359
WP_004174069.1	RGI	https://card.mcmaster.ca/aro/3003359
WP_002910103.1	RGI	https://card.mcmaster.ca/aro/3000676
WP_004181587.1	RGI	https://card.mcmaster.ca/aro/3000309
WP_004174069.1	RGI	https://card.mcmaster.ca/aro/3003359
WP_000242758.1	RGI	https://card.mcmaster.ca/aro/3000518
WP_004174069.1	RGI	https://card.mcmaster.ca/aro/3003359
WP_000242758.1	RGI	https://card.mcmaster.ca/aro/3000518
WP_004144532.1	RGI	https://card.mcmaster.ca/aro/3002986
WP_004174069.1	RGI	https://card.mcmaster.ca/aro/3003359
WP_002921035.1	RGI	https://card.mcmaster.ca/aro/3003578
WP_004174069.1	RGI	https://card.mcmaster.ca/aro/3003359
WP_002910103.1	RGI	https://card.mcmaster.ca/aro/3000676
WP_000242758.1	RGI	https://card.mcmaster.ca/aro/3000518
WP_000242758.1	RGI	https://card.mcmaster.ca/aro/3000518
WP_002914337.1	RGI	https://card.mcmaster.ca/aro/3000516
WP_004174069.1	RGI	https://card.mcmaster.ca/aro/3003359
WP_025710575.1	RGI	https://card.mcmaster.ca/aro/3000024
WP_008807786.1	RGI	https://card.mcmaster.ca/aro/3003840
WP_004181587.1	RGI	https://card.mcmaster.ca/aro/3000309
WP_004174069.1	RGI	https://card.mcmaster.ca/aro/3003359
WP_000242758.1	RGI	https://card.mcmaster.ca/aro/3000518
WP_004174069.1	RGI	https://card.mcmaster.ca/aro/3003359
WP_000242758.1	RGI	https://card.mcmaster.ca/aro/3000518
WP_004144532.1	RGI	https://card.mcmaster.ca/aro/3002986
WP_004174069.1	RGI	https://card.mcmaster.ca/aro/3003359
WP_002921035.1	RGI	https://card.mcmaster.ca/aro/3003578
WP_004174069.1	RGI	https://card.mcmaster.ca/aro/3003359
WP_002910103.1	RGI	https://card.mcmaster.ca/aro/3000676
WP_000242758.1	RGI	https://card.mcmaster.ca/aro/3000518
WP_000242758.1	RGI	https://card.mcmaster.ca/aro/3000518
WP_002914337.1	RGI	https://card.mcmaster.ca/aro/3000516
WP_004174069.1	RGI	https://card.mcmaster.ca/aro/3003359
WP_004144532.1	RGI	https://card.mcmaster.ca/aro/3002986
WP_008807786.1	RGI	https://card.mcmaster.ca/aro/3003840
WP_004181587.1	RGI	https://card.mcmaster.ca/aro/3000309
WP_004174069.1	RGI	https://card.mcmaster.ca/aro/3003359
WP_000242758.1	RGI	https://card.mcmaster.ca/aro/3000518
WP_004174069.1	RGI	https://card.mcmaster.ca/aro/3003359
WP_000242758.1	RGI	https://card.mcmaster.ca/aro/3000518
WP_004144532.1	RGI	https://card.mcmaster.ca/aro/3002986
WP_004174069.1	RGI	https://card.mcmaster.ca/aro/3003359
WP_002921035.1	RGI	https://card.mcmaster.ca/aro/3003578
WP_004174069.1	RGI	https://card.mcmaster.ca/aro/3003359
WP_002910103.1	RGI	https://card.mcmaster.ca/aro/3000676
WP_000242758.1	RGI	https://card.mcmaster.ca/aro/3000518
WP_000242758.1	RGI	https://card.mcmaster.ca/aro/3000518
WP_002914337.1	RGI	https://card.mcmaster.ca/aro/3000516
WP_004174069.1	RGI	https://card.mcmaster.ca/aro/3003359
WP_004144532.1	RGI	https://card.mcmaster.ca/aro/3002986
WP_008807786.1	RGI	https://card.mcmaster.ca/aro/3003840
WP_004181587.1	RGI	https://card.mcmaster.ca/aro/3000309
WP_004174069.1	RGI	https://card.mcmaster.ca/aro/3003359
WP_000242758.1	RGI	https://card.mcmaster.ca/aro/3000518
WP_000242758.1	RGI	https://card.mcmaster.ca/aro/3000518
WP_004144532.1	RGI	https://card.mcmaster.ca/aro/3002986
WP_004174069.1	RGI	https://card.mcmaster.ca/aro/3003359
WP_002921035.1	RGI	https://card.mcmaster.ca/aro/3003578
WP_004174069.1	RGI	https://card.mcmaster.ca/aro/3003359
WP_002910103.1	RGI	https://card.mcmaster.ca/aro/3000676
WP_000242758.1	RGI	https://card.mcmaster.ca/aro/3000518
WP_000242758.1	RGI	https://card.mcmaster.ca/aro/3000518
WP_002914337.1	RGI	https://card.mcmaster.ca/aro/3000516
WP_004174069.1	RGI	https://card.mcmaster.ca/aro/3003359
WP_004144532.1	RGI	https://card.mcmaster.ca/aro/3002986
WP_004201387.1	RGI	https://card.mcmaster.ca/aro/3003950
WP_004181587.1	RGI	https://card.mcmaster.ca/aro/3000309
WP_004174069.1	RGI	https://card.mcmaster.ca/aro/3003359
WP_000242758.1	RGI	https://card.mcmaster.ca/aro/3000518
WP_000242758.1	RGI	https://card.mcmaster.ca/aro/3000518
WP_004144532.1	RGI	https://card.mcmaster.ca/aro/3002986
WP_004174069.1	RGI	https://card.mcmaster.ca/aro/3003359
WP_002921035.1	RGI	https://card.mcmaster.ca/aro/3003578
WP_004174069.1	RGI	https://card.mcmaster.ca/aro/3003359
WP_002910103.1	RGI	https://card.mcmaster.ca/aro/3000676
WP_000242758.1	RGI	https://card.mcmaster.ca/aro/3000518
WP_000242758.1	RGI	https://card.mcmaster.ca/aro/3000518
WP_002914337.1	RGI	https://card.mcmaster.ca/aro/3000516
WP_004174069.1	RGI	https://card.mcmaster.ca/aro/3003359
WP_004144532.1	RGI	https://card.mcmaster.ca/aro/3002986
WP_004201387.1	RGI	https://card.mcmaster.ca/aro/3003950
WP_004181587.1	RGI	https://card.mcmaster.ca/aro/3000309
WP_004174069.1	RGI	https://card.mcmaster.ca/aro/3003359
WP_000242758.1	RGI	https://card.mcmaster.ca/aro/3000518
WP_000242758.1	RGI	https://card.mcmaster.ca/aro/3000518
WP_004144532.1	RGI	https://card.mcmaster.ca/aro/3002986
WP_004174069.1	RGI	https://card.mcmaster.ca/aro/3003359
WP_002921035.1	RGI	https://card.mcmaster.ca/aro/3003578
WP_004174069.1	RGI	https://card.mcmaster.ca/aro/3003359
WP_002910103.1	RGI	https://card.mcmaster.ca/aro/3000676
WP_000242758.1	RGI	https://card.mcmaster.ca/aro/3000518
WP_000242758.1	RGI	https://card.mcmaster.ca/aro/3000518
WP_002914337.1	RGI	https://card.mcmaster.ca/aro/3000516
WP_004174069.1	RGI	https://card.mcmaster.ca/aro/3003359
WP_004144532.1	RGI	https://card.mcmaster.ca/aro/3002986
WP_004201387.1	RGI	https://card.mcmaster.ca/aro/3003950
WP_004181587.1	RGI	https://card.mcmaster.ca/aro/3000309
WP_004174069.1	RGI	https://card.mcmaster.ca/aro/3003359
WP_000242758.1	RGI	https://card.mcmaster.ca/aro/3000518
WP_000242758.1	RGI	https://card.mcmaster.ca/aro/3000518
WP_004144532.1	RGI	https://card.mcmaster.ca/aro/3002986
WP_004174069.1	RGI	https://card.mcmaster.ca/aro/3003359
WP_002921035.1	RGI	https://card.mcmaster.ca/aro/3003578
WP_004174069.1	RGI	https://card.mcmaster.ca/aro/3003359
WP_002910103.1	RGI	https://card.mcmaster.ca/aro/3000676
WP_000242758.1	RGI	https://card.mcmaster.ca/aro/3000518
WP_000242758.1	RGI	https://card.mcmaster.ca/aro/3000518
WP_002914337.1	RGI	https://card.mcmaster.ca/aro/3000516
WP_004174069.1	RGI	https://card.mcmaster.ca/aro/3003359
WP_004144532.1	RGI	https://card.mcmaster.ca/aro/3002986
WP_004201387.1	RGI	https://card.mcmaster.ca/aro/3003950
WP_004181587.1	RGI	https://card.mcmaster.ca/aro/3000309
WP_004174069.1	RGI	https://card.mcmaster.ca/aro/3003359
WP_000242758.1	RGI	https://card.mcmaster.ca/aro/3000518
WP_000242758.1	RGI	https://card.mcmaster.ca/aro/3000518
WP_004144532.1	RGI	https://card.mcmaster.ca/aro/3002986
WP_004174069.1	RGI	https://card.mcmaster.ca/aro/3003359
WP_002921035.1	RGI	https://card.mcmaster.ca/aro/3003578
WP_004174069.1	RGI	https://card.mcmaster.ca/aro/3003359
WP_002910103.1	RGI	https://card.mcmaster.ca/aro/3000676
WP_000242758.1	RGI	https://card.mcmaster.ca/aro/3000518
WP_000242758.1	RGI	https://card.mcmaster.ca/aro/3000518
WP_002914337.1	RGI	https://card.mcmaster.ca/aro/3000516
WP_004174069.1	RGI	https://card.mcmaster.ca/aro/3003359
WP_004144532.1	RGI	https://card.mcmaster.ca/aro/3002986
WP_004201387.1	RGI	https://card.mcmaster.ca/aro/3003950
WP_004181587.1	RGI	https://card.mcmaster.ca/aro/3000309
WP_004174069.1	RGI	https://card.mcmaster.ca/aro/3003359
WP_000242758.1	RGI	https://card.mcmaster.ca/aro/3000518
WP_000242758.1	RGI	https://card.mcmaster.ca/aro/3000518
WP_004144532.1	RGI	https://card.mcmaster.ca/aro/3002986
WP_004174069.1	RGI	https://card.mcmaster.ca/aro/3003359
WP_002921035.1	RGI	https://card.mcmaster.ca/aro/3003578
WP_004174069.1	RGI	https://card.mcmaster.ca/aro/3003359
WP_002910103.1	RGI	https://card.mcmaster.ca/aro/3000676
WP_000242758.1	RGI	https://card.mcmaster.ca/aro/3000518
WP_000242758.1	RGI	https://card.mcmaster.ca/aro/3000518
WP_002914337.1	RGI	https://card.mcmaster.ca/aro/3000516
WP_004174069.1	RGI	https://card.mcmaster.ca/aro/3003359
WP_004144532.1	RGI	https://card.mcmaster.ca/aro/3002986
WP_004201387.1	RGI	https://card.mcmaster.ca/aro/3003950
WP_004202242.1	RGI	https://card.mcmaster.ca/aro/3003890
WP_004174069.1	RGI	https://card.mcmaster.ca/aro/3003359
WP_000242758.1	RGI	https://card.mcmaster.ca/aro/3000518
WP_000242758.1	RGI	https://card.mcmaster.ca/aro/3000518
WP_004144532.1	RGI	https://card.mcmaster.ca/aro/3002986
WP_004174069.1	RGI	https://card.mcmaster.ca/aro/3003359
WP_002921035.1	RGI	https://card.mcmaster.ca/aro/3003578
WP_004174069.1	RGI	https://card.mcmaster.ca/aro/3003359
WP_002910103.1	RGI	https://card.mcmaster.ca/aro/3000676
WP_000242758.1	RGI	https://card.mcmaster.ca/aro/3000518
WP_000242758.1	RGI	https://card.mcmaster.ca/aro/3000518
WP_002914337.1	RGI	https://card.mcmaster.ca/aro/3000516
WP_004174069.1	RGI	https://card.mcmaster.ca/aro/3003359
WP_004144532.1	RGI	https://card.mcmaster.ca/aro/3002986
WP_004201387.1	RGI	https://card.mcmaster.ca/aro/3003950
WP_004202242.1	RGI	https://card.mcmaster.ca/aro/3003890
WP_004174069.1	RGI	https://card.mcmaster.ca/aro/3003359
WP_000242758.1	RGI	https://card.mcmaster.ca/aro/3000518
WP_000242758.1	RGI	https://card.mcmaster.ca/aro/3000518
WP_004144532.1	RGI	https://card.mcmaster.ca/aro/3002986
WP_004174069.1	RGI	https://card.mcmaster.ca/aro/3003359
WP_002921035.1	RGI	https://card.mcmaster.ca/aro/3003578
WP_004174069.1	RGI	https://card.mcmaster.ca/aro/3003359
WP_002910103.1	RGI	https://card.mcmaster.ca/aro/3000676
WP_000242758.1	RGI	https://card.mcmaster.ca/aro/3000518
WP_000242758.1	RGI	https://card.mcmaster.ca/aro/3000518
WP_002914337.1	RGI	https://card.mcmaster.ca/aro/3000516
WP_004174069.1	RGI	https://card.mcmaster.ca/aro/3003359
WP_000242758.1	RGI	https://card.mcmaster.ca/aro/3000518
WP_004144532.1	RGI	https://card.mcmaster.ca/aro/3002986
WP_004201387.1	RGI	https://card.mcmaster.ca/aro/3003950
WP_004202242.1	RGI	https://card.mcmaster.ca/aro/3003890
WP_004174069.1	RGI	https://card.mcmaster.ca/aro/3003359
WP_000242758.1	RGI	https://card.mcmaster.ca/aro/3000518
WP_000242758.1	RGI	https://card.mcmaster.ca/aro/3000518
WP_004144532.1	RGI	https://card.mcmaster.ca/aro/3002986
WP_004174069.1	RGI	https://card.mcmaster.ca/aro/3003359
WP_002921035.1	RGI	https://card.mcmaster.ca/aro/3003578
WP_004174069.1	RGI	https://card.mcmaster.ca/aro/3003359
WP_002910103.1	RGI	https://card.mcmaster.ca/aro/3000676
WP_004174069.1	RGI	https://card.mcmaster.ca/aro/3003359
WP_000242758.1	RGI	https://card.mcmaster.ca/aro/3000518
WP_002914337.1	RGI	https://card.mcmaster.ca/aro/3000516
WP_004174069.1	RGI	https://card.mcmaster.ca/aro/3003359
WP_000242758.1	RGI	https://card.mcmaster.ca/aro/3000518
WP_004144532.1	RGI	https://card.mcmaster.ca/aro/3002986
WP_004201387.1	RGI	https://card.mcmaster.ca/aro/3003950
WP_004202242.1	RGI	https://card.mcmaster.ca/aro/3003890
WP_004174069.1	RGI	https://card.mcmaster.ca/aro/3003359
WP_000242758.1	RGI	https://card.mcmaster.ca/aro/3000518
WP_000242758.1	RGI	https://card.mcmaster.ca/aro/3000518
WP_002914337.1	RGI	https://card.mcmaster.ca/aro/3000516
WP_004174069.1	RGI	https://card.mcmaster.ca/aro/3003359
WP_002921035.1	RGI	https://card.mcmaster.ca/aro/3003578
WP_004174069.1	RGI	https://card.mcmaster.ca/aro/3003359
WP_002910103.1	RGI	https://card.mcmaster.ca/aro/3000676
WP_004174069.1	RGI	https://card.mcmaster.ca/aro/3003359
WP_000242758.1	RGI	https://card.mcmaster.ca/aro/3000518
WP_002914337.1	RGI	https://card.mcmaster.ca/aro/3000516
WP_004174069.1	RGI	https://card.mcmaster.ca/aro/3003359
WP_000242758.1	RGI	https://card.mcmaster.ca/aro/3000518
WP_004144532.1	RGI	https://card.mcmaster.ca/aro/3002986
WP_004174069.1	RGI	https://card.mcmaster.ca/aro/3003359
WP_004202242.1	RGI	https://card.mcmaster.ca/aro/3003890
WP_004174069.1	RGI	https://card.mcmaster.ca/aro/3003359
WP_000242758.1	RGI	https://card.mcmaster.ca/aro/3000518
WP_000242758.1	RGI	https://card.mcmaster.ca/aro/3000518
WP_002914337.1	RGI	https://card.mcmaster.ca/aro/3000516
WP_004174069.1	RGI	https://card.mcmaster.ca/aro/3003359
WP_002921035.1	RGI	https://card.mcmaster.ca/aro/3003578
WP_004174069.1	RGI	https://card.mcmaster.ca/aro/3003359
WP_002910103.1	RGI	https://card.mcmaster.ca/aro/3000676
WP_004174069.1	RGI	https://card.mcmaster.ca/aro/3003359
WP_000242758.1	RGI	https://card.mcmaster.ca/aro/3000518
WP_002914337.1	RGI	https://card.mcmaster.ca/aro/3000516
WP_004174069.1	RGI	https://card.mcmaster.ca/aro/3003359
WP_000242758.1	RGI	https://card.mcmaster.ca/aro/3000518
WP_004144532.1	RGI	https://card.mcmaster.ca/aro/3002986
WP_004174069.1	RGI	https://card.mcmaster.ca/aro/3003359
WP_016529678.1	RGI	https://card.mcmaster.ca/aro/3003055
WP_004174069.1	RGI	https://card.mcmaster.ca/aro/3003359
WP_000242758.1	RGI	https://card.mcmaster.ca/aro/3000518
WP_000242758.1	RGI	https://card.mcmaster.ca/aro/3000518
WP_002914337.1	RGI	https://card.mcmaster.ca/aro/3000516
WP_004174069.1	RGI	https://card.mcmaster.ca/aro/3003359
WP_002921035.1	RGI	https://card.mcmaster.ca/aro/3003578
WP_004174069.1	RGI	https://card.mcmaster.ca/aro/3003359
WP_002910103.1	RGI	https://card.mcmaster.ca/aro/3000676
WP_004174069.1	RGI	https://card.mcmaster.ca/aro/3003359
WP_000242758.1	RGI	https://card.mcmaster.ca/aro/3000518
WP_002914337.1	RGI	https://card.mcmaster.ca/aro/3000516
WP_004174069.1	RGI	https://card.mcmaster.ca/aro/3003359
WP_000242758.1	RGI	https://card.mcmaster.ca/aro/3000518
WP_004144532.1	RGI	https://card.mcmaster.ca/aro/3002986
WP_004174069.1	RGI	https://card.mcmaster.ca/aro/3003359
WP_016529678.1	RGI	https://card.mcmaster.ca/aro/3003055
WP_004174069.1	RGI	https://card.mcmaster.ca/aro/3003359
WP_000242758.1	RGI	https://card.mcmaster.ca/aro/3000518
WP_000242758.1	RGI	https://card.mcmaster.ca/aro/3000518
WP_002914337.1	RGI	https://card.mcmaster.ca/aro/3000516
WP_004174069.1	RGI	https://card.mcmaster.ca/aro/3003359
WP_002921035.1	RGI	https://card.mcmaster.ca/aro/3003578
WP_004174069.1	RGI	https://card.mcmaster.ca/aro/3003359
WP_002910103.1	RGI	https://card.mcmaster.ca/aro/3000676
WP_004174069.1	RGI	https://card.mcmaster.ca/aro/3003359
WP_000242758.1	RGI	https://card.mcmaster.ca/aro/3000518
WP_002914337.1	RGI	https://card.mcmaster.ca/aro/3000516
WP_004174069.1	RGI	https://card.mcmaster.ca/aro/3003359
WP_000242758.1	RGI	https://card.mcmaster.ca/aro/3000518
WP_004144532.1	RGI	https://card.mcmaster.ca/aro/3002986
WP_004174069.1	RGI	https://card.mcmaster.ca/aro/3003359
WP_002921035.1	RGI	https://card.mcmaster.ca/aro/3003578
WP_004174069.1	RGI	https://card.mcmaster.ca/aro/3003359
WP_000242758.1	RGI	https://card.mcmaster.ca/aro/3000518
WP_000242758.1	RGI	https://card.mcmaster.ca/aro/3000518
WP_002914337.1	RGI	https://card.mcmaster.ca/aro/3000516
WP_004174069.1	RGI	https://card.mcmaster.ca/aro/3003359
WP_002921035.1	RGI	https://card.mcmaster.ca/aro/3003578
WP_004174069.1	RGI	https://card.mcmaster.ca/aro/3003359
WP_002910103.1	RGI	https://card.mcmaster.ca/aro/3000676
WP_004174069.1	RGI	https://card.mcmaster.ca/aro/3003359
WP_000242758.1	RGI	https://card.mcmaster.ca/aro/3000518
WP_002914337.1	RGI	https://card.mcmaster.ca/aro/3000516
WP_004174069.1	RGI	https://card.mcmaster.ca/aro/3003359
WP_000242758.1	RGI	https://card.mcmaster.ca/aro/3000518
WP_004144532.1	RGI	https://card.mcmaster.ca/aro/3002986
WP_004174069.1	RGI	https://card.mcmaster.ca/aro/3003359
WP_002921035.1	RGI	https://card.mcmaster.ca/aro/3003578
WP_004174069.1	RGI	https://card.mcmaster.ca/aro/3003359
WP_000242758.1	RGI	https://card.mcmaster.ca/aro/3000518
WP_000242758.1	RGI	https://card.mcmaster.ca/aro/3000518
WP_002914337.1	RGI	https://card.mcmaster.ca/aro/3000516
WP_004174069.1	RGI	https://card.mcmaster.ca/aro/3003359
WP_002921035.1	RGI	https://card.mcmaster.ca/aro/3003578
WP_004174069.1	RGI	https://card.mcmaster.ca/aro/3003359
WP_002910103.1	RGI	https://card.mcmaster.ca/aro/3000676
WP_004181587.1	RGI	https://card.mcmaster.ca/aro/3000309
WP_004174069.1	RGI	https://card.mcmaster.ca/aro/3003359
WP_000242758.1	RGI	https://card.mcmaster.ca/aro/3000518
WP_002914337.1	RGI	https://card.mcmaster.ca/aro/3000516
WP_004174069.1	RGI	https://card.mcmaster.ca/aro/3003359
WP_000242758.1	RGI	https://card.mcmaster.ca/aro/3000518
WP_004144532.1	RGI	https://card.mcmaster.ca/aro/3002986
WP_004174069.1	RGI	https://card.mcmaster.ca/aro/3003359
WP_002921035.1	RGI	https://card.mcmaster.ca/aro/3003578
WP_004174069.1	RGI	https://card.mcmaster.ca/aro/3003359
WP_000242758.1	RGI	https://card.mcmaster.ca/aro/3000518
WP_000242758.1	RGI	https://card.mcmaster.ca/aro/3000518
WP_002914337.1	RGI	https://card.mcmaster.ca/aro/3000516
WP_004174069.1	RGI	https://card.mcmaster.ca/aro/3003359
WP_002921035.1	RGI	https://card.mcmaster.ca/aro/3003578
WP_004174069.1	RGI	https://card.mcmaster.ca/aro/3003359
WP_002910103.1	RGI	https://card.mcmaster.ca/aro/3000676
WP_004181587.1	RGI	https://card.mcmaster.ca/aro/3000309
WP_004174069.1	RGI	https://card.mcmaster.ca/aro/3003359
WP_000242758.1	RGI	https://card.mcmaster.ca/aro/3000518
WP_002914337.1	RGI	https://card.mcmaster.ca/aro/3000516
WP_004174069.1	RGI	https://card.mcmaster.ca/aro/3003359
WP_000242758.1	RGI	https://card.mcmaster.ca/aro/3000518
WP_000242758.1	RGI	https://card.mcmaster.ca/aro/3000518
WP_002914337.1	RGI	https://card.mcmaster.ca/aro/3000516
WP_004174069.1	RGI	https://card.mcmaster.ca/aro/3003359
WP_002921035.1	RGI	https://card.mcmaster.ca/aro/3003578
WP_004174069.1	RGI	https://card.mcmaster.ca/aro/3003359
WP_002910103.1	RGI	https://card.mcmaster.ca/aro/3000676
WP_004181587.1	RGI	https://card.mcmaster.ca/aro/3000309
WP_004174069.1	RGI	https://card.mcmaster.ca/aro/3003359
WP_000242758.1	RGI	https://card.mcmaster.ca/aro/3000518
WP_002914337.1	RGI	https://card.mcmaster.ca/aro/3000516
WP_004174069.1	RGI	https://card.mcmaster.ca/aro/3003359
WP_000242758.1	RGI	https://card.mcmaster.ca/aro/3000518
WP_004144532.1	RGI	https://card.mcmaster.ca/aro/3002986
WP_004174069.1	RGI	https://card.mcmaster.ca/aro/3003359
WP_002921035.1	RGI	https://card.mcmaster.ca/aro/3003578
WP_004174069.1	RGI	https://card.mcmaster.ca/aro/3003359
WP_000242758.1	RGI	https://card.mcmaster.ca/aro/3000518
WP_000242758.1	RGI	https://card.mcmaster.ca/aro/3000518
WP_002914337.1	RGI	https://card.mcmaster.ca/aro/3000516
WP_004174069.1	RGI	https://card.mcmaster.ca/aro/3003359
WP_002921035.1	RGI	https://card.mcmaster.ca/aro/3003578
WP_004174069.1	RGI	https://card.mcmaster.ca/aro/3003359
WP_002910103.1	RGI	https://card.mcmaster.ca/aro/3000676
WP_004181587.1	RGI	https://card.mcmaster.ca/aro/3000309
WP_004174069.1	RGI	https://card.mcmaster.ca/aro/3003359
WP_000242758.1	RGI	https://card.mcmaster.ca/aro/3000518
WP_002914337.1	RGI	https://card.mcmaster.ca/aro/3000516
WP_004174069.1	RGI	https://card.mcmaster.ca/aro/3003359
WP_000242758.1	RGI	https://card.mcmaster.ca/aro/3000518
WP_004144532.1	RGI	https://card.mcmaster.ca/aro/3002986
WP_004174069.1	RGI	https://card.mcmaster.ca/aro/3003359
WP_002921035.1	RGI	https://card.mcmaster.ca/aro/3003578
WP_004174069.1	RGI	https://card.mcmaster.ca/aro/3003359
WP_000242758.1	RGI	https://card.mcmaster.ca/aro/3000518
WP_000242758.1	RGI	https://card.mcmaster.ca/aro/3000518
WP_002914337.1	RGI	https://card.mcmaster.ca/aro/3000516
WP_004174069.1	RGI	https://card.mcmaster.ca/aro/3003359
WP_002921035.1	RGI	https://card.mcmaster.ca/aro/3003578
WP_004174069.1	RGI	https://card.mcmaster.ca/aro/3003359
WP_002910103.1	RGI	https://card.mcmaster.ca/aro/3000676
WP_004181587.1	RGI	https://card.mcmaster.ca/aro/3000309
WP_004174069.1	RGI	https://card.mcmaster.ca/aro/3003359
WP_000242758.1	RGI	https://card.mcmaster.ca/aro/3000518
WP_002914337.1	RGI	https://card.mcmaster.ca/aro/3000516
WP_004174069.1	RGI	https://card.mcmaster.ca/aro/3003359
WP_000242758.1	RGI	https://card.mcmaster.ca/aro/3000518
WP_004144532.1	RGI	https://card.mcmaster.ca/aro/3002986
WP_004174069.1	RGI	https://card.mcmaster.ca/aro/3003359
WP_002921035.1	RGI	https://card.mcmaster.ca/aro/3003578
WP_004174069.1	RGI	https://card.mcmaster.ca/aro/3003359
WP_002910103.1	RGI	https://card.mcmaster.ca/aro/3000676
WP_000242758.1	RGI	https://card.mcmaster.ca/aro/3000518
WP_000242758.1	RGI	https://card.mcmaster.ca/aro/3000518
WP_002914337.1	RGI	https://card.mcmaster.ca/aro/3000516
WP_004174069.1	RGI	https://card.mcmaster.ca/aro/3003359
WP_002921035.1	RGI	https://card.mcmaster.ca/aro/3003578
WP_004174069.1	RGI	https://card.mcmaster.ca/aro/3003359
WP_002910103.1	RGI	https://card.mcmaster.ca/aro/3000676
WP_004181587.1	RGI	https://card.mcmaster.ca/aro/3000309
WP_004174069.1	RGI	https://card.mcmaster.ca/aro/3003359
WP_000242758.1	RGI	https://card.mcmaster.ca/aro/3000518
WP_002914337.1	RGI	https://card.mcmaster.ca/aro/3000516
WP_004174069.1	RGI	https://card.mcmaster.ca/aro/3003359
WP_000242758.1	RGI	https://card.mcmaster.ca/aro/3000518
WP_004144532.1	RGI	https://card.mcmaster.ca/aro/3002986
WP_004174069.1	RGI	https://card.mcmaster.ca/aro/3003359
WP_002921035.1	RGI	https://card.mcmaster.ca/aro/3003578
WP_004174069.1	RGI	https://card.mcmaster.ca/aro/3003359
WP_002910103.1	RGI	https://card.mcmaster.ca/aro/3000676
WP_000242758.1	RGI	https://card.mcmaster.ca/aro/3000518
WP_000242758.1	RGI	https://card.mcmaster.ca/aro/3000518
WP_002914337.1	RGI	https://card.mcmaster.ca/aro/3000516
WP_004174069.1	RGI	https://card.mcmaster.ca/aro/3003359
WP_004174069.1	RGI	https://card.mcmaster.ca/aro/3003359
WP_002910103.1	RGI	https://card.mcmaster.ca/aro/3000676
WP_004181587.1	RGI	https://card.mcmaster.ca/aro/3000309
WP_004174069.1	RGI	https://card.mcmaster.ca/aro/3003359
WP_000242758.1	RGI	https://card.mcmaster.ca/aro/3000518
WP_002914337.1	RGI	https://card.mcmaster.ca/aro/3000516
WP_004174069.1	RGI	https://card.mcmaster.ca/aro/3003359
WP_000242758.1	RGI	https://card.mcmaster.ca/aro/3000518
WP_004144532.1	RGI	https://card.mcmaster.ca/aro/3002986
WP_004174069.1	RGI	https://card.mcmaster.ca/aro/3003359
WP_002921035.1	RGI	https://card.mcmaster.ca/aro/3003578
WP_004174069.1	RGI	https://card.mcmaster.ca/aro/3003359
WP_002910103.1	RGI	https://card.mcmaster.ca/aro/3000676
WP_000242758.1	RGI	https://card.mcmaster.ca/aro/3000518
WP_000242758.1	RGI	https://card.mcmaster.ca/aro/3000518
WP_002914337.1	RGI	https://card.mcmaster.ca/aro/3000516
WP_004174069.1	RGI	https://card.mcmaster.ca/aro/3003359
WP_004174069.1	RGI	https://card.mcmaster.ca/aro/3003359
WP_002910103.1	RGI	https://card.mcmaster.ca/aro/3000676
WP_004181587.1	RGI	https://card.mcmaster.ca/aro/3000309
WP_004174069.1	RGI	https://card.mcmaster.ca/aro/3003359
WP_000242758.1	RGI	https://card.mcmaster.ca/aro/3000518
WP_002914337.1	RGI	https://card.mcmaster.ca/aro/3000516
WP_004174069.1	RGI	https://card.mcmaster.ca/aro/3003359
WP_000242758.1	RGI	https://card.mcmaster.ca/aro/3000518
WP_004144532.1	RGI	https://card.mcmaster.ca/aro/3002986
WP_004174069.1	RGI	https://card.mcmaster.ca/aro/3003359
WP_002921035.1	RGI	https://card.mcmaster.ca/aro/3003578
WP_004174069.1	RGI	https://card.mcmaster.ca/aro/3003359
WP_002910103.1	RGI	https://card.mcmaster.ca/aro/3000676
WP_000242758.1	RGI	https://card.mcmaster.ca/aro/3000518
WP_000242758.1	RGI	https://card.mcmaster.ca/aro/3000518
WP_002914337.1	RGI	https://card.mcmaster.ca/aro/3000516
WP_004174069.1	RGI	https://card.mcmaster.ca/aro/3003359
WP_004174069.1	RGI	https://card.mcmaster.ca/aro/3003359
WP_002910103.1	RGI	https://card.mcmaster.ca/aro/3000676
WP_004181587.1	RGI	https://card.mcmaster.ca/aro/3000309
WP_004174069.1	RGI	https://card.mcmaster.ca/aro/3003359
WP_000242758.1	RGI	https://card.mcmaster.ca/aro/3000518
WP_002914337.1	RGI	https://card.mcmaster.ca/aro/3000516
WP_004174069.1	RGI	https://card.mcmaster.ca/aro/3003359
WP_000242758.1	RGI	https://card.mcmaster.ca/aro/3000518
WP_004144532.1	RGI	https://card.mcmaster.ca/aro/3002986
WP_004174069.1	RGI	https://card.mcmaster.ca/aro/3003359
WP_002921035.1	RGI	https://card.mcmaster.ca/aro/3003578
WP_004174069.1	RGI	https://card.mcmaster.ca/aro/3003359
WP_002910103.1	RGI	https://card.mcmaster.ca/aro/3000676
WP_000242758.1	RGI	https://card.mcmaster.ca/aro/3000518
WP_000242758.1	RGI	https://card.mcmaster.ca/aro/3000518
WP_002914337.1	RGI	https://card.mcmaster.ca/aro/3000516
WP_004174069.1	RGI	https://card.mcmaster.ca/aro/3003359
WP_004174069.1	RGI	https://card.mcmaster.ca/aro/3003359
WP_002910103.1	RGI	https://card.mcmaster.ca/aro/3000676
WP_004181587.1	RGI	https://card.mcmaster.ca/aro/3000309
WP_004174069.1	RGI	https://card.mcmaster.ca/aro/3003359
WP_000242758.1	RGI	https://card.mcmaster.ca/aro/3000518
WP_002914337.1	RGI	https://card.mcmaster.ca/aro/3000516
WP_004174069.1	RGI	https://card.mcmaster.ca/aro/3003359
WP_000242758.1	RGI	https://card.mcmaster.ca/aro/3000518
WP_004144532.1	RGI	https://card.mcmaster.ca/aro/3002986
WP_004174069.1	RGI	https://card.mcmaster.ca/aro/3003359
WP_002921035.1	RGI	https://card.mcmaster.ca/aro/3003578
WP_004174069.1	RGI	https://card.mcmaster.ca/aro/3003359
WP_002910103.1	RGI	https://card.mcmaster.ca/aro/3000676
WP_000242758.1	RGI	https://card.mcmaster.ca/aro/3000518
WP_000242758.1	RGI	https://card.mcmaster.ca/aro/3000518
WP_002914337.1	RGI	https://card.mcmaster.ca/aro/3000516
WP_004174069.1	RGI	https://card.mcmaster.ca/aro/3003359
WP_004174069.1	RGI	https://card.mcmaster.ca/aro/3003359
WP_002910103.1	RGI	https://card.mcmaster.ca/aro/3000676
WP_004181587.1	RGI	https://card.mcmaster.ca/aro/3000309
WP_004174069.1	RGI	https://card.mcmaster.ca/aro/3003359
WP_000242758.1	RGI	https://card.mcmaster.ca/aro/3000518
WP_002914337.1	RGI	https://card.mcmaster.ca/aro/3000516
WP_004174069.1	RGI	https://card.mcmaster.ca/aro/3003359
WP_000242758.1	RGI	https://card.mcmaster.ca/aro/3000518
WP_004144532.1	RGI	https://card.mcmaster.ca/aro/3002986
WP_004174069.1	RGI	https://card.mcmaster.ca/aro/3003359
WP_002921035.1	RGI	https://card.mcmaster.ca/aro/3003578
WP_004174069.1	RGI	https://card.mcmaster.ca/aro/3003359
WP_002910103.1	RGI	https://card.mcmaster.ca/aro/3000676
WP_000242758.1	RGI	https://card.mcmaster.ca/aro/3000518
WP_000242758.1	RGI	https://card.mcmaster.ca/aro/3000518
WP_002914337.1	RGI	https://card.mcmaster.ca/aro/3000516
WP_004174069.1	RGI	https://card.mcmaster.ca/aro/3003359
WP_004174069.1	RGI	https://card.mcmaster.ca/aro/3003359
WP_002910103.1	RGI	https://card.mcmaster.ca/aro/3000676
WP_004181587.1	RGI	https://card.mcmaster.ca/aro/3000309
WP_004174069.1	RGI	https://card.mcmaster.ca/aro/3003359
WP_000242758.1	RGI	https://card.mcmaster.ca/aro/3000518
WP_002914337.1	RGI	https://card.mcmaster.ca/aro/3000516
WP_004174069.1	RGI	https://card.mcmaster.ca/aro/3003359
WP_000242758.1	RGI	https://card.mcmaster.ca/aro/3000518
WP_004144532.1	RGI	https://card.mcmaster.ca/aro/3002986
WP_004174069.1	RGI	https://card.mcmaster.ca/aro/3003359
WP_002921035.1	RGI	https://card.mcmaster.ca/aro/3003578
WP_004174069.1	RGI	https://card.mcmaster.ca/aro/3003359
WP_002910103.1	RGI	https://card.mcmaster.ca/aro/3000676
WP_000242758.1	RGI	https://card.mcmaster.ca/aro/3000518
WP_000242758.1	RGI	https://card.mcmaster.ca/aro/3000518
WP_002914337.1	RGI	https://card.mcmaster.ca/aro/3000516
WP_004174069.1	RGI	https://card.mcmaster.ca/aro/3003359
WP_004174069.1	RGI	https://card.mcmaster.ca/aro/3003359
WP_002910103.1	RGI	https://card.mcmaster.ca/aro/3000676
WP_004181587.1	RGI	https://card.mcmaster.ca/aro/3000309
WP_004174069.1	RGI	https://card.mcmaster.ca/aro/3003359
WP_000242758.1	RGI	https://card.mcmaster.ca/aro/3000518
WP_004174069.1	RGI	https://card.mcmaster.ca/aro/3003359
WP_000242758.1	RGI	https://card.mcmaster.ca/aro/3000518
WP_004144532.1	RGI	https://card.mcmaster.ca/aro/3002986
WP_004174069.1	RGI	https://card.mcmaster.ca/aro/3003359
WP_002921035.1	RGI	https://card.mcmaster.ca/aro/3003578
WP_004174069.1	RGI	https://card.mcmaster.ca/aro/3003359
WP_002910103.1	RGI	https://card.mcmaster.ca/aro/3000676
WP_000242758.1	RGI	https://card.mcmaster.ca/aro/3000518
WP_000242758.1	RGI	https://card.mcmaster.ca/aro/3000518
WP_002914337.1	RGI	https://card.mcmaster.ca/aro/3000516
WP_004174069.1	RGI	https://card.mcmaster.ca/aro/3003359
WP_004174069.1	RGI	https://card.mcmaster.ca/aro/3003359
WP_002910103.1	RGI	https://card.mcmaster.ca/aro/3000676
WP_004181587.1	RGI	https://card.mcmaster.ca/aro/3000309
WP_004174069.1	RGI	https://card.mcmaster.ca/aro/3003359
WP_000242758.1	RGI	https://card.mcmaster.ca/aro/3000518
WP_004174069.1	RGI	https://card.mcmaster.ca/aro/3003359
WP_000242758.1	RGI	https://card.mcmaster.ca/aro/3000518
WP_004144532.1	RGI	https://card.mcmaster.ca/aro/3002986
WP_004174069.1	RGI	https://card.mcmaster.ca/aro/3003359
WP_002921035.1	RGI	https://card.mcmaster.ca/aro/3003578
WP_004174069.1	RGI	https://card.mcmaster.ca/aro/3003359
WP_002910103.1	RGI	https://card.mcmaster.ca/aro/3000676
WP_000242758.1	RGI	https://card.mcmaster.ca/aro/3000518
WP_000242758.1	RGI	https://card.mcmaster.ca/aro/3000518
WP_002914337.1	RGI	https://card.mcmaster.ca/aro/3000516
WP_004174069.1	RGI	https://card.mcmaster.ca/aro/3003359
WP_004174069.1	RGI	https://card.mcmaster.ca/aro/3003359
WP_002910103.1	RGI	https://card.mcmaster.ca/aro/3000676
WP_004181587.1	RGI	https://card.mcmaster.ca/aro/3000309
WP_004174069.1	RGI	https://card.mcmaster.ca/aro/3003359
WP_000242758.1	RGI	https://card.mcmaster.ca/aro/3000518
WP_004174069.1	RGI	https://card.mcmaster.ca/aro/3003359
WP_000242758.1	RGI	https://card.mcmaster.ca/aro/3000518
WP_004144532.1	RGI	https://card.mcmaster.ca/aro/3002986
WP_004174069.1	RGI	https://card.mcmaster.ca/aro/3003359
WP_002921035.1	RGI	https://card.mcmaster.ca/aro/3003578
WP_004174069.1	RGI	https://card.mcmaster.ca/aro/3003359
WP_002910103.1	RGI	https://card.mcmaster.ca/aro/3000676
WP_000242758.1	RGI	https://card.mcmaster.ca/aro/3000518
WP_000242758.1	RGI	https://card.mcmaster.ca/aro/3000518
WP_002914337.1	RGI	https://card.mcmaster.ca/aro/3000516
WP_004174069.1	RGI	https://card.mcmaster.ca/aro/3003359
[truncated: 67,631 more rows]

## Sheet: SIGI-HMM
Table S8.1. SIGI-HMM-Based Prediction of Genomic Islands in K. quasivariicola
Island start	Island end	Length	Method	Gene name	Gene ID	Locus	Gene start	Gene end	Strand	Product
128283	133072	4789	SIGI-HMM	WP_025712208.1		B8P98_RS00635	128283	129983	1	GNAT family N-acetyltransferase
128283	133072	4789	SIGI-HMM	WP_080897624.1		B8P98_RS00640	130071	131036	1	secretion protein HlyD
128283	133072	4789	SIGI-HMM	WP_025712205.1		B8P98_RS00645	131029	131946	1	ABC transporter ATP-binding protein
128283	133072	4789	SIGI-HMM	WP_042929284.1		B8P98_RS00650	131933	133072	1	ABC transporter permease
524295	535889	11594	SIGI-HMM	WP_025713333.1	citC	B8P98_RS02620	524295	525338	-1	[citrate (pro-3S)-lyase] ligase
524295	535889	11594	SIGI-HMM	WP_080898077.1		B8P98_RS02625	525343	526203	-1	LysR family transcriptional regulator
524295	535889	11594	SIGI-HMM	WP_042929555.1	citD	B8P98_RS02630	526384	526680	1	citrate lyase acyl carrier protein
524295	535889	11594	SIGI-HMM	WP_025713332.1		B8P98_RS02635	526683	527594	1	citrate lyase subunit beta
524295	535889	11594	SIGI-HMM	WP_025713331.1	citF	B8P98_RS02640	527616	529169	1	citrate lyase subunit alpha
524295	535889	11594	SIGI-HMM	WP_051459244.1		B8P98_RS02645	529266	530525	1	C4-dicarboxylate ABC transporter
524295	535889	11594	SIGI-HMM	WP_025713329.1		B8P98_RS02650	530529	531575	1	lactonase family protein
524295	535889	11594	SIGI-HMM	WP_025713328.1	citG	B8P98_RS02655	531655	532545	1	triphosphoribosyl-dephospho-CoA synthase CitG
524295	535889	11594	SIGI-HMM	WP_080898078.1		B8P98_RS02660	532542	532793	1	oxaloacetate decarboxylase subunit gamma
524295	535889	11594	SIGI-HMM	WP_095032692.1	oadA	B8P98_RS02665	532809	534572	1	oxaloacetate decarboxylase subunit alpha
524295	535889	11594	SIGI-HMM	WP_095032693.1		B8P98_RS02670	534588	535889	1	sodium ion-translocating decarboxylase subunit beta
840827	846624	5797	SIGI-HMM	WP_095032746.1		B8P98_RS04275	840827	842017	1	DUF4102 domain-containing protein
840827	846624	5797	SIGI-HMM			B8P98_RS04280	842119	843360	1	hypothetical protein
840827	846624	5797	SIGI-HMM	WP_095032747.1		B8P98_RS04285	843414	844205	1	hypothetical protein
840827	846624	5797	SIGI-HMM	WP_063850127.1		B8P98_RS04290	844414	844665	-1	DUF1471 domain-containing protein
840827	846624	5797	SIGI-HMM	WP_095032748.1		B8P98_RS04295	844791	845582	-1	SDR family NAD(P)-dependent oxidoreductase
840827	846624	5797	SIGI-HMM	WP_095032749.1		B8P98_RS04300	845731	846624	1	LysR family transcriptional regulator
1023269	1027758	4489	SIGI-HMM	WP_080897075.1		B8P98_RS05185	1019910	1023272	-1	type VI secretion protein VasK
1023269	1027758	4489	SIGI-HMM	WP_025713301.1		B8P98_RS05190	1023269	1024408	-1	hypothetical protein
1023269	1027758	4489	SIGI-HMM			B8P98_RS05195	1024714	1025084	-1	hypothetical protein
1023269	1027758	4489	SIGI-HMM	WP_095032800.1		B8P98_RS05200	1025194	1026267	-1	hypothetical protein
1023269	1027758	4489	SIGI-HMM	WP_025713299.1		B8P98_RS05205	1026307	1027758	-1	hypothetical protein
1265149	1275538	10389	SIGI-HMM	WP_095032827.1		B8P98_RS06405	1265149	1269000	-1	hypothetical protein
1265149	1275538	10389	SIGI-HMM	WP_095032828.1		B8P98_RS06410	1269342	1274078	-1	hypothetical protein
1265149	1275538	10389	SIGI-HMM	WP_095032829.1		B8P98_RS06415	1274307	1274642	-1	hypothetical protein
1265149	1275538	10389	SIGI-HMM	WP_095032830.1		B8P98_RS06420	1274639	1275538	-1	DUF4102 domain-containing protein
1847684	1866640	18956	SIGI-HMM	WP_095032904.1		B8P98_RS09285	1847684	1848820	1	polysaccharide export protein Wza
1847684	1866640	18956	SIGI-HMM	WP_095033620.1		B8P98_RS09290	1848820	1849257	1	protein tyrosine phosphatase
1847684	1866640	18956	SIGI-HMM	WP_095032905.1		B8P98_RS09295	1849275	1851431	1	tyrosine-protein kinase
1847684	1866640	18956	SIGI-HMM	WP_095032906.1		B8P98_RS09300	1852880	1854064	1	glycosyltransferase
1847684	1866640	18956	SIGI-HMM	WP_095032907.1		B8P98_RS09305	1854080	1855189	1	hypothetical protein
1847684	1866640	18956	SIGI-HMM	WP_095032908.1		B8P98_RS09310	1855301	1856365	1	glycosyltransferase family 1 protein
1847684	1866640	18956	SIGI-HMM	WP_095032909.1		B8P98_RS09315	1856384	1857808	1	mannose-1-phosphate guanylyltransferase/mannose-6-phosphate isomerase
1847684	1866640	18956	SIGI-HMM	WP_095032910.1		B8P98_RS09320	1857821	1859197	1	phosphomannomutase
1847684	1866640	18956	SIGI-HMM	WP_095032911.1		B8P98_RS09325	1859282	1860436	1	glycosyltransferase family 4 protein
1847684	1866640	18956	SIGI-HMM	WP_095032912.1		B8P98_RS09330	1860559	1861989	1	undecaprenyl-phosphate galactose phosphotransferase WbaP
1847684	1866640	18956	SIGI-HMM	WP_095032913.1		B8P98_RS09335	1862089	1863069	1	hypothetical protein
1847684	1866640	18956	SIGI-HMM	WP_095032914.1		B8P98_RS09340	1863082	1863972	1	hypothetical protein
1847684	1866640	18956	SIGI-HMM	WP_095032915.1		B8P98_RS09345	1864029	1865561	1	hypothetical protein
1847684	1866640	18956	SIGI-HMM	WP_095033621.1		B8P98_RS09350	1865621	1866640	1	exosortase
1999251	2019452	20201	SIGI-HMM	WP_032936876.1		B8P98_RS09980	1999251	1999484	-1	hypothetical protein
1999251	2019452	20201	SIGI-HMM	WP_095032949.1		B8P98_RS09985	1999882	2000091	-1	conjugal transfer protein TraR
1999251	2019452	20201	SIGI-HMM	WP_095032950.1		B8P98_RS09990	2000081	2000665	-1	DUF2857 domain-containing protein
1999251	2019452	20201	SIGI-HMM	WP_032936812.1		B8P98_RS09995	2000727	2000912	-1	AlpA family transcriptional regulator
1999251	2019452	20201	SIGI-HMM	WP_095032951.1		B8P98_RS10000	2001513	2002319	-1	AraC family transcriptional regulator
1999251	2019452	20201	SIGI-HMM	WP_095032952.1		B8P98_RS10005	2002396	2004435	1	FUSC family protein
1999251	2019452	20201	SIGI-HMM	WP_004899298.1		B8P98_RS10010	2004425	2004640	1	DUF1656 domain-containing protein
1999251	2019452	20201	SIGI-HMM	WP_004899294.1		B8P98_RS10015	2004637	2005500	1	HlyD family secretion protein
1999251	2019452	20201	SIGI-HMM	WP_059476402.1		B8P98_RS10020	2005613	2005969	1	AraC family transcriptional regulator
1999251	2019452	20201	SIGI-HMM			B8P98_RS10025	2006545	2007463	-1	hypothetical protein
1999251	2019452	20201	SIGI-HMM	WP_016530710.1		B8P98_RS10030	2007698	2008504	-1	KR domain-containing protein
1999251	2019452	20201	SIGI-HMM	WP_095032953.1		B8P98_RS10035	2008677	2009864	1	MFS transporter
1999251	2019452	20201	SIGI-HMM	WP_095032954.1		B8P98_RS10040	2009841	2012615	-1	transcriptional regulator
1999251	2019452	20201	SIGI-HMM	WP_095032955.1		B8P98_RS10045	2012851	2013708	-1	transporter
1999251	2019452	20201	SIGI-HMM	WP_095032956.1		B8P98_RS10050	2013708	2014592	-1	MurR/RpiR family transcriptional regulator
1999251	2019452	20201	SIGI-HMM	WP_095032957.1		B8P98_RS10055	2014669	2015565	1	2-dehydropantoate 2-reductase
1999251	2019452	20201	SIGI-HMM	WP_095033623.1		B8P98_RS10060	2015576	2016298	1	sulfite exporter TauE/SafE family protein
1999251	2019452	20201	SIGI-HMM	WP_095032958.1		B8P98_RS10065	2017357	2018250	-1	LysR family transcriptional regulator
1999251	2019452	20201	SIGI-HMM	WP_095033624.1		B8P98_RS10070	2018353	2018682	1	hypothetical protein
1999251	2019452	20201	SIGI-HMM			B8P98_RS10075	2019254	2019452	-1	hypothetical protein
2024394	2032726	8332	SIGI-HMM	WP_020078425.1		B8P98_RS10105	2024394	2025161	-1	KR domain-containing protein
2024394	2032726	8332	SIGI-HMM	WP_095032962.1		B8P98_RS10110	2025196	2025939	-1	SDR family NAD(P)-dependent oxidoreductase
2024394	2032726	8332	SIGI-HMM	WP_077273905.1		B8P98_RS10115	2026176	2027081	1	AraC family transcriptional regulator
2024394	2032726	8332	SIGI-HMM	WP_080924908.1		B8P98_RS10120	2027409	2027783	-1	hypothetical protein
2024394	2032726	8332	SIGI-HMM	WP_020078429.1		B8P98_RS10125	2027895	2028314	1	transcriptional regulator
2024394	2032726	8332	SIGI-HMM	WP_095032963.1		B8P98_RS10130	2028369	2031560	-1	AcrB/AcrD/AcrF family protein
2024394	2032726	8332	SIGI-HMM	WP_080896648.1		B8P98_RS10135	2031557	2032726	-1	efflux RND transporter periplasmic adaptor subunit
2221522	2227505	5983	SIGI-HMM			B8P98_RS11090	2221522	2222960	1	hypothetical protein
2221522	2227505	5983	SIGI-HMM	WP_060619418.1		B8P98_RS11095	2222982	2223872	1	sulfatase modifying factor 1
2221522	2227505	5983	SIGI-HMM	WP_025711977.1		B8P98_RS11100	2224048	2224941	1	sulfatase-modifying factor 1
2221522	2227505	5983	SIGI-HMM	WP_095033002.1		B8P98_RS11105	2225125	2226018	1	sulfatase modifying factor 1
2221522	2227505	5983	SIGI-HMM	WP_080896693.1		B8P98_RS11110	2226154	2226495	1	hypothetical protein
2221522	2227505	5983	SIGI-HMM	WP_004227463.1		B8P98_RS11115	2226684	2226941	1	hypothetical protein
2221522	2227505	5983	SIGI-HMM	WP_002910497.1		B8P98_RS11120	2227239	2227505	1	PAAR domain-containing protein
2684430	2692501	8071	SIGI-HMM	WP_025711527.1		B8P98_RS13410	2684430	2685710	1	PTS sugar transporter subunit IIC
2684430	2692501	8071	SIGI-HMM	WP_025711526.1		B8P98_RS13415	2685761	2688373	1	alpha-L-rhamnosidase
2684430	2692501	8071	SIGI-HMM	WP_025711525.1		B8P98_RS13420	2688416	2689360	1	AraC family transcriptional regulator
2684430	2692501	8071	SIGI-HMM	WP_025711523.1		B8P98_RS13425	2689547	2690830	1	hypothetical protein
2684430	2692501	8071	SIGI-HMM	WP_025711522.1		B8P98_RS13430	2690863	2691828	1	alpha/beta hydrolase
2684430	2692501	8071	SIGI-HMM	WP_025711521.1		B8P98_RS13435	2691854	2692177	1	PTS sugar transporter subunit IIB
2684430	2692501	8071	SIGI-HMM	WP_025711520.1		B8P98_RS13440	2692187	2692501	1	PTS lactose/cellobiose transporter subunit IIA
2997341	3005149	7808	SIGI-HMM	WP_013096884.1		B8P98_RS14970	2997341	2999110	1	recombinase family protein
2997341	3005149	7808	SIGI-HMM	WP_032636790.1		B8P98_RS14975	2999614	2999799	-1	hypothetical protein
2997341	3005149	7808	SIGI-HMM	WP_007890855.1		B8P98_RS14980	2999861	3000430	1	DUF1311 domain-containing protein
2997341	3005149	7808	SIGI-HMM	WP_029464058.1		B8P98_RS14985	3000420	3000788	1	hypothetical protein
2997341	3005149	7808	SIGI-HMM			B8P98_RS14990	3000772	3001367	1	hypothetical protein
2997341	3005149	7808	SIGI-HMM	WP_032730251.1		B8P98_RS14995	3001525	3002214	-1	VIT family protein
2997341	3005149	7808	SIGI-HMM	WP_001004932.1		B8P98_RS15000	3002349	3002930	-1	cytochrome b/b6 domain-containing protein
2997341	3005149	7808	SIGI-HMM	WP_095033165.1		B8P98_RS15005	3003719	3004192	-1	hypothetical protein
2997341	3005149	7808	SIGI-HMM	WP_001198019.1		B8P98_RS15010	3004211	3005149	-1	cation transporter
3366493	3387750	21257	SIGI-HMM	WP_017898992.1		B8P98_RS16755	3366493	3366672	-1	hypothetical protein
3366493	3387750	21257	SIGI-HMM	WP_012542167.1		B8P98_RS16760	3366666	3368387	-1	terminase large subunit
3366493	3387750	21257	SIGI-HMM	WP_012542168.1		B8P98_RS16765	3368387	3368821	-1	phage terminase small subunit P27 family
3366493	3387750	21257	SIGI-HMM	WP_023316687.1		B8P98_RS16770	3369070	3369501	-1	hypothetical protein
3366493	3387750	21257	SIGI-HMM	WP_064793022.1		B8P98_RS16775	3369498	3369821	-1	hypothetical protein
3366493	3387750	21257	SIGI-HMM	WP_032440987.1		B8P98_RS16780	3369773	3370135	-1	HNH endonuclease
3366493	3387750	21257	SIGI-HMM	WP_032440986.1		B8P98_RS16785	3370297	3370518	-1	hypothetical protein
3366493	3387750	21257	SIGI-HMM	WP_071838913.1		B8P98_RS16790	3370626	3370814	-1	hypothetical protein
3366493	3387750	21257	SIGI-HMM			B8P98_RS16795	3371322	3371686	-1	hypothetical protein
3366493	3387750	21257	SIGI-HMM	WP_017898986.1		B8P98_RS16800	3371895	3372245	-1	hypothetical protein
3366493	3387750	21257	SIGI-HMM	WP_032439908.1		B8P98_RS16805	3372242	3372739	-1	lysozyme
3366493	3387750	21257	SIGI-HMM	WP_023289178.1		B8P98_RS16810	3372717	3372986	-1	hypothetical protein
3366493	3387750	21257	SIGI-HMM	WP_077264777.1		B8P98_RS16815	3374001	3374444	1	hypothetical protein
3366493	3387750	21257	SIGI-HMM	WP_032440985.1		B8P98_RS16820	3374446	3375315	1	hypothetical protein
3366493	3387750	21257	SIGI-HMM	WP_023316683.1		B8P98_RS16825	3375344	3375688	-1	hypothetical protein
3366493	3387750	21257	SIGI-HMM	WP_023316682.1		B8P98_RS16830	3375701	3376732	-1	DUF968 domain-containing protein
3366493	3387750	21257	SIGI-HMM	WP_017898980.1		B8P98_RS16835	3376732	3376935	-1	hypothetical protein
3366493	3387750	21257	SIGI-HMM	WP_023316681.1		B8P98_RS16840	3376932	3377324	-1	hypothetical protein
3366493	3387750	21257	SIGI-HMM	WP_077253879.1		B8P98_RS16845	3377365	3377655	-1	hypothetical protein
3366493	3387750	21257	SIGI-HMM	WP_023316680.1		B8P98_RS16850	3377667	3377900	-1	DinI family protein
3366493	3387750	21257	SIGI-HMM	WP_023316679.1		B8P98_RS16855	3378368	3379414	1	hypothetical protein
3366493	3387750	21257	SIGI-HMM	WP_023316678.1		B8P98_RS16860	3379763	3381253	-1	hypothetical protein
3366493	3387750	21257	SIGI-HMM	WP_023316677.1		B8P98_RS16865	3381253	3382905	-1	hypothetical protein
3366493	3387750	21257	SIGI-HMM			B8P98_RS16870	3383084	3384115	1	IS630 family transposase
3366493	3387750	21257	SIGI-HMM	WP_023316675.1		B8P98_RS16875	3384501	3384941	-1	hypothetical protein
3366493	3387750	21257	SIGI-HMM	WP_021462583.1		B8P98_RS16880	3384955	3385419	-1	Replication protein 14
3366493	3387750	21257	SIGI-HMM	WP_049110569.1		B8P98_RS16885	3385412	3386395	-1	hypothetical protein
3366493	3387750	21257	SIGI-HMM	WP_017898969.1		B8P98_RS16890	3386447	3387001	-1	hypothetical protein
3366493	3387750	21257	SIGI-HMM	WP_004147982.1		B8P98_RS16895	3387004	3387225	-1	Cro/Cl family transcriptional regulator
3366493	3387750	21257	SIGI-HMM	WP_020480999.1		B8P98_RS16900	3387301	3387750	1	hypothetical protein
3388803	3392833	4030	SIGI-HMM	WP_014228879.1		B8P98_RS16910	3388803	3389147	1	transcriptional regulator
3388803	3392833	4030	SIGI-HMM	WP_023316673.1		B8P98_RS16915	3389289	3391427	1	exonuclease
3388803	3392833	4030	SIGI-HMM	WP_012542206.1		B8P98_RS16920	3391480	3391725	1	excisionase
3388803	3392833	4030	SIGI-HMM	WP_014228877.1		B8P98_RS16925	3391706	3392833	1	integrase
3402309	3409625	7316	SIGI-HMM	WP_095033244.1		B8P98_RS16975	3399244	3402312	-1	kinase
3402309	3409625	7316	SIGI-HMM	WP_095033245.1		B8P98_RS16980	3402309	3402689	-1	nitrite transporter
3402309	3409625	7316	SIGI-HMM	WP_023317177.1		B8P98_RS16985	3402699	3403181	-1	DUF1833 domain-containing protein
3402309	3409625	7316	SIGI-HMM	WP_004207036.1		B8P98_RS16990	3403178	3403648	-1	hypothetical protein
3402309	3409625	7316	SIGI-HMM	WP_095033246.1		B8P98_RS16995	3403648	3406080	-1	phage tail tape measure protein
3402309	3409625	7316	SIGI-HMM	WP_052433481.1		B8P98_RS17000	3406144	3406575	-1	hypothetical protein
3402309	3409625	7316	SIGI-HMM	WP_095033247.1		B8P98_RS17005	3406572	3406835	-1	phage tail protein
3402309	3409625	7316	SIGI-HMM	WP_023284981.1		B8P98_RS17010	3406868	3407221	-1	hypothetical protein
3402309	3409625	7316	SIGI-HMM	WP_017880225.1		B8P98_RS17015	3407265	3407756	-1	major tail subunit
3402309	3409625	7316	SIGI-HMM	WP_095033248.1		B8P98_RS17020	3407813	3408178	-1	DUF3168 domain-containing protein
3402309	3409625	7316	SIGI-HMM	WP_095033249.1		B8P98_RS17025	3408175	3408714	-1	hypothetical protein
3402309	3409625	7316	SIGI-HMM	WP_004184710.1		B8P98_RS17030	3408707	3409039	-1	head-tail adaptor protein
3402309	3409625	7316	SIGI-HMM	WP_004216816.1		B8P98_RS17035	3409041	3409238	-1	hypothetical protein
3402309	3409625	7316	SIGI-HMM	WP_004184712.1		B8P98_RS17040	3409299	3409625	-1	phage gp6-like head-tail connector protein
3465391	3469895	4504	SIGI-HMM	WP_095033265.1		B8P98_RS17460	3464606	3465394	1	hypothetical protein
3465391	3469895	4504	SIGI-HMM	WP_095033266.1		B8P98_RS17465	3465391	3466467	1	DGQHR domain-containing protein
3465391	3469895	4504	SIGI-HMM	WP_095033267.1		B8P98_RS17470	3466460	3467014	1	hypothetical protein
3465391	3469895	4504	SIGI-HMM	WP_064190504.1		B8P98_RS17475	3467015	3467230	1	hypothetical protein
3465391	3469895	4504	SIGI-HMM	WP_095033268.1		B8P98_RS17480	3467227	3468015	1	hypothetical protein
3465391	3469895	4504	SIGI-HMM	WP_095033269.1		B8P98_RS17485	3468008	3468226	1	hypothetical protein
3465391	3469895	4504	SIGI-HMM	WP_087826715.1		B8P98_RS17490	3468226	3468498	1	hypothetical protein
3465391	3469895	4504	SIGI-HMM	WP_000089156.1		B8P98_RS17495	3468527	3468763	1	excisionase
3465391	3469895	4504	SIGI-HMM	WP_000741346.1		B8P98_RS17500	3468753	3469895	1	integrase
3777661	3782867	5206	SIGI-HMM	WP_095033298.1		B8P98_RS18955	3777661	3778239	-1	tail fiber assembly protein
3777661	3782867	5206	SIGI-HMM	WP_095033299.1		B8P98_RS18960	3778239	3779024	-1	phage tail protein
3777661	3782867	5206	SIGI-HMM	WP_095033300.1		B8P98_RS18965	3779024	3779797	-1	DUF2612 domain-containing protein
3777661	3782867	5206	SIGI-HMM	WP_075808578.1		B8P98_RS18970	3779794	3780993	-1	hypothetical protein
3777661	3782867	5206	SIGI-HMM	WP_095033301.1		B8P98_RS18975	3780993	3781346	-1	hypothetical protein
3777661	3782867	5206	SIGI-HMM	WP_095033302.1		B8P98_RS18980	3781346	3782101	-1	phage baseplate protein
3777661	3782867	5206	SIGI-HMM	WP_095033303.1		B8P98_RS18985	3782140	3782523	-1	hypothetical protein
3777661	3782867	5206	SIGI-HMM	WP_095033304.1		B8P98_RS18990	3782526	3782867	-1	hypothetical protein
3798084	3802643	4559	SIGI-HMM	WP_095033321.1		B8P98_RS19090	3798084	3798557	-1	DUF2280 domain-containing protein
3798084	3802643	4559	SIGI-HMM	WP_095033322.1		B8P98_RS19095	3798589	3799224	-1	hypothetical protein
3798084	3802643	4559	SIGI-HMM	WP_095033323.1		B8P98_RS19100	3799386	3799673	1	hypothetical protein
3798084	3802643	4559	SIGI-HMM	WP_095033324.1		B8P98_RS19105	3799704	3800165	-1	lysis protein
3798084	3802643	4559	SIGI-HMM	WP_095033325.1		B8P98_RS19110	3800162	3800686	-1	lysozyme
3798084	3802643	4559	SIGI-HMM	WP_095033326.1		B8P98_RS19115	3800670	3800990	-1	hypothetical protein
3798084	3802643	4559	SIGI-HMM	WP_095033327.1		B8P98_RS19120	3801056	3801340	-1	hypothetical protein
3798084	3802643	4559	SIGI-HMM	WP_095033328.1		B8P98_RS19125	3801433	3802002	-1	DUF1133 domain-containing protein
3798084	3802643	4559	SIGI-HMM	WP_095033329.1		B8P98_RS19130	3801999	3802643	-1	DNA methyltransferase
3798084	3802643	4559	SIGI-HMM	WP_095033330.1		B8P98_RS19135	3802640	3802945	-1	DUF968 domain-containing protein
3807654	3814784	7130	SIGI-HMM	WP_095033338.1		B8P98_RS19180	3806876	3807661	-1	hypothetical protein
3807654	3814784	7130	SIGI-HMM	WP_072046559.1		B8P98_RS19185	3807654	3807866	-1	hypothetical protein
3807654	3814784	7130	SIGI-HMM	WP_095033339.1		B8P98_RS19190	3807863	3808171	-1	hypothetical protein
3807654	3814784	7130	SIGI-HMM	WP_095033340.1		B8P98_RS19195	3808285	3809379	-1	hypothetical protein
3807654	3814784	7130	SIGI-HMM	WP_095033341.1		B8P98_RS19200	3809376	3809630	-1	hypothetical protein
3807654	3814784	7130	SIGI-HMM	WP_095033342.1		B8P98_RS19205	3809645	3810058	-1	hypothetical protein
3807654	3814784	7130	SIGI-HMM	WP_095033343.1		B8P98_RS19210	3810058	3810327	-1	hypothetical protein
3807654	3814784	7130	SIGI-HMM	WP_095033344.1		B8P98_RS19215	3810377	3810883	1	helix-turn-helix domain-containing protein
3807654	3814784	7130	SIGI-HMM	WP_095033345.1		B8P98_RS19220	3811470	3811763	1	hypothetical protein
3807654	3814784	7130	SIGI-HMM	WP_095033346.1		B8P98_RS19225	3812058	3812276	1	hypothetical protein
3807654	3814784	7130	SIGI-HMM	WP_095033347.1		B8P98_RS19230	3812282	3812506	1	hypothetical protein
3807654	3814784	7130	SIGI-HMM	WP_049099375.1		B8P98_RS19235	3812503	3812898	1	hypothetical protein
3807654	3814784	7130	SIGI-HMM	WP_095033348.1		B8P98_RS19240	3812876	3813187	1	hypothetical protein
3807654	3814784	7130	SIGI-HMM	WP_095033349.1		B8P98_RS19245	3813283	3813498	1	hypothetical protein
3807654	3814784	7130	SIGI-HMM	WP_095033350.1		B8P98_RS19250	3813498	3814784	1	DUF3596 domain-containing protein
4543092	4552723	9631	SIGI-HMM	WP_064144630.1		B8P98_RS22975	4543092	4543400	-1	DUF3892 domain-containing protein
4543092	4552723	9631	SIGI-HMM	WP_095033433.1		B8P98_RS22980	4543568	4543927	1	hypothetical protein
4543092	4552723	9631	SIGI-HMM	WP_095033434.1		B8P98_RS22985	4544084	4545133	1	DUF4238 domain-containing protein
4543092	4552723	9631	SIGI-HMM	WP_095033435.1		B8P98_RS22990	4545159	4545791	-1	hypothetical protein
4543092	4552723	9631	SIGI-HMM	WP_095033436.1		B8P98_RS22995	4546082	4547938	-1	hypothetical protein
4543092	4552723	9631	SIGI-HMM	WP_095033437.1		B8P98_RS23000	4547935	4548417	-1	hypothetical protein
4543092	4552723	9631	SIGI-HMM	WP_095033438.1		B8P98_RS23005	4548438	4549121	-1	hypothetical protein
4543092	4552723	9631	SIGI-HMM	WP_095033439.1		B8P98_RS23010	4550301	4552061	1	RNA-directed DNA polymerase
4543092	4552723	9631	SIGI-HMM	WP_095033440.1		B8P98_RS23015	4552502	4552723	-1	hypothetical protein
4881923	4888540	6617	SIGI-HMM	WP_080924961.1		B8P98_RS24600	4881923	4882843	1	HrgA protein
4881923	4888540	6617	SIGI-HMM	WP_087806324.1		B8P98_RS24605	4882955	4886053	-1	type I restriction endonuclease subunit R
4881923	4888540	6617	SIGI-HMM	WP_080924963.1		B8P98_RS24610	4886077	4887279	-1	anticodon nuclease
4881923	4888540	6617	SIGI-HMM	WP_095033510.1		B8P98_RS24615	4887281	4888540	-1	restriction endonuclease subunit S
4881923	4888540	6617	SIGI-HMM	WP_080924965.1		B8P98_RS24620	4888537	4890093	-1	type I restriction-modification system subunit M
5060373	5066010	5637	SIGI-HMM	WP_025712605.1		B8P98_RS25480	5060373	5060948	-1	hypothetical protein
5060373	5066010	5637	SIGI-HMM	WP_095033544.1		B8P98_RS25485	5061327	5062613	1	HlyD family secretion protein
5060373	5066010	5637	SIGI-HMM	WP_080897633.1		B8P98_RS25490	5062606	5064726	1	peptidase domain-containing ABC transporter
5060373	5066010	5637	SIGI-HMM	WP_025712602.1		B8P98_RS25495	5064753	5065613	1	hypothetical protein
5060373	5066010	5637	SIGI-HMM	WP_025712601.1		B8P98_RS25500	5065657	5066010	-1	DUF4156 domain-containing protein
5067253	5071534	4281	SIGI-HMM	WP_025712599.1		B8P98_RS25510	5067253	5067933	1	molecular chaperone
5067253	5071534	4281	SIGI-HMM	WP_042929400.1		B8P98_RS25515	5067983	5070556	1	fimbrial biogenesis outer membrane usher protein
5067253	5071534	4281	SIGI-HMM	WP_042929398.1		B8P98_RS25520	5070575	5071534	1	hypothetical protein
5481558	5489362	7804	SIGI-HMM	WP_002882612.1		B8P98_RS27560	5481558	5481827	-1	hypothetical protein
5481558	5489362	7804	SIGI-HMM	WP_025710894.1	mobA	B8P98_RS27565	5481899	5482480	1	molybdenum cofactor guanylyltransferase MobA
5481558	5489362	7804	SIGI-HMM	WP_025710892.1		B8P98_RS27570	5482477	5482983	1	molybdopterin-guanine dinucleotide biosynthesis protein B
5481558	5489362	7804	SIGI-HMM			B8P98_RS27575	5482953	5483166	1	hypothetical protein
5481558	5489362	7804	SIGI-HMM			B8P98_RS27600	5488225	5488638	1	hypothetical protein
5481558	5489362	7804	SIGI-HMM	WP_025711386.1		B8P98_RS27605	5488661	5489362	1	FadR family transcriptional regulator

## Sheet: IslandPath-DIMOB
Table S8.2. Genomic Islands Predicted in K. quasivariicola Using IslandPath-DIMOB
Island start	Island end	Length	Method	Gene name	Gene ID	Locus	Gene start	Gene end	Strand	Product
832020	846624	14604	IslandPath-DIMOB	WP_095032742.1		B8P98_RS04225	832020	832733	1	LysM peptidoglycan-binding domain-containing protein
832020	846624	14604	IslandPath-DIMOB	WP_095032743.1		B8P98_RS04235	833042	834658	1	integrase
832020	846624	14604	IslandPath-DIMOB	WP_000796417.1		B8P98_RS04240	834651	835289	1	DUF4145 domain-containing protein
832020	846624	14604	IslandPath-DIMOB			B8P98_RS04245	836337	836843	1	Rha family transcriptional regulator
832020	846624	14604	IslandPath-DIMOB	WP_095032744.1		B8P98_RS04250	836860	837971	-1	IS3 family transposase
832020	846624	14604	IslandPath-DIMOB			B8P98_RS04255	838052	838240	1	Rha family transcriptional regulator
832020	846624	14604	IslandPath-DIMOB	WP_087525798.1		B8P98_RS04260	838243	838473	1	hypothetical protein
832020	846624	14604	IslandPath-DIMOB	WP_095032745.1		B8P98_RS04265	838588	838998	1	hypothetical protein
832020	846624	14604	IslandPath-DIMOB	WP_023286857.1		B8P98_RS04270	839101	840228	1	hypothetical protein
832020	846624	14604	IslandPath-DIMOB	WP_095032746.1		B8P98_RS04275	840827	842017	1	DUF4102 domain-containing protein
832020	846624	14604	IslandPath-DIMOB			B8P98_RS04280	842119	843360	1	hypothetical protein
832020	846624	14604	IslandPath-DIMOB	WP_095032747.1		B8P98_RS04285	843414	844205	1	hypothetical protein
832020	846624	14604	IslandPath-DIMOB	WP_063850127.1		B8P98_RS04290	844414	844665	-1	DUF1471 domain-containing protein
832020	846624	14604	IslandPath-DIMOB	WP_095032748.1		B8P98_RS04295	844791	845582	-1	SDR family NAD(P)-dependent oxidoreductase
832020	846624	14604	IslandPath-DIMOB	WP_095032749.1		B8P98_RS04300	845731	846624	1	LysR family transcriptional regulator
1264138	1316345	52207	IslandPath-DIMOB	WP_095033613.1		B8P98_RS06390	1264138	1264491	1	AraC family transcriptional regulator
1264138	1316345	52207	IslandPath-DIMOB			B8P98_RS06395	1264511	1264702	-1	flavin reductase
1264138	1316345	52207	IslandPath-DIMOB			B8P98_RS06400	1264694	1264884	1	LysR family transcriptional regulator
1264138	1316345	52207	IslandPath-DIMOB	WP_095032827.1		B8P98_RS06405	1265149	1269000	-1	hypothetical protein
1264138	1316345	52207	IslandPath-DIMOB	WP_095032828.1		B8P98_RS06410	1269342	1274078	-1	hypothetical protein
1264138	1316345	52207	IslandPath-DIMOB	WP_095032829.1		B8P98_RS06415	1274307	1274642	-1	hypothetical protein
1264138	1316345	52207	IslandPath-DIMOB	WP_095032830.1		B8P98_RS06420	1274639	1275538	-1	DUF4102 domain-containing protein
1264138	1316345	52207	IslandPath-DIMOB	WP_002914164.1	smpB	B8P98_RS06430	1276249	1276731	-1	SsrA-binding protein
1264138	1316345	52207	IslandPath-DIMOB	WP_029497287.1		B8P98_RS06435	1276842	1277318	1	ubiquinone-binding protein
1264138	1316345	52207	IslandPath-DIMOB	WP_004145682.1		B8P98_RS06440	1277308	1277598	1	RnfH family protein
1264138	1316345	52207	IslandPath-DIMOB	WP_002914160.1		B8P98_RS06445	1277668	1278009	-1	outer membrane protein assembly factor BamE
1264138	1316345	52207	IslandPath-DIMOB	WP_080897730.1		B8P98_RS06450	1278157	1279818	-1	DNA repair protein RecN
1264138	1316345	52207	IslandPath-DIMOB	WP_002914158.1		B8P98_RS06455	1279905	1280783	-1	NAD(+) kinase
1264138	1316345	52207	IslandPath-DIMOB			B8P98_RS06460	1280797	1280944	-1	inorganic polyphosphate kinase
1264138	1316345	52207	IslandPath-DIMOB	WP_008806096.1		B8P98_RS06465	1280909	1281499	1	nucleotide exchange factor GrpE
1264138	1316345	52207	IslandPath-DIMOB	WP_012540838.1		B8P98_RS06470	1281619	1282905	-1	DUF21 domain-containing protein
1264138	1316345	52207	IslandPath-DIMOB	WP_002914153.1		B8P98_RS06475	1282925	1283716	-1	inner membrane protein YpjD
1264138	1316345	52207	IslandPath-DIMOB	WP_002914152.1		B8P98_RS06480	1283880	1285244	1	signal recognition particle protein
1264138	1316345	52207	IslandPath-DIMOB	WP_095032831.1		B8P98_RS06485	1285274	1285489	1	hypothetical protein
1264138	1316345	52207	IslandPath-DIMOB	WP_002914149.1		B8P98_RS06490	1285551	1285799	1	30S ribosomal protein S16
1264138	1316345	52207	IslandPath-DIMOB	WP_004150977.1	rimM	B8P98_RS06495	1285818	1286366	1	ribosome maturation factor RimM
1264138	1316345	52207	IslandPath-DIMOB	WP_025712654.1	trmD	B8P98_RS06500	1286398	1287165	1	tRNA (guanine-N(1)-)-methyltransferase
1264138	1316345	52207	IslandPath-DIMOB	WP_002914145.1	rplS	B8P98_RS06505	1287205	1287552	1	50S ribosomal protein L19
1264138	1316345	52207	IslandPath-DIMOB	WP_000972009.1		B8P98_RS06510	1287696	1287914	-1	transcriptional regulator
1264138	1316345	52207	IslandPath-DIMOB	WP_095032832.1		B8P98_RS06515	1287990	1289159	-1	hypothetical protein
1264138	1316345	52207	IslandPath-DIMOB	WP_000978868.1		B8P98_RS06520	1289156	1289641	-1	tail assembly protein
1264138	1316345	52207	IslandPath-DIMOB	WP_095032833.1		B8P98_RS06525	1289653	1292094	-1	phage tail tape measure protein
1264138	1316345	52207	IslandPath-DIMOB	WP_001630833.1		B8P98_RS06530	1292087	1292206	-1	GpE family phage tail protein
1264138	1316345	52207	IslandPath-DIMOB	WP_016243407.1		B8P98_RS06535	1292239	1292574	-1	phage tail assembly protein
1264138	1316345	52207	IslandPath-DIMOB	WP_001207674.1		B8P98_RS06540	1292637	1293155	-1	phage major tail tube protein
1264138	1316345	52207	IslandPath-DIMOB	WP_095032834.1		B8P98_RS06545	1293171	1294358	-1	phage tail protein
1264138	1316345	52207	IslandPath-DIMOB	WP_050485498.1		B8P98_RS06550	1295171	1295353	1	hypothetical protein
1264138	1316345	52207	IslandPath-DIMOB	WP_032195635.1		B8P98_RS06555	1295334	1295765	-1	tail assembly chaperone
1264138	1316345	52207	IslandPath-DIMOB	WP_095032835.1		B8P98_RS06560	1295768	1296871	-1	phage tail protein
1264138	1316345	52207	IslandPath-DIMOB	WP_080789242.1		B8P98_RS06565	1296868	1297476	-1	phage tail protein I
1264138	1316345	52207	IslandPath-DIMOB	WP_095032836.1		B8P98_RS06570	1297469	1298377	-1	baseplate assembly protein
1264138	1316345	52207	IslandPath-DIMOB	WP_000127178.1		B8P98_RS06575	1298384	1298731	-1	baseplate assembly protein
1264138	1316345	52207	IslandPath-DIMOB	WP_001094751.1		B8P98_RS06580	1298728	1299363	-1	phage baseplate assembly protein V
1264138	1316345	52207	IslandPath-DIMOB	WP_047027870.1		B8P98_RS06585	1299432	1299881	-1	phage virion morphogenesis protein
1264138	1316345	52207	IslandPath-DIMOB	WP_095032837.1		B8P98_RS06590	1299874	1300341	-1	phage tail protein
1264138	1316345	52207	IslandPath-DIMOB	WP_001384078.1		B8P98_RS06595	1300304	1300477	-1	hypothetical protein
1264138	1316345	52207	IslandPath-DIMOB	WP_095032838.1		B8P98_RS06600	1300449	1300859	-1	protein lysB
1264138	1316345	52207	IslandPath-DIMOB	WP_095032839.1		B8P98_RS06605	1300859	1301290	-1	lysA protein
1264138	1316345	52207	IslandPath-DIMOB	WP_095032840.1		B8P98_RS06610	1301287	1301799	-1	lysozyme
1264138	1316345	52207	IslandPath-DIMOB	WP_001437784.1		B8P98_RS06615	1301783	1302004	-1	primosomal protein
1264138	1316345	52207	IslandPath-DIMOB	WP_000870101.1		B8P98_RS06620	1301995	1302198	-1	tail protein X
1264138	1316345	52207	IslandPath-DIMOB	WP_000214252.1		B8P98_RS06625	1302198	1302707	-1	head completion/stabilization protein
1264138	1316345	52207	IslandPath-DIMOB	WP_095032841.1		B8P98_RS06630	1302801	1303550	-1	terminase
1264138	1316345	52207	IslandPath-DIMOB	WP_047721260.1		B8P98_RS06635	1303554	1304621	-1	phage major capsid protein, P2 family
1264138	1316345	52207	IslandPath-DIMOB	WP_095032842.1		B8P98_RS06640	1304697	1305551	-1	GPO family capsid scaffolding protein
1264138	1316345	52207	IslandPath-DIMOB	WP_095032843.1		B8P98_RS06645	1305717	1307486	1	oxidoreductase
1264138	1316345	52207	IslandPath-DIMOB	WP_095032844.1		B8P98_RS06650	1307486	1308232	1	hypothetical protein
1264138	1316345	52207	IslandPath-DIMOB	WP_095032845.1		B8P98_RS06655	1308229	1309251	1	phage portal protein
1264138	1316345	52207	IslandPath-DIMOB	WP_095032846.1		B8P98_RS06660	1309272	1309472	1	hypothetical protein
1264138	1316345	52207	IslandPath-DIMOB			B8P98_RS06665	1309386	1309568	-1	hypothetical protein
1264138	1316345	52207	IslandPath-DIMOB	WP_001222154.1		B8P98_RS06670	1309729	1309962	-1	DinI family protein
1264138	1316345	52207	IslandPath-DIMOB	WP_000232650.1		B8P98_RS06675	1309966	1310148	-1	hypothetical protein
1264138	1316345	52207	IslandPath-DIMOB	WP_095032847.1		B8P98_RS06680	1310262	1312490	-1	replication endonuclease
1264138	1316345	52207	IslandPath-DIMOB	WP_095032848.1		B8P98_RS06685	1312481	1312762	-1	DUF3850 domain-containing protein
1264138	1316345	52207	IslandPath-DIMOB	WP_095032849.1		B8P98_RS06690	1312759	1313031	-1	hypothetical protein
1264138	1316345	52207	IslandPath-DIMOB	WP_001630873.1		B8P98_RS06695	1313032	1313253	-1	DksA/TraR C4-type
1264138	1316345	52207	IslandPath-DIMOB	WP_094963280.1		B8P98_RS06700	1313253	1313480	-1	DUF2732 domain-containing protein
1264138	1316345	52207	IslandPath-DIMOB	WP_000963463.1		B8P98_RS06705	1313548	1313886	-1	hypothetical protein
1264138	1316345	52207	IslandPath-DIMOB	WP_095033614.1		B8P98_RS06710	1313850	1314050	-1	DUF2724 domain-containing protein
1264138	1316345	52207	IslandPath-DIMOB	WP_095032850.1		B8P98_RS06715	1314058	1314567	-1	hypothetical protein
1264138	1316345	52207	IslandPath-DIMOB	WP_023333086.1		B8P98_RS06720	1314600	1314971	-1	hypothetical protein
1264138	1316345	52207	IslandPath-DIMOB	WP_000997319.1		B8P98_RS06725	1315085	1315927	1	phage repressor protein CI
1264138	1316345	52207	IslandPath-DIMOB	WP_095032851.1		B8P98_RS06730	1315941	1316345	1	hypothetical protein
1497107	1521621	24514	IslandPath-DIMOB	WP_021544473.1		B8P98_RS07595	1497107	1497517	1	XRE family transcriptional regulator
1497107	1521621	24514	IslandPath-DIMOB	WP_001569386.1		B8P98_RS07600	1497553	1498086	1	hypothetical protein
1497107	1521621	24514	IslandPath-DIMOB	WP_000664222.1		B8P98_RS07605	1498134	1498904	-1	restriction endonuclease subunit M
1497107	1521621	24514	IslandPath-DIMOB	WP_000793140.1		B8P98_RS07610	1499152	1499502	1	membrane protein
1497107	1521621	24514	IslandPath-DIMOB	WP_006687274.1		B8P98_RS07615	1499502	1500239	1	lytic transglycosylase domain-containing protein
1497107	1521621	24514	IslandPath-DIMOB	WP_006687276.1		B8P98_RS07620	1500229	1500882	1	lipoprotein
1497107	1521621	24514	IslandPath-DIMOB	WP_000175096.1		B8P98_RS07625	1500879	1501211	1	hypothetical protein
1497107	1521621	24514	IslandPath-DIMOB	WP_000227551.1		B8P98_RS07630	1501204	1501515	1	hypothetical protein
1497107	1521621	24514	IslandPath-DIMOB	WP_000124057.1		B8P98_RS07635	1501515	1502060	1	DUF3486 domain-containing protein
1497107	1521621	24514	IslandPath-DIMOB	WP_000080258.1		B8P98_RS07640	1502057	1503580	1	hypothetical protein
1497107	1521621	24514	IslandPath-DIMOB	WP_006687283.1		B8P98_RS07645	1503580	1505076	1	DUF935 domain-containing protein
1497107	1521621	24514	IslandPath-DIMOB	WP_006687285.1		B8P98_RS07650	1505057	1505878	1	phage head morphogenesis protein
1497107	1521621	24514	IslandPath-DIMOB	WP_000135510.1		B8P98_RS07655	1505881	1506339	1	phage virion morphogenesis protein
1497107	1521621	24514	IslandPath-DIMOB	WP_032195641.1		B8P98_RS07660	1506554	1507651	1	hypothetical protein
1497107	1521621	24514	IslandPath-DIMOB	WP_006687289.1		B8P98_RS07665	1507665	1508618	1	hypothetical protein
1497107	1521621	24514	IslandPath-DIMOB	WP_006687291.1		B8P98_RS07670	1508629	1508985	1	DUF2190 domain-containing protein
1497107	1521621	24514	IslandPath-DIMOB	WP_006687293.1		B8P98_RS07675	1508987	1509433	1	DUF1320 domain-containing protein
1497107	1521621	24514	IslandPath-DIMOB	WP_006687295.1		B8P98_RS07680	1509433	1509897	1	hypothetical protein
1497107	1521621	24514	IslandPath-DIMOB	WP_031626631.1		B8P98_RS07685	1509894	1510148	1	hypothetical protein
1497107	1521621	24514	IslandPath-DIMOB	WP_032195640.1		B8P98_RS07690	1510138	1511565	1	tail protein
1497107	1521621	24514	IslandPath-DIMOB	WP_006687298.1		B8P98_RS07695	1511565	1512086	1	phage major tail tube protein
1497107	1521621	24514	IslandPath-DIMOB	WP_021553505.1		B8P98_RS07700	1512089	1512370	1	hypothetical protein
1497107	1521621	24514	IslandPath-DIMOB	WP_000084225.1		B8P98_RS07705	1512469	1512783	1	phage tail assembly protein
1497107	1521621	24514	IslandPath-DIMOB	WP_095032859.1		B8P98_RS07710	1512749	1512886	1	GpE family phage tail protein
1497107	1521621	24514	IslandPath-DIMOB	WP_006687302.1		B8P98_RS07715	1512979	1515444	1	phage tail tape measure protein
1497107	1521621	24514	IslandPath-DIMOB	WP_006687304.1		B8P98_RS07720	1515444	1516328	1	hypothetical protein
1497107	1521621	24514	IslandPath-DIMOB	WP_006687305.1		B8P98_RS07725	1516325	1516540	1	bacteriophage tail fiber protein
1497107	1521621	24514	IslandPath-DIMOB	WP_032195639.1		B8P98_RS07730	1516528	1517697	1	bacteriophage regulatory protein
1497107	1521621	24514	IslandPath-DIMOB	WP_006687308.1		B8P98_RS07735	1517697	1518209	1	phage baseplate assembly protein V
1497107	1521621	24514	IslandPath-DIMOB	WP_000859115.1		B8P98_RS07740	1518264	1518611	1	baseplate protein
1497107	1521621	24514	IslandPath-DIMOB	WP_032195637.1		B8P98_RS07745	1518602	1519705	1	baseplate protein
1497107	1521621	24514	IslandPath-DIMOB	WP_006687313.1		B8P98_RS07750	1519698	1520276	1	phage tail protein I
1497107	1521621	24514	IslandPath-DIMOB			B8P98_RS07755	1520279	1520779	1	phage tail protein
1497107	1521621	24514	IslandPath-DIMOB	WP_050485498.1		B8P98_RS07760	1521439	1521621	1	hypothetical protein
1497107	1521621	24514	IslandPath-DIMOB	WP_032195635.1		B8P98_RS07765	1521602	1522033	-1	tail assembly chaperone
2997341	3012212	14871	IslandPath-DIMOB	WP_013096884.1		B8P98_RS14970	2997341	2999110	1	recombinase family protein
2997341	3012212	14871	IslandPath-DIMOB	WP_032636790.1		B8P98_RS14975	2999614	2999799	-1	hypothetical protein
2997341	3012212	14871	IslandPath-DIMOB	WP_007890855.1		B8P98_RS14980	2999861	3000430	1	DUF1311 domain-containing protein
2997341	3012212	14871	IslandPath-DIMOB	WP_029464058.1		B8P98_RS14985	3000420	3000788	1	hypothetical protein
2997341	3012212	14871	IslandPath-DIMOB			B8P98_RS14990	3000772	3001367	1	hypothetical protein
2997341	3012212	14871	IslandPath-DIMOB	WP_032730251.1		B8P98_RS14995	3001525	3002214	-1	VIT family protein
2997341	3012212	14871	IslandPath-DIMOB	WP_001004932.1		B8P98_RS15000	3002349	3002930	-1	cytochrome b/b6 domain-containing protein
2997341	3012212	14871	IslandPath-DIMOB	WP_095033165.1		B8P98_RS15005	3003719	3004192	-1	hypothetical protein
2997341	3012212	14871	IslandPath-DIMOB	WP_001198019.1		B8P98_RS15010	3004211	3005149	-1	cation transporter
2997341	3012212	14871	IslandPath-DIMOB	WP_032730990.1		B8P98_RS15015	3005846	3006460	1	serine recombinase
2997341	3012212	14871	IslandPath-DIMOB	WP_032730250.1		B8P98_RS15020	3006722	3008074	-1	SIR2 family protein
2997341	3012212	14871	IslandPath-DIMOB			B8P98_RS15025	3008414	3009409	-1	hypothetical protein
2997341	3012212	14871	IslandPath-DIMOB	WP_095033640.1		B8P98_RS15030	3009378	3009518	1	ABC transporter
2997341	3012212	14871	IslandPath-DIMOB	WP_020806188.1		B8P98_RS15035	3009557	3010537	-1	IS5-like element ISKpn26 family transposase
2997341	3012212	14871	IslandPath-DIMOB	WP_050861828.1		B8P98_RS15040	3011490	3012212	-1	inovirus Gp2 family protein
3158133	3183092	24959	IslandPath-DIMOB	WP_095033210.1		B8P98_RS15750	3158133	3159335	-1	MFS transporter
3158133	3183092	24959	IslandPath-DIMOB	WP_095033211.1		B8P98_RS15755	3159401	3160537	-1	alpha/beta hydrolase
3158133	3183092	24959	IslandPath-DIMOB	WP_004152138.1		B8P98_RS15760	3160710	3161594	1	LysR family transcriptional regulator
3158133	3183092	24959	IslandPath-DIMOB	WP_004176445.1		B8P98_RS15765	3161719	3162552	-1	hypothetical protein
3158133	3183092	24959	IslandPath-DIMOB	WP_004179496.1		B8P98_RS15770	3162783	3163169	1	glyoxalase/bleomycin resistance/dioxygenase family protein
3158133	3183092	24959	IslandPath-DIMOB	WP_025714179.1		B8P98_RS15775	3163337	3164953	-1	peptide ABC transporter substrate-binding protein
3158133	3183092	24959	IslandPath-DIMOB	WP_025714178.1		B8P98_RS15780	3165139	3165846	1	murein peptide amidase A
3158133	3183092	24959	IslandPath-DIMOB	WP_025714177.1		B8P98_RS15785	3165843	3166808	-1	L-Ala-D/L-Glu epimerase
3158133	3183092	24959	IslandPath-DIMOB	WP_025714176.1		B8P98_RS15790	3166911	3167417	1	thiol peroxidase
3158133	3183092	24959	IslandPath-DIMOB	WP_025714175.1		B8P98_RS15795	3167488	3168540	-1	AbrB family transcriptional regulator
3158133	3183092	24959	IslandPath-DIMOB	WP_025714174.1		B8P98_RS15800	3168642	3170183	-1	transcriptional regulator TyrR
3158133	3183092	24959	IslandPath-DIMOB	WP_025714173.1		B8P98_RS15805	3170356	3171669	-1	6-phospho-beta-glucosidase
3158133	3183092	24959	IslandPath-DIMOB	WP_071993308.1		B8P98_RS15810	3171783	3172682	1	LysR family transcriptional regulator
3158133	3183092	24959	IslandPath-DIMOB	WP_095033212.1		B8P98_RS15815	3172772	3173833	-1	TIGR01620 family protein
3158133	3183092	24959	IslandPath-DIMOB	WP_025714170.1		B8P98_RS15820	3173830	3175227	-1	hypothetical protein
3158133	3183092	24959	IslandPath-DIMOB	WP_002901915.1		B8P98_RS15825	3175330	3175548	-1	phage shock protein D
3158133	3183092	24959	IslandPath-DIMOB	WP_025714169.1		B8P98_RS15830	3175576	3175935	-1	envelope stress response membrane protein PspC
3158133	3183092	24959	IslandPath-DIMOB	WP_002901911.1		B8P98_RS15835	3175935	3176159	-1	envelope stress response membrane protein PspB
3158133	3183092	24959	IslandPath-DIMOB	WP_025714168.1		B8P98_RS15840	3176215	3176883	-1	phage shock protein PspA
3158133	3183092	24959	IslandPath-DIMOB	WP_042929797.1		B8P98_RS15845	3177051	3178025	1	phage shock protein operon transcriptional activator
3158133	3183092	24959	IslandPath-DIMOB	WP_095033213.1		B8P98_RS15850	3178016	3179407	-1	MFS transporter
3158133	3183092	24959	IslandPath-DIMOB	WP_095033214.1		B8P98_RS15855	3179433	3180602	-1	amidohydrolase
3158133	3183092	24959	IslandPath-DIMOB	WP_095033215.1		B8P98_RS15860	3180774	3183092	1	AraC family transcriptional regulator
3158133	3183092	24959	IslandPath-DIMOB	WP_095033644.1		B8P98_RS15865	3183059	3183901	-1	XRE family transcriptional regulator
3365234	3408178	42944	IslandPath-DIMOB	WP_040200279.1		B8P98_RS16750	3365234	3366493	-1	phage portal protein
3365234	3408178	42944	IslandPath-DIMOB	WP_017898992.1		B8P98_RS16755	3366493	3366672	-1	hypothetical protein
3365234	3408178	42944	IslandPath-DIMOB	WP_012542167.1		B8P98_RS16760	3366666	3368387	-1	terminase large subunit
3365234	3408178	42944	IslandPath-DIMOB	WP_012542168.1		B8P98_RS16765	3368387	3368821	-1	phage terminase small subunit P27 family
3365234	3408178	42944	IslandPath-DIMOB	WP_023316687.1		B8P98_RS16770	3369070	3369501	-1	hypothetical protein
3365234	3408178	42944	IslandPath-DIMOB	WP_064793022.1		B8P98_RS16775	3369498	3369821	-1	hypothetical protein
3365234	3408178	42944	IslandPath-DIMOB	WP_032440987.1		B8P98_RS16780	3369773	3370135	-1	HNH endonuclease
3365234	3408178	42944	IslandPath-DIMOB	WP_032440986.1		B8P98_RS16785	3370297	3370518	-1	hypothetical protein
3365234	3408178	42944	IslandPath-DIMOB	WP_071838913.1		B8P98_RS16790	3370626	3370814	-1	hypothetical protein
3365234	3408178	42944	IslandPath-DIMOB			B8P98_RS16795	3371322	3371686	-1	hypothetical protein
3365234	3408178	42944	IslandPath-DIMOB	WP_017898986.1		B8P98_RS16800	3371895	3372245	-1	hypothetical protein
3365234	3408178	42944	IslandPath-DIMOB	WP_032439908.1		B8P98_RS16805	3372242	3372739	-1	lysozyme
3365234	3408178	42944	IslandPath-DIMOB	WP_023289178.1		B8P98_RS16810	3372717	3372986	-1	hypothetical protein
3365234	3408178	42944	IslandPath-DIMOB	WP_077264777.1		B8P98_RS16815	3374001	3374444	1	hypothetical protein
3365234	3408178	42944	IslandPath-DIMOB	WP_032440985.1		B8P98_RS16820	3374446	3375315	1	hypothetical protein
3365234	3408178	42944	IslandPath-DIMOB	WP_023316683.1		B8P98_RS16825	3375344	3375688	-1	hypothetical protein
3365234	3408178	42944	IslandPath-DIMOB	WP_023316682.1		B8P98_RS16830	3375701	3376732	-1	DUF968 domain-containing protein
3365234	3408178	42944	IslandPath-DIMOB	WP_017898980.1		B8P98_RS16835	3376732	3376935	-1	hypothetical protein
3365234	3408178	42944	IslandPath-DIMOB	WP_023316681.1		B8P98_RS16840	3376932	3377324	-1	hypothetical protein
3365234	3408178	42944	IslandPath-DIMOB	WP_077253879.1		B8P98_RS16845	3377365	3377655	-1	hypothetical protein
3365234	3408178	42944	IslandPath-DIMOB	WP_023316680.1		B8P98_RS16850	3377667	3377900	-1	DinI family protein
3365234	3408178	42944	IslandPath-DIMOB	WP_023316679.1		B8P98_RS16855	3378368	3379414	1	hypothetical protein
3365234	3408178	42944	IslandPath-DIMOB	WP_023316678.1		B8P98_RS16860	3379763	3381253	-1	hypothetical protein
3365234	3408178	42944	IslandPath-DIMOB	WP_023316677.1		B8P98_RS16865	3381253	3382905	-1	hypothetical protein
3365234	3408178	42944	IslandPath-DIMOB			B8P98_RS16870	3383084	3384115	1	IS630 family transposase
3365234	3408178	42944	IslandPath-DIMOB	WP_023316675.1		B8P98_RS16875	3384501	3384941	-1	hypothetical protein
3365234	3408178	42944	IslandPath-DIMOB	WP_021462583.1		B8P98_RS16880	3384955	3385419	-1	Replication protein 14
3365234	3408178	42944	IslandPath-DIMOB	WP_049110569.1		B8P98_RS16885	3385412	3386395	-1	hypothetical protein
3365234	3408178	42944	IslandPath-DIMOB	WP_017898969.1		B8P98_RS16890	3386447	3387001	-1	hypothetical protein
3365234	3408178	42944	IslandPath-DIMOB	WP_004147982.1		B8P98_RS16895	3387004	3387225	-1	Cro/Cl family transcriptional regulator
3365234	3408178	42944	IslandPath-DIMOB	WP_020480999.1		B8P98_RS16900	3387301	3387750	1	hypothetical protein
3365234	3408178	42944	IslandPath-DIMOB	WP_016160636.1		B8P98_RS16905	3388566	3388760	1	DUF1482 domain-containing protein
3365234	3408178	42944	IslandPath-DIMOB	WP_014228879.1		B8P98_RS16910	3388803	3389147	1	transcriptional regulator
3365234	3408178	42944	IslandPath-DIMOB	WP_023316673.1		B8P98_RS16915	3389289	3391427	1	exonuclease
3365234	3408178	42944	IslandPath-DIMOB	WP_012542206.1		B8P98_RS16920	3391480	3391725	1	excisionase
3365234	3408178	42944	IslandPath-DIMOB	WP_014228877.1		B8P98_RS16925	3391706	3392833	1	integrase
3365234	3408178	42944	IslandPath-DIMOB	WP_004892953.1		B8P98_RS16930	3392951	3393103	-1	isocitrate dehydrogenase
3365234	3408178	42944	IslandPath-DIMOB	WP_049026370.1		B8P98_RS16935	3393282	3393608	-1	hypothetical protein
3365234	3408178	42944	IslandPath-DIMOB	WP_095033240.1		B8P98_RS16940	3393611	3393850	-1	DNA polymerase V
3365234	3408178	42944	IslandPath-DIMOB	WP_001333465.1		B8P98_RS16945	3394261	3394683	-1	hypothetical protein
3365234	3408178	42944	IslandPath-DIMOB			B8P98_RS16950	3394761	3394901	-1	hypothetical protein
3365234	3408178	42944	IslandPath-DIMOB	WP_095033241.1		B8P98_RS16955	3394920	3395144	-1	holin
3365234	3408178	42944	IslandPath-DIMOB	WP_020806188.1		B8P98_RS16960	3395948	3396928	-1	IS5-like element ISKpn26 family transposase
3365234	3408178	42944	IslandPath-DIMOB	WP_095033242.1		B8P98_RS16965	3396927	3397223	1	hypothetical protein
3365234	3408178	42944	IslandPath-DIMOB	WP_095033243.1		B8P98_RS16970	3397189	3399186	-1	right-handed parallel beta-helix repeat-containing protein
3365234	3408178	42944	IslandPath-DIMOB	WP_095033244.1		B8P98_RS16975	3399244	3402312	-1	kinase
3365234	3408178	42944	IslandPath-DIMOB	WP_095033245.1		B8P98_RS16980	3402309	3402689	-1	nitrite transporter
3365234	3408178	42944	IslandPath-DIMOB	WP_023317177.1		B8P98_RS16985	3402699	3403181	-1	DUF1833 domain-containing protein
3365234	3408178	42944	IslandPath-DIMOB	WP_004207036.1		B8P98_RS16990	3403178	3403648	-1	hypothetical protein
3365234	3408178	42944	IslandPath-DIMOB	WP_095033246.1		B8P98_RS16995	3403648	3406080	-1	phage tail tape measure protein
3365234	3408178	42944	IslandPath-DIMOB	WP_052433481.1		B8P98_RS17000	3406144	3406575	-1	hypothetical protein
3365234	3408178	42944	IslandPath-DIMOB	WP_095033247.1		B8P98_RS17005	3406572	3406835	-1	phage tail protein
3365234	3408178	42944	IslandPath-DIMOB	WP_023284981.1		B8P98_RS17010	3406868	3407221	-1	hypothetical protein
3365234	3408178	42944	IslandPath-DIMOB	WP_017880225.1		B8P98_RS17015	3407265	3407756	-1	major tail subunit
3365234	3408178	42944	IslandPath-DIMOB	WP_095033248.1		B8P98_RS17020	3407813	3408178	-1	DUF3168 domain-containing protein
3365234	3408178	42944	IslandPath-DIMOB	WP_095033249.1		B8P98_RS17025	3408175	3408714	-1	hypothetical protein
3414531	3447739	33208	IslandPath-DIMOB	WP_004143905.1		B8P98_RS17065	3414531	3414965	-1	hypothetical protein
3414531	3447739	33208	IslandPath-DIMOB	WP_095033253.1		B8P98_RS17070	3415088	3415297	-1	serine acetyltransferase
3414531	3447739	33208	IslandPath-DIMOB	WP_095033254.1		B8P98_RS17075	3415310	3415600	-1	HNH endonuclease
3414531	3447739	33208	IslandPath-DIMOB	WP_064153921.1		B8P98_RS17080	3415669	3416223	-1	hypothetical protein
3414531	3447739	33208	IslandPath-DIMOB	WP_064153920.1		B8P98_RS17085	3416293	3416538	-1	DUF2560 domain-containing protein
3414531	3447739	33208	IslandPath-DIMOB	WP_095033255.1		B8P98_RS17090	3416845	3417027	1	hypothetical protein
3414531	3447739	33208	IslandPath-DIMOB	WP_095033256.1		B8P98_RS17095	3417206	3417556	-1	hypothetical protein
3414531	3447739	33208	IslandPath-DIMOB	WP_048334543.1		B8P98_RS17100	3417553	3418032	-1	lysozyme
3414531	3447739	33208	IslandPath-DIMOB	WP_032456970.1		B8P98_RS17105	3418016	3418339	-1	phage holin, lambda family
3414531	3447739	33208	IslandPath-DIMOB	WP_095033257.1		B8P98_RS17110	3419360	3420091	-1	hypothetical protein
3414531	3447739	33208	IslandPath-DIMOB	WP_095032744.1		B8P98_RS17115	3420172	3421283	1	IS3 family transposase
3414531	3447739	33208	IslandPath-DIMOB			B8P98_RS17120	3421300	3421495	-1	hypothetical protein
3414531	3447739	33208	IslandPath-DIMOB	WP_095033258.1		B8P98_RS17125	3422063	3422509	1	hypothetical protein
3414531	3447739	33208	IslandPath-DIMOB	WP_095033259.1		B8P98_RS17130	3422415	3422672	-1	hypothetical protein
3414531	3447739	33208	IslandPath-DIMOB	WP_095033651.1		B8P98_RS17135	3422731	3422853	1	glucosamine-6-phosphate deaminase
3414531	3447739	33208	IslandPath-DIMOB	WP_006686032.1		B8P98_RS17140	3422823	3423404	-1	DNA-invertase Hin
3414531	3447739	33208	IslandPath-DIMOB	WP_077757176.1		B8P98_RS17145	3423454	3423837	1	phage tail protein
3414531	3447739	33208	IslandPath-DIMOB	WP_032195635.1		B8P98_RS17150	3423840	3424271	1	tail assembly chaperone
3414531	3447739	33208	IslandPath-DIMOB	WP_050485498.1		B8P98_RS17155	3424252	3424434	-1	hypothetical protein
3414531	3447739	33208	IslandPath-DIMOB			B8P98_RS17160	3425094	3425594	-1	phage tail protein
3414531	3447739	33208	IslandPath-DIMOB	WP_006687313.1		B8P98_RS17165	3425597	3426175	-1	phage tail protein I
3414531	3447739	33208	IslandPath-DIMOB	WP_032195637.1		B8P98_RS17170	3426168	3427271	-1	baseplate protein
3414531	3447739	33208	IslandPath-DIMOB	WP_000859115.1		B8P98_RS17175	3427262	3427609	-1	baseplate protein
3414531	3447739	33208	IslandPath-DIMOB	WP_006687308.1		B8P98_RS17180	3427664	3428176	-1	phage baseplate assembly protein V
3414531	3447739	33208	IslandPath-DIMOB	WP_032195639.1		B8P98_RS17185	3428176	3429345	-1	bacteriophage regulatory protein
3414531	3447739	33208	IslandPath-DIMOB	WP_006687305.1		B8P98_RS17190	3429333	3429548	-1	bacteriophage tail fiber protein
3414531	3447739	33208	IslandPath-DIMOB	WP_006687304.1		B8P98_RS17195	3429545	3430429	-1	hypothetical protein
3414531	3447739	33208	IslandPath-DIMOB	WP_006687302.1		B8P98_RS17200	3430429	3432894	-1	phage tail tape measure protein
3414531	3447739	33208	IslandPath-DIMOB	WP_095032859.1		B8P98_RS17205	3432987	3433124	-1	GpE family phage tail protein
3414531	3447739	33208	IslandPath-DIMOB	WP_000084225.1		B8P98_RS17210	3433090	3433404	-1	phage tail assembly protein
3414531	3447739	33208	IslandPath-DIMOB	WP_021553505.1		B8P98_RS17215	3433503	3433784	-1	hypothetical protein
3414531	3447739	33208	IslandPath-DIMOB	WP_006687298.1		B8P98_RS17220	3433787	3434308	-1	phage major tail tube protein
3414531	3447739	33208	IslandPath-DIMOB	WP_032195640.1		B8P98_RS17225	3434308	3435735	-1	tail protein
3414531	3447739	33208	IslandPath-DIMOB	WP_031626631.1		B8P98_RS17230	3435725	3435979	-1	hypothetical protein
3414531	3447739	33208	IslandPath-DIMOB	WP_006687295.1		B8P98_RS17235	3435976	3436440	-1	hypothetical protein
3414531	3447739	33208	IslandPath-DIMOB	WP_006687293.1		B8P98_RS17240	3436440	3436886	-1	DUF1320 domain-containing protein
3414531	3447739	33208	IslandPath-DIMOB	WP_006687291.1		B8P98_RS17245	3436888	3437244	-1	DUF2190 domain-containing protein
3414531	3447739	33208	IslandPath-DIMOB	WP_006687289.1		B8P98_RS17250	3437255	3438208	-1	hypothetical protein
3414531	3447739	33208	IslandPath-DIMOB	WP_032195641.1		B8P98_RS17255	3438222	3439319	-1	hypothetical protein
3414531	3447739	33208	IslandPath-DIMOB	WP_000135510.1		B8P98_RS17260	3439534	3439992	-1	phage virion morphogenesis protein
3414531	3447739	33208	IslandPath-DIMOB	WP_006687285.1		B8P98_RS17265	3439995	3440816	-1	phage head morphogenesis protein
3414531	3447739	33208	IslandPath-DIMOB	WP_006687283.1		B8P98_RS17270	3440797	3442293	-1	DUF935 domain-containing protein
3414531	3447739	33208	IslandPath-DIMOB	WP_000080258.1		B8P98_RS17275	3442293	3443816	-1	hypothetical protein
3414531	3447739	33208	IslandPath-DIMOB	WP_000124057.1		B8P98_RS17280	3443813	3444358	-1	DUF3486 domain-containing protein
3414531	3447739	33208	IslandPath-DIMOB	WP_000227551.1		B8P98_RS17285	3444358	3444669	-1	hypothetical protein
3414531	3447739	33208	IslandPath-DIMOB	WP_000175096.1		B8P98_RS17290	3444662	3444994	-1	hypothetical protein
3414531	3447739	33208	IslandPath-DIMOB	WP_006687276.1		B8P98_RS17295	3444991	3445644	-1	lipoprotein
3414531	3447739	33208	IslandPath-DIMOB	WP_006687274.1		B8P98_RS17300	3445634	3446371	-1	lytic transglycosylase domain-containing protein
3414531	3447739	33208	IslandPath-DIMOB	WP_000793140.1		B8P98_RS17305	3446371	3446721	-1	membrane protein
3414531	3447739	33208	IslandPath-DIMOB	WP_000664222.1		B8P98_RS17310	3446969	3447739	1	restriction endonuclease subunit M
3774835	3797875	23040	IslandPath-DIMOB	WP_095033296.1		B8P98_RS18940	3774835	3775317	1	hypothetical protein
3774835	3797875	23040	IslandPath-DIMOB	WP_095033297.1		B8P98_RS18945	3775350	3775544	-1	hypothetical protein
3774835	3797875	23040	IslandPath-DIMOB			B8P98_RS18950	3777113	3777637	-1	hypothetical protein
3774835	3797875	23040	IslandPath-DIMOB	WP_095033298.1		B8P98_RS18955	3777661	3778239	-1	tail fiber assembly protein
3774835	3797875	23040	IslandPath-DIMOB	WP_095033299.1		B8P98_RS18960	3778239	3779024	-1	phage tail protein
3774835	3797875	23040	IslandPath-DIMOB	WP_095033300.1		B8P98_RS18965	3779024	3779797	-1	DUF2612 domain-containing protein
3774835	3797875	23040	IslandPath-DIMOB	WP_075808578.1		B8P98_RS18970	3779794	3780993	-1	hypothetical protein
3774835	3797875	23040	IslandPath-DIMOB	WP_095033301.1		B8P98_RS18975	3780993	3781346	-1	hypothetical protein
3774835	3797875	23040	IslandPath-DIMOB	WP_095033302.1		B8P98_RS18980	3781346	3782101	-1	phage baseplate protein
3774835	3797875	23040	IslandPath-DIMOB	WP_095033303.1		B8P98_RS18985	3782140	3782523	-1	hypothetical protein
3774835	3797875	23040	IslandPath-DIMOB	WP_095033304.1		B8P98_RS18990	3782526	3782867	-1	hypothetical protein
3774835	3797875	23040	IslandPath-DIMOB	WP_095033305.1		B8P98_RS18995	3782870	3783931	-1	hypothetical protein
3774835	3797875	23040	IslandPath-DIMOB	WP_095033306.1		B8P98_RS19000	3783934	3784236	-1	hypothetical protein
3774835	3797875	23040	IslandPath-DIMOB	WP_095033307.1		B8P98_RS19005	3784237	3784812	-1	hypothetical protein
3774835	3797875	23040	IslandPath-DIMOB	WP_095033308.1		B8P98_RS19010	3784812	3786734	-1	hypothetical protein
3774835	3797875	23040	IslandPath-DIMOB	WP_032409090.1		B8P98_RS19015	3786724	3786876	-1	hypothetical protein
3774835	3797875	23040	IslandPath-DIMOB	WP_095033309.1		B8P98_RS19020	3786912	3787370	-1	hypothetical protein
3774835	3797875	23040	IslandPath-DIMOB	WP_095033310.1		B8P98_RS19025	3787374	3787817	-1	DUF3277 domain-containing protein
3774835	3797875	23040	IslandPath-DIMOB	WP_095033311.1		B8P98_RS19030	3787828	3788958	-1	DUF3383 domain-containing protein
3774835	3797875	23040	IslandPath-DIMOB	WP_095033655.1		B8P98_RS19035	3788962	3789402	-1	hypothetical protein
3774835	3797875	23040	IslandPath-DIMOB	WP_095033312.1		B8P98_RS19040	3789497	3789883	-1	head-tail adaptor
3774835	3797875	23040	IslandPath-DIMOB	WP_095033313.1		B8P98_RS19045	3789883	3790386	-1	hypothetical protein
3774835	3797875	23040	IslandPath-DIMOB	WP_095033314.1		B8P98_RS19050	3790383	3790793	-1	DUF4054 domain-containing protein
3774835	3797875	23040	IslandPath-DIMOB	WP_095033315.1		B8P98_RS19055	3790762	3791118	-1	hypothetical protein
3774835	3797875	23040	IslandPath-DIMOB	WP_095033316.1		B8P98_RS19060	3791166	3792113	-1	DUF2184 domain-containing protein
3774835	3797875	23040	IslandPath-DIMOB	WP_095033317.1		B8P98_RS19065	3792124	3792627	-1	hypothetical protein
3774835	3797875	23040	IslandPath-DIMOB	WP_095033318.1		B8P98_RS19070	3792639	3793922	-1	DUF2213 domain-containing protein
3774835	3797875	23040	IslandPath-DIMOB	WP_095033656.1		B8P98_RS19075	3794184	3794732	-1	hypothetical protein
3774835	3797875	23040	IslandPath-DIMOB	WP_095033319.1		B8P98_RS19080	3794788	3796257	-1	DUF1073 domain-containing protein
3774835	3797875	23040	IslandPath-DIMOB	WP_095033320.1		B8P98_RS19085	3796259	3797875	-1	TerL protein
4118467	4142981	24514	IslandPath-DIMOB	WP_021544473.1		B8P98_RS20820	4118467	4118877	1	XRE family transcriptional regulator
4118467	4142981	24514	IslandPath-DIMOB	WP_001569386.1		B8P98_RS20825	4118913	4119446	1	hypothetical protein
4118467	4142981	24514	IslandPath-DIMOB	WP_000664222.1		B8P98_RS20830	4119494	4120264	-1	restriction endonuclease subunit M
4118467	4142981	24514	IslandPath-DIMOB	WP_000793140.1		B8P98_RS20835	4120512	4120862	1	membrane protein
4118467	4142981	24514	IslandPath-DIMOB	WP_006687274.1		B8P98_RS20840	4120862	4121599	1	lytic transglycosylase domain-containing protein
4118467	4142981	24514	IslandPath-DIMOB	WP_006687276.1		B8P98_RS20845	4121589	4122242	1	lipoprotein
4118467	4142981	24514	IslandPath-DIMOB	WP_000175096.1		B8P98_RS20850	4122239	4122571	1	hypothetical protein
4118467	4142981	24514	IslandPath-DIMOB	WP_000227551.1		B8P98_RS20855	4122564	4122875	1	hypothetical protein
4118467	4142981	24514	IslandPath-DIMOB	WP_000124057.1		B8P98_RS20860	4122875	4123420	1	DUF3486 domain-containing protein
4118467	4142981	24514	IslandPath-DIMOB	WP_000080258.1		B8P98_RS20865	4123417	4124940	1	hypothetical protein
4118467	4142981	24514	IslandPath-DIMOB	WP_006687283.1		B8P98_RS20870	4124940	4126436	1	DUF935 domain-containing protein
4118467	4142981	24514	IslandPath-DIMOB	WP_006687285.1		B8P98_RS20875	4126417	4127238	1	phage head morphogenesis protein
4118467	4142981	24514	IslandPath-DIMOB	WP_000135510.1		B8P98_RS20880	4127241	4127699	1	phage virion morphogenesis protein
4118467	4142981	24514	IslandPath-DIMOB	WP_032195641.1		B8P98_RS20885	4127914	4129011	1	hypothetical protein
4118467	4142981	24514	IslandPath-DIMOB	WP_006687289.1		B8P98_RS20890	4129025	4129978	1	hypothetical protein
4118467	4142981	24514	IslandPath-DIMOB	WP_006687291.1		B8P98_RS20895	4129989	4130345	1	DUF2190 domain-containing protein
4118467	4142981	24514	IslandPath-DIMOB	WP_006687293.1		B8P98_RS20900	4130347	4130793	1	DUF1320 domain-containing protein
4118467	4142981	24514	IslandPath-DIMOB	WP_006687295.1		B8P98_RS20905	4130793	4131257	1	hypothetical protein
4118467	4142981	24514	IslandPath-DIMOB	WP_031626631.1		B8P98_RS20910	4131254	4131508	1	hypothetical protein
4118467	4142981	24514	IslandPath-DIMOB	WP_032195640.1		B8P98_RS20915	4131498	4132925	1	tail protein
4118467	4142981	24514	IslandPath-DIMOB	WP_006687298.1		B8P98_RS20920	4132925	4133446	1	phage major tail tube protein
4118467	4142981	24514	IslandPath-DIMOB	WP_021553505.1		B8P98_RS20925	4133449	4133730	1	hypothetical protein
4118467	4142981	24514	IslandPath-DIMOB	WP_000084225.1		B8P98_RS20930	4133829	4134143	1	phage tail assembly protein
4118467	4142981	24514	IslandPath-DIMOB	WP_095032859.1		B8P98_RS20935	4134109	4134246	1	GpE family phage tail protein
4118467	4142981	24514	IslandPath-DIMOB	WP_006687302.1		B8P98_RS20940	4134339	4136804	1	phage tail tape measure protein
4118467	4142981	24514	IslandPath-DIMOB	WP_006687304.1		B8P98_RS20945	4136804	4137688	1	hypothetical protein
4118467	4142981	24514	IslandPath-DIMOB	WP_006687305.1		B8P98_RS20950	4137685	4137900	1	bacteriophage tail fiber protein
4118467	4142981	24514	IslandPath-DIMOB	WP_032195639.1		B8P98_RS20955	4137888	4139057	1	bacteriophage regulatory protein
4118467	4142981	24514	IslandPath-DIMOB	WP_006687308.1		B8P98_RS20960	4139057	4139569	1	phage baseplate assembly protein V
4118467	4142981	24514	IslandPath-DIMOB	WP_000859115.1		B8P98_RS20965	4139624	4139971	1	baseplate protein
4118467	4142981	24514	IslandPath-DIMOB	WP_032195637.1		B8P98_RS20970	4139962	4141065	1	baseplate protein
4118467	4142981	24514	IslandPath-DIMOB	WP_006687313.1		B8P98_RS20975	4141058	4141636	1	phage tail protein I
4118467	4142981	24514	IslandPath-DIMOB			B8P98_RS20980	4141639	4142139	1	phage tail protein
4118467	4142981	24514	IslandPath-DIMOB	WP_050485498.1		B8P98_RS20985	4142799	4142981	1	hypothetical protein
4118467	4142981	24514	IslandPath-DIMOB	WP_032195635.1		B8P98_RS20990	4142962	4143393	-1	tail assembly chaperone
4200565	4217897	17332	IslandPath-DIMOB	WP_004177228.1		B8P98_RS21285	4200565	4202439	-1	molecular chaperone HtpG
4200565	4217897	17332	IslandPath-DIMOB	WP_008805449.1		B8P98_RS21290	4202552	4203157	-1	recombination protein RecR
4200565	4217897	17332	IslandPath-DIMOB	WP_008805448.1		B8P98_RS21295	4203157	4203489	-1	YbaB/EbfC family nucleoid-associated protein
4200565	4217897	17332	IslandPath-DIMOB	WP_025710701.1		B8P98_RS21300	4203547	4205451	-1	DNA polymerase III subunit gamma/tau
4200565	4217897	17332	IslandPath-DIMOB	WP_025710700.1		B8P98_RS21305	4205544	4206095	-1	adenine phosphoribosyltransferase
4200565	4217897	17332	IslandPath-DIMOB	WP_025710699.1		B8P98_RS21310	4206246	4206623	-1	DUF454 domain-containing protein
4200565	4217897	17332	IslandPath-DIMOB	WP_080896994.1		B8P98_RS21315	4206693	4207220	1	primosomal replication protein N''
4200565	4217897	17332	IslandPath-DIMOB	WP_080896995.1		B8P98_RS21320	4207232	4207405	1	DUF2496 domain-containing protein
4200565	4217897	17332	IslandPath-DIMOB	WP_095033400.1		B8P98_RS21325	4207473	4208372	1	transposase
4200565	4217897	17332	IslandPath-DIMOB	WP_095033401.1		B8P98_RS21330	4208408	4211755	-1	mechanosensitive channel MscK
4200565	4217897	17332	IslandPath-DIMOB	WP_080896997.1		B8P98_RS21335	4211883	4212533	-1	DNA-binding transcriptional repressor AcrR
4200565	4217897	17332	IslandPath-DIMOB	WP_025710694.1		B8P98_RS21340	4212676	4213869	1	MexE family multidrug efflux RND transporter periplasmic adaptor subunit
4200565	4217897	17332	IslandPath-DIMOB	WP_025710693.1		B8P98_RS21345	4213892	4217038	1	multidrug efflux RND transporter permease subunit
4200565	4217897	17332	IslandPath-DIMOB	WP_025710692.1		B8P98_RS21350	4217523	4217897	1	Hha toxicity attenuator
4539740	4558700	18960	IslandPath-DIMOB	WP_087805072.1		B8P98_RS22955	4539740	4540510	-1	ABC transporter permease
4539740	4558700	18960	IslandPath-DIMOB	WP_025714111.1		B8P98_RS22960	4540507	4541433	-1	ABC transporter ATP-binding protein
4539740	4558700	18960	IslandPath-DIMOB	WP_012542834.1		B8P98_RS22965	4541618	4542280	1	carbonate dehydratase
4539740	4558700	18960	IslandPath-DIMOB	WP_022065048.1		B8P98_RS22970	4542339	4542875	-1	hypoxanthine phosphoribosyltransferase
4539740	4558700	18960	IslandPath-DIMOB	WP_064144630.1		B8P98_RS22975	4543092	4543400	-1	DUF3892 domain-containing protein
4539740	4558700	18960	IslandPath-DIMOB	WP_095033433.1		B8P98_RS22980	4543568	4543927	1	hypothetical protein
4539740	4558700	18960	IslandPath-DIMOB	WP_095033434.1		B8P98_RS22985	4544084	4545133	1	DUF4238 domain-containing protein
4539740	4558700	18960	IslandPath-DIMOB	WP_095033435.1		B8P98_RS22990	4545159	4545791	-1	hypothetical protein
4539740	4558700	18960	IslandPath-DIMOB	WP_095033436.1		B8P98_RS22995	4546082	4547938	-1	hypothetical protein
4539740	4558700	18960	IslandPath-DIMOB	WP_095033437.1		B8P98_RS23000	4547935	4548417	-1	hypothetical protein
4539740	4558700	18960	IslandPath-DIMOB	WP_095033438.1		B8P98_RS23005	4548438	4549121	-1	hypothetical protein
4539740	4558700	18960	IslandPath-DIMOB	WP_095033439.1		B8P98_RS23010	4550301	4552061	1	RNA-directed DNA polymerase
4539740	4558700	18960	IslandPath-DIMOB	WP_095033440.1		B8P98_RS23015	4552502	4552723	-1	hypothetical protein
4539740	4558700	18960	IslandPath-DIMOB	WP_095033441.1		B8P98_RS23020	4553066	4555195	-1	DUF927 domain-containing protein
4539740	4558700	18960	IslandPath-DIMOB	WP_095033442.1		B8P98_RS23025	4555192	4555563	-1	hypothetical protein
4539740	4558700	18960	IslandPath-DIMOB	WP_095033443.1		B8P98_RS23030	4555556	4555753	-1	hypothetical protein
4539740	4558700	18960	IslandPath-DIMOB	WP_064377760.1		B8P98_RS23035	4555746	4556024	-1	hypothetical protein
4539740	4558700	18960	IslandPath-DIMOB	WP_064377759.1		B8P98_RS23040	4556017	4556217	-1	hypothetical protein
4539740	4558700	18960	IslandPath-DIMOB	WP_064377773.1		B8P98_RS23045	4556210	4556422	-1	hypothetical protein
4539740	4558700	18960	IslandPath-DIMOB	WP_064158208.1		B8P98_RS23050	4556619	4556804	1	hypothetical protein
4539740	4558700	18960	IslandPath-DIMOB	WP_095033444.1		B8P98_RS23055	4557174	4557791	-1	antirepressor protein
4539740	4558700	18960	IslandPath-DIMOB	WP_053289919.1		B8P98_RS23060	4557930	4558214	-1	AlpA family phage regulatory protein
4539740	4558700	18960	IslandPath-DIMOB	WP_095033445.1		B8P98_RS23065	4558311	4558700	-1	hypothetical protein
4878266	4886053	7787	IslandPath-DIMOB	WP_020806188.1		B8P98_RS24570	4878266	4879246	1	IS5-like element ISKpn26 family transposase
4878266	4886053	7787	IslandPath-DIMOB	WP_095033509.1		B8P98_RS24575	4879228	4879623	1	hypothetical protein
4878266	4886053	7787	IslandPath-DIMOB	WP_080924958.1		B8P98_RS24580	4879756	4880247	-1	type VI secretion system tube protein Hcp
4878266	4886053	7787	IslandPath-DIMOB	WP_080924959.1		B8P98_RS24585	4880249	4880515	-1	hypothetical protein
4878266	4886053	7787	IslandPath-DIMOB	WP_080924960.1		B8P98_RS24590	4880490	4881011	-1	DUF2778 domain-containing protein
4878266	4886053	7787	IslandPath-DIMOB			B8P98_RS24595	4881261	4881711	-1	restriction endonuclease
4878266	4886053	7787	IslandPath-DIMOB	WP_080924961.1		B8P98_RS24600	4881923	4882843	1	HrgA protein
4878266	4886053	7787	IslandPath-DIMOB	WP_087806324.1		B8P98_RS24605	4882955	4886053	-1	type I restriction endonuclease subunit R

## Sheet: IslandPick
Table S8.3. Summary of Genomic Islands Detected by IslandPick in K. quasivariicola
Island start	Island end	Length	Method	Gene name	Gene ID	Locus	Gene start	Gene end	Strand	Product
832888	840665	7777	IslandPick	WP_095032743.1		B8P98_RS04235	833042	834658	1	integrase
832888	840665	7777	IslandPick	WP_000796417.1		B8P98_RS04240	834651	835289	1	DUF4145 domain-containing protein
832888	840665	7777	IslandPick			B8P98_RS04245	836337	836843	1	Rha family transcriptional regulator
832888	840665	7777	IslandPick	WP_095032744.1		B8P98_RS04250	836860	837971	-1	IS3 family transposase
832888	840665	7777	IslandPick			B8P98_RS04255	838052	838240	1	Rha family transcriptional regulator
832888	840665	7777	IslandPick	WP_087525798.1		B8P98_RS04260	838243	838473	1	hypothetical protein
832888	840665	7777	IslandPick	WP_095032745.1		B8P98_RS04265	838588	838998	1	hypothetical protein
832888	840665	7777	IslandPick	WP_023286857.1		B8P98_RS04270	839101	840228	1	hypothetical protein
840706	845900	5194	IslandPick	WP_095032746.1		B8P98_RS04275	840827	842017	1	DUF4102 domain-containing protein
840706	845900	5194	IslandPick			B8P98_RS04280	842119	843360	1	hypothetical protein
840706	845900	5194	IslandPick	WP_095032747.1		B8P98_RS04285	843414	844205	1	hypothetical protein
840706	845900	5194	IslandPick	WP_063850127.1		B8P98_RS04290	844414	844665	-1	DUF1471 domain-containing protein
840706	845900	5194	IslandPick	WP_095032748.1		B8P98_RS04295	844791	845582	-1	SDR family NAD(P)-dependent oxidoreductase
840706	845900	5194	IslandPick	WP_095032749.1		B8P98_RS04300	845731	846624	1	LysR family transcriptional regulator
868712	875893	7181	IslandPick	WP_095032765.1		B8P98_RS04395	868595	869074	-1	cupin domain-containing protein
868712	875893	7181	IslandPick	WP_095032766.1		B8P98_RS04400	869139	870596	-1	HAMP domain-containing protein
868712	875893	7181	IslandPick	WP_095032767.1		B8P98_RS04405	870611	871291	-1	DNA-binding response regulator
868712	875893	7181	IslandPick	WP_095033608.1		B8P98_RS04410	871306	872448	-1	aldo/keto reductase
868712	875893	7181	IslandPick	WP_095032768.1		B8P98_RS04415	872724	873773	1	alpha/beta hydrolase
868712	875893	7181	IslandPick			B8P98_RS04420	874030	874365	1	nitroreductase
868712	875893	7181	IslandPick			B8P98_RS04425	874370	874696	1	hypothetical protein
868712	875893	7181	IslandPick	WP_014226747.1		B8P98_RS04430	874693	874914	1	DUF987 domain-containing protein
868712	875893	7181	IslandPick	WP_095032769.1		B8P98_RS04435	874940	875296	1	type IV toxin-antitoxin system YeeU family antitoxin
868712	875893	7181	IslandPick	WP_001546951.1		B8P98_RS04440	875317	875640	1	toxin YkfI
1019729	1026266	6537	IslandPick	WP_023342126.1		B8P98_RS05180	1019525	1019917	-1	hypothetical protein
1019729	1026266	6537	IslandPick	WP_080897075.1		B8P98_RS05185	1019910	1023272	-1	type VI secretion protein VasK
1019729	1026266	6537	IslandPick	WP_025713301.1		B8P98_RS05190	1023269	1024408	-1	hypothetical protein
1019729	1026266	6537	IslandPick			B8P98_RS05195	1024714	1025084	-1	hypothetical protein
1019729	1026266	6537	IslandPick	WP_095032800.1		B8P98_RS05200	1025194	1026267	-1	hypothetical protein
1489023	1511966	22943	IslandPick	WP_095032858.1		B8P98_RS07520	1487639	1489054	1	ethanolamine ammonia-lyase reactivating factor EutA
1489023	1511966	22943	IslandPick	WP_001281697.1		B8P98_RS07525	1489184	1489573	-1	DNA-binding protein
1489023	1511966	22943	IslandPick			B8P98_RS07530	1489548	1489998	-1	hypothetical protein
1489023	1511966	22943	IslandPick	WP_000967768.1		B8P98_RS07535	1489988	1490203	-1	hypothetical protein
1489023	1511966	22943	IslandPick	WP_001135926.1		B8P98_RS07540	1490200	1490889	-1	DUF2786 domain-containing protein
1489023	1511966	22943	IslandPick	WP_001569383.1		B8P98_RS07545	1490876	1491172	-1	hypothetical protein
1489023	1511966	22943	IslandPick			B8P98_RS07550	1491188	1491459	-1	hypothetical protein
1489023	1511966	22943	IslandPick	WP_001569384.1		B8P98_RS07555	1491456	1491644	-1	hypothetical protein
1489023	1511966	22943	IslandPick	WP_000005725.1		B8P98_RS07560	1491723	1492334	-1	DUF3164 domain-containing protein
1489023	1511966	22943	IslandPick	WP_000835317.1		B8P98_RS07565	1492352	1492621	-1	hypothetical protein
1489023	1511966	22943	IslandPick	WP_032195642.1		B8P98_RS07570	1492624	1493790	-1	phage-like protein
1489023	1511966	22943	IslandPick	WP_011410680.1		B8P98_RS07575	1493801	1495570	-1	integrase
1489023	1511966	22943	IslandPick	WP_006687266.1		B8P98_RS07580	1495574	1496482	-1	DUF3102 domain-containing protein
1489023	1511966	22943	IslandPick	WP_000042842.1		B8P98_RS07585	1496492	1496797	-1	IclR family transcriptional regulator
1489023	1511966	22943	IslandPick	WP_001041677.1		B8P98_RS07590	1496794	1497018	-1	hypothetical protein
1489023	1511966	22943	IslandPick	WP_021544473.1		B8P98_RS07595	1497107	1497517	1	XRE family transcriptional regulator
1489023	1511966	22943	IslandPick	WP_001569386.1		B8P98_RS07600	1497553	1498086	1	hypothetical protein
1489023	1511966	22943	IslandPick	WP_000664222.1		B8P98_RS07605	1498134	1498904	-1	restriction endonuclease subunit M
1489023	1511966	22943	IslandPick	WP_000793140.1		B8P98_RS07610	1499152	1499502	1	membrane protein
1489023	1511966	22943	IslandPick	WP_006687274.1		B8P98_RS07615	1499502	1500239	1	lytic transglycosylase domain-containing protein
1489023	1511966	22943	IslandPick	WP_006687276.1		B8P98_RS07620	1500229	1500882	1	lipoprotein
1489023	1511966	22943	IslandPick	WP_000175096.1		B8P98_RS07625	1500879	1501211	1	hypothetical protein
1489023	1511966	22943	IslandPick	WP_000227551.1		B8P98_RS07630	1501204	1501515	1	hypothetical protein
1489023	1511966	22943	IslandPick	WP_000124057.1		B8P98_RS07635	1501515	1502060	1	DUF3486 domain-containing protein
1489023	1511966	22943	IslandPick	WP_000080258.1		B8P98_RS07640	1502057	1503580	1	hypothetical protein
1489023	1511966	22943	IslandPick	WP_006687283.1		B8P98_RS07645	1503580	1505076	1	DUF935 domain-containing protein
1489023	1511966	22943	IslandPick	WP_006687285.1		B8P98_RS07650	1505057	1505878	1	phage head morphogenesis protein
1489023	1511966	22943	IslandPick	WP_000135510.1		B8P98_RS07655	1505881	1506339	1	phage virion morphogenesis protein
1489023	1511966	22943	IslandPick	WP_032195641.1		B8P98_RS07660	1506554	1507651	1	hypothetical protein
1489023	1511966	22943	IslandPick	WP_006687289.1		B8P98_RS07665	1507665	1508618	1	hypothetical protein
1489023	1511966	22943	IslandPick	WP_006687291.1		B8P98_RS07670	1508629	1508985	1	DUF2190 domain-containing protein
1489023	1511966	22943	IslandPick	WP_006687293.1		B8P98_RS07675	1508987	1509433	1	DUF1320 domain-containing protein
1489023	1511966	22943	IslandPick	WP_006687295.1		B8P98_RS07680	1509433	1509897	1	hypothetical protein
1489023	1511966	22943	IslandPick	WP_031626631.1		B8P98_RS07685	1509894	1510148	1	hypothetical protein
1489023	1511966	22943	IslandPick	WP_032195640.1		B8P98_RS07690	1510138	1511565	1	tail protein
1489023	1511966	22943	IslandPick	WP_006687298.1		B8P98_RS07695	1511565	1512086	1	phage major tail tube protein
1513978	1523131	9153	IslandPick	WP_006687302.1		B8P98_RS07715	1512979	1515444	1	phage tail tape measure protein
1513978	1523131	9153	IslandPick	WP_006687304.1		B8P98_RS07720	1515444	1516328	1	hypothetical protein
1513978	1523131	9153	IslandPick	WP_006687305.1		B8P98_RS07725	1516325	1516540	1	bacteriophage tail fiber protein
1513978	1523131	9153	IslandPick	WP_032195639.1		B8P98_RS07730	1516528	1517697	1	bacteriophage regulatory protein
1513978	1523131	9153	IslandPick	WP_006687308.1		B8P98_RS07735	1517697	1518209	1	phage baseplate assembly protein V
1513978	1523131	9153	IslandPick	WP_000859115.1		B8P98_RS07740	1518264	1518611	1	baseplate protein
1513978	1523131	9153	IslandPick	WP_032195637.1		B8P98_RS07745	1518602	1519705	1	baseplate protein
1513978	1523131	9153	IslandPick	WP_006687313.1		B8P98_RS07750	1519698	1520276	1	phage tail protein I
1513978	1523131	9153	IslandPick			B8P98_RS07755	1520279	1520779	1	phage tail protein
1513978	1523131	9153	IslandPick	WP_050485498.1		B8P98_RS07760	1521439	1521621	1	hypothetical protein
1513978	1523131	9153	IslandPick	WP_032195635.1		B8P98_RS07765	1521602	1522033	-1	tail assembly chaperone
1513978	1523131	9153	IslandPick	WP_077757176.1		B8P98_RS07770	1522036	1522419	-1	phage tail protein
1513978	1523131	9153	IslandPick	WP_006686032.1		B8P98_RS07775	1522469	1523050	1	DNA-invertase Hin
1916135	1920718	4583	IslandPick	WP_004203553.1	nifH	B8P98_RS09585	1915882	1916763	-1	nitrogenase iron protein
1916135	1920718	4583	IslandPick	WP_025711189.1	nifJ	B8P98_RS09590	1917167	1920682	1	pyruvate:ferredoxin (flavodoxin) oxidoreductase
1916135	1920718	4583	IslandPick	WP_008804136.1		B8P98_RS09595	1920699	1921007	-1	ArsR family transcriptional regulator
2009819	2015644	5825	IslandPick	WP_095032953.1		B8P98_RS10035	2008677	2009864	1	MFS transporter
2009819	2015644	5825	IslandPick	WP_095032954.1		B8P98_RS10040	2009841	2012615	-1	transcriptional regulator
2009819	2015644	5825	IslandPick	WP_095032955.1		B8P98_RS10045	2012851	2013708	-1	transporter
2009819	2015644	5825	IslandPick	WP_095032956.1		B8P98_RS10050	2013708	2014592	-1	MurR/RpiR family transcriptional regulator
2009819	2015644	5825	IslandPick	WP_095032957.1		B8P98_RS10055	2014669	2015565	1	2-dehydropantoate 2-reductase
2009819	2015644	5825	IslandPick	WP_095033623.1		B8P98_RS10060	2015576	2016298	1	sulfite exporter TauE/SafE family protein
2015665	2019968	4303	IslandPick	WP_095033623.1		B8P98_RS10060	2015576	2016298	1	sulfite exporter TauE/SafE family protein
2015665	2019968	4303	IslandPick	WP_095032958.1		B8P98_RS10065	2017357	2018250	-1	LysR family transcriptional regulator
2015665	2019968	4303	IslandPick	WP_095033624.1		B8P98_RS10070	2018353	2018682	1	hypothetical protein
2015665	2019968	4303	IslandPick			B8P98_RS10075	2019254	2019452	-1	hypothetical protein
2015665	2019968	4303	IslandPick	WP_095032959.1		B8P98_RS10080	2019474	2020403	-1	aromatic alcohol reductase
2411770	2417183	5413	IslandPick	WP_080896727.1		B8P98_RS11990	2412719	2412907	1	hypothetical protein
2411770	2417183	5413	IslandPick	WP_095033051.1	cas3	B8P98_RS11995	2412919	2415534	1	CRISPR-associated helicase Cas3'
2411770	2417183	5413	IslandPick	WP_025712116.1	casA	B8P98_RS12000	2415538	2417061	1	type I-E CRISPR-associated protein Cse1/CasA
2411770	2417183	5413	IslandPick	WP_025712117.1	casB	B8P98_RS12005	2417073	2417639	1	type I-E CRISPR-associated protein Cse2/CasB
2417189	2424252	7063	IslandPick	WP_025712117.1	casB	B8P98_RS12005	2417073	2417639	1	type I-E CRISPR-associated protein Cse2/CasB
2417189	2424252	7063	IslandPick	WP_025712118.1	cas6e	B8P98_RS12010	2417632	2418279	1	type I-E CRISPR-associated protein Cas6/Cse3/CasE
2417189	2424252	7063	IslandPick	WP_025712119.1	cas7e	B8P98_RS12015	2418309	2419343	1	type I-E CRISPR-associated protein Cas7/Cse4/CasC
2417189	2424252	7063	IslandPick	WP_025712120.1	cas5e	B8P98_RS12020	2419356	2420072	1	type I-E CRISPR-associated protein Cas5/CasD
2417189	2424252	7063	IslandPick	WP_025712121.1		B8P98_RS12025	2420072	2420947	1	type I-E CRISPR-associated endonuclease Cas1
2417189	2424252	7063	IslandPick	WP_071993256.1	cas2e	B8P98_RS12030	2420925	2421212	1	type I-E CRISPR-associated endoribonuclease Cas2
2417189	2424252	7063	IslandPick	WP_025712123.1		B8P98_RS12035	2422380	2423495	1	hypothetical protein
2417189	2424252	7063	IslandPick	WP_025712124.1		B8P98_RS12040	2423506	2424189	1	DUF4926 domain-containing protein
2417189	2424252	7063	IslandPick	WP_025712125.1		B8P98_RS12045	2424250	2424621	-1	VOC family protein
2467329	2475308	7979	IslandPick	WP_095033067.1		B8P98_RS12280	2467357	2467881	-1	hypoxanthine phosphoribosyltransferase
2467329	2475308	7979	IslandPick	WP_095033068.1		B8P98_RS12285	2467897	2468523	-1	sugar O-acetyltransferase
2467329	2475308	7979	IslandPick	WP_095033069.1		B8P98_RS12290	2468719	2469849	1	YvcK family protein
2467329	2475308	7979	IslandPick	WP_095033070.1		B8P98_RS12295	2469921	2470904	-1	LacI family transcriptional regulator
2467329	2475308	7979	IslandPick	WP_095033071.1		B8P98_RS12300	2471026	2472198	-1	MFS transporter
2467329	2475308	7979	IslandPick	WP_095033072.1		B8P98_RS12305	2472208	2472978	-1	hypothetical protein
2467329	2475308	7979	IslandPick	WP_095033073.1		B8P98_RS12310	2473078	2473848	1	DeoR/GlpR transcriptional regulator
2467329	2475308	7979	IslandPick	WP_095033074.1		B8P98_RS12315	2473908	2474483	1	XRE family transcriptional regulator
2467329	2475308	7979	IslandPick			B8P98_RS12320	2474770	2475290	-1	IS110 family transposase
2684285	2692166	7881	IslandPick	WP_025711527.1		B8P98_RS13410	2684430	2685710	1	PTS sugar transporter subunit IIC
2684285	2692166	7881	IslandPick	WP_025711526.1		B8P98_RS13415	2685761	2688373	1	alpha-L-rhamnosidase
2684285	2692166	7881	IslandPick	WP_025711525.1		B8P98_RS13420	2688416	2689360	1	AraC family transcriptional regulator
2684285	2692166	7881	IslandPick	WP_025711523.1		B8P98_RS13425	2689547	2690830	1	hypothetical protein
2684285	2692166	7881	IslandPick	WP_025711522.1		B8P98_RS13430	2690863	2691828	1	alpha/beta hydrolase
2684285	2692166	7881	IslandPick	WP_025711521.1		B8P98_RS13435	2691854	2692177	1	PTS sugar transporter subunit IIB
2997250	3012633	15383	IslandPick	WP_074187237.1		B8P98_RS14965	2996125	2997291	1	PTS mannitol transporter subunit IIABC
2997250	3012633	15383	IslandPick	WP_013096884.1		B8P98_RS14970	2997341	2999110	1	recombinase family protein
2997250	3012633	15383	IslandPick	WP_032636790.1		B8P98_RS14975	2999614	2999799	-1	hypothetical protein
2997250	3012633	15383	IslandPick	WP_007890855.1		B8P98_RS14980	2999861	3000430	1	DUF1311 domain-containing protein
2997250	3012633	15383	IslandPick	WP_029464058.1		B8P98_RS14985	3000420	3000788	1	hypothetical protein
2997250	3012633	15383	IslandPick			B8P98_RS14990	3000772	3001367	1	hypothetical protein
2997250	3012633	15383	IslandPick	WP_032730251.1		B8P98_RS14995	3001525	3002214	-1	VIT family protein
2997250	3012633	15383	IslandPick	WP_001004932.1		B8P98_RS15000	3002349	3002930	-1	cytochrome b/b6 domain-containing protein
2997250	3012633	15383	IslandPick	WP_095033165.1		B8P98_RS15005	3003719	3004192	-1	hypothetical protein
2997250	3012633	15383	IslandPick	WP_001198019.1		B8P98_RS15010	3004211	3005149	-1	cation transporter
2997250	3012633	15383	IslandPick	WP_032730990.1		B8P98_RS15015	3005846	3006460	1	serine recombinase
2997250	3012633	15383	IslandPick	WP_032730250.1		B8P98_RS15020	3006722	3008074	-1	SIR2 family protein
2997250	3012633	15383	IslandPick			B8P98_RS15025	3008414	3009409	-1	hypothetical protein
2997250	3012633	15383	IslandPick	WP_095033640.1		B8P98_RS15030	3009378	3009518	1	ABC transporter
2997250	3012633	15383	IslandPick	WP_020806188.1		B8P98_RS15035	3009557	3010537	-1	IS5-like element ISKpn26 family transposase
2997250	3012633	15383	IslandPick	WP_050861828.1		B8P98_RS15040	3011490	3012212	-1	inovirus Gp2 family protein
2997250	3012633	15383	IslandPick	WP_032737661.1		B8P98_RS15045	3012628	3013098	1	hypothetical protein
3341258	3348572	7314	IslandPick	WP_040200296.1		B8P98_RS16660	3339902	3341398	-1	tail protein
3341258	3348572	7314	IslandPick	WP_095033235.1		B8P98_RS16665	3341467	3353448	-1	DUF1983 domain-containing protein
3351156	3359142	7986	IslandPick	WP_095033235.1		B8P98_RS16665	3341467	3353448	-1	DUF1983 domain-containing protein
3351156	3359142	7986	IslandPick	WP_040200292.1		B8P98_RS16670	3353511	3354101	-1	tail assembly protein
3351156	3359142	7986	IslandPick	WP_077256316.1		B8P98_RS16675	3354148	3354831	-1	PDZ domain-containing protein
3351156	3359142	7986	IslandPick	WP_040200289.1		B8P98_RS16680	3354886	3355596	-1	peptidase P60
3351156	3359142	7986	IslandPick	WP_040200287.1		B8P98_RS16685	3355598	3356353	-1	phage minor tail protein L
3351156	3359142	7986	IslandPick	WP_023159871.1		B8P98_RS16690	3356350	3356688	-1	phage tail protein
3351156	3359142	7986	IslandPick	WP_095033236.1		B8P98_RS16695	3356688	3360044	-1	phage tail tape measure protein
3359198	3373532	14334	IslandPick	WP_095033236.1		B8P98_RS16695	3356688	3360044	-1	phage tail tape measure protein
3359198	3373532	14334	IslandPick	WP_071836352.1		B8P98_RS16700	3360044	3360262	-1	hypothetical protein
3359198	3373532	14334	IslandPick	WP_040200283.1		B8P98_RS16705	3360277	3360642	-1	phage tail protein
3359198	3373532	14334	IslandPick	WP_095033237.1		B8P98_RS16710	3360700	3361161	-1	phage tail protein
3359198	3373532	14334	IslandPick	WP_017898997.1		B8P98_RS16715	3361193	3361594	-1	hypothetical protein
3359198	3373532	14334	IslandPick	WP_017880258.1		B8P98_RS16720	3361591	3361980	-1	hypothetical protein
3359198	3373532	14334	IslandPick	WP_014228910.1		B8P98_RS16725	3361961	3362299	-1	head-tail adaptor protein
3359198	3373532	14334	IslandPick	WP_095033238.1		B8P98_RS16730	3362296	3362613	-1	phage gp6-like head-tail connector protein
3359198	3373532	14334	IslandPick	WP_016160673.1		B8P98_RS16735	3362594	3362854	-1	hypothetical protein
3359198	3373532	14334	IslandPick	WP_095033239.1		B8P98_RS16740	3362913	3364199	-1	phage major capsid protein
3359198	3373532	14334	IslandPick	WP_040200280.1		B8P98_RS16745	3364277	3365197	-1	S49 family peptidase
3359198	3373532	14334	IslandPick	WP_040200279.1		B8P98_RS16750	3365234	3366493	-1	phage portal protein
3359198	3373532	14334	IslandPick	WP_017898992.1		B8P98_RS16755	3366493	3366672	-1	hypothetical protein
3359198	3373532	14334	IslandPick	WP_012542167.1		B8P98_RS16760	3366666	3368387	-1	terminase large subunit
3359198	3373532	14334	IslandPick	WP_012542168.1		B8P98_RS16765	3368387	3368821	-1	phage terminase small subunit P27 family
3359198	3373532	14334	IslandPick	WP_023316687.1		B8P98_RS16770	3369070	3369501	-1	hypothetical protein
3359198	3373532	14334	IslandPick	WP_064793022.1		B8P98_RS16775	3369498	3369821	-1	hypothetical protein
3359198	3373532	14334	IslandPick	WP_032440987.1		B8P98_RS16780	3369773	3370135	-1	HNH endonuclease
3359198	3373532	14334	IslandPick	WP_032440986.1		B8P98_RS16785	3370297	3370518	-1	hypothetical protein
3359198	3373532	14334	IslandPick	WP_071838913.1		B8P98_RS16790	3370626	3370814	-1	hypothetical protein
3359198	3373532	14334	IslandPick			B8P98_RS16795	3371322	3371686	-1	hypothetical protein
3359198	3373532	14334	IslandPick	WP_017898986.1		B8P98_RS16800	3371895	3372245	-1	hypothetical protein
3359198	3373532	14334	IslandPick	WP_032439908.1		B8P98_RS16805	3372242	3372739	-1	lysozyme
3359198	3373532	14334	IslandPick	WP_023289178.1		B8P98_RS16810	3372717	3372986	-1	hypothetical protein
3377728	3381900	4172	IslandPick	WP_023316680.1		B8P98_RS16850	3377667	3377900	-1	DinI family protein
3377728	3381900	4172	IslandPick	WP_023316679.1		B8P98_RS16855	3378368	3379414	1	hypothetical protein
3377728	3381900	4172	IslandPick	WP_023316678.1		B8P98_RS16860	3379763	3381253	-1	hypothetical protein
3377728	3381900	4172	IslandPick	WP_023316677.1		B8P98_RS16865	3381253	3382905	-1	hypothetical protein
3422745	3431897	9152	IslandPick	WP_095033651.1		B8P98_RS17135	3422731	3422853	1	glucosamine-6-phosphate deaminase
3422745	3431897	9152	IslandPick	WP_006686032.1		B8P98_RS17140	3422823	3423404	-1	DNA-invertase Hin
3422745	3431897	9152	IslandPick	WP_077757176.1		B8P98_RS17145	3423454	3423837	1	phage tail protein
3422745	3431897	9152	IslandPick	WP_032195635.1		B8P98_RS17150	3423840	3424271	1	tail assembly chaperone
3422745	3431897	9152	IslandPick	WP_050485498.1		B8P98_RS17155	3424252	3424434	-1	hypothetical protein
3422745	3431897	9152	IslandPick			B8P98_RS17160	3425094	3425594	-1	phage tail protein
3422745	3431897	9152	IslandPick	WP_006687313.1		B8P98_RS17165	3425597	3426175	-1	phage tail protein I
3422745	3431897	9152	IslandPick	WP_032195637.1		B8P98_RS17170	3426168	3427271	-1	baseplate protein
3422745	3431897	9152	IslandPick	WP_000859115.1		B8P98_RS17175	3427262	3427609	-1	baseplate protein
3422745	3431897	9152	IslandPick	WP_006687308.1		B8P98_RS17180	3427664	3428176	-1	phage baseplate assembly protein V
3422745	3431897	9152	IslandPick	WP_032195639.1		B8P98_RS17185	3428176	3429345	-1	bacteriophage regulatory protein
3422745	3431897	9152	IslandPick	WP_006687305.1		B8P98_RS17190	3429333	3429548	-1	bacteriophage tail fiber protein
3422745	3431897	9152	IslandPick	WP_006687304.1		B8P98_RS17195	3429545	3430429	-1	hypothetical protein
3422745	3431897	9152	IslandPick	WP_006687302.1		B8P98_RS17200	3430429	3432894	-1	phage tail tape measure protein
3433909	3456859	22950	IslandPick	WP_006687298.1		B8P98_RS17220	3433787	3434308	-1	phage major tail tube protein
3433909	3456859	22950	IslandPick	WP_032195640.1		B8P98_RS17225	3434308	3435735	-1	tail protein
3433909	3456859	22950	IslandPick	WP_031626631.1		B8P98_RS17230	3435725	3435979	-1	hypothetical protein
3433909	3456859	22950	IslandPick	WP_006687295.1		B8P98_RS17235	3435976	3436440	-1	hypothetical protein
3433909	3456859	22950	IslandPick	WP_006687293.1		B8P98_RS17240	3436440	3436886	-1	DUF1320 domain-containing protein
3433909	3456859	22950	IslandPick	WP_006687291.1		B8P98_RS17245	3436888	3437244	-1	DUF2190 domain-containing protein
3433909	3456859	22950	IslandPick	WP_006687289.1		B8P98_RS17250	3437255	3438208	-1	hypothetical protein
3433909	3456859	22950	IslandPick	WP_032195641.1		B8P98_RS17255	3438222	3439319	-1	hypothetical protein
3433909	3456859	22950	IslandPick	WP_000135510.1		B8P98_RS17260	3439534	3439992	-1	phage virion morphogenesis protein
3433909	3456859	22950	IslandPick	WP_006687285.1		B8P98_RS17265	3439995	3440816	-1	phage head morphogenesis protein
3433909	3456859	22950	IslandPick	WP_006687283.1		B8P98_RS17270	3440797	3442293	-1	DUF935 domain-containing protein
3433909	3456859	22950	IslandPick	WP_000080258.1		B8P98_RS17275	3442293	3443816	-1	hypothetical protein
3433909	3456859	22950	IslandPick	WP_000124057.1		B8P98_RS17280	3443813	3444358	-1	DUF3486 domain-containing protein
3433909	3456859	22950	IslandPick	WP_000227551.1		B8P98_RS17285	3444358	3444669	-1	hypothetical protein
3433909	3456859	22950	IslandPick	WP_000175096.1		B8P98_RS17290	3444662	3444994	-1	hypothetical protein
3433909	3456859	22950	IslandPick	WP_006687276.1		B8P98_RS17295	3444991	3445644	-1	lipoprotein
3433909	3456859	22950	IslandPick	WP_006687274.1		B8P98_RS17300	3445634	3446371	-1	lytic transglycosylase domain-containing protein
3433909	3456859	22950	IslandPick	WP_000793140.1		B8P98_RS17305	3446371	3446721	-1	membrane protein
3433909	3456859	22950	IslandPick	WP_000664222.1		B8P98_RS17310	3446969	3447739	1	restriction endonuclease subunit M
3433909	3456859	22950	IslandPick	WP_001569386.1		B8P98_RS17315	3447787	3448320	-1	hypothetical protein
3433909	3456859	22950	IslandPick	WP_021544473.1		B8P98_RS17320	3448356	3448766	-1	XRE family transcriptional regulator
3433909	3456859	22950	IslandPick	WP_001041677.1		B8P98_RS17325	3448855	3449079	1	hypothetical protein
3433909	3456859	22950	IslandPick	WP_000042842.1		B8P98_RS17330	3449076	3449381	1	IclR family transcriptional regulator
3433909	3456859	22950	IslandPick	WP_006687266.1		B8P98_RS17335	3449391	3450299	1	DUF3102 domain-containing protein
3433909	3456859	22950	IslandPick	WP_011410680.1		B8P98_RS17340	3450303	3452072	1	integrase
3433909	3456859	22950	IslandPick	WP_032195642.1		B8P98_RS17345	3452083	3453249	1	phage-like protein
3433909	3456859	22950	IslandPick	WP_000835317.1		B8P98_RS17350	3453252	3453521	1	hypothetical protein
3433909	3456859	22950	IslandPick	WP_000005725.1		B8P98_RS17355	3453539	3454150	1	DUF3164 domain-containing protein
3433909	3456859	22950	IslandPick	WP_001569384.1		B8P98_RS17360	3454229	3454417	1	hypothetical protein
3433909	3456859	22950	IslandPick			B8P98_RS17365	3454414	3454685	1	hypothetical protein
3433909	3456859	22950	IslandPick	WP_001569383.1		B8P98_RS17370	3454701	3454997	1	hypothetical protein
3433909	3456859	22950	IslandPick	WP_001135926.1		B8P98_RS17375	3454984	3455673	1	DUF2786 domain-containing protein
3433909	3456859	22950	IslandPick	WP_000967768.1		B8P98_RS17380	3455670	3455885	1	hypothetical protein
3433909	3456859	22950	IslandPick			B8P98_RS17385	3455875	3456325	1	hypothetical protein
3433909	3456859	22950	IslandPick	WP_001281697.1		B8P98_RS17390	3456300	3456689	1	DNA-binding protein
3774513	3778519	4006	IslandPick	WP_095033654.1		B8P98_RS18935	3774392	3774634	-1	DNA polymerase V
3774513	3778519	4006	IslandPick	WP_095033296.1		B8P98_RS18940	3774835	3775317	1	hypothetical protein
3774513	3778519	4006	IslandPick	WP_095033297.1		B8P98_RS18945	3775350	3775544	-1	hypothetical protein
3774513	3778519	4006	IslandPick			B8P98_RS18950	3777113	3777637	-1	hypothetical protein
3774513	3778519	4006	IslandPick	WP_095033298.1		B8P98_RS18955	3777661	3778239	-1	tail fiber assembly protein
3774513	3778519	4006	IslandPick	WP_095033299.1		B8P98_RS18960	3778239	3779024	-1	phage tail protein
3783163	3799787	16624	IslandPick	WP_095033305.1		B8P98_RS18995	3782870	3783931	-1	hypothetical protein
3783163	3799787	16624	IslandPick	WP_095033306.1		B8P98_RS19000	3783934	3784236	-1	hypothetical protein
3783163	3799787	16624	IslandPick	WP_095033307.1		B8P98_RS19005	3784237	3784812	-1	hypothetical protein
3783163	3799787	16624	IslandPick	WP_095033308.1		B8P98_RS19010	3784812	3786734	-1	hypothetical protein
3783163	3799787	16624	IslandPick	WP_032409090.1		B8P98_RS19015	3786724	3786876	-1	hypothetical protein
3783163	3799787	16624	IslandPick	WP_095033309.1		B8P98_RS19020	3786912	3787370	-1	hypothetical protein
3783163	3799787	16624	IslandPick	WP_095033310.1		B8P98_RS19025	3787374	3787817	-1	DUF3277 domain-containing protein
3783163	3799787	16624	IslandPick	WP_095033311.1		B8P98_RS19030	3787828	3788958	-1	DUF3383 domain-containing protein
3783163	3799787	16624	IslandPick	WP_095033655.1		B8P98_RS19035	3788962	3789402	-1	hypothetical protein
3783163	3799787	16624	IslandPick	WP_095033312.1		B8P98_RS19040	3789497	3789883	-1	head-tail adaptor
3783163	3799787	16624	IslandPick	WP_095033313.1		B8P98_RS19045	3789883	3790386	-1	hypothetical protein
3783163	3799787	16624	IslandPick	WP_095033314.1		B8P98_RS19050	3790383	3790793	-1	DUF4054 domain-containing protein
3783163	3799787	16624	IslandPick	WP_095033315.1		B8P98_RS19055	3790762	3791118	-1	hypothetical protein
3783163	3799787	16624	IslandPick	WP_095033316.1		B8P98_RS19060	3791166	3792113	-1	DUF2184 domain-containing protein
3783163	3799787	16624	IslandPick	WP_095033317.1		B8P98_RS19065	3792124	3792627	-1	hypothetical protein
3783163	3799787	16624	IslandPick	WP_095033318.1		B8P98_RS19070	3792639	3793922	-1	DUF2213 domain-containing protein
3783163	3799787	16624	IslandPick	WP_095033656.1		B8P98_RS19075	3794184	3794732	-1	hypothetical protein
3783163	3799787	16624	IslandPick	WP_095033319.1		B8P98_RS19080	3794788	3796257	-1	DUF1073 domain-containing protein
3783163	3799787	16624	IslandPick	WP_095033320.1		B8P98_RS19085	3796259	3797875	-1	TerL protein
3783163	3799787	16624	IslandPick	WP_095033321.1		B8P98_RS19090	3798084	3798557	-1	DUF2280 domain-containing protein
3783163	3799787	16624	IslandPick	WP_095033322.1		B8P98_RS19095	3798589	3799224	-1	hypothetical protein
3783163	3799787	16624	IslandPick	WP_095033323.1		B8P98_RS19100	3799386	3799673	1	hypothetical protein
3783163	3799787	16624	IslandPick	WP_095033324.1		B8P98_RS19105	3799704	3800165	-1	lysis protein
3807650	3814773	7123	IslandPick	WP_095033338.1		B8P98_RS19180	3806876	3807661	-1	hypothetical protein
3807650	3814773	7123	IslandPick	WP_072046559.1		B8P98_RS19185	3807654	3807866	-1	hypothetical protein
3807650	3814773	7123	IslandPick	WP_095033339.1		B8P98_RS19190	3807863	3808171	-1	hypothetical protein
3807650	3814773	7123	IslandPick	WP_095033340.1		B8P98_RS19195	3808285	3809379	-1	hypothetical protein
3807650	3814773	7123	IslandPick	WP_095033341.1		B8P98_RS19200	3809376	3809630	-1	hypothetical protein
3807650	3814773	7123	IslandPick	WP_095033342.1		B8P98_RS19205	3809645	3810058	-1	hypothetical protein
3807650	3814773	7123	IslandPick	WP_095033343.1		B8P98_RS19210	3810058	3810327	-1	hypothetical protein
3807650	3814773	7123	IslandPick	WP_095033344.1		B8P98_RS19215	3810377	3810883	1	helix-turn-helix domain-containing protein
3807650	3814773	7123	IslandPick	WP_095033345.1		B8P98_RS19220	3811470	3811763	1	hypothetical protein
3807650	3814773	7123	IslandPick	WP_095033346.1		B8P98_RS19225	3812058	3812276	1	hypothetical protein
3807650	3814773	7123	IslandPick	WP_095033347.1		B8P98_RS19230	3812282	3812506	1	hypothetical protein
3807650	3814773	7123	IslandPick	WP_049099375.1		B8P98_RS19235	3812503	3812898	1	hypothetical protein
3807650	3814773	7123	IslandPick	WP_095033348.1		B8P98_RS19240	3812876	3813187	1	hypothetical protein
3807650	3814773	7123	IslandPick	WP_095033349.1		B8P98_RS19245	3813283	3813498	1	hypothetical protein
3807650	3814773	7123	IslandPick	WP_095033350.1		B8P98_RS19250	3813498	3814784	1	DUF3596 domain-containing protein
4110382	4133326	22944	IslandPick			B8P98_RS20745	4110090	4110383	1	carbohydrate kinase
4110382	4133326	22944	IslandPick	WP_001281697.1		B8P98_RS20750	4110544	4110933	-1	DNA-binding protein
4110382	4133326	22944	IslandPick			B8P98_RS20755	4110908	4111358	-1	hypothetical protein
4110382	4133326	22944	IslandPick	WP_000967768.1		B8P98_RS20760	4111348	4111563	-1	hypothetical protein
4110382	4133326	22944	IslandPick	WP_001135926.1		B8P98_RS20765	4111560	4112249	-1	DUF2786 domain-containing protein
4110382	4133326	22944	IslandPick	WP_001569383.1		B8P98_RS20770	4112236	4112532	-1	hypothetical protein
4110382	4133326	22944	IslandPick			B8P98_RS20775	4112548	4112819	-1	hypothetical protein
4110382	4133326	22944	IslandPick	WP_001569384.1		B8P98_RS20780	4112816	4113004	-1	hypothetical protein
4110382	4133326	22944	IslandPick	WP_000005725.1		B8P98_RS20785	4113083	4113694	-1	DUF3164 domain-containing protein
4110382	4133326	22944	IslandPick	WP_000835317.1		B8P98_RS20790	4113712	4113981	-1	hypothetical protein
4110382	4133326	22944	IslandPick	WP_032195642.1		B8P98_RS20795	4113984	4115150	-1	phage-like protein
4110382	4133326	22944	IslandPick	WP_011410680.1		B8P98_RS20800	4115161	4116930	-1	integrase
4110382	4133326	22944	IslandPick	WP_006687266.1		B8P98_RS20805	4116934	4117842	-1	DUF3102 domain-containing protein
4110382	4133326	22944	IslandPick	WP_000042842.1		B8P98_RS20810	4117852	4118157	-1	IclR family transcriptional regulator
4110382	4133326	22944	IslandPick	WP_001041677.1		B8P98_RS20815	4118154	4118378	-1	hypothetical protein
4110382	4133326	22944	IslandPick	WP_021544473.1		B8P98_RS20820	4118467	4118877	1	XRE family transcriptional regulator
4110382	4133326	22944	IslandPick	WP_001569386.1		B8P98_RS20825	4118913	4119446	1	hypothetical protein
4110382	4133326	22944	IslandPick	WP_000664222.1		B8P98_RS20830	4119494	4120264	-1	restriction endonuclease subunit M
4110382	4133326	22944	IslandPick	WP_000793140.1		B8P98_RS20835	4120512	4120862	1	membrane protein
4110382	4133326	22944	IslandPick	WP_006687274.1		B8P98_RS20840	4120862	4121599	1	lytic transglycosylase domain-containing protein
4110382	4133326	22944	IslandPick	WP_006687276.1		B8P98_RS20845	4121589	4122242	1	lipoprotein
4110382	4133326	22944	IslandPick	WP_000175096.1		B8P98_RS20850	4122239	4122571	1	hypothetical protein
4110382	4133326	22944	IslandPick	WP_000227551.1		B8P98_RS20855	4122564	4122875	1	hypothetical protein
4110382	4133326	22944	IslandPick	WP_000124057.1		B8P98_RS20860	4122875	4123420	1	DUF3486 domain-containing protein
4110382	4133326	22944	IslandPick	WP_000080258.1		B8P98_RS20865	4123417	4124940	1	hypothetical protein
4110382	4133326	22944	IslandPick	WP_006687283.1		B8P98_RS20870	4124940	4126436	1	DUF935 domain-containing protein
4110382	4133326	22944	IslandPick	WP_006687285.1		B8P98_RS20875	4126417	4127238	1	phage head morphogenesis protein
4110382	4133326	22944	IslandPick	WP_000135510.1		B8P98_RS20880	4127241	4127699	1	phage virion morphogenesis protein
4110382	4133326	22944	IslandPick	WP_032195641.1		B8P98_RS20885	4127914	4129011	1	hypothetical protein
4110382	4133326	22944	IslandPick	WP_006687289.1		B8P98_RS20890	4129025	4129978	1	hypothetical protein
4110382	4133326	22944	IslandPick	WP_006687291.1		B8P98_RS20895	4129989	4130345	1	DUF2190 domain-containing protein
4110382	4133326	22944	IslandPick	WP_006687293.1		B8P98_RS20900	4130347	4130793	1	DUF1320 domain-containing protein
4110382	4133326	22944	IslandPick	WP_006687295.1		B8P98_RS20905	4130793	4131257	1	hypothetical protein
4110382	4133326	22944	IslandPick	WP_031626631.1		B8P98_RS20910	4131254	4131508	1	hypothetical protein
4110382	4133326	22944	IslandPick	WP_032195640.1		B8P98_RS20915	4131498	4132925	1	tail protein
4110382	4133326	22944	IslandPick	WP_006687298.1		B8P98_RS20920	4132925	4133446	1	phage major tail tube protein
4135337	4144491	9154	IslandPick	WP_006687302.1		B8P98_RS20940	4134339	4136804	1	phage tail tape measure protein
4135337	4144491	9154	IslandPick	WP_006687304.1		B8P98_RS20945	4136804	4137688	1	hypothetical protein
4135337	4144491	9154	IslandPick	WP_006687305.1		B8P98_RS20950	4137685	4137900	1	bacteriophage tail fiber protein
4135337	4144491	9154	IslandPick	WP_032195639.1		B8P98_RS20955	4137888	4139057	1	bacteriophage regulatory protein
4135337	4144491	9154	IslandPick	WP_006687308.1		B8P98_RS20960	4139057	4139569	1	phage baseplate assembly protein V
4135337	4144491	9154	IslandPick	WP_000859115.1		B8P98_RS20965	4139624	4139971	1	baseplate protein
4135337	4144491	9154	IslandPick	WP_032195637.1		B8P98_RS20970	4139962	4141065	1	baseplate protein
4135337	4144491	9154	IslandPick	WP_006687313.1		B8P98_RS20975	4141058	4141636	1	phage tail protein I
4135337	4144491	9154	IslandPick			B8P98_RS20980	4141639	4142139	1	phage tail protein
4135337	4144491	9154	IslandPick	WP_050485498.1		B8P98_RS20985	4142799	4142981	1	hypothetical protein
4135337	4144491	9154	IslandPick	WP_032195635.1		B8P98_RS20990	4142962	4143393	-1	tail assembly chaperone
4135337	4144491	9154	IslandPick	WP_077757176.1		B8P98_RS20995	4143396	4143779	-1	phage tail protein
4135337	4144491	9154	IslandPick	WP_006686032.1		B8P98_RS21000	4143829	4144410	1	DNA-invertase Hin
4135337	4144491	9154	IslandPick			B8P98_RS21005	4144485	4145027	-1	myo-inosose-2 dehydratase
4542878	4552191	9313	IslandPick	WP_064144630.1		B8P98_RS22975	4543092	4543400	-1	DUF3892 domain-containing protein
4542878	4552191	9313	IslandPick	WP_095033433.1		B8P98_RS22980	4543568	4543927	1	hypothetical protein
4542878	4552191	9313	IslandPick	WP_095033434.1		B8P98_RS22985	4544084	4545133	1	DUF4238 domain-containing protein
4542878	4552191	9313	IslandPick	WP_095033435.1		B8P98_RS22990	4545159	4545791	-1	hypothetical protein
4542878	4552191	9313	IslandPick	WP_095033436.1		B8P98_RS22995	4546082	4547938	-1	hypothetical protein
4542878	4552191	9313	IslandPick	WP_095033437.1		B8P98_RS23000	4547935	4548417	-1	hypothetical protein
4542878	4552191	9313	IslandPick	WP_095033438.1		B8P98_RS23005	4548438	4549121	-1	hypothetical protein
4542878	4552191	9313	IslandPick	WP_095033439.1		B8P98_RS23010	4550301	4552061	1	RNA-directed DNA polymerase
4554739	4560666	5927	IslandPick	WP_095033441.1		B8P98_RS23020	4553066	4555195	-1	DUF927 domain-containing protein
4554739	4560666	5927	IslandPick	WP_095033442.1		B8P98_RS23025	4555192	4555563	-1	hypothetical protein
4554739	4560666	5927	IslandPick	WP_095033443.1		B8P98_RS23030	4555556	4555753	-1	hypothetical protein
4554739	4560666	5927	IslandPick	WP_064377760.1		B8P98_RS23035	4555746	4556024	-1	hypothetical protein
4554739	4560666	5927	IslandPick	WP_064377759.1		B8P98_RS23040	4556017	4556217	-1	hypothetical protein
4554739	4560666	5927	IslandPick	WP_064377773.1		B8P98_RS23045	4556210	4556422	-1	hypothetical protein
4554739	4560666	5927	IslandPick	WP_064158208.1		B8P98_RS23050	4556619	4556804	1	hypothetical protein
4554739	4560666	5927	IslandPick	WP_095033444.1		B8P98_RS23055	4557174	4557791	-1	antirepressor protein
4554739	4560666	5927	IslandPick	WP_053289919.1		B8P98_RS23060	4557930	4558214	-1	AlpA family phage regulatory protein
4554739	4560666	5927	IslandPick	WP_095033445.1		B8P98_RS23065	4558311	4558700	-1	hypothetical protein
4554739	4560666	5927	IslandPick	WP_053289921.1		B8P98_RS23070	4559243	4560469	-1	DUF4102 domain-containing protein
4880750	4886930	6180	IslandPick	WP_080924960.1		B8P98_RS24590	4880490	4881011	-1	DUF2778 domain-containing protein
4880750	4886930	6180	IslandPick			B8P98_RS24595	4881261	4881711	-1	restriction endonuclease
4880750	4886930	6180	IslandPick	WP_080924961.1		B8P98_RS24600	4881923	4882843	1	HrgA protein
4880750	4886930	6180	IslandPick	WP_087806324.1		B8P98_RS24605	4882955	4886053	-1	type I restriction endonuclease subunit R
4880750	4886930	6180	IslandPick	WP_080924963.1		B8P98_RS24610	4886077	4887279	-1	anticodon nuclease
