# Supplementary material for: A Possible Recently Identified Evolutionary Strategy Using Membrane-Bound Vesicle Transfer of Genetic Material to Induce Bacterial Resistance, Virulence and Pathogenicity in Klebsiella oxytoca
Source: Int J Mol Sci. 2026 Jan 19;27(2):988. doi: 10.3390/ijms27020988 (PMC12842022; doi:10.3390/ijms27020988)
Supplement: Supplementary file 1 [file ijms-27-00988-s001.zip › Table supplementary 9..xlsx]

## Sheet: Annotations K. pneumoniae
Table S9. Functional and Virulence Annotations of K. pneumoniae Genes Identified by RGI, PATRIC, PAG, VFDB, and Victors Databases
RGI, CARD: Identification of microbial resistance genes
BLAST, Victors: Virulence factors
PAG: Genes associated with pathogens
Protein ID	Type	Source
WP_004146394.1	PAG	Pathogen-associated genes analysis (2014)
WP_004146394.1	PAG	Pathogen-associated genes analysis (2014)
WP_004146394.1	PAG	Pathogen-associated genes analysis (2014)
WP_004152609.1	PAG	Pathogen-associated genes analysis (2014)
WP_004152609.1	PAG	Pathogen-associated genes analysis (2014)
WP_004152609.1	PAG	Pathogen-associated genes analysis (2014)
WP_004152609.1	PAG	Pathogen-associated genes analysis (2014)
WP_004152609.1	PAG	Pathogen-associated genes analysis (2014)
WP_004152609.1	PAG	Pathogen-associated genes analysis (2014)
WP_004152609.1	PAG	Pathogen-associated genes analysis (2014)
WP_004152609.1	PAG	Pathogen-associated genes analysis (2014)
WP_004152609.1	PAG	Pathogen-associated genes analysis (2014)
WP_004152609.1	PAG	Pathogen-associated genes analysis (2014)
WP_004152609.1	PAG	Pathogen-associated genes analysis (2014)
WP_004150967.1	PAG	Pathogen-associated genes analysis (2014)
WP_004152609.1	PAG	Pathogen-associated genes analysis (2014)
WP_004150967.1	PAG	Pathogen-associated genes analysis (2014)
WP_004152609.1	PAG	Pathogen-associated genes analysis (2014)
WP_004150967.1	PAG	Pathogen-associated genes analysis (2014)
WP_004152609.1	PAG	Pathogen-associated genes analysis (2014)
WP_004150967.1	PAG	Pathogen-associated genes analysis (2014)
WP_004152609.1	PAG	Pathogen-associated genes analysis (2014)
WP_004150967.1	PAG	Pathogen-associated genes analysis (2014)
WP_002915978.1	PAG	Pathogen-associated genes analysis (2014)
WP_004150967.1	PAG	Pathogen-associated genes analysis (2014)
WP_002915978.1	PAG	Pathogen-associated genes analysis (2014)
WP_004150967.1	PAG	Pathogen-associated genes analysis (2014)
WP_002915978.1	PAG	Pathogen-associated genes analysis (2014)
WP_004150967.1	PAG	Pathogen-associated genes analysis (2014)
WP_002915978.1	PAG	Pathogen-associated genes analysis (2014)
WP_004150967.1	PAG	Pathogen-associated genes analysis (2014)
WP_004150967.1	PAG	Pathogen-associated genes analysis (2014)
WP_004150967.1	PAG	Pathogen-associated genes analysis (2014)
WP_004150967.1	PAG	Pathogen-associated genes analysis (2014)
WP_004150967.1	PAG	Pathogen-associated genes analysis (2014)
WP_004146230.1	PAG	Pathogen-associated genes analysis (2014)
WP_004150967.1	PAG	Pathogen-associated genes analysis (2014)
WP_004146230.1	PAG	Pathogen-associated genes analysis (2014)
WP_004146230.1	PAG	Pathogen-associated genes analysis (2014)
WP_004146230.1	PAG	Pathogen-associated genes analysis (2014)
WP_004146230.1	PAG	Pathogen-associated genes analysis (2014)
WP_004146394.1	PAG	Pathogen-associated genes analysis (2014)
WP_004146230.1	PAG	Pathogen-associated genes analysis (2014)
WP_004146394.1	PAG	Pathogen-associated genes analysis (2014)
WP_004146230.1	PAG	Pathogen-associated genes analysis (2014)
WP_004146394.1	PAG	Pathogen-associated genes analysis (2014)
WP_004146394.1	PAG	Pathogen-associated genes analysis (2014)
WP_004146394.1	PAG	Pathogen-associated genes analysis (2014)
WP_004152609.1	PAG	Pathogen-associated genes analysis (2014)
WP_004152609.1	PAG	Pathogen-associated genes analysis (2014)
WP_004152609.1	PAG	Pathogen-associated genes analysis (2014)
WP_004152609.1	PAG	Pathogen-associated genes analysis (2014)
WP_004152609.1	PAG	Pathogen-associated genes analysis (2014)
WP_004152609.1	PAG	Pathogen-associated genes analysis (2014)
WP_004152609.1	PAG	Pathogen-associated genes analysis (2014)
WP_004152609.1	PAG	Pathogen-associated genes analysis (2014)
WP_004152609.1	PAG	Pathogen-associated genes analysis (2014)
WP_004152609.1	PAG	Pathogen-associated genes analysis (2014)
WP_004152609.1	PAG	Pathogen-associated genes analysis (2014)
WP_004150967.1	PAG	Pathogen-associated genes analysis (2014)
WP_004152609.1	PAG	Pathogen-associated genes analysis (2014)
WP_004150967.1	PAG	Pathogen-associated genes analysis (2014)
WP_004152609.1	PAG	Pathogen-associated genes analysis (2014)
WP_004150967.1	PAG	Pathogen-associated genes analysis (2014)
WP_004152609.1	PAG	Pathogen-associated genes analysis (2014)
WP_004150967.1	PAG	Pathogen-associated genes analysis (2014)
WP_004152609.1	PAG	Pathogen-associated genes analysis (2014)
WP_004150967.1	PAG	Pathogen-associated genes analysis (2014)
WP_002915978.1	PAG	Pathogen-associated genes analysis (2014)
WP_004150967.1	PAG	Pathogen-associated genes analysis (2014)
WP_002915978.1	PAG	Pathogen-associated genes analysis (2014)
WP_004150967.1	PAG	Pathogen-associated genes analysis (2014)
WP_002915978.1	PAG	Pathogen-associated genes analysis (2014)
WP_004150967.1	PAG	Pathogen-associated genes analysis (2014)
WP_002915978.1	PAG	Pathogen-associated genes analysis (2014)
WP_004150967.1	PAG	Pathogen-associated genes analysis (2014)
WP_004150967.1	PAG	Pathogen-associated genes analysis (2014)
WP_004150967.1	PAG	Pathogen-associated genes analysis (2014)
WP_004150967.1	PAG	Pathogen-associated genes analysis (2014)
WP_004150967.1	PAG	Pathogen-associated genes analysis (2014)
WP_004150967.1	PAG	Pathogen-associated genes analysis (2014)
WP_004146230.1	PAG	Pathogen-associated genes analysis (2014)
WP_004150967.1	PAG	Pathogen-associated genes analysis (2014)
WP_004146230.1	PAG	Pathogen-associated genes analysis (2014)
WP_004146230.1	PAG	Pathogen-associated genes analysis (2014)
WP_004146230.1	PAG	Pathogen-associated genes analysis (2014)
WP_004146394.1	PAG	Pathogen-associated genes analysis (2014)
WP_004146230.1	PAG	Pathogen-associated genes analysis (2014)
WP_004146394.1	PAG	Pathogen-associated genes analysis (2014)
WP_004146230.1	PAG	Pathogen-associated genes analysis (2014)
WP_004146394.1	PAG	Pathogen-associated genes analysis (2014)
WP_004146394.1	PAG	Pathogen-associated genes analysis (2014)
WP_004146394.1	PAG	Pathogen-associated genes analysis (2014)
WP_004146394.1	PAG	Pathogen-associated genes analysis (2014)
WP_004152609.1	PAG	Pathogen-associated genes analysis (2014)
WP_004152609.1	PAG	Pathogen-associated genes analysis (2014)
WP_004152609.1	PAG	Pathogen-associated genes analysis (2014)
WP_004152609.1	PAG	Pathogen-associated genes analysis (2014)
WP_004152609.1	PAG	Pathogen-associated genes analysis (2014)
WP_004152609.1	PAG	Pathogen-associated genes analysis (2014)
WP_004152609.1	PAG	Pathogen-associated genes analysis (2014)
WP_004152609.1	PAG	Pathogen-associated genes analysis (2014)
WP_004152609.1	PAG	Pathogen-associated genes analysis (2014)
WP_004152609.1	PAG	Pathogen-associated genes analysis (2014)
WP_004152609.1	PAG	Pathogen-associated genes analysis (2014)
WP_004152609.1	PAG	Pathogen-associated genes analysis (2014)
WP_004152609.1	PAG	Pathogen-associated genes analysis (2014)
WP_004150967.1	PAG	Pathogen-associated genes analysis (2014)
WP_004152609.1	PAG	Pathogen-associated genes analysis (2014)
WP_004150967.1	PAG	Pathogen-associated genes analysis (2014)
WP_004152609.1	PAG	Pathogen-associated genes analysis (2014)
WP_004150967.1	PAG	Pathogen-associated genes analysis (2014)
WP_004152609.1	PAG	Pathogen-associated genes analysis (2014)
WP_004150967.1	PAG	Pathogen-associated genes analysis (2014)
WP_002915978.1	PAG	Pathogen-associated genes analysis (2014)
WP_004150967.1	PAG	Pathogen-associated genes analysis (2014)
WP_002915978.1	PAG	Pathogen-associated genes analysis (2014)
WP_004150967.1	PAG	Pathogen-associated genes analysis (2014)
WP_002915978.1	PAG	Pathogen-associated genes analysis (2014)
WP_004150967.1	PAG	Pathogen-associated genes analysis (2014)
WP_002915978.1	PAG	Pathogen-associated genes analysis (2014)
WP_004150967.1	PAG	Pathogen-associated genes analysis (2014)
WP_002915978.1	PAG	Pathogen-associated genes analysis (2014)
WP_004150967.1	PAG	Pathogen-associated genes analysis (2014)
WP_004150967.1	PAG	Pathogen-associated genes analysis (2014)
WP_004150967.1	PAG	Pathogen-associated genes analysis (2014)
WP_004150967.1	PAG	Pathogen-associated genes analysis (2014)
WP_004150967.1	PAG	Pathogen-associated genes analysis (2014)
WP_004146230.1	PAG	Pathogen-associated genes analysis (2014)
WP_004150967.1	PAG	Pathogen-associated genes analysis (2014)
WP_004146230.1	PAG	Pathogen-associated genes analysis (2014)
WP_004146230.1	PAG	Pathogen-associated genes analysis (2014)
WP_004146230.1	PAG	Pathogen-associated genes analysis (2014)
WP_004146394.1	PAG	Pathogen-associated genes analysis (2014)
WP_004146230.1	PAG	Pathogen-associated genes analysis (2014)
WP_004146394.1	PAG	Pathogen-associated genes analysis (2014)
WP_004146230.1	PAG	Pathogen-associated genes analysis (2014)
WP_004146394.1	PAG	Pathogen-associated genes analysis (2014)
WP_004146394.1	PAG	Pathogen-associated genes analysis (2014)
WP_004146394.1	PAG	Pathogen-associated genes analysis (2014)
WP_004146394.1	PAG	Pathogen-associated genes analysis (2014)
WP_004152609.1	PAG	Pathogen-associated genes analysis (2014)
WP_004152609.1	PAG	Pathogen-associated genes analysis (2014)
WP_004152609.1	PAG	Pathogen-associated genes analysis (2014)
WP_004152609.1	PAG	Pathogen-associated genes analysis (2014)
WP_004152609.1	PAG	Pathogen-associated genes analysis (2014)
WP_004152609.1	PAG	Pathogen-associated genes analysis (2014)
WP_004152609.1	PAG	Pathogen-associated genes analysis (2014)
WP_004152609.1	PAG	Pathogen-associated genes analysis (2014)
WP_004152609.1	PAG	Pathogen-associated genes analysis (2014)
WP_004152609.1	PAG	Pathogen-associated genes analysis (2014)
WP_004152609.1	PAG	Pathogen-associated genes analysis (2014)
WP_004152609.1	PAG	Pathogen-associated genes analysis (2014)
WP_004150967.1	PAG	Pathogen-associated genes analysis (2014)
WP_004152609.1	PAG	Pathogen-associated genes analysis (2014)
WP_004150967.1	PAG	Pathogen-associated genes analysis (2014)
WP_004152609.1	PAG	Pathogen-associated genes analysis (2014)
WP_004150967.1	PAG	Pathogen-associated genes analysis (2014)
WP_004152609.1	PAG	Pathogen-associated genes analysis (2014)
WP_004150967.1	PAG	Pathogen-associated genes analysis (2014)
WP_004152609.1	PAG	Pathogen-associated genes analysis (2014)
WP_004150967.1	PAG	Pathogen-associated genes analysis (2014)
WP_002915978.1	PAG	Pathogen-associated genes analysis (2014)
WP_004150967.1	PAG	Pathogen-associated genes analysis (2014)
WP_002915978.1	PAG	Pathogen-associated genes analysis (2014)
WP_004150967.1	PAG	Pathogen-associated genes analysis (2014)
WP_002915978.1	PAG	Pathogen-associated genes analysis (2014)
WP_004150967.1	PAG	Pathogen-associated genes analysis (2014)
WP_002915978.1	PAG	Pathogen-associated genes analysis (2014)
WP_004150967.1	PAG	Pathogen-associated genes analysis (2014)
WP_004150967.1	PAG	Pathogen-associated genes analysis (2014)
WP_004150967.1	PAG	Pathogen-associated genes analysis (2014)
WP_004150967.1	PAG	Pathogen-associated genes analysis (2014)
WP_004150967.1	PAG	Pathogen-associated genes analysis (2014)
WP_004146230.1	PAG	Pathogen-associated genes analysis (2014)
WP_004150967.1	PAG	Pathogen-associated genes analysis (2014)
WP_004146230.1	PAG	Pathogen-associated genes analysis (2014)
WP_004146230.1	PAG	Pathogen-associated genes analysis (2014)
WP_004146230.1	PAG	Pathogen-associated genes analysis (2014)
WP_004146394.1	PAG	Pathogen-associated genes analysis (2014)
WP_004146230.1	PAG	Pathogen-associated genes analysis (2014)
WP_004146394.1	PAG	Pathogen-associated genes analysis (2014)
WP_004146230.1	PAG	Pathogen-associated genes analysis (2014)
WP_004146394.1	PAG	Pathogen-associated genes analysis (2014)
WP_004146394.1	PAG	Pathogen-associated genes analysis (2014)
WP_004146394.1	PAG	Pathogen-associated genes analysis (2014)
WP_004146394.1	PAG	Pathogen-associated genes analysis (2014)
WP_004152609.1	PAG	Pathogen-associated genes analysis (2014)
WP_004152609.1	PAG	Pathogen-associated genes analysis (2014)
WP_004152609.1	PAG	Pathogen-associated genes analysis (2014)
WP_004152609.1	PAG	Pathogen-associated genes analysis (2014)
WP_004152609.1	PAG	Pathogen-associated genes analysis (2014)
WP_004152609.1	PAG	Pathogen-associated genes analysis (2014)
WP_004152609.1	PAG	Pathogen-associated genes analysis (2014)
WP_004152609.1	PAG	Pathogen-associated genes analysis (2014)
WP_004152609.1	PAG	Pathogen-associated genes analysis (2014)
WP_004152609.1	PAG	Pathogen-associated genes analysis (2014)
WP_004152609.1	PAG	Pathogen-associated genes analysis (2014)
WP_004150967.1	PAG	Pathogen-associated genes analysis (2014)
WP_004152609.1	PAG	Pathogen-associated genes analysis (2014)
WP_004150967.1	PAG	Pathogen-associated genes analysis (2014)
WP_004152609.1	PAG	Pathogen-associated genes analysis (2014)
WP_004150967.1	PAG	Pathogen-associated genes analysis (2014)
WP_004152609.1	PAG	Pathogen-associated genes analysis (2014)
WP_004150967.1	PAG	Pathogen-associated genes analysis (2014)
WP_004152609.1	PAG	Pathogen-associated genes analysis (2014)
WP_004150967.1	PAG	Pathogen-associated genes analysis (2014)
WP_002915978.1	PAG	Pathogen-associated genes analysis (2014)
WP_004150967.1	PAG	Pathogen-associated genes analysis (2014)
WP_002915978.1	PAG	Pathogen-associated genes analysis (2014)
WP_004150967.1	PAG	Pathogen-associated genes analysis (2014)
WP_002915978.1	PAG	Pathogen-associated genes analysis (2014)
WP_004150967.1	PAG	Pathogen-associated genes analysis (2014)
WP_002915978.1	PAG	Pathogen-associated genes analysis (2014)
WP_004150967.1	PAG	Pathogen-associated genes analysis (2014)
WP_004150967.1	PAG	Pathogen-associated genes analysis (2014)
WP_004150967.1	PAG	Pathogen-associated genes analysis (2014)
WP_004150967.1	PAG	Pathogen-associated genes analysis (2014)
WP_004150967.1	PAG	Pathogen-associated genes analysis (2014)
WP_004146230.1	PAG	Pathogen-associated genes analysis (2014)
WP_004150967.1	PAG	Pathogen-associated genes analysis (2014)
WP_004146230.1	PAG	Pathogen-associated genes analysis (2014)
WP_004150967.1	PAG	Pathogen-associated genes analysis (2014)
WP_004146230.1	PAG	Pathogen-associated genes analysis (2014)
WP_004146230.1	PAG	Pathogen-associated genes analysis (2014)
WP_004146230.1	PAG	Pathogen-associated genes analysis (2014)
WP_004146394.1	PAG	Pathogen-associated genes analysis (2014)
WP_004146230.1	PAG	Pathogen-associated genes analysis (2014)
WP_004146394.1	PAG	Pathogen-associated genes analysis (2014)
WP_004146230.1	PAG	Pathogen-associated genes analysis (2014)
WP_004146394.1	PAG	Pathogen-associated genes analysis (2014)
WP_004146394.1	PAG	Pathogen-associated genes analysis (2014)
WP_004146394.1	PAG	Pathogen-associated genes analysis (2014)
WP_004146394.1	PAG	Pathogen-associated genes analysis (2014)
WP_004152609.1	PAG	Pathogen-associated genes analysis (2014)
WP_004152609.1	PAG	Pathogen-associated genes analysis (2014)
WP_004152609.1	PAG	Pathogen-associated genes analysis (2014)
WP_004152609.1	PAG	Pathogen-associated genes analysis (2014)
WP_004152609.1	PAG	Pathogen-associated genes analysis (2014)
WP_004152609.1	PAG	Pathogen-associated genes analysis (2014)
WP_004152609.1	PAG	Pathogen-associated genes analysis (2014)
WP_004152609.1	PAG	Pathogen-associated genes analysis (2014)
WP_004152609.1	PAG	Pathogen-associated genes analysis (2014)
WP_004152609.1	PAG	Pathogen-associated genes analysis (2014)
WP_004152609.1	PAG	Pathogen-associated genes analysis (2014)
WP_004150967.1	PAG	Pathogen-associated genes analysis (2014)
WP_004152609.1	PAG	Pathogen-associated genes analysis (2014)
WP_004150967.1	PAG	Pathogen-associated genes analysis (2014)
WP_004152609.1	PAG	Pathogen-associated genes analysis (2014)
WP_004150967.1	PAG	Pathogen-associated genes analysis (2014)
WP_004152609.1	PAG	Pathogen-associated genes analysis (2014)
WP_004150967.1	PAG	Pathogen-associated genes analysis (2014)
WP_004152609.1	PAG	Pathogen-associated genes analysis (2014)
WP_004150967.1	PAG	Pathogen-associated genes analysis (2014)
WP_002915978.1	PAG	Pathogen-associated genes analysis (2014)
WP_004150967.1	PAG	Pathogen-associated genes analysis (2014)
WP_002915978.1	PAG	Pathogen-associated genes analysis (2014)
WP_004150967.1	PAG	Pathogen-associated genes analysis (2014)
WP_002915978.1	PAG	Pathogen-associated genes analysis (2014)
WP_004150967.1	PAG	Pathogen-associated genes analysis (2014)
WP_002915978.1	PAG	Pathogen-associated genes analysis (2014)
WP_004150967.1	PAG	Pathogen-associated genes analysis (2014)
WP_004150967.1	PAG	Pathogen-associated genes analysis (2014)
WP_004150967.1	PAG	Pathogen-associated genes analysis (2014)
WP_004150967.1	PAG	Pathogen-associated genes analysis (2014)
WP_004150967.1	PAG	Pathogen-associated genes analysis (2014)
WP_004150967.1	PAG	Pathogen-associated genes analysis (2014)
WP_004146230.1	PAG	Pathogen-associated genes analysis (2014)
WP_004150967.1	PAG	Pathogen-associated genes analysis (2014)
WP_004146230.1	PAG	Pathogen-associated genes analysis (2014)
WP_004146230.1	PAG	Pathogen-associated genes analysis (2014)
WP_004146230.1	PAG	Pathogen-associated genes analysis (2014)
WP_004146394.1	PAG	Pathogen-associated genes analysis (2014)
WP_004146230.1	PAG	Pathogen-associated genes analysis (2014)
WP_004146394.1	PAG	Pathogen-associated genes analysis (2014)
WP_004146230.1	PAG	Pathogen-associated genes analysis (2014)
WP_004146394.1	PAG	Pathogen-associated genes analysis (2014)
WP_004146394.1	PAG	Pathogen-associated genes analysis (2014)
WP_004146394.1	PAG	Pathogen-associated genes analysis (2014)
WP_004146394.1	PAG	Pathogen-associated genes analysis (2014)
WP_004152609.1	PAG	Pathogen-associated genes analysis (2014)
WP_004152609.1	PAG	Pathogen-associated genes analysis (2014)
WP_004152609.1	PAG	Pathogen-associated genes analysis (2014)
WP_004152609.1	PAG	Pathogen-associated genes analysis (2014)
WP_004152609.1	PAG	Pathogen-associated genes analysis (2014)
WP_004152609.1	PAG	Pathogen-associated genes analysis (2014)
WP_004152609.1	PAG	Pathogen-associated genes analysis (2014)
WP_004152609.1	PAG	Pathogen-associated genes analysis (2014)
WP_004152609.1	PAG	Pathogen-associated genes analysis (2014)
WP_004152609.1	PAG	Pathogen-associated genes analysis (2014)
WP_004152609.1	PAG	Pathogen-associated genes analysis (2014)
WP_004152609.1	PAG	Pathogen-associated genes analysis (2014)
WP_004150967.1	PAG	Pathogen-associated genes analysis (2014)
WP_004152609.1	PAG	Pathogen-associated genes analysis (2014)
WP_004150967.1	PAG	Pathogen-associated genes analysis (2014)
WP_004152609.1	PAG	Pathogen-associated genes analysis (2014)
WP_004150967.1	PAG	Pathogen-associated genes analysis (2014)
WP_004152609.1	PAG	Pathogen-associated genes analysis (2014)
WP_004150967.1	PAG	Pathogen-associated genes analysis (2014)
WP_002915978.1	PAG	Pathogen-associated genes analysis (2014)
WP_004150967.1	PAG	Pathogen-associated genes analysis (2014)
WP_002915978.1	PAG	Pathogen-associated genes analysis (2014)
WP_004150967.1	PAG	Pathogen-associated genes analysis (2014)
WP_002915978.1	PAG	Pathogen-associated genes analysis (2014)
WP_004150967.1	PAG	Pathogen-associated genes analysis (2014)
WP_002915978.1	PAG	Pathogen-associated genes analysis (2014)
WP_004150967.1	PAG	Pathogen-associated genes analysis (2014)
WP_002915978.1	PAG	Pathogen-associated genes analysis (2014)
WP_004150967.1	PAG	Pathogen-associated genes analysis (2014)
WP_004150967.1	PAG	Pathogen-associated genes analysis (2014)
WP_004150967.1	PAG	Pathogen-associated genes analysis (2014)
WP_004150967.1	PAG	Pathogen-associated genes analysis (2014)
WP_004150967.1	PAG	Pathogen-associated genes analysis (2014)
WP_004146230.1	PAG	Pathogen-associated genes analysis (2014)
WP_004150967.1	PAG	Pathogen-associated genes analysis (2014)
WP_004146230.1	PAG	Pathogen-associated genes analysis (2014)
WP_004146230.1	PAG	Pathogen-associated genes analysis (2014)
WP_004146230.1	PAG	Pathogen-associated genes analysis (2014)
WP_004146394.1	PAG	Pathogen-associated genes analysis (2014)
WP_004146230.1	PAG	Pathogen-associated genes analysis (2014)
WP_004146394.1	PAG	Pathogen-associated genes analysis (2014)
WP_004146230.1	PAG	Pathogen-associated genes analysis (2014)
WP_004146394.1	PAG	Pathogen-associated genes analysis (2014)
WP_004146394.1	PAG	Pathogen-associated genes analysis (2014)
WP_004146394.1	PAG	Pathogen-associated genes analysis (2014)
WP_004146394.1	PAG	Pathogen-associated genes analysis (2014)
WP_004152609.1	PAG	Pathogen-associated genes analysis (2014)
WP_004152609.1	PAG	Pathogen-associated genes analysis (2014)
WP_004152609.1	PAG	Pathogen-associated genes analysis (2014)
WP_004152609.1	PAG	Pathogen-associated genes analysis (2014)
WP_004152609.1	PAG	Pathogen-associated genes analysis (2014)
WP_004152609.1	PAG	Pathogen-associated genes analysis (2014)
WP_004152609.1	PAG	Pathogen-associated genes analysis (2014)
WP_004152609.1	PAG	Pathogen-associated genes analysis (2014)
WP_004152609.1	PAG	Pathogen-associated genes analysis (2014)
WP_004152609.1	PAG	Pathogen-associated genes analysis (2014)
WP_004152609.1	PAG	Pathogen-associated genes analysis (2014)
WP_004150967.1	PAG	Pathogen-associated genes analysis (2014)
WP_004152609.1	PAG	Pathogen-associated genes analysis (2014)
WP_004150967.1	PAG	Pathogen-associated genes analysis (2014)
WP_004152609.1	PAG	Pathogen-associated genes analysis (2014)
WP_004150967.1	PAG	Pathogen-associated genes analysis (2014)
WP_004152609.1	PAG	Pathogen-associated genes analysis (2014)
WP_004150967.1	PAG	Pathogen-associated genes analysis (2014)
WP_004152609.1	PAG	Pathogen-associated genes analysis (2014)
WP_004150967.1	PAG	Pathogen-associated genes analysis (2014)
WP_002915978.1	PAG	Pathogen-associated genes analysis (2014)
WP_004150967.1	PAG	Pathogen-associated genes analysis (2014)
WP_002915978.1	PAG	Pathogen-associated genes analysis (2014)
WP_004150967.1	PAG	Pathogen-associated genes analysis (2014)
WP_002915978.1	PAG	Pathogen-associated genes analysis (2014)
WP_004150967.1	PAG	Pathogen-associated genes analysis (2014)
WP_002915978.1	PAG	Pathogen-associated genes analysis (2014)
WP_004150967.1	PAG	Pathogen-associated genes analysis (2014)
WP_004150967.1	PAG	Pathogen-associated genes analysis (2014)
WP_004150967.1	PAG	Pathogen-associated genes analysis (2014)
WP_004150967.1	PAG	Pathogen-associated genes analysis (2014)
WP_004150967.1	PAG	Pathogen-associated genes analysis (2014)
WP_004146230.1	PAG	Pathogen-associated genes analysis (2014)
WP_004150967.1	PAG	Pathogen-associated genes analysis (2014)
WP_004146230.1	PAG	Pathogen-associated genes analysis (2014)
WP_004146230.1	PAG	Pathogen-associated genes analysis (2014)
WP_004146230.1	PAG	Pathogen-associated genes analysis (2014)
WP_004146230.1	PAG	Pathogen-associated genes analysis (2014)
WP_004146394.1	PAG	Pathogen-associated genes analysis (2014)
WP_004146230.1	PAG	Pathogen-associated genes analysis (2014)
WP_004146394.1	PAG	Pathogen-associated genes analysis (2014)
WP_004146230.1	PAG	Pathogen-associated genes analysis (2014)
WP_004146394.1	PAG	Pathogen-associated genes analysis (2014)
WP_004146394.1	PAG	Pathogen-associated genes analysis (2014)
WP_004146394.1	PAG	Pathogen-associated genes analysis (2014)
WP_004152609.1	PAG	Pathogen-associated genes analysis (2014)
WP_004152609.1	PAG	Pathogen-associated genes analysis (2014)
WP_004152609.1	PAG	Pathogen-associated genes analysis (2014)
WP_004152609.1	PAG	Pathogen-associated genes analysis (2014)
WP_004152609.1	PAG	Pathogen-associated genes analysis (2014)
WP_004152609.1	PAG	Pathogen-associated genes analysis (2014)
WP_004152609.1	PAG	Pathogen-associated genes analysis (2014)
WP_004152609.1	PAG	Pathogen-associated genes analysis (2014)
WP_004152609.1	PAG	Pathogen-associated genes analysis (2014)
WP_004152609.1	PAG	Pathogen-associated genes analysis (2014)
WP_004152609.1	PAG	Pathogen-associated genes analysis (2014)
WP_004150967.1	PAG	Pathogen-associated genes analysis (2014)
WP_004152609.1	PAG	Pathogen-associated genes analysis (2014)
WP_004150967.1	PAG	Pathogen-associated genes analysis (2014)
WP_004152609.1	PAG	Pathogen-associated genes analysis (2014)
WP_004150967.1	PAG	Pathogen-associated genes analysis (2014)
WP_004152609.1	PAG	Pathogen-associated genes analysis (2014)
WP_004150967.1	PAG	Pathogen-associated genes analysis (2014)
WP_004152609.1	PAG	Pathogen-associated genes analysis (2014)
WP_004150967.1	PAG	Pathogen-associated genes analysis (2014)
WP_002915978.1	PAG	Pathogen-associated genes analysis (2014)
WP_004150967.1	PAG	Pathogen-associated genes analysis (2014)
WP_002915978.1	PAG	Pathogen-associated genes analysis (2014)
WP_004150967.1	PAG	Pathogen-associated genes analysis (2014)
WP_002915978.1	PAG	Pathogen-associated genes analysis (2014)
WP_004150967.1	PAG	Pathogen-associated genes analysis (2014)
WP_002915978.1	PAG	Pathogen-associated genes analysis (2014)
WP_004150967.1	PAG	Pathogen-associated genes analysis (2014)
WP_004150967.1	PAG	Pathogen-associated genes analysis (2014)
WP_004150967.1	PAG	Pathogen-associated genes analysis (2014)
WP_004150967.1	PAG	Pathogen-associated genes analysis (2014)
WP_004150967.1	PAG	Pathogen-associated genes analysis (2014)
WP_004150967.1	PAG	Pathogen-associated genes analysis (2014)
WP_004146230.1	PAG	Pathogen-associated genes analysis (2014)
WP_004150967.1	PAG	Pathogen-associated genes analysis (2014)
WP_004146230.1	PAG	Pathogen-associated genes analysis (2014)
WP_004146230.1	PAG	Pathogen-associated genes analysis (2014)
WP_004146230.1	PAG	Pathogen-associated genes analysis (2014)
WP_004146394.1	PAG	Pathogen-associated genes analysis (2014)
WP_004146230.1	PAG	Pathogen-associated genes analysis (2014)
WP_004146394.1	PAG	Pathogen-associated genes analysis (2014)
WP_004146230.1	PAG	Pathogen-associated genes analysis (2014)
WP_004146394.1	PAG	Pathogen-associated genes analysis (2014)
WP_004146394.1	PAG	Pathogen-associated genes analysis (2014)
WP_004146394.1	PAG	Pathogen-associated genes analysis (2014)
WP_004146394.1	PAG	Pathogen-associated genes analysis (2014)
WP_004152609.1	PAG	Pathogen-associated genes analysis (2014)
WP_004152609.1	PAG	Pathogen-associated genes analysis (2014)
WP_004152609.1	PAG	Pathogen-associated genes analysis (2014)
WP_004152609.1	PAG	Pathogen-associated genes analysis (2014)
WP_004152609.1	PAG	Pathogen-associated genes analysis (2014)
WP_004152609.1	PAG	Pathogen-associated genes analysis (2014)
WP_004152609.1	PAG	Pathogen-associated genes analysis (2014)
WP_004152609.1	PAG	Pathogen-associated genes analysis (2014)
WP_004152609.1	PAG	Pathogen-associated genes analysis (2014)
WP_004152609.1	PAG	Pathogen-associated genes analysis (2014)
WP_004152609.1	PAG	Pathogen-associated genes analysis (2014)
WP_004152609.1	PAG	Pathogen-associated genes analysis (2014)
WP_004152609.1	PAG	Pathogen-associated genes analysis (2014)
WP_004150967.1	PAG	Pathogen-associated genes analysis (2014)
WP_004152609.1	PAG	Pathogen-associated genes analysis (2014)
WP_004150967.1	PAG	Pathogen-associated genes analysis (2014)
WP_004152609.1	PAG	Pathogen-associated genes analysis (2014)
WP_004150967.1	PAG	Pathogen-associated genes analysis (2014)
WP_004152609.1	PAG	Pathogen-associated genes analysis (2014)
WP_004150967.1	PAG	Pathogen-associated genes analysis (2014)
WP_002915978.1	PAG	Pathogen-associated genes analysis (2014)
WP_004150967.1	PAG	Pathogen-associated genes analysis (2014)
WP_002915978.1	PAG	Pathogen-associated genes analysis (2014)
WP_004150967.1	PAG	Pathogen-associated genes analysis (2014)
WP_002915978.1	PAG	Pathogen-associated genes analysis (2014)
WP_004150967.1	PAG	Pathogen-associated genes analysis (2014)
WP_002915978.1	PAG	Pathogen-associated genes analysis (2014)
WP_004150967.1	PAG	Pathogen-associated genes analysis (2014)
WP_002915978.1	PAG	Pathogen-associated genes analysis (2014)
WP_004150967.1	PAG	Pathogen-associated genes analysis (2014)
WP_004150967.1	PAG	Pathogen-associated genes analysis (2014)
WP_004150967.1	PAG	Pathogen-associated genes analysis (2014)
WP_004150967.1	PAG	Pathogen-associated genes analysis (2014)
WP_004150967.1	PAG	Pathogen-associated genes analysis (2014)
WP_004146230.1	PAG	Pathogen-associated genes analysis (2014)
WP_004150967.1	PAG	Pathogen-associated genes analysis (2014)
WP_004146230.1	PAG	Pathogen-associated genes analysis (2014)
WP_004146230.1	PAG	Pathogen-associated genes analysis (2014)
WP_004146230.1	PAG	Pathogen-associated genes analysis (2014)
WP_004146394.1	PAG	Pathogen-associated genes analysis (2014)
WP_004146230.1	PAG	Pathogen-associated genes analysis (2014)
WP_004146394.1	PAG	Pathogen-associated genes analysis (2014)
WP_004146230.1	PAG	Pathogen-associated genes analysis (2014)
WP_004146394.1	PAG	Pathogen-associated genes analysis (2014)
WP_004146394.1	PAG	Pathogen-associated genes analysis (2014)
WP_004146394.1	PAG	Pathogen-associated genes analysis (2014)
WP_004146394.1	PAG	Pathogen-associated genes analysis (2014)
WP_004152609.1	PAG	Pathogen-associated genes analysis (2014)
WP_004152609.1	PAG	Pathogen-associated genes analysis (2014)
WP_004152609.1	PAG	Pathogen-associated genes analysis (2014)
WP_004152609.1	PAG	Pathogen-associated genes analysis (2014)
WP_004152609.1	PAG	Pathogen-associated genes analysis (2014)
WP_004152609.1	PAG	Pathogen-associated genes analysis (2014)
WP_004152609.1	PAG	Pathogen-associated genes analysis (2014)
WP_004152609.1	PAG	Pathogen-associated genes analysis (2014)
WP_004152609.1	PAG	Pathogen-associated genes analysis (2014)
WP_004152609.1	PAG	Pathogen-associated genes analysis (2014)
WP_004152609.1	PAG	Pathogen-associated genes analysis (2014)
WP_004152609.1	PAG	Pathogen-associated genes analysis (2014)
WP_004150967.1	PAG	Pathogen-associated genes analysis (2014)
WP_004152609.1	PAG	Pathogen-associated genes analysis (2014)
WP_004150967.1	PAG	Pathogen-associated genes analysis (2014)
WP_004152609.1	PAG	Pathogen-associated genes analysis (2014)
WP_004150967.1	PAG	Pathogen-associated genes analysis (2014)
WP_004152609.1	PAG	Pathogen-associated genes analysis (2014)
WP_004150967.1	PAG	Pathogen-associated genes analysis (2014)
WP_004152609.1	PAG	Pathogen-associated genes analysis (2014)
WP_004150967.1	PAG	Pathogen-associated genes analysis (2014)
WP_002915978.1	PAG	Pathogen-associated genes analysis (2014)
WP_004150967.1	PAG	Pathogen-associated genes analysis (2014)
WP_002915978.1	PAG	Pathogen-associated genes analysis (2014)
WP_004150967.1	PAG	Pathogen-associated genes analysis (2014)
WP_002915978.1	PAG	Pathogen-associated genes analysis (2014)
WP_004150967.1	PAG	Pathogen-associated genes analysis (2014)
WP_002915978.1	PAG	Pathogen-associated genes analysis (2014)
WP_004150967.1	PAG	Pathogen-associated genes analysis (2014)
WP_004150967.1	PAG	Pathogen-associated genes analysis (2014)
WP_004150967.1	PAG	Pathogen-associated genes analysis (2014)
WP_004150967.1	PAG	Pathogen-associated genes analysis (2014)
WP_004150967.1	PAG	Pathogen-associated genes analysis (2014)
WP_004146230.1	PAG	Pathogen-associated genes analysis (2014)
WP_004150967.1	PAG	Pathogen-associated genes analysis (2014)
WP_004146230.1	PAG	Pathogen-associated genes analysis (2014)
WP_004146230.1	PAG	Pathogen-associated genes analysis (2014)
WP_004146230.1	PAG	Pathogen-associated genes analysis (2014)
WP_004146394.1	PAG	Pathogen-associated genes analysis (2014)
WP_004146230.1	PAG	Pathogen-associated genes analysis (2014)
WP_004146394.1	PAG	Pathogen-associated genes analysis (2014)
WP_004146230.1	PAG	Pathogen-associated genes analysis (2014)
WP_004146394.1	PAG	Pathogen-associated genes analysis (2014)
WP_004146394.1	PAG	Pathogen-associated genes analysis (2014)
WP_004146394.1	PAG	Pathogen-associated genes analysis (2014)
WP_004146394.1	PAG	Pathogen-associated genes analysis (2014)
WP_004152609.1	PAG	Pathogen-associated genes analysis (2014)
WP_004152609.1	PAG	Pathogen-associated genes analysis (2014)
WP_004152609.1	PAG	Pathogen-associated genes analysis (2014)
WP_004152609.1	PAG	Pathogen-associated genes analysis (2014)
WP_004152609.1	PAG	Pathogen-associated genes analysis (2014)
WP_004152609.1	PAG	Pathogen-associated genes analysis (2014)
WP_004152609.1	PAG	Pathogen-associated genes analysis (2014)
WP_004152609.1	PAG	Pathogen-associated genes analysis (2014)
WP_004152609.1	PAG	Pathogen-associated genes analysis (2014)
WP_004152609.1	PAG	Pathogen-associated genes analysis (2014)
WP_004152609.1	PAG	Pathogen-associated genes analysis (2014)
WP_004150967.1	PAG	Pathogen-associated genes analysis (2014)
WP_004152609.1	PAG	Pathogen-associated genes analysis (2014)
WP_004150967.1	PAG	Pathogen-associated genes analysis (2014)
WP_004152609.1	PAG	Pathogen-associated genes analysis (2014)
WP_004150967.1	PAG	Pathogen-associated genes analysis (2014)
WP_004152609.1	PAG	Pathogen-associated genes analysis (2014)
WP_004150967.1	PAG	Pathogen-associated genes analysis (2014)
WP_004152609.1	PAG	Pathogen-associated genes analysis (2014)
WP_004150967.1	PAG	Pathogen-associated genes analysis (2014)
WP_002915978.1	PAG	Pathogen-associated genes analysis (2014)
WP_004150967.1	PAG	Pathogen-associated genes analysis (2014)
WP_002915978.1	PAG	Pathogen-associated genes analysis (2014)
WP_004150967.1	PAG	Pathogen-associated genes analysis (2014)
WP_002915978.1	PAG	Pathogen-associated genes analysis (2014)
WP_004150967.1	PAG	Pathogen-associated genes analysis (2014)
WP_002915978.1	PAG	Pathogen-associated genes analysis (2014)
WP_004150967.1	PAG	Pathogen-associated genes analysis (2014)
WP_004150967.1	PAG	Pathogen-associated genes analysis (2014)
WP_004150967.1	PAG	Pathogen-associated genes analysis (2014)
WP_004150967.1	PAG	Pathogen-associated genes analysis (2014)
WP_004150967.1	PAG	Pathogen-associated genes analysis (2014)
WP_004146230.1	PAG	Pathogen-associated genes analysis (2014)
WP_004150967.1	PAG	Pathogen-associated genes analysis (2014)
WP_004146230.1	PAG	Pathogen-associated genes analysis (2014)
WP_004150967.1	PAG	Pathogen-associated genes analysis (2014)
WP_004146230.1	PAG	Pathogen-associated genes analysis (2014)
WP_004146230.1	PAG	Pathogen-associated genes analysis (2014)
WP_004146230.1	PAG	Pathogen-associated genes analysis (2014)
WP_004146394.1	PAG	Pathogen-associated genes analysis (2014)
WP_004146230.1	PAG	Pathogen-associated genes analysis (2014)
WP_004146394.1	PAG	Pathogen-associated genes analysis (2014)
WP_004146230.1	PAG	Pathogen-associated genes analysis (2014)
WP_004146394.1	PAG	Pathogen-associated genes analysis (2014)
WP_004146394.1	PAG	Pathogen-associated genes analysis (2014)
WP_004146394.1	PAG	Pathogen-associated genes analysis (2014)
WP_004146394.1	PAG	Pathogen-associated genes analysis (2014)
WP_004152609.1	PAG	Pathogen-associated genes analysis (2014)
WP_004152609.1	PAG	Pathogen-associated genes analysis (2014)
WP_004152609.1	PAG	Pathogen-associated genes analysis (2014)
WP_004152609.1	PAG	Pathogen-associated genes analysis (2014)
WP_004152609.1	PAG	Pathogen-associated genes analysis (2014)
WP_004152609.1	PAG	Pathogen-associated genes analysis (2014)
WP_004152609.1	PAG	Pathogen-associated genes analysis (2014)
WP_004152609.1	PAG	Pathogen-associated genes analysis (2014)
WP_004152609.1	PAG	Pathogen-associated genes analysis (2014)
WP_004152609.1	PAG	Pathogen-associated genes analysis (2014)
WP_004152609.1	PAG	Pathogen-associated genes analysis (2014)
WP_004150967.1	PAG	Pathogen-associated genes analysis (2014)
WP_004152609.1	PAG	Pathogen-associated genes analysis (2014)
WP_004150967.1	PAG	Pathogen-associated genes analysis (2014)
WP_004152609.1	PAG	Pathogen-associated genes analysis (2014)
WP_004150967.1	PAG	Pathogen-associated genes analysis (2014)
WP_004152609.1	PAG	Pathogen-associated genes analysis (2014)
WP_004150967.1	PAG	Pathogen-associated genes analysis (2014)
WP_004152609.1	PAG	Pathogen-associated genes analysis (2014)
WP_004150967.1	PAG	Pathogen-associated genes analysis (2014)
WP_002915978.1	PAG	Pathogen-associated genes analysis (2014)
WP_004150967.1	PAG	Pathogen-associated genes analysis (2014)
WP_002915978.1	PAG	Pathogen-associated genes analysis (2014)
WP_004150967.1	PAG	Pathogen-associated genes analysis (2014)
WP_002915978.1	PAG	Pathogen-associated genes analysis (2014)
WP_004150967.1	PAG	Pathogen-associated genes analysis (2014)
WP_002915978.1	PAG	Pathogen-associated genes analysis (2014)
WP_004150967.1	PAG	Pathogen-associated genes analysis (2014)
WP_004150967.1	PAG	Pathogen-associated genes analysis (2014)
WP_004150967.1	PAG	Pathogen-associated genes analysis (2014)
WP_004150967.1	PAG	Pathogen-associated genes analysis (2014)
WP_004150967.1	PAG	Pathogen-associated genes analysis (2014)
WP_004150967.1	PAG	Pathogen-associated genes analysis (2014)
WP_004146230.1	PAG	Pathogen-associated genes analysis (2014)
WP_004150967.1	PAG	Pathogen-associated genes analysis (2014)
WP_004146230.1	PAG	Pathogen-associated genes analysis (2014)
WP_004146230.1	PAG	Pathogen-associated genes analysis (2014)
WP_004146230.1	PAG	Pathogen-associated genes analysis (2014)
WP_004146394.1	PAG	Pathogen-associated genes analysis (2014)
WP_004146230.1	PAG	Pathogen-associated genes analysis (2014)
WP_004146394.1	PAG	Pathogen-associated genes analysis (2014)
WP_004146230.1	PAG	Pathogen-associated genes analysis (2014)
WP_004146394.1	PAG	Pathogen-associated genes analysis (2014)
WP_004146394.1	PAG	Pathogen-associated genes analysis (2014)
WP_004146394.1	PAG	Pathogen-associated genes analysis (2014)
WP_004146394.1	PAG	Pathogen-associated genes analysis (2014)
WP_004152609.1	PAG	Pathogen-associated genes analysis (2014)
WP_004152609.1	PAG	Pathogen-associated genes analysis (2014)
WP_004152609.1	PAG	Pathogen-associated genes analysis (2014)
WP_004152609.1	PAG	Pathogen-associated genes analysis (2014)
WP_004152609.1	PAG	Pathogen-associated genes analysis (2014)
WP_004152609.1	PAG	Pathogen-associated genes analysis (2014)
WP_004152609.1	PAG	Pathogen-associated genes analysis (2014)
WP_004152609.1	PAG	Pathogen-associated genes analysis (2014)
WP_004152609.1	PAG	Pathogen-associated genes analysis (2014)
WP_004152609.1	PAG	Pathogen-associated genes analysis (2014)
WP_004152609.1	PAG	Pathogen-associated genes analysis (2014)
WP_004152609.1	PAG	Pathogen-associated genes analysis (2014)
WP_004150967.1	PAG	Pathogen-associated genes analysis (2014)
WP_004152609.1	PAG	Pathogen-associated genes analysis (2014)
WP_004150967.1	PAG	Pathogen-associated genes analysis (2014)
WP_004152609.1	PAG	Pathogen-associated genes analysis (2014)
WP_004150967.1	PAG	Pathogen-associated genes analysis (2014)
WP_004152609.1	PAG	Pathogen-associated genes analysis (2014)
WP_004150967.1	PAG	Pathogen-associated genes analysis (2014)
WP_002915978.1	PAG	Pathogen-associated genes analysis (2014)
WP_004150967.1	PAG	Pathogen-associated genes analysis (2014)
WP_002915978.1	PAG	Pathogen-associated genes analysis (2014)
WP_004150967.1	PAG	Pathogen-associated genes analysis (2014)
WP_002915978.1	PAG	Pathogen-associated genes analysis (2014)
WP_004150967.1	PAG	Pathogen-associated genes analysis (2014)
WP_002915978.1	PAG	Pathogen-associated genes analysis (2014)
WP_004150967.1	PAG	Pathogen-associated genes analysis (2014)
WP_002915978.1	PAG	Pathogen-associated genes analysis (2014)
WP_004150967.1	PAG	Pathogen-associated genes analysis (2014)
WP_004150967.1	PAG	Pathogen-associated genes analysis (2014)
WP_004150967.1	PAG	Pathogen-associated genes analysis (2014)
WP_004150967.1	PAG	Pathogen-associated genes analysis (2014)
WP_004150967.1	PAG	Pathogen-associated genes analysis (2014)
WP_004146230.1	PAG	Pathogen-associated genes analysis (2014)
WP_004150967.1	PAG	Pathogen-associated genes analysis (2014)
WP_004146230.1	PAG	Pathogen-associated genes analysis (2014)
WP_004146230.1	PAG	Pathogen-associated genes analysis (2014)
WP_004146230.1	PAG	Pathogen-associated genes analysis (2014)
WP_004146394.1	PAG	Pathogen-associated genes analysis (2014)
WP_004146230.1	PAG	Pathogen-associated genes analysis (2014)
WP_004146394.1	PAG	Pathogen-associated genes analysis (2014)
WP_004146230.1	PAG	Pathogen-associated genes analysis (2014)
WP_004146394.1	PAG	Pathogen-associated genes analysis (2014)
WP_004146394.1	PAG	Pathogen-associated genes analysis (2014)
WP_004146394.1	PAG	Pathogen-associated genes analysis (2014)
WP_004146394.1	PAG	Pathogen-associated genes analysis (2014)
WP_004152609.1	PAG	Pathogen-associated genes analysis (2014)
WP_004152609.1	PAG	Pathogen-associated genes analysis (2014)
WP_004152609.1	PAG	Pathogen-associated genes analysis (2014)
WP_004152609.1	PAG	Pathogen-associated genes analysis (2014)
WP_004152609.1	PAG	Pathogen-associated genes analysis (2014)
WP_004152609.1	PAG	Pathogen-associated genes analysis (2014)
WP_004152609.1	PAG	Pathogen-associated genes analysis (2014)
WP_004152609.1	PAG	Pathogen-associated genes analysis (2014)
WP_004152609.1	PAG	Pathogen-associated genes analysis (2014)
WP_004152609.1	PAG	Pathogen-associated genes analysis (2014)
WP_004152609.1	PAG	Pathogen-associated genes analysis (2014)
WP_004150967.1	PAG	Pathogen-associated genes analysis (2014)
WP_004152609.1	PAG	Pathogen-associated genes analysis (2014)
WP_004150967.1	PAG	Pathogen-associated genes analysis (2014)
WP_004152609.1	PAG	Pathogen-associated genes analysis (2014)
WP_004150967.1	PAG	Pathogen-associated genes analysis (2014)
WP_004152609.1	PAG	Pathogen-associated genes analysis (2014)
WP_004150967.1	PAG	Pathogen-associated genes analysis (2014)
WP_004152609.1	PAG	Pathogen-associated genes analysis (2014)
WP_004150967.1	PAG	Pathogen-associated genes analysis (2014)
WP_002915978.1	PAG	Pathogen-associated genes analysis (2014)
WP_004150967.1	PAG	Pathogen-associated genes analysis (2014)
WP_002915978.1	PAG	Pathogen-associated genes analysis (2014)
WP_004150967.1	PAG	Pathogen-associated genes analysis (2014)
WP_002915978.1	PAG	Pathogen-associated genes analysis (2014)
WP_004150967.1	PAG	Pathogen-associated genes analysis (2014)
WP_002915978.1	PAG	Pathogen-associated genes analysis (2014)
WP_004150967.1	PAG	Pathogen-associated genes analysis (2014)
WP_004150967.1	PAG	Pathogen-associated genes analysis (2014)
WP_004150967.1	PAG	Pathogen-associated genes analysis (2014)
WP_004150967.1	PAG	Pathogen-associated genes analysis (2014)
WP_004150967.1	PAG	Pathogen-associated genes analysis (2014)
WP_004146230.1	PAG	Pathogen-associated genes analysis (2014)
WP_004150967.1	PAG	Pathogen-associated genes analysis (2014)
WP_004146230.1	PAG	Pathogen-associated genes analysis (2014)
WP_004146230.1	PAG	Pathogen-associated genes analysis (2014)
WP_004146230.1	PAG	Pathogen-associated genes analysis (2014)
WP_004146230.1	PAG	Pathogen-associated genes analysis (2014)
WP_004146394.1	PAG	Pathogen-associated genes analysis (2014)
WP_004146230.1	PAG	Pathogen-associated genes analysis (2014)
WP_004146394.1	PAG	Pathogen-associated genes analysis (2014)
WP_004146230.1	PAG	Pathogen-associated genes analysis (2014)
WP_004146394.1	PAG	Pathogen-associated genes analysis (2014)
WP_004146394.1	PAG	Pathogen-associated genes analysis (2014)
WP_004146394.1	PAG	Pathogen-associated genes analysis (2014)
WP_004152609.1	PAG	Pathogen-associated genes analysis (2014)
WP_004152609.1	PAG	Pathogen-associated genes analysis (2014)
WP_004152609.1	PAG	Pathogen-associated genes analysis (2014)
WP_004152609.1	PAG	Pathogen-associated genes analysis (2014)
WP_004152609.1	PAG	Pathogen-associated genes analysis (2014)
WP_004152609.1	PAG	Pathogen-associated genes analysis (2014)
WP_004152609.1	PAG	Pathogen-associated genes analysis (2014)
WP_004152609.1	PAG	Pathogen-associated genes analysis (2014)
WP_004152609.1	PAG	Pathogen-associated genes analysis (2014)
WP_004152609.1	PAG	Pathogen-associated genes analysis (2014)
WP_004152609.1	PAG	Pathogen-associated genes analysis (2014)
WP_004150967.1	PAG	Pathogen-associated genes analysis (2014)
WP_004152609.1	PAG	Pathogen-associated genes analysis (2014)
WP_004150967.1	PAG	Pathogen-associated genes analysis (2014)
WP_004152609.1	PAG	Pathogen-associated genes analysis (2014)
WP_004150967.1	PAG	Pathogen-associated genes analysis (2014)
WP_004152609.1	PAG	Pathogen-associated genes analysis (2014)
WP_004150967.1	PAG	Pathogen-associated genes analysis (2014)
WP_004152609.1	PAG	Pathogen-associated genes analysis (2014)
WP_004150967.1	PAG	Pathogen-associated genes analysis (2014)
WP_002915978.1	PAG	Pathogen-associated genes analysis (2014)
WP_004150967.1	PAG	Pathogen-associated genes analysis (2014)
WP_002915978.1	PAG	Pathogen-associated genes analysis (2014)
WP_004150967.1	PAG	Pathogen-associated genes analysis (2014)
WP_002915978.1	PAG	Pathogen-associated genes analysis (2014)
WP_004150967.1	PAG	Pathogen-associated genes analysis (2014)
WP_002915978.1	PAG	Pathogen-associated genes analysis (2014)
WP_004150967.1	PAG	Pathogen-associated genes analysis (2014)
WP_004150967.1	PAG	Pathogen-associated genes analysis (2014)
WP_004150967.1	PAG	Pathogen-associated genes analysis (2014)
WP_004150967.1	PAG	Pathogen-associated genes analysis (2014)
WP_004150967.1	PAG	Pathogen-associated genes analysis (2014)
WP_004150967.1	PAG	Pathogen-associated genes analysis (2014)
WP_004146230.1	PAG	Pathogen-associated genes analysis (2014)
WP_004150967.1	PAG	Pathogen-associated genes analysis (2014)
WP_004146230.1	PAG	Pathogen-associated genes analysis (2014)
WP_004146230.1	PAG	Pathogen-associated genes analysis (2014)
WP_004146230.1	PAG	Pathogen-associated genes analysis (2014)
WP_004146394.1	PAG	Pathogen-associated genes analysis (2014)
WP_004146230.1	PAG	Pathogen-associated genes analysis (2014)
WP_004146394.1	PAG	Pathogen-associated genes analysis (2014)
WP_004146230.1	PAG	Pathogen-associated genes analysis (2014)
WP_004146394.1	PAG	Pathogen-associated genes analysis (2014)
WP_004146394.1	PAG	Pathogen-associated genes analysis (2014)
WP_004146394.1	PAG	Pathogen-associated genes analysis (2014)
WP_004146394.1	PAG	Pathogen-associated genes analysis (2014)
WP_004152609.1	PAG	Pathogen-associated genes analysis (2014)
WP_004152609.1	PAG	Pathogen-associated genes analysis (2014)
WP_004152609.1	PAG	Pathogen-associated genes analysis (2014)
WP_004152609.1	PAG	Pathogen-associated genes analysis (2014)
WP_004152609.1	PAG	Pathogen-associated genes analysis (2014)
WP_004152609.1	PAG	Pathogen-associated genes analysis (2014)
WP_004152609.1	PAG	Pathogen-associated genes analysis (2014)
WP_004152609.1	PAG	Pathogen-associated genes analysis (2014)
WP_004152609.1	PAG	Pathogen-associated genes analysis (2014)
WP_004152609.1	PAG	Pathogen-associated genes analysis (2014)
WP_004152609.1	PAG	Pathogen-associated genes analysis (2014)
WP_004152609.1	PAG	Pathogen-associated genes analysis (2014)
WP_004152609.1	PAG	Pathogen-associated genes analysis (2014)
WP_004150967.1	PAG	Pathogen-associated genes analysis (2014)
WP_004152609.1	PAG	Pathogen-associated genes analysis (2014)
WP_004150967.1	PAG	Pathogen-associated genes analysis (2014)
WP_004152609.1	PAG	Pathogen-associated genes analysis (2014)
WP_004150967.1	PAG	Pathogen-associated genes analysis (2014)
WP_004152609.1	PAG	Pathogen-associated genes analysis (2014)
WP_004150967.1	PAG	Pathogen-associated genes analysis (2014)
WP_002915978.1	PAG	Pathogen-associated genes analysis (2014)
WP_004150967.1	PAG	Pathogen-associated genes analysis (2014)
WP_002915978.1	PAG	Pathogen-associated genes analysis (2014)
WP_004150967.1	PAG	Pathogen-associated genes analysis (2014)
WP_002915978.1	PAG	Pathogen-associated genes analysis (2014)
WP_004150967.1	PAG	Pathogen-associated genes analysis (2014)
WP_002915978.1	PAG	Pathogen-associated genes analysis (2014)
WP_004150967.1	PAG	Pathogen-associated genes analysis (2014)
WP_002915978.1	PAG	Pathogen-associated genes analysis (2014)
WP_004150967.1	PAG	Pathogen-associated genes analysis (2014)
WP_004150967.1	PAG	Pathogen-associated genes analysis (2014)
WP_004150967.1	PAG	Pathogen-associated genes analysis (2014)
WP_004150967.1	PAG	Pathogen-associated genes analysis (2014)
WP_004150967.1	PAG	Pathogen-associated genes analysis (2014)
WP_004146230.1	PAG	Pathogen-associated genes analysis (2014)
WP_004150967.1	PAG	Pathogen-associated genes analysis (2014)
WP_004146230.1	PAG	Pathogen-associated genes analysis (2014)
WP_004146230.1	PAG	Pathogen-associated genes analysis (2014)
WP_004146230.1	PAG	Pathogen-associated genes analysis (2014)
WP_004146394.1	PAG	Pathogen-associated genes analysis (2014)
WP_004146230.1	PAG	Pathogen-associated genes analysis (2014)
WP_004146394.1	PAG	Pathogen-associated genes analysis (2014)
WP_004146230.1	PAG	Pathogen-associated genes analysis (2014)
WP_004146394.1	PAG	Pathogen-associated genes analysis (2014)
WP_004146394.1	PAG	Pathogen-associated genes analysis (2014)
WP_004146394.1	PAG	Pathogen-associated genes analysis (2014)
WP_004146394.1	PAG	Pathogen-associated genes analysis (2014)
WP_004152609.1	PAG	Pathogen-associated genes analysis (2014)
WP_004152609.1	PAG	Pathogen-associated genes analysis (2014)
WP_004152609.1	PAG	Pathogen-associated genes analysis (2014)
WP_004152609.1	PAG	Pathogen-associated genes analysis (2014)
WP_004152609.1	PAG	Pathogen-associated genes analysis (2014)
WP_004152609.1	PAG	Pathogen-associated genes analysis (2014)
WP_004152609.1	PAG	Pathogen-associated genes analysis (2014)
WP_004152609.1	PAG	Pathogen-associated genes analysis (2014)
WP_004152609.1	PAG	Pathogen-associated genes analysis (2014)
WP_004152609.1	PAG	Pathogen-associated genes analysis (2014)
WP_004152609.1	PAG	Pathogen-associated genes analysis (2014)
WP_004152609.1	PAG	Pathogen-associated genes analysis (2014)
WP_004150967.1	PAG	Pathogen-associated genes analysis (2014)
WP_004152609.1	PAG	Pathogen-associated genes analysis (2014)
WP_004150967.1	PAG	Pathogen-associated genes analysis (2014)
WP_004152609.1	PAG	Pathogen-associated genes analysis (2014)
WP_004150967.1	PAG	Pathogen-associated genes analysis (2014)
WP_004152609.1	PAG	Pathogen-associated genes analysis (2014)
WP_004150967.1	PAG	Pathogen-associated genes analysis (2014)
WP_004152609.1	PAG	Pathogen-associated genes analysis (2014)
WP_004150967.1	PAG	Pathogen-associated genes analysis (2014)
WP_002915978.1	PAG	Pathogen-associated genes analysis (2014)
WP_004150967.1	PAG	Pathogen-associated genes analysis (2014)
WP_002915978.1	PAG	Pathogen-associated genes analysis (2014)
WP_004150967.1	PAG	Pathogen-associated genes analysis (2014)
WP_002915978.1	PAG	Pathogen-associated genes analysis (2014)
WP_004150967.1	PAG	Pathogen-associated genes analysis (2014)
WP_002915978.1	PAG	Pathogen-associated genes analysis (2014)
WP_004150967.1	PAG	Pathogen-associated genes analysis (2014)
WP_004150967.1	PAG	Pathogen-associated genes analysis (2014)
WP_004150967.1	PAG	Pathogen-associated genes analysis (2014)
WP_004150967.1	PAG	Pathogen-associated genes analysis (2014)
WP_004150967.1	PAG	Pathogen-associated genes analysis (2014)
WP_004146230.1	PAG	Pathogen-associated genes analysis (2014)
WP_004150967.1	PAG	Pathogen-associated genes analysis (2014)
WP_004146230.1	PAG	Pathogen-associated genes analysis (2014)
WP_004146230.1	PAG	Pathogen-associated genes analysis (2014)
WP_004146230.1	PAG	Pathogen-associated genes analysis (2014)
WP_004146394.1	PAG	Pathogen-associated genes analysis (2014)
WP_004146230.1	PAG	Pathogen-associated genes analysis (2014)
WP_004146394.1	PAG	Pathogen-associated genes analysis (2014)
WP_004146230.1	PAG	Pathogen-associated genes analysis (2014)
WP_004146394.1	PAG	Pathogen-associated genes analysis (2014)
WP_004146394.1	PAG	Pathogen-associated genes analysis (2014)
WP_004146394.1	PAG	Pathogen-associated genes analysis (2014)
WP_004152609.1	PAG	Pathogen-associated genes analysis (2014)
WP_004152609.1	PAG	Pathogen-associated genes analysis (2014)
WP_004152609.1	PAG	Pathogen-associated genes analysis (2014)
WP_004152609.1	PAG	Pathogen-associated genes analysis (2014)
WP_004152609.1	PAG	Pathogen-associated genes analysis (2014)
WP_004152609.1	PAG	Pathogen-associated genes analysis (2014)
WP_004152609.1	PAG	Pathogen-associated genes analysis (2014)
WP_004152609.1	PAG	Pathogen-associated genes analysis (2014)
WP_004152609.1	PAG	Pathogen-associated genes analysis (2014)
WP_004152609.1	PAG	Pathogen-associated genes analysis (2014)
WP_004152609.1	PAG	Pathogen-associated genes analysis (2014)
WP_004150967.1	PAG	Pathogen-associated genes analysis (2014)
WP_004152609.1	PAG	Pathogen-associated genes analysis (2014)
WP_004150967.1	PAG	Pathogen-associated genes analysis (2014)
WP_004152609.1	PAG	Pathogen-associated genes analysis (2014)
WP_004150967.1	PAG	Pathogen-associated genes analysis (2014)
WP_004152609.1	PAG	Pathogen-associated genes analysis (2014)
WP_004150967.1	PAG	Pathogen-associated genes analysis (2014)
WP_004152609.1	PAG	Pathogen-associated genes analysis (2014)
WP_004150967.1	PAG	Pathogen-associated genes analysis (2014)
WP_002915978.1	PAG	Pathogen-associated genes analysis (2014)
WP_004150967.1	PAG	Pathogen-associated genes analysis (2014)
WP_002915978.1	PAG	Pathogen-associated genes analysis (2014)
WP_004150967.1	PAG	Pathogen-associated genes analysis (2014)
WP_002915978.1	PAG	Pathogen-associated genes analysis (2014)
WP_004150967.1	PAG	Pathogen-associated genes analysis (2014)
WP_002915978.1	PAG	Pathogen-associated genes analysis (2014)
WP_004150967.1	PAG	Pathogen-associated genes analysis (2014)
WP_004150967.1	PAG	Pathogen-associated genes analysis (2014)
WP_004150967.1	PAG	Pathogen-associated genes analysis (2014)
WP_004150967.1	PAG	Pathogen-associated genes analysis (2014)
WP_004150967.1	PAG	Pathogen-associated genes analysis (2014)
WP_004146230.1	PAG	Pathogen-associated genes analysis (2014)
WP_004150967.1	PAG	Pathogen-associated genes analysis (2014)
WP_004146230.1	PAG	Pathogen-associated genes analysis (2014)
WP_004146230.1	PAG	Pathogen-associated genes analysis (2014)
WP_004146230.1	PAG	Pathogen-associated genes analysis (2014)
WP_004146230.1	PAG	Pathogen-associated genes analysis (2014)
WP_004146394.1	PAG	Pathogen-associated genes analysis (2014)
WP_004146230.1	PAG	Pathogen-associated genes analysis (2014)
WP_004146394.1	PAG	Pathogen-associated genes analysis (2014)
WP_004146230.1	PAG	Pathogen-associated genes analysis (2014)
WP_004146394.1	PAG	Pathogen-associated genes analysis (2014)
WP_004146394.1	PAG	Pathogen-associated genes analysis (2014)
WP_004146394.1	PAG	Pathogen-associated genes analysis (2014)
WP_004146394.1	PAG	Pathogen-associated genes analysis (2014)
WP_004152609.1	PAG	Pathogen-associated genes analysis (2014)
WP_004152609.1	PAG	Pathogen-associated genes analysis (2014)
WP_004152609.1	PAG	Pathogen-associated genes analysis (2014)
WP_004152609.1	PAG	Pathogen-associated genes analysis (2014)
WP_004152609.1	PAG	Pathogen-associated genes analysis (2014)
WP_004152609.1	PAG	Pathogen-associated genes analysis (2014)
WP_004152609.1	PAG	Pathogen-associated genes analysis (2014)
WP_004152609.1	PAG	Pathogen-associated genes analysis (2014)
WP_004152609.1	PAG	Pathogen-associated genes analysis (2014)
WP_004152609.1	PAG	Pathogen-associated genes analysis (2014)
WP_004152609.1	PAG	Pathogen-associated genes analysis (2014)
WP_004150967.1	PAG	Pathogen-associated genes analysis (2014)
WP_004152609.1	PAG	Pathogen-associated genes analysis (2014)
WP_004150967.1	PAG	Pathogen-associated genes analysis (2014)
WP_004152609.1	PAG	Pathogen-associated genes analysis (2014)
WP_004150967.1	PAG	Pathogen-associated genes analysis (2014)
WP_004152609.1	PAG	Pathogen-associated genes analysis (2014)
WP_004150967.1	PAG	Pathogen-associated genes analysis (2014)
WP_004152609.1	PAG	Pathogen-associated genes analysis (2014)
WP_004150967.1	PAG	Pathogen-associated genes analysis (2014)
WP_002915978.1	PAG	Pathogen-associated genes analysis (2014)
WP_004150967.1	PAG	Pathogen-associated genes analysis (2014)
WP_002915978.1	PAG	Pathogen-associated genes analysis (2014)
WP_004150967.1	PAG	Pathogen-associated genes analysis (2014)
WP_002915978.1	PAG	Pathogen-associated genes analysis (2014)
WP_004150967.1	PAG	Pathogen-associated genes analysis (2014)
WP_002915978.1	PAG	Pathogen-associated genes analysis (2014)
WP_004150967.1	PAG	Pathogen-associated genes analysis (2014)
WP_004150967.1	PAG	Pathogen-associated genes analysis (2014)
WP_004150967.1	PAG	Pathogen-associated genes analysis (2014)
WP_004150967.1	PAG	Pathogen-associated genes analysis (2014)
WP_004150967.1	PAG	Pathogen-associated genes analysis (2014)
WP_004150967.1	PAG	Pathogen-associated genes analysis (2014)
WP_004146230.1	PAG	Pathogen-associated genes analysis (2014)
WP_004150967.1	PAG	Pathogen-associated genes analysis (2014)
WP_004146230.1	PAG	Pathogen-associated genes analysis (2014)
WP_004146230.1	PAG	Pathogen-associated genes analysis (2014)
WP_004146230.1	PAG	Pathogen-associated genes analysis (2014)
WP_004146394.1	PAG	Pathogen-associated genes analysis (2014)
WP_004146230.1	PAG	Pathogen-associated genes analysis (2014)
WP_004146394.1	PAG	Pathogen-associated genes analysis (2014)
WP_004146230.1	PAG	Pathogen-associated genes analysis (2014)
WP_004146394.1	PAG	Pathogen-associated genes analysis (2014)
WP_004146394.1	PAG	Pathogen-associated genes analysis (2014)
WP_004146394.1	PAG	Pathogen-associated genes analysis (2014)
WP_004146394.1	PAG	Pathogen-associated genes analysis (2014)
WP_004152609.1	PAG	Pathogen-associated genes analysis (2014)
WP_004152609.1	PAG	Pathogen-associated genes analysis (2014)
WP_004152609.1	PAG	Pathogen-associated genes analysis (2014)
WP_004152609.1	PAG	Pathogen-associated genes analysis (2014)
WP_004152609.1	PAG	Pathogen-associated genes analysis (2014)
WP_004152609.1	PAG	Pathogen-associated genes analysis (2014)
WP_004152609.1	PAG	Pathogen-associated genes analysis (2014)
WP_004152609.1	PAG	Pathogen-associated genes analysis (2014)
WP_004152609.1	PAG	Pathogen-associated genes analysis (2014)
WP_004152609.1	PAG	Pathogen-associated genes analysis (2014)
WP_004152609.1	PAG	Pathogen-associated genes analysis (2014)
WP_004152609.1	PAG	Pathogen-associated genes analysis (2014)
WP_004150967.1	PAG	Pathogen-associated genes analysis (2014)
WP_004152609.1	PAG	Pathogen-associated genes analysis (2014)
WP_004150967.1	PAG	Pathogen-associated genes analysis (2014)
WP_004152609.1	PAG	Pathogen-associated genes analysis (2014)
WP_004150967.1	PAG	Pathogen-associated genes analysis (2014)
WP_004152609.1	PAG	Pathogen-associated genes analysis (2014)
WP_004150967.1	PAG	Pathogen-associated genes analysis (2014)
WP_002915978.1	PAG	Pathogen-associated genes analysis (2014)
WP_004150967.1	PAG	Pathogen-associated genes analysis (2014)
WP_002915978.1	PAG	Pathogen-associated genes analysis (2014)
WP_004150967.1	PAG	Pathogen-associated genes analysis (2014)
WP_002915978.1	PAG	Pathogen-associated genes analysis (2014)
WP_004150967.1	PAG	Pathogen-associated genes analysis (2014)
WP_002915978.1	PAG	Pathogen-associated genes analysis (2014)
WP_004150967.1	PAG	Pathogen-associated genes analysis (2014)
WP_002915978.1	PAG	Pathogen-associated genes analysis (2014)
WP_004150967.1	PAG	Pathogen-associated genes analysis (2014)
WP_004150967.1	PAG	Pathogen-associated genes analysis (2014)
WP_004150967.1	PAG	Pathogen-associated genes analysis (2014)
WP_004150967.1	PAG	Pathogen-associated genes analysis (2014)
WP_004150967.1	PAG	Pathogen-associated genes analysis (2014)
WP_004146230.1	PAG	Pathogen-associated genes analysis (2014)
WP_004150967.1	PAG	Pathogen-associated genes analysis (2014)
WP_004146230.1	PAG	Pathogen-associated genes analysis (2014)
WP_004146230.1	PAG	Pathogen-associated genes analysis (2014)
WP_004146230.1	PAG	Pathogen-associated genes analysis (2014)
WP_004146394.1	PAG	Pathogen-associated genes analysis (2014)
WP_004146230.1	PAG	Pathogen-associated genes analysis (2014)
WP_004146394.1	PAG	Pathogen-associated genes analysis (2014)
WP_004146230.1	PAG	Pathogen-associated genes analysis (2014)
WP_004146394.1	PAG	Pathogen-associated genes analysis (2014)
WP_004146394.1	PAG	Pathogen-associated genes analysis (2014)
WP_004146394.1	PAG	Pathogen-associated genes analysis (2014)
WP_004146394.1	PAG	Pathogen-associated genes analysis (2014)
WP_004152609.1	PAG	Pathogen-associated genes analysis (2014)
WP_004152609.1	PAG	Pathogen-associated genes analysis (2014)
WP_004152609.1	PAG	Pathogen-associated genes analysis (2014)
WP_004152609.1	PAG	Pathogen-associated genes analysis (2014)
WP_004152609.1	PAG	Pathogen-associated genes analysis (2014)
WP_004152609.1	PAG	Pathogen-associated genes analysis (2014)
WP_004152609.1	PAG	Pathogen-associated genes analysis (2014)
WP_004152609.1	PAG	Pathogen-associated genes analysis (2014)
WP_004152609.1	PAG	Pathogen-associated genes analysis (2014)
WP_004152609.1	PAG	Pathogen-associated genes analysis (2014)
WP_004152609.1	PAG	Pathogen-associated genes analysis (2014)
WP_004150967.1	PAG	Pathogen-associated genes analysis (2014)
WP_004152609.1	PAG	Pathogen-associated genes analysis (2014)
WP_004150967.1	PAG	Pathogen-associated genes analysis (2014)
WP_004152609.1	PAG	Pathogen-associated genes analysis (2014)
WP_004150967.1	PAG	Pathogen-associated genes analysis (2014)
WP_004152609.1	PAG	Pathogen-associated genes analysis (2014)
WP_004150967.1	PAG	Pathogen-associated genes analysis (2014)
WP_004152609.1	PAG	Pathogen-associated genes analysis (2014)
WP_004150967.1	PAG	Pathogen-associated genes analysis (2014)
WP_002915978.1	PAG	Pathogen-associated genes analysis (2014)
WP_004150967.1	PAG	Pathogen-associated genes analysis (2014)
WP_002915978.1	PAG	Pathogen-associated genes analysis (2014)
WP_004150967.1	PAG	Pathogen-associated genes analysis (2014)
WP_002915978.1	PAG	Pathogen-associated genes analysis (2014)
WP_004150967.1	PAG	Pathogen-associated genes analysis (2014)
WP_002915978.1	PAG	Pathogen-associated genes analysis (2014)
WP_004150967.1	PAG	Pathogen-associated genes analysis (2014)
WP_004150967.1	PAG	Pathogen-associated genes analysis (2014)
WP_004150967.1	PAG	Pathogen-associated genes analysis (2014)
WP_004150967.1	PAG	Pathogen-associated genes analysis (2014)
WP_004150967.1	PAG	Pathogen-associated genes analysis (2014)
WP_004146230.1	PAG	Pathogen-associated genes analysis (2014)
WP_004150967.1	PAG	Pathogen-associated genes analysis (2014)
WP_004146230.1	PAG	Pathogen-associated genes analysis (2014)
WP_004146230.1	PAG	Pathogen-associated genes analysis (2014)
WP_004146230.1	PAG	Pathogen-associated genes analysis (2014)
WP_004146230.1	PAG	Pathogen-associated genes analysis (2014)
WP_004146394.1	PAG	Pathogen-associated genes analysis (2014)
WP_004146230.1	PAG	Pathogen-associated genes analysis (2014)
WP_004146394.1	PAG	Pathogen-associated genes analysis (2014)
WP_004146394.1	PAG	Pathogen-associated genes analysis (2014)
WP_004146394.1	PAG	Pathogen-associated genes analysis (2014)
WP_004146394.1	PAG	Pathogen-associated genes analysis (2014)
WP_004152609.1	PAG	Pathogen-associated genes analysis (2014)
WP_004152609.1	PAG	Pathogen-associated genes analysis (2014)
WP_004152609.1	PAG	Pathogen-associated genes analysis (2014)
WP_004152609.1	PAG	Pathogen-associated genes analysis (2014)
WP_004152609.1	PAG	Pathogen-associated genes analysis (2014)
WP_004152609.1	PAG	Pathogen-associated genes analysis (2014)
WP_004152609.1	PAG	Pathogen-associated genes analysis (2014)
WP_004152609.1	PAG	Pathogen-associated genes analysis (2014)
WP_004152609.1	PAG	Pathogen-associated genes analysis (2014)
WP_004152609.1	PAG	Pathogen-associated genes analysis (2014)
WP_004152609.1	PAG	Pathogen-associated genes analysis (2014)
WP_004150967.1	PAG	Pathogen-associated genes analysis (2014)
WP_004152609.1	PAG	Pathogen-associated genes analysis (2014)
WP_004150967.1	PAG	Pathogen-associated genes analysis (2014)
WP_004152609.1	PAG	Pathogen-associated genes analysis (2014)
WP_004150967.1	PAG	Pathogen-associated genes analysis (2014)
WP_004152609.1	PAG	Pathogen-associated genes analysis (2014)
WP_004150967.1	PAG	Pathogen-associated genes analysis (2014)
WP_004152609.1	PAG	Pathogen-associated genes analysis (2014)
WP_004150967.1	PAG	Pathogen-associated genes analysis (2014)
WP_002915978.1	PAG	Pathogen-associated genes analysis (2014)
WP_004150967.1	PAG	Pathogen-associated genes analysis (2014)
WP_002915978.1	PAG	Pathogen-associated genes analysis (2014)
WP_004150967.1	PAG	Pathogen-associated genes analysis (2014)
WP_002915978.1	PAG	Pathogen-associated genes analysis (2014)
WP_004150967.1	PAG	Pathogen-associated genes analysis (2014)
WP_002915978.1	PAG	Pathogen-associated genes analysis (2014)
WP_004150967.1	PAG	Pathogen-associated genes analysis (2014)
WP_004150967.1	PAG	Pathogen-associated genes analysis (2014)
WP_004150967.1	PAG	Pathogen-associated genes analysis (2014)
WP_004150967.1	PAG	Pathogen-associated genes analysis (2014)
WP_004150967.1	PAG	Pathogen-associated genes analysis (2014)
WP_004146230.1	PAG	Pathogen-associated genes analysis (2014)
WP_004150967.1	PAG	Pathogen-associated genes analysis (2014)
WP_004146230.1	PAG	Pathogen-associated genes analysis (2014)
WP_004150967.1	PAG	Pathogen-associated genes analysis (2014)
WP_004146230.1	PAG	Pathogen-associated genes analysis (2014)
WP_004146230.1	PAG	Pathogen-associated genes analysis (2014)
WP_004146230.1	PAG	Pathogen-associated genes analysis (2014)
WP_004146394.1	PAG	Pathogen-associated genes analysis (2014)
WP_004146230.1	PAG	Pathogen-associated genes analysis (2014)
WP_004146394.1	PAG	Pathogen-associated genes analysis (2014)
WP_004146230.1	PAG	Pathogen-associated genes analysis (2014)
WP_004146394.1	PAG	Pathogen-associated genes analysis (2014)
WP_004146394.1	PAG	Pathogen-associated genes analysis (2014)
WP_004146394.1	PAG	Pathogen-associated genes analysis (2014)
WP_004146394.1	PAG	Pathogen-associated genes analysis (2014)
WP_004152609.1	PAG	Pathogen-associated genes analysis (2014)
WP_004152609.1	PAG	Pathogen-associated genes analysis (2014)
WP_004152609.1	PAG	Pathogen-associated genes analysis (2014)
WP_004152609.1	PAG	Pathogen-associated genes analysis (2014)
WP_004152609.1	PAG	Pathogen-associated genes analysis (2014)
WP_004152609.1	PAG	Pathogen-associated genes analysis (2014)
WP_004152609.1	PAG	Pathogen-associated genes analysis (2014)
WP_004152609.1	PAG	Pathogen-associated genes analysis (2014)
WP_004152609.1	PAG	Pathogen-associated genes analysis (2014)
WP_004152609.1	PAG	Pathogen-associated genes analysis (2014)
WP_004152609.1	PAG	Pathogen-associated genes analysis (2014)
WP_004152609.1	PAG	Pathogen-associated genes analysis (2014)
WP_004150967.1	PAG	Pathogen-associated genes analysis (2014)
WP_004152609.1	PAG	Pathogen-associated genes analysis (2014)
WP_004150967.1	PAG	Pathogen-associated genes analysis (2014)
WP_004152609.1	PAG	Pathogen-associated genes analysis (2014)
WP_004150967.1	PAG	Pathogen-associated genes analysis (2014)
WP_004152609.1	PAG	Pathogen-associated genes analysis (2014)
WP_004150967.1	PAG	Pathogen-associated genes analysis (2014)
WP_004152609.1	PAG	Pathogen-associated genes analysis (2014)
WP_004150967.1	PAG	Pathogen-associated genes analysis (2014)
WP_002915978.1	PAG	Pathogen-associated genes analysis (2014)
WP_004150967.1	PAG	Pathogen-associated genes analysis (2014)
WP_002915978.1	PAG	Pathogen-associated genes analysis (2014)
WP_004150967.1	PAG	Pathogen-associated genes analysis (2014)
WP_002915978.1	PAG	Pathogen-associated genes analysis (2014)
WP_004150967.1	PAG	Pathogen-associated genes analysis (2014)
WP_002915978.1	PAG	Pathogen-associated genes analysis (2014)
WP_004150967.1	PAG	Pathogen-associated genes analysis (2014)
WP_002915978.1	PAG	Pathogen-associated genes analysis (2014)
WP_004150967.1	PAG	Pathogen-associated genes analysis (2014)
WP_004150967.1	PAG	Pathogen-associated genes analysis (2014)
WP_004150967.1	PAG	Pathogen-associated genes analysis (2014)
WP_004150967.1	PAG	Pathogen-associated genes analysis (2014)
WP_004150967.1	PAG	Pathogen-associated genes analysis (2014)
WP_004146230.1	PAG	Pathogen-associated genes analysis (2014)
WP_004150967.1	PAG	Pathogen-associated genes analysis (2014)
WP_004146230.1	PAG	Pathogen-associated genes analysis (2014)
WP_004146230.1	PAG	Pathogen-associated genes analysis (2014)
WP_004146230.1	PAG	Pathogen-associated genes analysis (2014)
WP_004146394.1	PAG	Pathogen-associated genes analysis (2014)
WP_004146230.1	PAG	Pathogen-associated genes analysis (2014)
WP_004146394.1	PAG	Pathogen-associated genes analysis (2014)
WP_004146230.1	PAG	Pathogen-associated genes analysis (2014)
WP_004146394.1	PAG	Pathogen-associated genes analysis (2014)
WP_004146394.1	PAG	Pathogen-associated genes analysis (2014)
WP_004146394.1	PAG	Pathogen-associated genes analysis (2014)
WP_004146394.1	PAG	Pathogen-associated genes analysis (2014)
WP_004152609.1	PAG	Pathogen-associated genes analysis (2014)
WP_004152609.1	PAG	Pathogen-associated genes analysis (2014)
WP_004152609.1	PAG	Pathogen-associated genes analysis (2014)
WP_004152609.1	PAG	Pathogen-associated genes analysis (2014)
WP_004152609.1	PAG	Pathogen-associated genes analysis (2014)
WP_004152609.1	PAG	Pathogen-associated genes analysis (2014)
WP_004152609.1	PAG	Pathogen-associated genes analysis (2014)
WP_004152609.1	PAG	Pathogen-associated genes analysis (2014)
WP_004152609.1	PAG	Pathogen-associated genes analysis (2014)
WP_004152609.1	PAG	Pathogen-associated genes analysis (2014)
WP_004152609.1	PAG	Pathogen-associated genes analysis (2014)
WP_004152609.1	PAG	Pathogen-associated genes analysis (2014)
WP_004150967.1	PAG	Pathogen-associated genes analysis (2014)
WP_004152609.1	PAG	Pathogen-associated genes analysis (2014)
WP_004150967.1	PAG	Pathogen-associated genes analysis (2014)
WP_004152609.1	PAG	Pathogen-associated genes analysis (2014)
WP_004150967.1	PAG	Pathogen-associated genes analysis (2014)
WP_004152609.1	PAG	Pathogen-associated genes analysis (2014)
WP_004150967.1	PAG	Pathogen-associated genes analysis (2014)
WP_002915978.1	PAG	Pathogen-associated genes analysis (2014)
WP_004150967.1	PAG	Pathogen-associated genes analysis (2014)
WP_002915978.1	PAG	Pathogen-associated genes analysis (2014)
WP_004150967.1	PAG	Pathogen-associated genes analysis (2014)
WP_002915978.1	PAG	Pathogen-associated genes analysis (2014)
WP_004150967.1	PAG	Pathogen-associated genes analysis (2014)
WP_002915978.1	PAG	Pathogen-associated genes analysis (2014)
WP_004150967.1	PAG	Pathogen-associated genes analysis (2014)
WP_002915978.1	PAG	Pathogen-associated genes analysis (2014)
WP_004150967.1	PAG	Pathogen-associated genes analysis (2014)
WP_004150967.1	PAG	Pathogen-associated genes analysis (2014)
WP_004150967.1	PAG	Pathogen-associated genes analysis (2014)
WP_004150967.1	PAG	Pathogen-associated genes analysis (2014)
WP_004150967.1	PAG	Pathogen-associated genes analysis (2014)
WP_004146230.1	PAG	Pathogen-associated genes analysis (2014)
WP_004150967.1	PAG	Pathogen-associated genes analysis (2014)
WP_004146230.1	PAG	Pathogen-associated genes analysis (2014)
WP_004146230.1	PAG	Pathogen-associated genes analysis (2014)
WP_004146230.1	PAG	Pathogen-associated genes analysis (2014)
WP_004146394.1	PAG	Pathogen-associated genes analysis (2014)
WP_004146230.1	PAG	Pathogen-associated genes analysis (2014)
WP_004146394.1	PAG	Pathogen-associated genes analysis (2014)
WP_004146230.1	PAG	Pathogen-associated genes analysis (2014)
WP_004146394.1	PAG	Pathogen-associated genes analysis (2014)
WP_004146394.1	PAG	Pathogen-associated genes analysis (2014)
WP_004146394.1	PAG	Pathogen-associated genes analysis (2014)
WP_004152609.1	PAG	Pathogen-associated genes analysis (2014)
WP_004152609.1	PAG	Pathogen-associated genes analysis (2014)
WP_004152609.1	PAG	Pathogen-associated genes analysis (2014)
WP_004152609.1	PAG	Pathogen-associated genes analysis (2014)
WP_004152609.1	PAG	Pathogen-associated genes analysis (2014)
WP_004152609.1	PAG	Pathogen-associated genes analysis (2014)
WP_004152609.1	PAG	Pathogen-associated genes analysis (2014)
WP_004152609.1	PAG	Pathogen-associated genes analysis (2014)
WP_004152609.1	PAG	Pathogen-associated genes analysis (2014)
WP_004152609.1	PAG	Pathogen-associated genes analysis (2014)
WP_004152609.1	PAG	Pathogen-associated genes analysis (2014)
WP_004150967.1	PAG	Pathogen-associated genes analysis (2014)
WP_004152609.1	PAG	Pathogen-associated genes analysis (2014)
WP_004150967.1	PAG	Pathogen-associated genes analysis (2014)
WP_004152609.1	PAG	Pathogen-associated genes analysis (2014)
WP_004150967.1	PAG	Pathogen-associated genes analysis (2014)
WP_004152609.1	PAG	Pathogen-associated genes analysis (2014)
WP_004150967.1	PAG	Pathogen-associated genes analysis (2014)
WP_004152609.1	PAG	Pathogen-associated genes analysis (2014)
WP_004150967.1	PAG	Pathogen-associated genes analysis (2014)
WP_002915978.1	PAG	Pathogen-associated genes analysis (2014)
WP_004150967.1	PAG	Pathogen-associated genes analysis (2014)
WP_002915978.1	PAG	Pathogen-associated genes analysis (2014)
WP_004150967.1	PAG	Pathogen-associated genes analysis (2014)
WP_002915978.1	PAG	Pathogen-associated genes analysis (2014)
WP_004150967.1	PAG	Pathogen-associated genes analysis (2014)
WP_002915978.1	PAG	Pathogen-associated genes analysis (2014)
WP_004150967.1	PAG	Pathogen-associated genes analysis (2014)
WP_004150967.1	PAG	Pathogen-associated genes analysis (2014)
WP_004150967.1	PAG	Pathogen-associated genes analysis (2014)
WP_004150967.1	PAG	Pathogen-associated genes analysis (2014)
WP_004150967.1	PAG	Pathogen-associated genes analysis (2014)
WP_004146230.1	PAG	Pathogen-associated genes analysis (2014)
WP_004150967.1	PAG	Pathogen-associated genes analysis (2014)
WP_004146230.1	PAG	Pathogen-associated genes analysis (2014)
WP_004146230.1	PAG	Pathogen-associated genes analysis (2014)
WP_004146230.1	PAG	Pathogen-associated genes analysis (2014)
WP_004146230.1	PAG	Pathogen-associated genes analysis (2014)
WP_004146394.1	PAG	Pathogen-associated genes analysis (2014)
WP_004146230.1	PAG	Pathogen-associated genes analysis (2014)
WP_004146394.1	PAG	Pathogen-associated genes analysis (2014)
WP_004146230.1	PAG	Pathogen-associated genes analysis (2014)
WP_004146394.1	PAG	Pathogen-associated genes analysis (2014)
WP_004146394.1	PAG	Pathogen-associated genes analysis (2014)
WP_004146394.1	PAG	Pathogen-associated genes analysis (2014)
WP_004146394.1	PAG	Pathogen-associated genes analysis (2014)
WP_004152609.1	PAG	Pathogen-associated genes analysis (2014)
WP_004152609.1	PAG	Pathogen-associated genes analysis (2014)
WP_004152609.1	PAG	Pathogen-associated genes analysis (2014)
WP_004152609.1	PAG	Pathogen-associated genes analysis (2014)
WP_004152609.1	PAG	Pathogen-associated genes analysis (2014)
WP_004152609.1	PAG	Pathogen-associated genes analysis (2014)
WP_004152609.1	PAG	Pathogen-associated genes analysis (2014)
WP_004152609.1	PAG	Pathogen-associated genes analysis (2014)
WP_004152609.1	PAG	Pathogen-associated genes analysis (2014)
WP_004152609.1	PAG	Pathogen-associated genes analysis (2014)
WP_004152609.1	PAG	Pathogen-associated genes analysis (2014)
WP_004150967.1	PAG	Pathogen-associated genes analysis (2014)
WP_004152609.1	PAG	Pathogen-associated genes analysis (2014)
WP_004150967.1	PAG	Pathogen-associated genes analysis (2014)
WP_004152609.1	PAG	Pathogen-associated genes analysis (2014)
WP_004150967.1	PAG	Pathogen-associated genes analysis (2014)
WP_004152609.1	PAG	Pathogen-associated genes analysis (2014)
WP_004150967.1	PAG	Pathogen-associated genes analysis (2014)
WP_004152609.1	PAG	Pathogen-associated genes analysis (2014)
WP_004150967.1	PAG	Pathogen-associated genes analysis (2014)
WP_002915978.1	PAG	Pathogen-associated genes analysis (2014)
WP_004150967.1	PAG	Pathogen-associated genes analysis (2014)
WP_002915978.1	PAG	Pathogen-associated genes analysis (2014)
WP_004150967.1	PAG	Pathogen-associated genes analysis (2014)
WP_002915978.1	PAG	Pathogen-associated genes analysis (2014)
WP_004150967.1	PAG	Pathogen-associated genes analysis (2014)
WP_002915978.1	PAG	Pathogen-associated genes analysis (2014)
WP_004150967.1	PAG	Pathogen-associated genes analysis (2014)
WP_004150967.1	PAG	Pathogen-associated genes analysis (2014)
WP_004150967.1	PAG	Pathogen-associated genes analysis (2014)
WP_004150967.1	PAG	Pathogen-associated genes analysis (2014)
WP_004150967.1	PAG	Pathogen-associated genes analysis (2014)
WP_004150967.1	PAG	Pathogen-associated genes analysis (2014)
WP_004146230.1	PAG	Pathogen-associated genes analysis (2014)
WP_004150967.1	PAG	Pathogen-associated genes analysis (2014)
WP_004146230.1	PAG	Pathogen-associated genes analysis (2014)
WP_004146230.1	PAG	Pathogen-associated genes analysis (2014)
WP_004146230.1	PAG	Pathogen-associated genes analysis (2014)
WP_004146394.1	PAG	Pathogen-associated genes analysis (2014)
WP_004146230.1	PAG	Pathogen-associated genes analysis (2014)
WP_004146394.1	PAG	Pathogen-associated genes analysis (2014)
WP_004146230.1	PAG	Pathogen-associated genes analysis (2014)
WP_004146394.1	PAG	Pathogen-associated genes analysis (2014)
WP_004146394.1	PAG	Pathogen-associated genes analysis (2014)
WP_004146394.1	PAG	Pathogen-associated genes analysis (2014)
WP_004146394.1	PAG	Pathogen-associated genes analysis (2014)
WP_004152609.1	PAG	Pathogen-associated genes analysis (2014)
WP_004152609.1	PAG	Pathogen-associated genes analysis (2014)
WP_004152609.1	PAG	Pathogen-associated genes analysis (2014)
WP_004152609.1	PAG	Pathogen-associated genes analysis (2014)
WP_004152609.1	PAG	Pathogen-associated genes analysis (2014)
WP_004152609.1	PAG	Pathogen-associated genes analysis (2014)
WP_004152609.1	PAG	Pathogen-associated genes analysis (2014)
WP_004152609.1	PAG	Pathogen-associated genes analysis (2014)
WP_004152609.1	PAG	Pathogen-associated genes analysis (2014)
WP_004152609.1	PAG	Pathogen-associated genes analysis (2014)
WP_004152609.1	PAG	Pathogen-associated genes analysis (2014)
WP_004152609.1	PAG	Pathogen-associated genes analysis (2014)
WP_004150967.1	PAG	Pathogen-associated genes analysis (2014)
WP_004152609.1	PAG	Pathogen-associated genes analysis (2014)
WP_004150967.1	PAG	Pathogen-associated genes analysis (2014)
WP_004152609.1	PAG	Pathogen-associated genes analysis (2014)
WP_004150967.1	PAG	Pathogen-associated genes analysis (2014)
WP_004152609.1	PAG	Pathogen-associated genes analysis (2014)
WP_004150967.1	PAG	Pathogen-associated genes analysis (2014)
WP_002915978.1	PAG	Pathogen-associated genes analysis (2014)
WP_004150967.1	PAG	Pathogen-associated genes analysis (2014)
WP_002915978.1	PAG	Pathogen-associated genes analysis (2014)
WP_004150967.1	PAG	Pathogen-associated genes analysis (2014)
WP_002915978.1	PAG	Pathogen-associated genes analysis (2014)
WP_004150967.1	PAG	Pathogen-associated genes analysis (2014)
WP_002915978.1	PAG	Pathogen-associated genes analysis (2014)
WP_004150967.1	PAG	Pathogen-associated genes analysis (2014)
WP_002915978.1	PAG	Pathogen-associated genes analysis (2014)
WP_004150967.1	PAG	Pathogen-associated genes analysis (2014)
WP_004150967.1	PAG	Pathogen-associated genes analysis (2014)
WP_004150967.1	PAG	Pathogen-associated genes analysis (2014)
WP_004150967.1	PAG	Pathogen-associated genes analysis (2014)
WP_004150967.1	PAG	Pathogen-associated genes analysis (2014)
WP_004146230.1	PAG	Pathogen-associated genes analysis (2014)
WP_004150967.1	PAG	Pathogen-associated genes analysis (2014)
WP_004146230.1	PAG	Pathogen-associated genes analysis (2014)
WP_004146230.1	PAG	Pathogen-associated genes analysis (2014)
WP_004146230.1	PAG	Pathogen-associated genes analysis (2014)
WP_004146394.1	PAG	Pathogen-associated genes analysis (2014)
WP_004146230.1	PAG	Pathogen-associated genes analysis (2014)
WP_004146394.1	PAG	Pathogen-associated genes analysis (2014)
WP_004146230.1	PAG	Pathogen-associated genes analysis (2014)
WP_004146394.1	PAG	Pathogen-associated genes analysis (2014)
WP_004146394.1	PAG	Pathogen-associated genes analysis (2014)
WP_004146394.1	PAG	Pathogen-associated genes analysis (2014)
WP_004146394.1	PAG	Pathogen-associated genes analysis (2014)
WP_004152609.1	PAG	Pathogen-associated genes analysis (2014)
WP_004152609.1	PAG	Pathogen-associated genes analysis (2014)
WP_004152609.1	PAG	Pathogen-associated genes analysis (2014)
WP_004152609.1	PAG	Pathogen-associated genes analysis (2014)
WP_004152609.1	PAG	Pathogen-associated genes analysis (2014)
WP_004152609.1	PAG	Pathogen-associated genes analysis (2014)
WP_004152609.1	PAG	Pathogen-associated genes analysis (2014)
WP_004152609.1	PAG	Pathogen-associated genes analysis (2014)
WP_004152609.1	PAG	Pathogen-associated genes analysis (2014)
WP_004152609.1	PAG	Pathogen-associated genes analysis (2014)
WP_004152609.1	PAG	Pathogen-associated genes analysis (2014)
WP_004150967.1	PAG	Pathogen-associated genes analysis (2014)
WP_004152609.1	PAG	Pathogen-associated genes analysis (2014)
WP_004150967.1	PAG	Pathogen-associated genes analysis (2014)
WP_004152609.1	PAG	Pathogen-associated genes analysis (2014)
WP_004150967.1	PAG	Pathogen-associated genes analysis (2014)
WP_004152609.1	PAG	Pathogen-associated genes analysis (2014)
WP_004150967.1	PAG	Pathogen-associated genes analysis (2014)
WP_004152609.1	PAG	Pathogen-associated genes analysis (2014)
WP_004150967.1	PAG	Pathogen-associated genes analysis (2014)
WP_002915978.1	PAG	Pathogen-associated genes analysis (2014)
WP_004150967.1	PAG	Pathogen-associated genes analysis (2014)
WP_002915978.1	PAG	Pathogen-associated genes analysis (2014)
WP_004150967.1	PAG	Pathogen-associated genes analysis (2014)
WP_002915978.1	PAG	Pathogen-associated genes analysis (2014)
WP_004150967.1	PAG	Pathogen-associated genes analysis (2014)
WP_002915978.1	PAG	Pathogen-associated genes analysis (2014)
WP_004150967.1	PAG	Pathogen-associated genes analysis (2014)
WP_004150967.1	PAG	Pathogen-associated genes analysis (2014)
WP_004150967.1	PAG	Pathogen-associated genes analysis (2014)
WP_004150967.1	PAG	Pathogen-associated genes analysis (2014)
WP_004150967.1	PAG	Pathogen-associated genes analysis (2014)
WP_004146230.1	PAG	Pathogen-associated genes analysis (2014)
WP_004150967.1	PAG	Pathogen-associated genes analysis (2014)
WP_004146230.1	PAG	Pathogen-associated genes analysis (2014)
WP_004146230.1	PAG	Pathogen-associated genes analysis (2014)
WP_004146230.1	PAG	Pathogen-associated genes analysis (2014)
WP_004146230.1	PAG	Pathogen-associated genes analysis (2014)
WP_004146394.1	PAG	Pathogen-associated genes analysis (2014)
WP_004146230.1	PAG	Pathogen-associated genes analysis (2014)
WP_004146394.1	PAG	Pathogen-associated genes analysis (2014)
WP_004146394.1	PAG	Pathogen-associated genes analysis (2014)
WP_004146394.1	PAG	Pathogen-associated genes analysis (2014)
WP_004146394.1	PAG	Pathogen-associated genes analysis (2014)
WP_004152609.1	PAG	Pathogen-associated genes analysis (2014)
WP_004152609.1	PAG	Pathogen-associated genes analysis (2014)
WP_004152609.1	PAG	Pathogen-associated genes analysis (2014)
WP_004152609.1	PAG	Pathogen-associated genes analysis (2014)
WP_004152609.1	PAG	Pathogen-associated genes analysis (2014)
WP_004152609.1	PAG	Pathogen-associated genes analysis (2014)
WP_004152609.1	PAG	Pathogen-associated genes analysis (2014)
WP_004152609.1	PAG	Pathogen-associated genes analysis (2014)
WP_004152609.1	PAG	Pathogen-associated genes analysis (2014)
WP_004152609.1	PAG	Pathogen-associated genes analysis (2014)
WP_004152609.1	PAG	Pathogen-associated genes analysis (2014)
WP_004150967.1	PAG	Pathogen-associated genes analysis (2014)
WP_004152609.1	PAG	Pathogen-associated genes analysis (2014)
WP_004150967.1	PAG	Pathogen-associated genes analysis (2014)
WP_004152609.1	PAG	Pathogen-associated genes analysis (2014)
WP_004150967.1	PAG	Pathogen-associated genes analysis (2014)
WP_004152609.1	PAG	Pathogen-associated genes analysis (2014)
WP_004150967.1	PAG	Pathogen-associated genes analysis (2014)
WP_004152609.1	PAG	Pathogen-associated genes analysis (2014)
WP_004150967.1	PAG	Pathogen-associated genes analysis (2014)
WP_002915978.1	PAG	Pathogen-associated genes analysis (2014)
WP_004150967.1	PAG	Pathogen-associated genes analysis (2014)
WP_002915978.1	PAG	Pathogen-associated genes analysis (2014)
WP_004150967.1	PAG	Pathogen-associated genes analysis (2014)
WP_002915978.1	PAG	Pathogen-associated genes analysis (2014)
WP_004150967.1	PAG	Pathogen-associated genes analysis (2014)
WP_002915978.1	PAG	Pathogen-associated genes analysis (2014)
WP_004150967.1	PAG	Pathogen-associated genes analysis (2014)
WP_004150967.1	PAG	Pathogen-associated genes analysis (2014)
WP_004150967.1	PAG	Pathogen-associated genes analysis (2014)
WP_004150967.1	PAG	Pathogen-associated genes analysis (2014)
WP_004150967.1	PAG	Pathogen-associated genes analysis (2014)
WP_004146230.1	PAG	Pathogen-associated genes analysis (2014)
WP_004150967.1	PAG	Pathogen-associated genes analysis (2014)
WP_004146230.1	PAG	Pathogen-associated genes analysis (2014)
WP_004150967.1	PAG	Pathogen-associated genes analysis (2014)
WP_004146230.1	PAG	Pathogen-associated genes analysis (2014)
WP_004146230.1	PAG	Pathogen-associated genes analysis (2014)
WP_004146230.1	PAG	Pathogen-associated genes analysis (2014)
WP_004146394.1	PAG	Pathogen-associated genes analysis (2014)
WP_004146230.1	PAG	Pathogen-associated genes analysis (2014)
WP_004146394.1	PAG	Pathogen-associated genes analysis (2014)
WP_004146230.1	PAG	Pathogen-associated genes analysis (2014)
WP_004146394.1	PAG	Pathogen-associated genes analysis (2014)
WP_004146394.1	PAG	Pathogen-associated genes analysis (2014)
WP_004146394.1	PAG	Pathogen-associated genes analysis (2014)
WP_004146394.1	PAG	Pathogen-associated genes analysis (2014)
WP_004152609.1	PAG	Pathogen-associated genes analysis (2014)
WP_004152609.1	PAG	Pathogen-associated genes analysis (2014)
WP_004152609.1	PAG	Pathogen-associated genes analysis (2014)
WP_004152609.1	PAG	Pathogen-associated genes analysis (2014)
WP_004152609.1	PAG	Pathogen-associated genes analysis (2014)
WP_004152609.1	PAG	Pathogen-associated genes analysis (2014)
WP_004152609.1	PAG	Pathogen-associated genes analysis (2014)
WP_004152609.1	PAG	Pathogen-associated genes analysis (2014)
WP_004152609.1	PAG	Pathogen-associated genes analysis (2014)
WP_004152609.1	PAG	Pathogen-associated genes analysis (2014)
WP_004152609.1	PAG	Pathogen-associated genes analysis (2014)
WP_004150967.1	PAG	Pathogen-associated genes analysis (2014)
WP_004152609.1	PAG	Pathogen-associated genes analysis (2014)
WP_004150967.1	PAG	Pathogen-associated genes analysis (2014)
WP_004152609.1	PAG	Pathogen-associated genes analysis (2014)
WP_004150967.1	PAG	Pathogen-associated genes analysis (2014)
WP_004152609.1	PAG	Pathogen-associated genes analysis (2014)
WP_004150967.1	PAG	Pathogen-associated genes analysis (2014)
WP_004152609.1	PAG	Pathogen-associated genes analysis (2014)
WP_004150967.1	PAG	Pathogen-associated genes analysis (2014)
WP_002915978.1	PAG	Pathogen-associated genes analysis (2014)
WP_004150967.1	PAG	Pathogen-associated genes analysis (2014)
WP_002915978.1	PAG	Pathogen-associated genes analysis (2014)
WP_004150967.1	PAG	Pathogen-associated genes analysis (2014)
WP_002915978.1	PAG	Pathogen-associated genes analysis (2014)
WP_004150967.1	PAG	Pathogen-associated genes analysis (2014)
WP_002915978.1	PAG	Pathogen-associated genes analysis (2014)
WP_004150967.1	PAG	Pathogen-associated genes analysis (2014)
WP_004150967.1	PAG	Pathogen-associated genes analysis (2014)
WP_004150967.1	PAG	Pathogen-associated genes analysis (2014)
WP_004150967.1	PAG	Pathogen-associated genes analysis (2014)
WP_004150967.1	PAG	Pathogen-associated genes analysis (2014)
WP_004150967.1	PAG	Pathogen-associated genes analysis (2014)
WP_004146230.1	PAG	Pathogen-associated genes analysis (2014)
WP_004150967.1	PAG	Pathogen-associated genes analysis (2014)
WP_004146230.1	PAG	Pathogen-associated genes analysis (2014)
WP_004146230.1	PAG	Pathogen-associated genes analysis (2014)
WP_004146230.1	PAG	Pathogen-associated genes analysis (2014)
WP_004146394.1	PAG	Pathogen-associated genes analysis (2014)
WP_004146230.1	PAG	Pathogen-associated genes analysis (2014)
WP_004146394.1	PAG	Pathogen-associated genes analysis (2014)
WP_004146230.1	PAG	Pathogen-associated genes analysis (2014)
WP_004146394.1	PAG	Pathogen-associated genes analysis (2014)
WP_004146394.1	PAG	Pathogen-associated genes analysis (2014)
WP_004146394.1	PAG	Pathogen-associated genes analysis (2014)
WP_004146394.1	PAG	Pathogen-associated genes analysis (2014)
WP_004152609.1	PAG	Pathogen-associated genes analysis (2014)
WP_004152609.1	PAG	Pathogen-associated genes analysis (2014)
WP_004152609.1	PAG	Pathogen-associated genes analysis (2014)
WP_004152609.1	PAG	Pathogen-associated genes analysis (2014)
WP_004152609.1	PAG	Pathogen-associated genes analysis (2014)
WP_004152609.1	PAG	Pathogen-associated genes analysis (2014)
WP_004152609.1	PAG	Pathogen-associated genes analysis (2014)
WP_004152609.1	PAG	Pathogen-associated genes analysis (2014)
WP_004152609.1	PAG	Pathogen-associated genes analysis (2014)
WP_004152609.1	PAG	Pathogen-associated genes analysis (2014)
WP_004152609.1	PAG	Pathogen-associated genes analysis (2014)
WP_004152609.1	PAG	Pathogen-associated genes analysis (2014)
WP_004150967.1	PAG	Pathogen-associated genes analysis (2014)
WP_004152609.1	PAG	Pathogen-associated genes analysis (2014)
WP_004150967.1	PAG	Pathogen-associated genes analysis (2014)
WP_004152609.1	PAG	Pathogen-associated genes analysis (2014)
WP_004150967.1	PAG	Pathogen-associated genes analysis (2014)
WP_004152609.1	PAG	Pathogen-associated genes analysis (2014)
WP_004150967.1	PAG	Pathogen-associated genes analysis (2014)
WP_002915978.1	PAG	Pathogen-associated genes analysis (2014)
WP_004150967.1	PAG	Pathogen-associated genes analysis (2014)
WP_002915978.1	PAG	Pathogen-associated genes analysis (2014)
WP_004150967.1	PAG	Pathogen-associated genes analysis (2014)
WP_002915978.1	PAG	Pathogen-associated genes analysis (2014)
WP_004150967.1	PAG	Pathogen-associated genes analysis (2014)
WP_002915978.1	PAG	Pathogen-associated genes analysis (2014)
WP_004150967.1	PAG	Pathogen-associated genes analysis (2014)
WP_002915978.1	PAG	Pathogen-associated genes analysis (2014)
WP_004150967.1	PAG	Pathogen-associated genes analysis (2014)
WP_004150967.1	PAG	Pathogen-associated genes analysis (2014)
WP_004150967.1	PAG	Pathogen-associated genes analysis (2014)
WP_004150967.1	PAG	Pathogen-associated genes analysis (2014)
WP_004150967.1	PAG	Pathogen-associated genes analysis (2014)
WP_004146230.1	PAG	Pathogen-associated genes analysis (2014)
WP_004150967.1	PAG	Pathogen-associated genes analysis (2014)
WP_004146230.1	PAG	Pathogen-associated genes analysis (2014)
WP_004146230.1	PAG	Pathogen-associated genes analysis (2014)
WP_004146230.1	PAG	Pathogen-associated genes analysis (2014)
WP_004146394.1	PAG	Pathogen-associated genes analysis (2014)
WP_004146230.1	PAG	Pathogen-associated genes analysis (2014)
WP_004146394.1	PAG	Pathogen-associated genes analysis (2014)
WP_004146230.1	PAG	Pathogen-associated genes analysis (2014)
WP_004146394.1	PAG	Pathogen-associated genes analysis (2014)
WP_002914189.1	CARD	https://card.mcmaster.ca/aro/3003922
WP_002892072.1	CARD	https://card.mcmaster.ca/aro/3000207
WP_004176269.1	CARD	https://card.mcmaster.ca/aro/3001070
WP_002914189.1	CARD	https://card.mcmaster.ca/aro/3003922
WP_002892072.1	CARD	https://card.mcmaster.ca/aro/3000207
WP_004176269.1	CARD	https://card.mcmaster.ca/aro/3001070
WP_002914189.1	CARD	https://card.mcmaster.ca/aro/3003922
WP_002892072.1	CARD	https://card.mcmaster.ca/aro/3000207
WP_004176269.1	CARD	https://card.mcmaster.ca/aro/3001070
WP_002914189.1	CARD	https://card.mcmaster.ca/aro/3003922
WP_002892072.1	CARD	https://card.mcmaster.ca/aro/3000207
WP_004176269.1	CARD	https://card.mcmaster.ca/aro/3001070
WP_002914189.1	CARD	https://card.mcmaster.ca/aro/3003922
WP_002892072.1	CARD	https://card.mcmaster.ca/aro/3000207
WP_004176269.1	CARD	https://card.mcmaster.ca/aro/3001070
WP_002914189.1	CARD	https://card.mcmaster.ca/aro/3003922
WP_004176269.1	CARD	https://card.mcmaster.ca/aro/3001070
WP_002914189.1	CARD	https://card.mcmaster.ca/aro/3003922
WP_004176269.1	CARD	https://card.mcmaster.ca/aro/3001070
WP_002914189.1	CARD	https://card.mcmaster.ca/aro/3003922
WP_004176269.1	CARD	https://card.mcmaster.ca/aro/3001070
WP_002914189.1	CARD	https://card.mcmaster.ca/aro/3003922
WP_004176269.1	CARD	https://card.mcmaster.ca/aro/3001070
WP_002914189.1	CARD	https://card.mcmaster.ca/aro/3003922
WP_004176269.1	CARD	https://card.mcmaster.ca/aro/3001070
WP_002914189.1	CARD	https://card.mcmaster.ca/aro/3003922
WP_004176269.1	CARD	https://card.mcmaster.ca/aro/3001070
WP_002914189.1	CARD	https://card.mcmaster.ca/aro/3003922
WP_004176269.1	CARD	https://card.mcmaster.ca/aro/3001070
WP_002914189.1	CARD	https://card.mcmaster.ca/aro/3003922
WP_004176269.1	CARD	https://card.mcmaster.ca/aro/3001070
WP_000347934.1	CARD	https://card.mcmaster.ca/aro/3003923
WP_002914189.1	CARD	https://card.mcmaster.ca/aro/3003922
WP_004176269.1	CARD	https://card.mcmaster.ca/aro/3001070
WP_000347934.1	CARD	https://card.mcmaster.ca/aro/3003923
WP_002914189.1	CARD	https://card.mcmaster.ca/aro/3003922
WP_004176269.1	CARD	https://card.mcmaster.ca/aro/3001070
WP_000347934.1	CARD	https://card.mcmaster.ca/aro/3003923
WP_002914189.1	CARD	https://card.mcmaster.ca/aro/3003922
WP_004176269.1	CARD	https://card.mcmaster.ca/aro/3001070
WP_000347934.1	CARD	https://card.mcmaster.ca/aro/3003923
WP_002914189.1	CARD	https://card.mcmaster.ca/aro/3003922
WP_004176269.1	CARD	https://card.mcmaster.ca/aro/3001070
WP_000347934.1	CARD	https://card.mcmaster.ca/aro/3003923
WP_002914189.1	CARD	https://card.mcmaster.ca/aro/3003922
WP_004176269.1	CARD	https://card.mcmaster.ca/aro/3001070
WP_000347934.1	CARD	https://card.mcmaster.ca/aro/3003923
WP_002914189.1	CARD	https://card.mcmaster.ca/aro/3003922
WP_004176269.1	CARD	https://card.mcmaster.ca/aro/3001070
WP_000347934.1	CARD	https://card.mcmaster.ca/aro/3003923
WP_002914189.1	CARD	https://card.mcmaster.ca/aro/3003922
WP_000347934.1	CARD	https://card.mcmaster.ca/aro/3003923
WP_002914189.1	CARD	https://card.mcmaster.ca/aro/3003922
WP_000347934.1	CARD	https://card.mcmaster.ca/aro/3003923
WP_002914189.1	CARD	https://card.mcmaster.ca/aro/3003922
WP_000347934.1	CARD	https://card.mcmaster.ca/aro/3003923
WP_002892072.1	CARD	https://card.mcmaster.ca/aro/3000207
WP_002914189.1	CARD	https://card.mcmaster.ca/aro/3003922
WP_000347934.1	CARD	https://card.mcmaster.ca/aro/3003923
WP_002892072.1	CARD	https://card.mcmaster.ca/aro/3000207
WP_002914189.1	CARD	https://card.mcmaster.ca/aro/3003922
WP_000347934.1	CARD	https://card.mcmaster.ca/aro/3003923
WP_002892072.1	CARD	https://card.mcmaster.ca/aro/3000207
WP_002914189.1	CARD	https://card.mcmaster.ca/aro/3003922
WP_000347934.1	CARD	https://card.mcmaster.ca/aro/3003923
WP_002892072.1	CARD	https://card.mcmaster.ca/aro/3000207
WP_002914189.1	CARD	https://card.mcmaster.ca/aro/3003922
WP_000347934.1	CARD	https://card.mcmaster.ca/aro/3003923
WP_002892072.1	CARD	https://card.mcmaster.ca/aro/3000207
WP_002914189.1	CARD	https://card.mcmaster.ca/aro/3003922
WP_000347934.1	CARD	https://card.mcmaster.ca/aro/3003923
WP_002892072.1	CARD	https://card.mcmaster.ca/aro/3000207
WP_002914189.1	CARD	https://card.mcmaster.ca/aro/3003922
WP_000347934.1	CARD	https://card.mcmaster.ca/aro/3003923
WP_002892072.1	CARD	https://card.mcmaster.ca/aro/3000207
WP_002914189.1	CARD	https://card.mcmaster.ca/aro/3003922
WP_000347934.1	CARD	https://card.mcmaster.ca/aro/3003923
WP_002892072.1	CARD	https://card.mcmaster.ca/aro/3000207
WP_002914189.1	CARD	https://card.mcmaster.ca/aro/3003922
WP_000347934.1	CARD	https://card.mcmaster.ca/aro/3003923
WP_002892072.1	CARD	https://card.mcmaster.ca/aro/3000207
WP_004176269.1	CARD	https://card.mcmaster.ca/aro/3001070
WP_002914189.1	CARD	https://card.mcmaster.ca/aro/3003922
WP_002914189.1	CARD	https://card.mcmaster.ca/aro/3003922
WP_002892072.1	CARD	https://card.mcmaster.ca/aro/3000207
WP_004176269.1	CARD	https://card.mcmaster.ca/aro/3001070
WP_002914189.1	CARD	https://card.mcmaster.ca/aro/3003922
WP_002914189.1	CARD	https://card.mcmaster.ca/aro/3003922
WP_002892072.1	CARD	https://card.mcmaster.ca/aro/3000207
WP_004176269.1	CARD	https://card.mcmaster.ca/aro/3001070
WP_002914189.1	CARD	https://card.mcmaster.ca/aro/3003922
WP_002914189.1	CARD	https://card.mcmaster.ca/aro/3003922
WP_002892072.1	CARD	https://card.mcmaster.ca/aro/3000207
WP_004176269.1	CARD	https://card.mcmaster.ca/aro/3001070
WP_002914189.1	CARD	https://card.mcmaster.ca/aro/3003922
WP_002914189.1	CARD	https://card.mcmaster.ca/aro/3003922
WP_002892072.1	CARD	https://card.mcmaster.ca/aro/3000207
WP_004176269.1	CARD	https://card.mcmaster.ca/aro/3001070
WP_002914189.1	CARD	https://card.mcmaster.ca/aro/3003922
WP_002892072.1	CARD	https://card.mcmaster.ca/aro/3000207
WP_004176269.1	CARD	https://card.mcmaster.ca/aro/3001070
WP_002914189.1	CARD	https://card.mcmaster.ca/aro/3003922
WP_002892072.1	CARD	https://card.mcmaster.ca/aro/3000207
WP_004176269.1	CARD	https://card.mcmaster.ca/aro/3001070
WP_002914189.1	CARD	https://card.mcmaster.ca/aro/3003922
WP_002892072.1	CARD	https://card.mcmaster.ca/aro/3000207
WP_004176269.1	CARD	https://card.mcmaster.ca/aro/3001070
WP_002914189.1	CARD	https://card.mcmaster.ca/aro/3003922
WP_002892072.1	CARD	https://card.mcmaster.ca/aro/3000207
WP_004176269.1	CARD	https://card.mcmaster.ca/aro/3001070
WP_002914189.1	CARD	https://card.mcmaster.ca/aro/3003922
WP_002892072.1	CARD	https://card.mcmaster.ca/aro/3000207
WP_004176269.1	CARD	https://card.mcmaster.ca/aro/3001070
WP_002914189.1	CARD	https://card.mcmaster.ca/aro/3003922
WP_002892072.1	CARD	https://card.mcmaster.ca/aro/3000207
WP_004176269.1	CARD	https://card.mcmaster.ca/aro/3001070
WP_002914189.1	CARD	https://card.mcmaster.ca/aro/3003922
WP_002892072.1	CARD	https://card.mcmaster.ca/aro/3000207
WP_004176269.1	CARD	https://card.mcmaster.ca/aro/3001070
WP_002914189.1	CARD	https://card.mcmaster.ca/aro/3003922
WP_004176269.1	CARD	https://card.mcmaster.ca/aro/3001070
WP_002914189.1	CARD	https://card.mcmaster.ca/aro/3003922
WP_004176269.1	CARD	https://card.mcmaster.ca/aro/3001070
WP_002914189.1	CARD	https://card.mcmaster.ca/aro/3003922
WP_004176269.1	CARD	https://card.mcmaster.ca/aro/3001070
WP_002914189.1	CARD	https://card.mcmaster.ca/aro/3003922
WP_004176269.1	CARD	https://card.mcmaster.ca/aro/3001070
WP_002914189.1	CARD	https://card.mcmaster.ca/aro/3003922
WP_004176269.1	CARD	https://card.mcmaster.ca/aro/3001070
WP_002914189.1	CARD	https://card.mcmaster.ca/aro/3003922
WP_004176269.1	CARD	https://card.mcmaster.ca/aro/3001070
WP_002914189.1	CARD	https://card.mcmaster.ca/aro/3003922
WP_004176269.1	CARD	https://card.mcmaster.ca/aro/3001070
WP_002914189.1	CARD	https://card.mcmaster.ca/aro/3003922
WP_004176269.1	CARD	https://card.mcmaster.ca/aro/3001070
WP_002914189.1	CARD	https://card.mcmaster.ca/aro/3003922
WP_004176269.1	CARD	https://card.mcmaster.ca/aro/3001070
WP_000347934.1	CARD	https://card.mcmaster.ca/aro/3003923
WP_002914189.1	CARD	https://card.mcmaster.ca/aro/3003922
WP_004176269.1	CARD	https://card.mcmaster.ca/aro/3001070
WP_000347934.1	CARD	https://card.mcmaster.ca/aro/3003923
WP_002914189.1	CARD	https://card.mcmaster.ca/aro/3003922
WP_004176269.1	CARD	https://card.mcmaster.ca/aro/3001070
WP_000347934.1	CARD	https://card.mcmaster.ca/aro/3003923
WP_002914189.1	CARD	https://card.mcmaster.ca/aro/3003922
WP_004176269.1	CARD	https://card.mcmaster.ca/aro/3001070
WP_000347934.1	CARD	https://card.mcmaster.ca/aro/3003923
WP_002914189.1	CARD	https://card.mcmaster.ca/aro/3003922
WP_004176269.1	CARD	https://card.mcmaster.ca/aro/3001070
WP_000347934.1	CARD	https://card.mcmaster.ca/aro/3003923
WP_002914189.1	CARD	https://card.mcmaster.ca/aro/3003922
WP_004176269.1	CARD	https://card.mcmaster.ca/aro/3001070
WP_000347934.1	CARD	https://card.mcmaster.ca/aro/3003923
WP_002914189.1	CARD	https://card.mcmaster.ca/aro/3003922
WP_000347934.1	CARD	https://card.mcmaster.ca/aro/3003923
WP_002914189.1	CARD	https://card.mcmaster.ca/aro/3003922
WP_000347934.1	CARD	https://card.mcmaster.ca/aro/3003923
WP_002914189.1	CARD	https://card.mcmaster.ca/aro/3003922
WP_000347934.1	CARD	https://card.mcmaster.ca/aro/3003923
WP_002892072.1	CARD	https://card.mcmaster.ca/aro/3000207
WP_002914189.1	CARD	https://card.mcmaster.ca/aro/3003922
WP_000347934.1	CARD	https://card.mcmaster.ca/aro/3003923
WP_002892072.1	CARD	https://card.mcmaster.ca/aro/3000207
WP_002914189.1	CARD	https://card.mcmaster.ca/aro/3003922
WP_000347934.1	CARD	https://card.mcmaster.ca/aro/3003923
WP_002892072.1	CARD	https://card.mcmaster.ca/aro/3000207
WP_002914189.1	CARD	https://card.mcmaster.ca/aro/3003922
WP_000347934.1	CARD	https://card.mcmaster.ca/aro/3003923
WP_002892072.1	CARD	https://card.mcmaster.ca/aro/3000207
WP_002914189.1	CARD	https://card.mcmaster.ca/aro/3003922
WP_000347934.1	CARD	https://card.mcmaster.ca/aro/3003923
WP_002892072.1	CARD	https://card.mcmaster.ca/aro/3000207
WP_002914189.1	CARD	https://card.mcmaster.ca/aro/3003922
WP_000347934.1	CARD	https://card.mcmaster.ca/aro/3003923
WP_002892072.1	CARD	https://card.mcmaster.ca/aro/3000207
WP_002914189.1	CARD	https://card.mcmaster.ca/aro/3003922
WP_000347934.1	CARD	https://card.mcmaster.ca/aro/3003923
WP_002892072.1	CARD	https://card.mcmaster.ca/aro/3000207
WP_002914189.1	CARD	https://card.mcmaster.ca/aro/3003922
WP_000347934.1	CARD	https://card.mcmaster.ca/aro/3003923
WP_002892072.1	CARD	https://card.mcmaster.ca/aro/3000207
WP_002914189.1	CARD	https://card.mcmaster.ca/aro/3003922
WP_000347934.1	CARD	https://card.mcmaster.ca/aro/3003923
WP_002892072.1	CARD	https://card.mcmaster.ca/aro/3000207
WP_004176269.1	CARD	https://card.mcmaster.ca/aro/3001070
WP_002914189.1	CARD	https://card.mcmaster.ca/aro/3003922
WP_002914189.1	CARD	https://card.mcmaster.ca/aro/3003922
WP_002892072.1	CARD	https://card.mcmaster.ca/aro/3000207
WP_004176269.1	CARD	https://card.mcmaster.ca/aro/3001070
WP_002914189.1	CARD	https://card.mcmaster.ca/aro/3003922
WP_002914189.1	CARD	https://card.mcmaster.ca/aro/3003922
WP_002892072.1	CARD	https://card.mcmaster.ca/aro/3000207
WP_004176269.1	CARD	https://card.mcmaster.ca/aro/3001070
WP_002914189.1	CARD	https://card.mcmaster.ca/aro/3003922
WP_002914189.1	CARD	https://card.mcmaster.ca/aro/3003922
WP_002892072.1	CARD	https://card.mcmaster.ca/aro/3000207
WP_004176269.1	CARD	https://card.mcmaster.ca/aro/3001070
WP_002914189.1	CARD	https://card.mcmaster.ca/aro/3003922
WP_002914189.1	CARD	https://card.mcmaster.ca/aro/3003922
WP_002892072.1	CARD	https://card.mcmaster.ca/aro/3000207
WP_004176269.1	CARD	https://card.mcmaster.ca/aro/3001070
WP_002914189.1	CARD	https://card.mcmaster.ca/aro/3003922
WP_002892072.1	CARD	https://card.mcmaster.ca/aro/3000207
WP_004176269.1	CARD	https://card.mcmaster.ca/aro/3001070
WP_002914189.1	CARD	https://card.mcmaster.ca/aro/3003922
WP_002892072.1	CARD	https://card.mcmaster.ca/aro/3000207
WP_004176269.1	CARD	https://card.mcmaster.ca/aro/3001070
WP_002914189.1	CARD	https://card.mcmaster.ca/aro/3003922
WP_002892072.1	CARD	https://card.mcmaster.ca/aro/3000207
WP_004176269.1	CARD	https://card.mcmaster.ca/aro/3001070
WP_002914189.1	CARD	https://card.mcmaster.ca/aro/3003922
WP_002892072.1	CARD	https://card.mcmaster.ca/aro/3000207
WP_004176269.1	CARD	https://card.mcmaster.ca/aro/3001070
WP_002914189.1	CARD	https://card.mcmaster.ca/aro/3003922
WP_002892072.1	CARD	https://card.mcmaster.ca/aro/3000207
WP_004176269.1	CARD	https://card.mcmaster.ca/aro/3001070
WP_002914189.1	CARD	https://card.mcmaster.ca/aro/3003922
WP_002892072.1	CARD	https://card.mcmaster.ca/aro/3000207
WP_004176269.1	CARD	https://card.mcmaster.ca/aro/3001070
WP_002914189.1	CARD	https://card.mcmaster.ca/aro/3003922
WP_002892072.1	CARD	https://card.mcmaster.ca/aro/3000207
WP_004176269.1	CARD	https://card.mcmaster.ca/aro/3001070
WP_002914189.1	CARD	https://card.mcmaster.ca/aro/3003922
WP_004176269.1	CARD	https://card.mcmaster.ca/aro/3001070
WP_002914189.1	CARD	https://card.mcmaster.ca/aro/3003922
WP_004176269.1	CARD	https://card.mcmaster.ca/aro/3001070
WP_002914189.1	CARD	https://card.mcmaster.ca/aro/3003922
WP_004176269.1	CARD	https://card.mcmaster.ca/aro/3001070
WP_002914189.1	CARD	https://card.mcmaster.ca/aro/3003922
WP_004176269.1	CARD	https://card.mcmaster.ca/aro/3001070
WP_002914189.1	CARD	https://card.mcmaster.ca/aro/3003922
WP_004176269.1	CARD	https://card.mcmaster.ca/aro/3001070
WP_002914189.1	CARD	https://card.mcmaster.ca/aro/3003922
WP_004176269.1	CARD	https://card.mcmaster.ca/aro/3001070
WP_002914189.1	CARD	https://card.mcmaster.ca/aro/3003922
WP_004176269.1	CARD	https://card.mcmaster.ca/aro/3001070
WP_002914189.1	CARD	https://card.mcmaster.ca/aro/3003922
WP_004176269.1	CARD	https://card.mcmaster.ca/aro/3001070
WP_002914189.1	CARD	https://card.mcmaster.ca/aro/3003922
WP_004176269.1	CARD	https://card.mcmaster.ca/aro/3001070
WP_000347934.1	CARD	https://card.mcmaster.ca/aro/3003923
WP_002914189.1	CARD	https://card.mcmaster.ca/aro/3003922
WP_004176269.1	CARD	https://card.mcmaster.ca/aro/3001070
WP_000347934.1	CARD	https://card.mcmaster.ca/aro/3003923
WP_002914189.1	CARD	https://card.mcmaster.ca/aro/3003922
WP_004176269.1	CARD	https://card.mcmaster.ca/aro/3001070
WP_000347934.1	CARD	https://card.mcmaster.ca/aro/3003923
WP_002914189.1	CARD	https://card.mcmaster.ca/aro/3003922
WP_004176269.1	CARD	https://card.mcmaster.ca/aro/3001070
WP_000347934.1	CARD	https://card.mcmaster.ca/aro/3003923
WP_002914189.1	CARD	https://card.mcmaster.ca/aro/3003922
WP_004176269.1	CARD	https://card.mcmaster.ca/aro/3001070
WP_000347934.1	CARD	https://card.mcmaster.ca/aro/3003923
WP_002914189.1	CARD	https://card.mcmaster.ca/aro/3003922
WP_004176269.1	CARD	https://card.mcmaster.ca/aro/3001070
WP_000347934.1	CARD	https://card.mcmaster.ca/aro/3003923
WP_002914189.1	CARD	https://card.mcmaster.ca/aro/3003922
WP_000347934.1	CARD	https://card.mcmaster.ca/aro/3003923
WP_002914189.1	CARD	https://card.mcmaster.ca/aro/3003922
WP_000347934.1	CARD	https://card.mcmaster.ca/aro/3003923
WP_002914189.1	CARD	https://card.mcmaster.ca/aro/3003922
WP_000347934.1	CARD	https://card.mcmaster.ca/aro/3003923
WP_002892072.1	CARD	https://card.mcmaster.ca/aro/3000207
WP_002914189.1	CARD	https://card.mcmaster.ca/aro/3003922
WP_000347934.1	CARD	https://card.mcmaster.ca/aro/3003923
WP_002892072.1	CARD	https://card.mcmaster.ca/aro/3000207
WP_002914189.1	CARD	https://card.mcmaster.ca/aro/3003922
WP_000347934.1	CARD	https://card.mcmaster.ca/aro/3003923
WP_002892072.1	CARD	https://card.mcmaster.ca/aro/3000207
WP_002914189.1	CARD	https://card.mcmaster.ca/aro/3003922
WP_000347934.1	CARD	https://card.mcmaster.ca/aro/3003923
WP_002892072.1	CARD	https://card.mcmaster.ca/aro/3000207
WP_002914189.1	CARD	https://card.mcmaster.ca/aro/3003922
WP_000347934.1	CARD	https://card.mcmaster.ca/aro/3003923
WP_002892072.1	CARD	https://card.mcmaster.ca/aro/3000207
WP_002914189.1	CARD	https://card.mcmaster.ca/aro/3003922
WP_000347934.1	CARD	https://card.mcmaster.ca/aro/3003923
WP_002892072.1	CARD	https://card.mcmaster.ca/aro/3000207
WP_002914189.1	CARD	https://card.mcmaster.ca/aro/3003922
WP_000347934.1	CARD	https://card.mcmaster.ca/aro/3003923
WP_002892072.1	CARD	https://card.mcmaster.ca/aro/3000207
WP_002914189.1	CARD	https://card.mcmaster.ca/aro/3003922
WP_000347934.1	CARD	https://card.mcmaster.ca/aro/3003923
WP_002892072.1	CARD	https://card.mcmaster.ca/aro/3000207
WP_002914189.1	CARD	https://card.mcmaster.ca/aro/3003922
WP_000347934.1	CARD	https://card.mcmaster.ca/aro/3003923
WP_002892072.1	CARD	https://card.mcmaster.ca/aro/3000207
WP_002914189.1	CARD	https://card.mcmaster.ca/aro/3003922
WP_002914189.1	CARD	https://card.mcmaster.ca/aro/3003922
WP_002892072.1	CARD	https://card.mcmaster.ca/aro/3000207
WP_004176269.1	CARD	https://card.mcmaster.ca/aro/3001070
WP_002914189.1	CARD	https://card.mcmaster.ca/aro/3003922
WP_002914189.1	CARD	https://card.mcmaster.ca/aro/3003922
WP_002892072.1	CARD	https://card.mcmaster.ca/aro/3000207
WP_004176269.1	CARD	https://card.mcmaster.ca/aro/3001070
WP_002914189.1	CARD	https://card.mcmaster.ca/aro/3003922
WP_002914189.1	CARD	https://card.mcmaster.ca/aro/3003922
WP_002892072.1	CARD	https://card.mcmaster.ca/aro/3000207
WP_004176269.1	CARD	https://card.mcmaster.ca/aro/3001070
WP_002914189.1	CARD	https://card.mcmaster.ca/aro/3003922
WP_002914189.1	CARD	https://card.mcmaster.ca/aro/3003922
WP_002892072.1	CARD	https://card.mcmaster.ca/aro/3000207
WP_004176269.1	CARD	https://card.mcmaster.ca/aro/3001070
WP_002914189.1	CARD	https://card.mcmaster.ca/aro/3003922
WP_002892072.1	CARD	https://card.mcmaster.ca/aro/3000207
WP_004176269.1	CARD	https://card.mcmaster.ca/aro/3001070
WP_002914189.1	CARD	https://card.mcmaster.ca/aro/3003922
WP_002892072.1	CARD	https://card.mcmaster.ca/aro/3000207
WP_004176269.1	CARD	https://card.mcmaster.ca/aro/3001070
WP_004176269.1	CARD	https://card.mcmaster.ca/aro/3001070
WP_002914189.1	CARD	https://card.mcmaster.ca/aro/3003922
WP_002892072.1	CARD	https://card.mcmaster.ca/aro/3000207
WP_004176269.1	CARD	https://card.mcmaster.ca/aro/3001070
WP_002914189.1	CARD	https://card.mcmaster.ca/aro/3003922
WP_002892072.1	CARD	https://card.mcmaster.ca/aro/3000207
WP_004176269.1	CARD	https://card.mcmaster.ca/aro/3001070
WP_002914189.1	CARD	https://card.mcmaster.ca/aro/3003922
WP_002892072.1	CARD	https://card.mcmaster.ca/aro/3000207
WP_004176269.1	CARD	https://card.mcmaster.ca/aro/3001070
WP_002914189.1	CARD	https://card.mcmaster.ca/aro/3003922
WP_002892072.1	CARD	https://card.mcmaster.ca/aro/3000207
WP_004176269.1	CARD	https://card.mcmaster.ca/aro/3001070
WP_002914189.1	CARD	https://card.mcmaster.ca/aro/3003922
WP_004176269.1	CARD	https://card.mcmaster.ca/aro/3001070
WP_002914189.1	CARD	https://card.mcmaster.ca/aro/3003922
WP_004176269.1	CARD	https://card.mcmaster.ca/aro/3001070
WP_002914189.1	CARD	https://card.mcmaster.ca/aro/3003922
WP_004176269.1	CARD	https://card.mcmaster.ca/aro/3001070
WP_002914189.1	CARD	https://card.mcmaster.ca/aro/3003922
WP_004176269.1	CARD	https://card.mcmaster.ca/aro/3001070
WP_002914189.1	CARD	https://card.mcmaster.ca/aro/3003922
WP_004176269.1	CARD	https://card.mcmaster.ca/aro/3001070
WP_002914189.1	CARD	https://card.mcmaster.ca/aro/3003922
WP_004176269.1	CARD	https://card.mcmaster.ca/aro/3001070
WP_002914189.1	CARD	https://card.mcmaster.ca/aro/3003922
WP_004176269.1	CARD	https://card.mcmaster.ca/aro/3001070
WP_002914189.1	CARD	https://card.mcmaster.ca/aro/3003922
WP_004176269.1	CARD	https://card.mcmaster.ca/aro/3001070
WP_002914189.1	CARD	https://card.mcmaster.ca/aro/3003922
WP_004176269.1	CARD	https://card.mcmaster.ca/aro/3001070
WP_000347934.1	CARD	https://card.mcmaster.ca/aro/3003923
WP_002914189.1	CARD	https://card.mcmaster.ca/aro/3003922
WP_004176269.1	CARD	https://card.mcmaster.ca/aro/3001070
WP_000347934.1	CARD	https://card.mcmaster.ca/aro/3003923
WP_002914189.1	CARD	https://card.mcmaster.ca/aro/3003922
WP_004176269.1	CARD	https://card.mcmaster.ca/aro/3001070
WP_000347934.1	CARD	https://card.mcmaster.ca/aro/3003923
WP_002914189.1	CARD	https://card.mcmaster.ca/aro/3003922
WP_004176269.1	CARD	https://card.mcmaster.ca/aro/3001070
WP_000347934.1	CARD	https://card.mcmaster.ca/aro/3003923
WP_002914189.1	CARD	https://card.mcmaster.ca/aro/3003922
WP_004176269.1	CARD	https://card.mcmaster.ca/aro/3001070
WP_000347934.1	CARD	https://card.mcmaster.ca/aro/3003923
WP_002914189.1	CARD	https://card.mcmaster.ca/aro/3003922
WP_004176269.1	CARD	https://card.mcmaster.ca/aro/3001070
WP_000347934.1	CARD	https://card.mcmaster.ca/aro/3003923
WP_002914189.1	CARD	https://card.mcmaster.ca/aro/3003922
WP_004176269.1	CARD	https://card.mcmaster.ca/aro/3001070
WP_000347934.1	CARD	https://card.mcmaster.ca/aro/3003923
WP_002914189.1	CARD	https://card.mcmaster.ca/aro/3003922
WP_000347934.1	CARD	https://card.mcmaster.ca/aro/3003923
WP_002914189.1	CARD	https://card.mcmaster.ca/aro/3003922
WP_000347934.1	CARD	https://card.mcmaster.ca/aro/3003923
WP_002914189.1	CARD	https://card.mcmaster.ca/aro/3003922
WP_000347934.1	CARD	https://card.mcmaster.ca/aro/3003923
WP_002892072.1	CARD	https://card.mcmaster.ca/aro/3000207
WP_002914189.1	CARD	https://card.mcmaster.ca/aro/3003922
WP_000347934.1	CARD	https://card.mcmaster.ca/aro/3003923
WP_002892072.1	CARD	https://card.mcmaster.ca/aro/3000207
WP_002914189.1	CARD	https://card.mcmaster.ca/aro/3003922
WP_000347934.1	CARD	https://card.mcmaster.ca/aro/3003923
WP_002892072.1	CARD	https://card.mcmaster.ca/aro/3000207
WP_002914189.1	CARD	https://card.mcmaster.ca/aro/3003922
WP_000347934.1	CARD	https://card.mcmaster.ca/aro/3003923
WP_002892072.1	CARD	https://card.mcmaster.ca/aro/3000207
WP_002914189.1	CARD	https://card.mcmaster.ca/aro/3003922
WP_000347934.1	CARD	https://card.mcmaster.ca/aro/3003923
WP_002892072.1	CARD	https://card.mcmaster.ca/aro/3000207
WP_002914189.1	CARD	https://card.mcmaster.ca/aro/3003922
WP_000347934.1	CARD	https://card.mcmaster.ca/aro/3003923
WP_002892072.1	CARD	https://card.mcmaster.ca/aro/3000207
WP_002914189.1	CARD	https://card.mcmaster.ca/aro/3003922
WP_000347934.1	CARD	https://card.mcmaster.ca/aro/3003923
WP_002892072.1	CARD	https://card.mcmaster.ca/aro/3000207
WP_002914189.1	CARD	https://card.mcmaster.ca/aro/3003922
WP_000347934.1	CARD	https://card.mcmaster.ca/aro/3003923
WP_002892072.1	CARD	https://card.mcmaster.ca/aro/3000207
WP_002914189.1	CARD	https://card.mcmaster.ca/aro/3003922
WP_000347934.1	CARD	https://card.mcmaster.ca/aro/3003923
WP_002892072.1	CARD	https://card.mcmaster.ca/aro/3000207
WP_004176269.1	CARD	https://card.mcmaster.ca/aro/3001070
WP_002914189.1	CARD	https://card.mcmaster.ca/aro/3003922
WP_002914189.1	CARD	https://card.mcmaster.ca/aro/3003922
WP_002892072.1	CARD	https://card.mcmaster.ca/aro/3000207
WP_004176269.1	CARD	https://card.mcmaster.ca/aro/3001070
WP_002914189.1	CARD	https://card.mcmaster.ca/aro/3003922
WP_002914189.1	CARD	https://card.mcmaster.ca/aro/3003922
WP_002892072.1	CARD	https://card.mcmaster.ca/aro/3000207
WP_004176269.1	CARD	https://card.mcmaster.ca/aro/3001070
WP_002914189.1	CARD	https://card.mcmaster.ca/aro/3003922
WP_002914189.1	CARD	https://card.mcmaster.ca/aro/3003922
WP_002892072.1	CARD	https://card.mcmaster.ca/aro/3000207
WP_004176269.1	CARD	https://card.mcmaster.ca/aro/3001070
WP_002914189.1	CARD	https://card.mcmaster.ca/aro/3003922
WP_002892072.1	CARD	https://card.mcmaster.ca/aro/3000207
WP_004176269.1	CARD	https://card.mcmaster.ca/aro/3001070
WP_002914189.1	CARD	https://card.mcmaster.ca/aro/3003922
WP_002892072.1	CARD	https://card.mcmaster.ca/aro/3000207
WP_004176269.1	CARD	https://card.mcmaster.ca/aro/3001070
WP_002914189.1	CARD	https://card.mcmaster.ca/aro/3003922
WP_002892072.1	CARD	https://card.mcmaster.ca/aro/3000207
WP_002914189.1	CARD	https://card.mcmaster.ca/aro/3003922
WP_002892072.1	CARD	https://card.mcmaster.ca/aro/3000207
WP_004176269.1	CARD	https://card.mcmaster.ca/aro/3001070
WP_002914189.1	CARD	https://card.mcmaster.ca/aro/3003922
WP_002892072.1	CARD	https://card.mcmaster.ca/aro/3000207
WP_004176269.1	CARD	https://card.mcmaster.ca/aro/3001070
WP_002914189.1	CARD	https://card.mcmaster.ca/aro/3003922
WP_002892072.1	CARD	https://card.mcmaster.ca/aro/3000207
WP_004176269.1	CARD	https://card.mcmaster.ca/aro/3001070
WP_002914189.1	CARD	https://card.mcmaster.ca/aro/3003922
WP_002892072.1	CARD	https://card.mcmaster.ca/aro/3000207
WP_004176269.1	CARD	https://card.mcmaster.ca/aro/3001070
WP_002914189.1	CARD	https://card.mcmaster.ca/aro/3003922
WP_002892072.1	CARD	https://card.mcmaster.ca/aro/3000207
WP_004176269.1	CARD	https://card.mcmaster.ca/aro/3001070
WP_002914189.1	CARD	https://card.mcmaster.ca/aro/3003922
WP_004176269.1	CARD	https://card.mcmaster.ca/aro/3001070
WP_002914189.1	CARD	https://card.mcmaster.ca/aro/3003922
WP_004176269.1	CARD	https://card.mcmaster.ca/aro/3001070
WP_002914189.1	CARD	https://card.mcmaster.ca/aro/3003922
WP_004176269.1	CARD	https://card.mcmaster.ca/aro/3001070
WP_002914189.1	CARD	https://card.mcmaster.ca/aro/3003922
WP_004176269.1	CARD	https://card.mcmaster.ca/aro/3001070
WP_002914189.1	CARD	https://card.mcmaster.ca/aro/3003922
WP_004176269.1	CARD	https://card.mcmaster.ca/aro/3001070
WP_002914189.1	CARD	https://card.mcmaster.ca/aro/3003922
WP_004176269.1	CARD	https://card.mcmaster.ca/aro/3001070
WP_002914189.1	CARD	https://card.mcmaster.ca/aro/3003922
WP_004176269.1	CARD	https://card.mcmaster.ca/aro/3001070
WP_002914189.1	CARD	https://card.mcmaster.ca/aro/3003922
WP_004176269.1	CARD	https://card.mcmaster.ca/aro/3001070
WP_002914189.1	CARD	https://card.mcmaster.ca/aro/3003922
WP_004176269.1	CARD	https://card.mcmaster.ca/aro/3001070
WP_000347934.1	CARD	https://card.mcmaster.ca/aro/3003923
WP_002914189.1	CARD	https://card.mcmaster.ca/aro/3003922
WP_004176269.1	CARD	https://card.mcmaster.ca/aro/3001070
WP_000347934.1	CARD	https://card.mcmaster.ca/aro/3003923
WP_002914189.1	CARD	https://card.mcmaster.ca/aro/3003922
WP_004176269.1	CARD	https://card.mcmaster.ca/aro/3001070
WP_000347934.1	CARD	https://card.mcmaster.ca/aro/3003923
WP_002914189.1	CARD	https://card.mcmaster.ca/aro/3003922
WP_004176269.1	CARD	https://card.mcmaster.ca/aro/3001070
WP_000347934.1	CARD	https://card.mcmaster.ca/aro/3003923
WP_002914189.1	CARD	https://card.mcmaster.ca/aro/3003922
WP_004176269.1	CARD	https://card.mcmaster.ca/aro/3001070
WP_000347934.1	CARD	https://card.mcmaster.ca/aro/3003923
WP_002914189.1	CARD	https://card.mcmaster.ca/aro/3003922
WP_004176269.1	CARD	https://card.mcmaster.ca/aro/3001070
WP_000347934.1	CARD	https://card.mcmaster.ca/aro/3003923
WP_002914189.1	CARD	https://card.mcmaster.ca/aro/3003922
WP_000347934.1	CARD	https://card.mcmaster.ca/aro/3003923
WP_002914189.1	CARD	https://card.mcmaster.ca/aro/3003922
WP_000347934.1	CARD	https://card.mcmaster.ca/aro/3003923
WP_002914189.1	CARD	https://card.mcmaster.ca/aro/3003922
WP_000347934.1	CARD	https://card.mcmaster.ca/aro/3003923
WP_002892072.1	CARD	https://card.mcmaster.ca/aro/3000207
WP_002914189.1	CARD	https://card.mcmaster.ca/aro/3003922
WP_000347934.1	CARD	https://card.mcmaster.ca/aro/3003923
WP_002892072.1	CARD	https://card.mcmaster.ca/aro/3000207
WP_002914189.1	CARD	https://card.mcmaster.ca/aro/3003922
WP_000347934.1	CARD	https://card.mcmaster.ca/aro/3003923
WP_002892072.1	CARD	https://card.mcmaster.ca/aro/3000207
WP_002914189.1	CARD	https://card.mcmaster.ca/aro/3003922
WP_000347934.1	CARD	https://card.mcmaster.ca/aro/3003923
WP_002892072.1	CARD	https://card.mcmaster.ca/aro/3000207
WP_002914189.1	CARD	https://card.mcmaster.ca/aro/3003922
WP_000347934.1	CARD	https://card.mcmaster.ca/aro/3003923
WP_002892072.1	CARD	https://card.mcmaster.ca/aro/3000207
WP_002914189.1	CARD	https://card.mcmaster.ca/aro/3003922
WP_000347934.1	CARD	https://card.mcmaster.ca/aro/3003923
WP_002892072.1	CARD	https://card.mcmaster.ca/aro/3000207
WP_002914189.1	CARD	https://card.mcmaster.ca/aro/3003922
WP_000347934.1	CARD	https://card.mcmaster.ca/aro/3003923
WP_002892072.1	CARD	https://card.mcmaster.ca/aro/3000207
WP_002914189.1	CARD	https://card.mcmaster.ca/aro/3003922
WP_000347934.1	CARD	https://card.mcmaster.ca/aro/3003923
WP_002892072.1	CARD	https://card.mcmaster.ca/aro/3000207
WP_002914189.1	CARD	https://card.mcmaster.ca/aro/3003922
WP_000347934.1	CARD	https://card.mcmaster.ca/aro/3003923
WP_002892072.1	CARD	https://card.mcmaster.ca/aro/3000207
WP_004176269.1	CARD	https://card.mcmaster.ca/aro/3001070
WP_002914189.1	CARD	https://card.mcmaster.ca/aro/3003922
WP_002914189.1	CARD	https://card.mcmaster.ca/aro/3003922
WP_002892072.1	CARD	https://card.mcmaster.ca/aro/3000207
WP_004176269.1	CARD	https://card.mcmaster.ca/aro/3001070
WP_002914189.1	CARD	https://card.mcmaster.ca/aro/3003922
WP_002914189.1	CARD	https://card.mcmaster.ca/aro/3003922
WP_002892072.1	CARD	https://card.mcmaster.ca/aro/3000207
WP_004176269.1	CARD	https://card.mcmaster.ca/aro/3001070
WP_002914189.1	CARD	https://card.mcmaster.ca/aro/3003922
WP_002914189.1	CARD	https://card.mcmaster.ca/aro/3003922
WP_002892072.1	CARD	https://card.mcmaster.ca/aro/3000207
WP_004176269.1	CARD	https://card.mcmaster.ca/aro/3001070
WP_002914189.1	CARD	https://card.mcmaster.ca/aro/3003922
WP_002914189.1	CARD	https://card.mcmaster.ca/aro/3003922
WP_002892072.1	CARD	https://card.mcmaster.ca/aro/3000207
WP_004176269.1	CARD	https://card.mcmaster.ca/aro/3001070
WP_002914189.1	CARD	https://card.mcmaster.ca/aro/3003922
WP_002892072.1	CARD	https://card.mcmaster.ca/aro/3000207
WP_004176269.1	CARD	https://card.mcmaster.ca/aro/3001070
WP_002914189.1	CARD	https://card.mcmaster.ca/aro/3003922
WP_002892072.1	CARD	https://card.mcmaster.ca/aro/3000207
WP_004176269.1	CARD	https://card.mcmaster.ca/aro/3001070
WP_002914189.1	CARD	https://card.mcmaster.ca/aro/3003922
WP_002892072.1	CARD	https://card.mcmaster.ca/aro/3000207
WP_004176269.1	CARD	https://card.mcmaster.ca/aro/3001070
WP_002914189.1	CARD	https://card.mcmaster.ca/aro/3003922
WP_002892072.1	CARD	https://card.mcmaster.ca/aro/3000207
WP_004176269.1	CARD	https://card.mcmaster.ca/aro/3001070
WP_002914189.1	CARD	https://card.mcmaster.ca/aro/3003922
WP_002892072.1	CARD	https://card.mcmaster.ca/aro/3000207
WP_004176269.1	CARD	https://card.mcmaster.ca/aro/3001070
[truncated: 115,766 more rows]

## Sheet: SIGI-HMM
Table S9.1. SIGI-HMM-Based Prediction of Genomic Islands in K. pneumoniae
Island start	Island end	Length	Method	Gene name	Gene ID	Locus	Gene start	Gene end	Strand	Product	External Annotations
125881	129976	4095	SIGI-HMM	WP_004217076.1		H218_RS00625	125881	125994	1	hypothetical protein
125881	129976	4095	SIGI-HMM	WP_071526690.1		H218_RS28900	126176	126355	-1	hypothetical protein
125881	129976	4095	SIGI-HMM	WP_004198433.1		H218_RS00630	126311	128011	1	acetyltransferase
125881	129976	4095	SIGI-HMM	WP_004152050.1		H218_RS00635	128101	129066	1	HlyD family secretion protein
125881	129976	4095	SIGI-HMM	WP_004152982.1		H218_RS00640	129059	129976	1	multidrug ABC transporter ATP-binding protein
125881	129976	4095	SIGI-HMM	WP_002922603.1		H218_RS00645	129963	131102	1	mannose-1-phosphate guanyltransferase
769314	777655	8341	SIGI-HMM	WP_004198954.1		H218_RS03915	769314	769493	-1	hypothetical protein
769314	777655	8341	SIGI-HMM	WP_004227615.1		H218_RS03920	769641	769796	-1	hypothetical protein
769314	777655	8341	SIGI-HMM	WP_004150874.1		H218_RS29035	769762	770466	-1	restriction endonuclease
769314	777655	8341	SIGI-HMM	WP_004217757.1		H218_RS03925	770532	770666	1	hypothetical protein
769314	777655	8341	SIGI-HMM	WP_004150873.1		H218_RS03930	770706	772073	-1	hypothetical protein
769314	777655	8341	SIGI-HMM	WP_004150872.1		H218_RS03935	772126	773298	-1	hypothetical protein
769314	777655	8341	SIGI-HMM	WP_071531204.1		H218_RS29040	773615	774124	1	hypothetical protein
769314	777655	8341	SIGI-HMM	WP_004150870.1		H218_RS03945	774330	775340	1	hypothetical protein
769314	777655	8341	SIGI-HMM	WP_004154311.1		H218_RS03950	775544	777142	1	hypothetical protein
769314	777655	8341	SIGI-HMM	WP_004152606.1		H218_RS03955	777260	777655	1	integrating conjugative element protein
769314	777655	8341	SIGI-HMM	WP_004152607.1		H218_RS03960	777652	778593	1	integrating conjugative element protein
782823	794071	11248	SIGI-HMM	WP_004155677.1		H218_RS03990	782823	783068	1	transcriptional regulator
782823	794071	11248	SIGI-HMM	WP_004152613.1		H218_RS03995	783147	783602	-1	cold-shock protein
782823	794071	11248	SIGI-HMM	WP_004152614.1		H218_RS04000	783743	784003	-1	transcriptional regulator
782823	794071	11248	SIGI-HMM	WP_004152615.1		H218_RS04005	784106	784366	1	transcriptional regulator
782823	794071	11248	SIGI-HMM	WP_016197678.1		H218_RS04010	784417	784974	-1	hypothetical protein
782823	794071	11248	SIGI-HMM	WP_004152889.1		H218_RS04015	784973	785353	1	hypothetical protein
782823	794071	11248	SIGI-HMM	WP_004151758.1		H218_RS04020	786511	787404	1	DNA-binding protein
782823	794071	11248	SIGI-HMM	WP_004151759.1		H218_RS04025	787409	788362	-1	hypothetical protein
782823	794071	11248	SIGI-HMM	WP_004151760.1		H218_RS04030	788707	788985	1	hypothetical protein
782823	794071	11248	SIGI-HMM	WP_004151761.1		H218_RS04035	789068	789466	1	antirestriction protein
782823	794071	11248	SIGI-HMM	WP_004151762.1		H218_RS04040	789564	789911	1	hypothetical protein
782823	794071	11248	SIGI-HMM	WP_004151763.1		H218_RS04045	790014	790619	1	hypothetical protein
782823	794071	11248	SIGI-HMM	WP_004151764.1		H218_RS04050	790703	791683	1	antirestriction protein
782823	794071	11248	SIGI-HMM	WP_004188585.1		H218_RS04055	791818	793107	1	hypothetical protein
782823	794071	11248	SIGI-HMM	WP_002916695.1		H218_RS04060	793124	794071	1	integrase
1214675	1218745	4070	SIGI-HMM	WP_004151011.1		H218_RS06220	1214675	1214863	1	hypothetical protein
1214675	1218745	4070	SIGI-HMM	WP_004151010.1		H218_RS06225	1214875	1215108	1	DNA-damage-inducible protein DinI
1214675	1218745	4070	SIGI-HMM	WP_004151009.1		H218_RS06230	1215204	1215887	-1	hypothetical protein
1214675	1218745	4070	SIGI-HMM	WP_004151008.1		H218_RS06235	1215874	1216953	-1	hypothetical protein
1214675	1218745	4070	SIGI-HMM	WP_004151007.1		H218_RS06240	1216953	1217954	-1	hypothetical protein
1214675	1218745	4070	SIGI-HMM	WP_024940854.1		H218_RS29105	1218476	1218745	1	hypothetical protein
1368732	1376757	8025	SIGI-HMM	WP_004152537.1		H218_RS06990	1368732	1368941	1	hypothetical protein
1368732	1376757	8025	SIGI-HMM	WP_004207253.1		H218_RS06995	1368941	1369708	1	hypothetical protein
1368732	1376757	8025	SIGI-HMM	WP_004152535.1		H218_RS07000	1369705	1370490	1	replication protein
1368732	1376757	8025	SIGI-HMM	WP_004152534.1		H218_RS07005	1370610	1370957	1	hypothetical protein
1368732	1376757	8025	SIGI-HMM	WP_004152532.1		H218_RS07010	1371150	1371560	1	hypothetical protein
1368732	1376757	8025	SIGI-HMM	WP_004152531.1		H218_RS07015	1371544	1371735	1	hypothetical protein
1368732	1376757	8025	SIGI-HMM	WP_004152530.1		H218_RS07020	1371732	1372157	1	hypothetical protein
1368732	1376757	8025	SIGI-HMM	WP_004152529.1		H218_RS07025	1372154	1372897	1	hypothetical protein
1368732	1376757	8025	SIGI-HMM	WP_004141386.1		H218_RS07030	1373068	1373280	1	hypothetical protein
1368732	1376757	8025	SIGI-HMM	WP_004152527.1		H218_RS07035	1373277	1373945	1	phage protein
1368732	1376757	8025	SIGI-HMM	WP_004152526.1		H218_RS07040	1373938	1374177	1	hypothetical protein
1368732	1376757	8025	SIGI-HMM	WP_004152525.1		H218_RS07045	1374177	1374515	1	hypothetical protein
1368732	1376757	8025	SIGI-HMM	WP_004152765.1		H218_RS07055	1374612	1376096	-1	group II intron reverse transcriptase/maturase
1368732	1376757	8025	SIGI-HMM	WP_004152524.1		H218_RS07060	1376500	1376757	1	hypothetical protein
1388835	1395592	6757	SIGI-HMM	WP_004243852.1		H218_RS07145	1388835	1391579	1	hypothetical protein
1388835	1395592	6757	SIGI-HMM	WP_004152459.1		H218_RS07150	1391579	1394968	1	hypothetical protein
1388835	1395592	6757	SIGI-HMM	WP_004152458.1		H218_RS07155	1394978	1395592	1	hypothetical protein
1398268	1403164	4896	SIGI-HMM	WP_004152452.1		H218_RS07185	1398268	1398564	-1	hypothetical protein
1398268	1403164	4896	SIGI-HMM	WP_004221284.1		H218_RS29145	1398716	1401085	1	phage tail fibers
1398268	1403164	4896	SIGI-HMM	WP_004146394.1		H218_RS07200	1401370	1401774	1	membrane protein	PAG
1398268	1403164	4896	SIGI-HMM	WP_004146393.1		H218_RS07205	1401761	1402066	1	holin
1398268	1403164	4896	SIGI-HMM	WP_004152706.1		H218_RS07210	1402056	1402685	1	endolysin
1398268	1403164	4896	SIGI-HMM	WP_004152707.1		H218_RS07215	1402682	1403164	1	endopeptidase
1769573	1776481	6908	SIGI-HMM	WP_004152837.1		H218_RS29190	1769573	1770007	1	protein-tyrosine-phosphatase
1769573	1776481	6908	SIGI-HMM	WP_004151154.1		H218_RS08910	1770023	1772179	1	tyrosine protein kinase
1769573	1776481	6908	SIGI-HMM	WP_004167815.1		H218_RS08915	1772283	1773710	1	undecaprenyl-phosphate galactose phosphotransferase WbaP
1769573	1776481	6908	SIGI-HMM	WP_004151156.1		H218_RS08920	1773753	1774661	1	rhamnosyltransferase
1769573	1776481	6908	SIGI-HMM	WP_004151157.1		H218_RS08925	1774785	1775681	1	dTDP-rhamnosyl transferase
1769573	1776481	6908	SIGI-HMM	WP_004162199.1		H218_RS08930	1775720	1776481	1	glycosyl transferase
1785643	1793331	7688	SIGI-HMM	WP_004152481.1		H218_RS29195	1785643	1786878	1	RfbX protein
1785643	1793331	7688	SIGI-HMM	WP_004217404.1		H218_RS08970	1786875	1787867	1	glycosyl transferase family 2
1785643	1793331	7688	SIGI-HMM			H218_RS29200	1788214	1788898	-1	hypothetical protein
1785643	1793331	7688	SIGI-HMM	WP_004165425.1		H218_RS08975	1789521	1790555	-1	hypothetical protein
1785643	1793331	7688	SIGI-HMM	WP_004230397.1		H218_RS29205	1790824	1792401	1	hypothetical protein
1785643	1793331	7688	SIGI-HMM	WP_004144151.1		H218_RS08980	1792878	1793000	-1	hypothetical protein
1785643	1793331	7688	SIGI-HMM	WP_046960482.1		H218_RS08985	1793137	1793331	-1	hypothetical protein
1795449	1806260	10811	SIGI-HMM	WP_002912373.1		H218_RS08995	1795449	1796216	1	ABC transporter permease
1795449	1806260	10811	SIGI-HMM	WP_002912371.1		H218_RS09000	1796216	1796956	1	O-antigen export system ATP-binding protein RfbB
1795449	1806260	10811	SIGI-HMM	WP_004207467.1		H218_RS09005	1796972	1798867	1	glycosyl transferase
1795449	1806260	10811	SIGI-HMM	WP_004207468.1		H218_RS09010	1798883	1800037	1	UDP-galactopyranose mutase
1795449	1806260	10811	SIGI-HMM	WP_004149004.1		H218_RS09015	1800034	1800927	1	glycosyl transferase
1795449	1806260	10811	SIGI-HMM	WP_004207471.1		H218_RS09020	1800940	1802070	1	bifunctional galactosyltransferase
1795449	1806260	10811	SIGI-HMM	WP_004198918.1		H218_RS09025	1802166	1803374	1	glycosyl transferase
1795449	1806260	10811	SIGI-HMM	WP_004198911.1		H218_RS09030	1803444	1804904	-1	hypothetical protein
1795449	1806260	10811	SIGI-HMM	WP_004198905.1		H218_RS09035	1804906	1805886	-1	glycosyltransferase
1795449	1806260	10811	SIGI-HMM	WP_004198893.1		H218_RS09040	1805883	1806260	-1	polysaccharide synthesis protein GtrA
1849157	1856292	7135	SIGI-HMM			H218_RS29220	1849157	1849636	-1	DUF4756 domain-containing protein
1849157	1856292	7135	SIGI-HMM	WP_004151486.1		H218_RS09275	1849724	1850431	-1	hypothetical protein
1849157	1856292	7135	SIGI-HMM	WP_004151485.1		H218_RS29225	1850424	1850663	1	hypothetical protein
1849157	1856292	7135	SIGI-HMM	WP_052455524.1		H218_RS29230	1851367	1851645	1	hypothetical protein
1849157	1856292	7135	SIGI-HMM	WP_004198820.1		H218_RS09280	1852151	1852717	1	hypothetical protein
1849157	1856292	7135	SIGI-HMM	WP_004151482.1		H218_RS09285	1852732	1853283	1	hypothetical protein
1849157	1856292	7135	SIGI-HMM	WP_004151481.1		H218_RS09290	1853293	1853568	1	hypothetical protein
1849157	1856292	7135	SIGI-HMM	WP_000208713.1		H218_RS09295	1853613	1854032	-1	hypothetical protein
1849157	1856292	7135	SIGI-HMM	WP_000749528.1		H218_RS09300	1854034	1855299	-1	hypothetical protein
1849157	1856292	7135	SIGI-HMM	WP_004151480.1		H218_RS09305	1855662	1855904	1	hypothetical protein
1849157	1856292	7135	SIGI-HMM	WP_000132147.1		H218_RS09310	1856077	1856292	-1	hypothetical protein
1862874	1871298	8424	SIGI-HMM	WP_004164871.1		H218_RS29240	1862874	1864433	1	PilV
1862874	1871298	8424	SIGI-HMM	WP_004151473.1		H218_RS09345	1864896	1867856	-1	type III restriction endonuclease subunit R
1862874	1871298	8424	SIGI-HMM	WP_004151472.1		H218_RS09350	1867866	1869716	-1	site-specific DNA-methyltransferase
1862874	1871298	8424	SIGI-HMM	WP_004151471.1		H218_RS09355	1869910	1871298	1	hypothetical protein
2056688	2072209	15521	SIGI-HMM	WP_004228301.1		H218_RS29290	2056688	2056828	1	hypothetical protein
2056688	2072209	15521	SIGI-HMM			H218_RS10330	2056914	2059395	1	type IV secretion protein Rhs
2056688	2072209	15521	SIGI-HMM	WP_004152319.1		H218_RS10335	2059419	2060774	1	hypothetical protein
2056688	2072209	15521	SIGI-HMM	WP_002910593.1		H218_RS10340	2060775	2061284	1	hypothetical protein
2056688	2072209	15521	SIGI-HMM	WP_002910591.1		H218_RS10345	2061281	2061787	1	hypothetical protein
2056688	2072209	15521	SIGI-HMM	WP_002910586.1		H218_RS10350	2062024	2062533	1	hypothetical protein
2056688	2072209	15521	SIGI-HMM	WP_004152320.1		H218_RS10355	2062827	2064107	1	hypothetical protein
2056688	2072209	15521	SIGI-HMM	WP_004153456.1		H218_RS10360	2064184	2065107	1	IS5 family transposase
2056688	2072209	15521	SIGI-HMM	WP_004199326.1		H218_RS29295	2065249	2065431	1	hypothetical protein
2056688	2072209	15521	SIGI-HMM	WP_004153085.1		H218_RS29300	2065428	2065757	1	hypothetical protein
2056688	2072209	15521	SIGI-HMM	WP_002910551.1		H218_RS10370	2065754	2066260	1	hypothetical protein
2056688	2072209	15521	SIGI-HMM	WP_002910549.1		H218_RS10375	2066306	2066536	1	hypothetical protein
2056688	2072209	15521	SIGI-HMM			H218_RS10380	2066642	2067753	1	hypothetical protein
2056688	2072209	15521	SIGI-HMM	WP_002910547.1		H218_RS10385	2067777	2068082	1	hypothetical protein
2056688	2072209	15521	SIGI-HMM	WP_002910544.1		H218_RS10390	2068104	2068997	1	sulfatase-modifying factor 1
2056688	2072209	15521	SIGI-HMM	WP_004217423.1		H218_RS10395	2069043	2069159	1	hypothetical protein
2056688	2072209	15521	SIGI-HMM	WP_004152633.1		H218_RS10400	2069181	2070074	1	sulfatase-modifying factor 1
2056688	2072209	15521	SIGI-HMM	WP_038435084.1		H218_RS29305	2070100	2070228	1	hypothetical protein
2056688	2072209	15521	SIGI-HMM	WP_002910539.1		H218_RS10405	2070250	2071143	1	sulfatase-modifying factor 1
2056688	2072209	15521	SIGI-HMM	WP_004152632.1		H218_RS10410	2071319	2072209	1	sulfatase-modifying factor 1
2276269	2288300	12031	SIGI-HMM	WP_004151172.1		H218_RS11415	2276269	2276631	1	biopolymer transporter TonB
2276269	2288300	12031	SIGI-HMM	WP_004151173.1		H218_RS11420	2276810	2277847	1	LD-carboxypeptidase
2276269	2288300	12031	SIGI-HMM	WP_004148636.1		H218_RS11425	2278084	2279019	1	glycosyl transferase
2276269	2288300	12031	SIGI-HMM	WP_004151174.1		H218_RS11430	2279016	2280077	-1	sensor histidine kinase
2276269	2288300	12031	SIGI-HMM	WP_004151175.1		H218_RS11435	2280074	2280778	-1	DNA-binding response regulator
2276269	2288300	12031	SIGI-HMM	WP_004219658.1		H218_RS11440	2281061	2281450	1	transporter
2276269	2288300	12031	SIGI-HMM	WP_000019473.1		H218_RS11445	2281742	2282722	-1	IS5 family transposase
2276269	2288300	12031	SIGI-HMM	WP_004151176.1		H218_RS11450	2282880	2283764	1	membrane protein
2276269	2288300	12031	SIGI-HMM	WP_004151177.1		H218_RS11455	2283802	2286918	1	multidrug efflux RND transporter permease subunit	RGI
2276269	2288300	12031	SIGI-HMM	WP_004151178.1		H218_RS11460	2286994	2287530	1	N-acetyltransferase
2276269	2288300	12031	SIGI-HMM	WP_004145379.1		H218_RS11465	2287659	2288300	-1	hypothetical protein
2610240	2614338	4098	SIGI-HMM	WP_002905001.1		H218_RS13160	2610240	2611448	-1	MFS transporter
2610240	2614338	4098	SIGI-HMM	WP_002904998.1		H218_RS13165	2611552	2612454	1	LysR family transcriptional regulator
2610240	2614338	4098	SIGI-HMM	WP_004151649.1		H218_RS13170	2612496	2613383	-1	LysR family transcriptional regulator
2610240	2614338	4098	SIGI-HMM	WP_002904994.1		H218_RS13175	2613547	2614338	1	MBL fold metallo-hydrolase
3018114	3022652	4538	SIGI-HMM	WP_004152150.1		H218_RS15285	3017905	3018117	1	hypothetical protein
3018114	3022652	4538	SIGI-HMM	WP_004152149.1		H218_RS15290	3018114	3018593	1	hypothetical protein
3018114	3022652	4538	SIGI-HMM	WP_004198245.1		H218_RS15295	3018666	3018812	1	hypothetical protein
3018114	3022652	4538	SIGI-HMM	WP_004198241.1		H218_RS15300	3018823	3019014	1	hypothetical protein
3018114	3022652	4538	SIGI-HMM	WP_004152147.1		H218_RS15305	3018995	3020176	-1	integrase
3018114	3022652	4538	SIGI-HMM	WP_016197745.1		H218_RS15310	3020373	3020921	1	protease PfpI family
3018114	3022652	4538	SIGI-HMM	WP_004152145.1		H218_RS15315	3021120	3022652	-1	phosphohydrolase
3133455	3138821	5366	SIGI-HMM	WP_020315035.1		H218_RS15840	3133455	3133931	-1	PF10721 family protein
3133455	3138821	5366	SIGI-HMM	WP_032425500.1		H218_RS15845	3133964	3134494	-1	lysozyme
3133455	3138821	5366	SIGI-HMM	WP_004111739.1		H218_RS15850	3134472	3134708	-1	holin
3133455	3138821	5366	SIGI-HMM	WP_071599135.1		H218_RS29495	3135073	3135819	1	TIGR04255 family protein
3133455	3138821	5366	SIGI-HMM	WP_020315027.1		H218_RS29500	3136009	3136188	1	hypothetical protein
3133455	3138821	5366	SIGI-HMM	WP_020315056.1		H218_RS15860	3136192	3136809	1	hypothetical protein
3133455	3138821	5366	SIGI-HMM	WP_020315059.1		H218_RS15865	3136838	3137185	-1	phage antitermination protein Q
3133455	3138821	5366	SIGI-HMM	WP_020315049.1		H218_RS15870	3137198	3138229	-1	hypothetical protein
3133455	3138821	5366	SIGI-HMM	WP_017898980.1		H218_RS15875	3138229	3138432	-1	hypothetical protein
3133455	3138821	5366	SIGI-HMM	WP_020315031.1		H218_RS15880	3138429	3138821	-1	repressor LexA
3139164	3146921	7757	SIGI-HMM	WP_012542186.1		H218_RS15885	3139164	3139397	-1	DNA damage-inducible protein I
3139164	3146921	7757	SIGI-HMM	WP_004152765.1		H218_RS15890	3139476	3140960	-1	group II intron reverse transcriptase/maturase
3139164	3146921	7757	SIGI-HMM	WP_020315086.1		H218_RS15895	3141719	3143506	1	DUF4209 domain-containing protein
3139164	3146921	7757	SIGI-HMM	WP_020318285.1		H218_RS15900	3143715	3144152	-1	hypothetical protein
3139164	3146921	7757	SIGI-HMM	WP_032444351.1		H218_RS15905	3144166	3144630	-1	replication protein
3139164	3146921	7757	SIGI-HMM	WP_020315087.1		H218_RS15910	3144623	3145606	-1	hypothetical protein
3139164	3146921	7757	SIGI-HMM	WP_014907826.1		H218_RS15915	3145658	3146212	-1	hypothetical protein
3139164	3146921	7757	SIGI-HMM	WP_012542199.1		H218_RS29510	3146215	3146430	-1	Rha family transcriptional regulator
3139164	3146921	7757	SIGI-HMM	WP_012542200.1		H218_RS15920	3146532	3146921	1	transcriptional regulator
3296912	3302218	5306	SIGI-HMM	WP_014228899.1		H218_RS16670	3296912	3297442	-1	lysozyme
3296912	3302218	5306	SIGI-HMM	WP_014228898.1		H218_RS16675	3297420	3297656	-1	holin
3296912	3302218	5306	SIGI-HMM	WP_014228897.1		H218_RS16680	3298880	3299401	1	hypothetical protein
3296912	3302218	5306	SIGI-HMM	WP_020317678.1		H218_RS16685	3299403	3300272	1	hypothetical protein
3296912	3302218	5306	SIGI-HMM	WP_014228895.1		H218_RS16690	3300301	3300645	-1	antitermination protein
3296912	3302218	5306	SIGI-HMM	WP_050893388.1		H218_RS16695	3300658	3301689	-1	hypothetical protein
3296912	3302218	5306	SIGI-HMM	WP_014228893.1		H218_RS16700	3301689	3301892	-1	hypothetical protein
3296912	3302218	5306	SIGI-HMM	WP_064758714.1		H218_RS16705	3301889	3302218	-1	DNA-binding protein
3302624	3312227	9603	SIGI-HMM	WP_014228891.1		H218_RS16710	3302624	3302857	-1	DNA damage-inducible protein I
3302624	3312227	9603	SIGI-HMM	WP_004152765.1		H218_RS16715	3302936	3304420	-1	group II intron reverse transcriptase/maturase
3302624	3312227	9603	SIGI-HMM	WP_071603426.1		H218_RS29570	3304944	3305192	1	hypothetical protein
3302624	3312227	9603	SIGI-HMM	WP_050583672.1		H218_RS16720	3305422	3306783	1	hypothetical protein
3302624	3312227	9603	SIGI-HMM	WP_014229941.1		H218_RS16725	3307065	3307637	-1	flavin oxidoreductase
3302624	3312227	9603	SIGI-HMM	WP_020317772.1		H218_RS16730	3307767	3308666	1	LysR family transcriptional regulator
3302624	3312227	9603	SIGI-HMM	WP_014228888.1		H218_RS16735	3308788	3309228	-1	hypothetical protein
3302624	3312227	9603	SIGI-HMM	WP_041165278.1		H218_RS16740	3309242	3309706	-1	replication protein
3302624	3312227	9603	SIGI-HMM	WP_014228886.1		H218_RS29575	3309699	3310718	-1	hypothetical protein
3302624	3312227	9603	SIGI-HMM	WP_014228885.1		H218_RS16745	3310763	3311317	-1	hypothetical protein
3302624	3312227	9603	SIGI-HMM	WP_014228884.1		H218_RS29580	3311323	3311544	-1	transcriptional regulator
3302624	3312227	9603	SIGI-HMM	WP_014228883.1		H218_RS16750	3311646	3312029	1	transcriptional regulator
3302624	3312227	9603	SIGI-HMM	WP_071845803.1		H218_RS29585	3312036	3312227	-1	hypothetical protein
3624911	3630166	5255	SIGI-HMM	WP_000188448.1		H218_RS29670	3624911	3625132	-1	hypothetical protein
3624911	3630166	5255	SIGI-HMM	WP_004152885.1		H218_RS18280	3625278	3626156	1	Repressor protein CI
3624911	3630166	5255	SIGI-HMM	WP_004150866.1		H218_RS18285	3626168	3627112	1	hypothetical protein
3624911	3630166	5255	SIGI-HMM	WP_004152765.1		H218_RS18290	3627211	3628695	-1	group II intron reverse transcriptase/maturase
3624911	3630166	5255	SIGI-HMM	WP_004151720.1		H218_RS18295	3629114	3630166	1	integrase
4758447	4762667	4220	SIGI-HMM	WP_002887057.1		H218_RS23845	4758447	4758713	-1	hypothetical protein
4758447	4762667	4220	SIGI-HMM	WP_016197693.1		H218_RS29880	4758688	4759065	-1	PF10908 family protein
4758447	4762667	4220	SIGI-HMM	WP_002887054.1		H218_RS23850	4758980	4759162	1	hypothetical protein
4758447	4762667	4220	SIGI-HMM	WP_004152211.1		H218_RS23855	4759517	4760191	1	hypothetical protein
4758447	4762667	4220	SIGI-HMM	WP_004199257.1		H218_RS23860	4760193	4760540	1	hypothetical protein
4758447	4762667	4220	SIGI-HMM	WP_002887049.1		H218_RS23865	4760543	4761022	1	type VI secretion system effector
4758447	4762667	4220	SIGI-HMM	WP_002887047.1		H218_RS23870	4761214	4761441	-1	phospholipase D
4758447	4762667	4220	SIGI-HMM	WP_071531201.1		H218_RS23875	4761556	4762263	-1	transposase
4758447	4762667	4220	SIGI-HMM	WP_020317467.1		H218_RS23885	4762401	4762667	-1	transposase
4935410	4939688	4278	SIGI-HMM	WP_004146704.1		H218_RS24770	4935410	4936696	1	colicin V secretion protein CvaA
4935410	4939688	4278	SIGI-HMM	WP_002885444.1		H218_RS24775	4936689	4938812	1	colicin V biosynthesis protein
4935410	4939688	4278	SIGI-HMM	WP_002885443.1		H218_RS24780	4938825	4939688	1	hypothetical protein
5141512	5147227	5715	SIGI-HMM	WP_071531214.1		H218_RS29960	5141512	5141727	-1	hypothetical protein
5141512	5147227	5715	SIGI-HMM			H218_RS29965	5146980	5147227	1	hypothetical protein
5337067	5343803	6736	SIGI-HMM	WP_002882607.1	mobA	H218_RS26770	5337067	5337648	1	molybdenum cofactor guanylyltransferase
5337067	5343803	6736	SIGI-HMM	WP_002882596.1		H218_RS26775	5337645	5338151	1	molybdopterin-guanine dinucleotide biosynthesis protein MobB
5337067	5343803	6736	SIGI-HMM			H218_RS30020	5343407	5343654	1	hypothetical protein
5337067	5343803	6736	SIGI-HMM	WP_071531184.1		H218_RS30025	5343615	5343803	1	hypothetical protein

## Sheet: IslandPath-DIMOB
Table S9.2. Genomic Islands Predicted in K. pneumoniae Using IslandPath-DIMOB
Island start	Island end	Length	Method	Gene name	Gene ID	Locus	Gene start	Gene end	Strand	Product	External Annotations
462067	478452	16385	IslandPath-DIMOB	WP_004150972.1		H218_RS02275	462067	462717	1	acrEF/envCD operon transcriptional regulator
462067	478452	16385	IslandPath-DIMOB	WP_004150971.1		H218_RS02280	462993	464219	1	integrase
462067	478452	16385	IslandPath-DIMOB	WP_004150970.1		H218_RS02285	464312	465253	1	hypothetical protein
462067	478452	16385	IslandPath-DIMOB	WP_001547839.1		H218_RS02290	465435	465719	1	transcriptional regulator
462067	478452	16385	IslandPath-DIMOB	WP_004150969.1		H218_RS02295	465730	466509	1	hypothetical protein
462067	478452	16385	IslandPath-DIMOB	WP_024194847.1		H218_RS28960	466633	466827	-1	hypothetical protein
462067	478452	16385	IslandPath-DIMOB	WP_004150968.1		H218_RS02300	467051	467230	1	host cell division inhibitor Icd-like protein
462067	478452	16385	IslandPath-DIMOB	WP_001549752.1		H218_RS02305	467223	467411	1	hypothetical protein
462067	478452	16385	IslandPath-DIMOB	WP_004150967.1		H218_RS02310	467404	467718	1	hypothetical protein	PAG
462067	478452	16385	IslandPath-DIMOB	WP_004150966.1		H218_RS02315	467715	468083	1	hypothetical protein
462067	478452	16385	IslandPath-DIMOB	WP_001549749.1		H218_RS02320	468080	468445	1	hypothetical protein
462067	478452	16385	IslandPath-DIMOB	WP_004150965.1		H218_RS02325	468445	470580	1	hypothetical protein
462067	478452	16385	IslandPath-DIMOB	WP_004150964.1		H218_RS02330	470923	471258	1	hypothetical protein
462067	478452	16385	IslandPath-DIMOB	WP_004150963.1		H218_RS02335	471307	471819	-1	hypothetical protein
462067	478452	16385	IslandPath-DIMOB	WP_001549743.1		H218_RS02340	472083	473249	1	phage capsid protein
462067	478452	16385	IslandPath-DIMOB	WP_001547826.1		H218_RS02345	473301	473861	1	peptidase
462067	478452	16385	IslandPath-DIMOB	WP_004150962.1		H218_RS02350	473863	475104	1	phage portal protein
462067	478452	16385	IslandPath-DIMOB	WP_004150961.1		H218_RS02355	475101	475436	1	head-tail adaptor
462067	478452	16385	IslandPath-DIMOB	WP_001547824.1		H218_RS02360	475433	475732	1	hypothetical protein
462067	478452	16385	IslandPath-DIMOB	WP_004150959.1		H218_RS02365	475732	476175	1	HNH endonuclease
462067	478452	16385	IslandPath-DIMOB	WP_004150957.1		H218_RS02370	476168	476320	1	hypothetical protein
462067	478452	16385	IslandPath-DIMOB	WP_004198610.1		H218_RS28965	476302	476493	1	hypothetical protein
462067	478452	16385	IslandPath-DIMOB	WP_000113647.1		H218_RS02375	476451	476807	1	phage terminase small subunit
462067	478452	16385	IslandPath-DIMOB	WP_004150955.1		H218_RS02380	476791	478452	1	terminase
909323	919109	9786	IslandPath-DIMOB	WP_002916185.1		H218_RS04665	908370	909326	1	nickel transporter
909323	919109	9786	IslandPath-DIMOB	WP_002916184.1		H218_RS04670	909323	909829	-1	MarR family transcriptional regulator
909323	919109	9786	IslandPath-DIMOB	WP_004151952.1		H218_RS04675	909911	910807	1	ABC transporter permease
909323	919109	9786	IslandPath-DIMOB	WP_002916131.1		H218_RS04680	910903	911112	-1	hypothetical protein
909323	919109	9786	IslandPath-DIMOB	WP_064742283.1		H218_RS29070	911718	911831	1	hypothetical protein
909323	919109	9786	IslandPath-DIMOB	WP_000019473.1		H218_RS04685	911870	912850	-1	IS5 family transposase
909323	919109	9786	IslandPath-DIMOB	WP_002915993.1		H218_RS04690	913007	913333	-1	cupin
909323	919109	9786	IslandPath-DIMOB	WP_002915992.1		H218_RS04695	913473	914186	1	aspartate racemase
909323	919109	9786	IslandPath-DIMOB	WP_002915991.1		H218_RS04700	914152	915078	-1	LysR family transcriptional regulator
909323	919109	9786	IslandPath-DIMOB	WP_002915990.1		H218_RS04705	915216	916478	1	diaminopimelate decarboxylase
909323	919109	9786	IslandPath-DIMOB	WP_004143975.1		H218_RS04710	916471	917481	-1	LacI family transcriptional regulator
909323	919109	9786	IslandPath-DIMOB	WP_002915986.1		H218_RS04715	917772	919109	1	PTS lactose transporter subunit IIC
1214875	1236549	21674	IslandPath-DIMOB	WP_004151010.1		H218_RS06225	1214875	1215108	1	DNA-damage-inducible protein DinI
1214875	1236549	21674	IslandPath-DIMOB	WP_004151009.1		H218_RS06230	1215204	1215887	-1	hypothetical protein
1214875	1236549	21674	IslandPath-DIMOB	WP_004151008.1		H218_RS06235	1215874	1216953	-1	hypothetical protein
1214875	1236549	21674	IslandPath-DIMOB	WP_004151007.1		H218_RS06240	1216953	1217954	-1	hypothetical protein
1214875	1236549	21674	IslandPath-DIMOB	WP_024940854.1		H218_RS29105	1218476	1218745	1	hypothetical protein
1214875	1236549	21674	IslandPath-DIMOB	WP_004151006.1		H218_RS06245	1218802	1219845	-1	phage portal protein
1214875	1236549	21674	IslandPath-DIMOB	WP_019405037.1		H218_RS06250	1219845	1221608	-1	terminase
1214875	1236549	21674	IslandPath-DIMOB	WP_004151004.1		H218_RS06255	1221749	1222582	1	phage capsid protein
1214875	1236549	21674	IslandPath-DIMOB	WP_004151003.1		H218_RS06260	1222599	1223651	1	phage capsid protein
1214875	1236549	21674	IslandPath-DIMOB	WP_004134644.1		H218_RS06265	1223655	1224308	1	terminase endonuclease subunit
1214875	1236549	21674	IslandPath-DIMOB	WP_004151002.1		H218_RS06270	1224404	1224868	1	head completion/stabilization protein
1214875	1236549	21674	IslandPath-DIMOB	WP_004151001.1		H218_RS06275	1224868	1225071	1	tail protein X
1214875	1236549	21674	IslandPath-DIMOB	WP_004217012.1		H218_RS06280	1225072	1225290	1	hypothetical protein
1214875	1236549	21674	IslandPath-DIMOB	WP_004151000.1		H218_RS06285	1225271	1225780	1	glycoside hydrolase
1214875	1236549	21674	IslandPath-DIMOB	WP_004150999.1		H218_RS06290	1225785	1226168	1	hypothetical protein
1214875	1236549	21674	IslandPath-DIMOB	WP_004150998.1		H218_RS06295	1226165	1226593	1	hypothetical protein
1214875	1236549	21674	IslandPath-DIMOB	WP_032421135.1		H218_RS29110	1226553	1226726	1	hypothetical protein
1214875	1236549	21674	IslandPath-DIMOB	WP_004150997.1		H218_RS06300	1226689	1227111	1	tail protein
1214875	1236549	21674	IslandPath-DIMOB	WP_004150996.1		H218_RS06305	1227104	1227550	1	virion morphogenesis protein
1214875	1236549	21674	IslandPath-DIMOB	WP_004150995.1		H218_RS06310	1227573	1228439	-1	hypothetical protein
1214875	1236549	21674	IslandPath-DIMOB	WP_004150994.1		H218_RS06315	1228534	1229106	1	baseplate assembly protein
1214875	1236549	21674	IslandPath-DIMOB	WP_004150993.1		H218_RS06320	1229103	1229465	1	baseplate assembly protein
1214875	1236549	21674	IslandPath-DIMOB	WP_004150992.1		H218_RS06325	1229452	1230360	1	baseplate assembly protein
1214875	1236549	21674	IslandPath-DIMOB	WP_004152935.1		H218_RS06330	1230353	1231024	1	phage tail protein I
1214875	1236549	21674	IslandPath-DIMOB	WP_004150990.1		H218_RS06335	1231026	1232975	1	spore coat protein CotH
1214875	1236549	21674	IslandPath-DIMOB	WP_004200602.1		H218_RS06340	1232985	1234103	1	hypothetical protein
1214875	1236549	21674	IslandPath-DIMOB	WP_004150988.1		H218_RS06345	1234155	1235228	1	phage tail protein
1214875	1236549	21674	IslandPath-DIMOB	WP_004150987.1		H218_RS06350	1235377	1236549	1	tail sheath protein
1364320	1403164	38844	IslandPath-DIMOB	WP_004152545.1		H218_RS28805	1364169	1364327	-1	DUF1317 domain-containing protein
1364320	1403164	38844	IslandPath-DIMOB	WP_004153052.1		H218_RS06960	1364320	1364613	-1	hypothetical protein
1364320	1403164	38844	IslandPath-DIMOB	WP_004152543.1		H218_RS06965	1364723	1364971	-1	transcriptional regulator
1364320	1403164	38844	IslandPath-DIMOB	WP_004152542.1		H218_RS06970	1365023	1366045	-1	DNA recombination protein RecT
1364320	1403164	38844	IslandPath-DIMOB	WP_004152541.1		H218_RS06975	1366055	1366954	-1	endonuclease
1364320	1403164	38844	IslandPath-DIMOB	WP_004164029.1		H218_RS06980	1366951	1367250	-1	hypothetical protein
1364320	1403164	38844	IslandPath-DIMOB	WP_004152539.1		H218_RS06985	1367617	1368198	-1	transcriptional regulator
1364320	1403164	38844	IslandPath-DIMOB	WP_004152538.1		H218_RS29130	1368352	1368585	1	hypothetical protein
1364320	1403164	38844	IslandPath-DIMOB	WP_004152537.1		H218_RS06990	1368732	1368941	1	hypothetical protein
1364320	1403164	38844	IslandPath-DIMOB	WP_004207253.1		H218_RS06995	1368941	1369708	1	hypothetical protein
1364320	1403164	38844	IslandPath-DIMOB	WP_004152535.1		H218_RS07000	1369705	1370490	1	replication protein
1364320	1403164	38844	IslandPath-DIMOB	WP_004152534.1		H218_RS07005	1370610	1370957	1	hypothetical protein
1364320	1403164	38844	IslandPath-DIMOB	WP_004152532.1		H218_RS07010	1371150	1371560	1	hypothetical protein
1364320	1403164	38844	IslandPath-DIMOB	WP_004152531.1		H218_RS07015	1371544	1371735	1	hypothetical protein
1364320	1403164	38844	IslandPath-DIMOB	WP_004152530.1		H218_RS07020	1371732	1372157	1	hypothetical protein
1364320	1403164	38844	IslandPath-DIMOB	WP_004152529.1		H218_RS07025	1372154	1372897	1	hypothetical protein
1364320	1403164	38844	IslandPath-DIMOB	WP_004141386.1		H218_RS07030	1373068	1373280	1	hypothetical protein
1364320	1403164	38844	IslandPath-DIMOB	WP_004152527.1		H218_RS07035	1373277	1373945	1	phage protein
1364320	1403164	38844	IslandPath-DIMOB	WP_004152526.1		H218_RS07040	1373938	1374177	1	hypothetical protein
1364320	1403164	38844	IslandPath-DIMOB	WP_004152525.1		H218_RS07045	1374177	1374515	1	hypothetical protein
1364320	1403164	38844	IslandPath-DIMOB	WP_004152765.1		H218_RS07055	1374612	1376096	-1	group II intron reverse transcriptase/maturase
1364320	1403164	38844	IslandPath-DIMOB	WP_004152524.1		H218_RS07060	1376500	1376757	1	hypothetical protein
1364320	1403164	38844	IslandPath-DIMOB	WP_004152523.1		H218_RS07065	1376835	1377419	1	terminase
1364320	1403164	38844	IslandPath-DIMOB	WP_020314691.1		H218_RS07070	1377416	1378891	1	hypothetical protein
1364320	1403164	38844	IslandPath-DIMOB	WP_004152473.1		H218_RS07075	1378935	1379456	-1	hypothetical protein
1364320	1403164	38844	IslandPath-DIMOB	WP_004225268.1		H218_RS29135	1379952	1380140	1	hypothetical protein
1364320	1403164	38844	IslandPath-DIMOB	WP_004152472.1		H218_RS07085	1380162	1380365	1	hypothetical protein
1364320	1403164	38844	IslandPath-DIMOB	WP_004152471.1		H218_RS07090	1380369	1382048	1	tail protein
1364320	1403164	38844	IslandPath-DIMOB	WP_004152470.1		H218_RS07095	1382045	1382350	1	hypothetical protein
1364320	1403164	38844	IslandPath-DIMOB	WP_004152469.1		H218_RS07100	1382393	1382590	1	hypothetical protein
1364320	1403164	38844	IslandPath-DIMOB	WP_004152468.1		H218_RS07105	1382632	1383030	1	peptidase
1364320	1403164	38844	IslandPath-DIMOB	WP_004152467.1		H218_RS07110	1383043	1384050	1	phage capsid protein
1364320	1403164	38844	IslandPath-DIMOB	WP_004152466.1		H218_RS07115	1384060	1384452	1	hypothetical protein
1364320	1403164	38844	IslandPath-DIMOB	WP_004152465.1		H218_RS07120	1384445	1384723	1	hypothetical protein
1364320	1403164	38844	IslandPath-DIMOB	WP_004153043.1		H218_RS07125	1384772	1385383	1	hypothetical protein
1364320	1403164	38844	IslandPath-DIMOB	WP_004152463.1		H218_RS07130	1385383	1387860	1	hypothetical protein
1364320	1403164	38844	IslandPath-DIMOB	WP_004152462.1		H218_RS07135	1387862	1388332	1	hypothetical protein
1364320	1403164	38844	IslandPath-DIMOB	WP_004152461.1		H218_RS07140	1388325	1388822	1	hypothetical protein
1364320	1403164	38844	IslandPath-DIMOB	WP_004243852.1		H218_RS07145	1388835	1391579	1	hypothetical protein
1364320	1403164	38844	IslandPath-DIMOB	WP_004152459.1		H218_RS07150	1391579	1394968	1	hypothetical protein
1364320	1403164	38844	IslandPath-DIMOB	WP_004152458.1		H218_RS07155	1394978	1395592	1	hypothetical protein
1364320	1403164	38844	IslandPath-DIMOB	WP_004221292.1		H218_RS29140	1395625	1395777	-1	hypothetical protein
1364320	1403164	38844	IslandPath-DIMOB	WP_004152457.1		H218_RS07160	1395867	1396265	-1	hypothetical protein
1364320	1403164	38844	IslandPath-DIMOB	WP_004152456.1		H218_RS07165	1396270	1396452	-1	hypothetical protein
1364320	1403164	38844	IslandPath-DIMOB	WP_004152455.1		H218_RS07170	1396643	1397338	-1	hypothetical protein
1364320	1403164	38844	IslandPath-DIMOB	WP_004152454.1		H218_RS07175	1397719	1397916	-1	addiction module toxin, HicA family
1364320	1403164	38844	IslandPath-DIMOB	WP_004152453.1		H218_RS07180	1397920	1398177	-1	hypothetical protein
1364320	1403164	38844	IslandPath-DIMOB	WP_004152452.1		H218_RS07185	1398268	1398564	-1	hypothetical protein
1364320	1403164	38844	IslandPath-DIMOB	WP_004221284.1		H218_RS29145	1398716	1401085	1	phage tail fibers
1364320	1403164	38844	IslandPath-DIMOB	WP_004146394.1		H218_RS07200	1401370	1401774	1	membrane protein	PAG
1364320	1403164	38844	IslandPath-DIMOB	WP_004146393.1		H218_RS07205	1401761	1402066	1	holin
1364320	1403164	38844	IslandPath-DIMOB	WP_004152706.1		H218_RS07210	1402056	1402685	1	endolysin
1364320	1403164	38844	IslandPath-DIMOB	WP_004152707.1		H218_RS07215	1402682	1403164	1	endopeptidase
1846778	1873058	26280	IslandPath-DIMOB	WP_002911792.1		H218_RS09245	1846778	1846996	1	DNA-binding protein
1846778	1873058	26280	IslandPath-DIMOB	WP_001588070.1		H218_RS09250	1847012	1847341	1	hypothetical protein
1846778	1873058	26280	IslandPath-DIMOB	WP_001030749.1		H218_RS09255	1847355	1847666	1	hypothetical protein
1846778	1873058	26280	IslandPath-DIMOB	WP_002911787.1		H218_RS09260	1847745	1848035	1	hypothetical protein
1846778	1873058	26280	IslandPath-DIMOB	WP_004151487.1		H218_RS09265	1848088	1848468	1	hypothetical protein
1846778	1873058	26280	IslandPath-DIMOB	WP_001588074.1		H218_RS09270	1848594	1848998	-1	DNA-binding protein
1846778	1873058	26280	IslandPath-DIMOB			H218_RS29220	1849157	1849636	-1	DUF4756 domain-containing protein
1846778	1873058	26280	IslandPath-DIMOB	WP_004151486.1		H218_RS09275	1849724	1850431	-1	hypothetical protein
1846778	1873058	26280	IslandPath-DIMOB	WP_004151485.1		H218_RS29225	1850424	1850663	1	hypothetical protein
1846778	1873058	26280	IslandPath-DIMOB	WP_052455524.1		H218_RS29230	1851367	1851645	1	hypothetical protein
1846778	1873058	26280	IslandPath-DIMOB	WP_004198820.1		H218_RS09280	1852151	1852717	1	hypothetical protein
1846778	1873058	26280	IslandPath-DIMOB	WP_004151482.1		H218_RS09285	1852732	1853283	1	hypothetical protein
1846778	1873058	26280	IslandPath-DIMOB	WP_004151481.1		H218_RS09290	1853293	1853568	1	hypothetical protein
1846778	1873058	26280	IslandPath-DIMOB	WP_000208713.1		H218_RS09295	1853613	1854032	-1	hypothetical protein
1846778	1873058	26280	IslandPath-DIMOB	WP_000749528.1		H218_RS09300	1854034	1855299	-1	hypothetical protein
1846778	1873058	26280	IslandPath-DIMOB	WP_004151480.1		H218_RS09305	1855662	1855904	1	hypothetical protein
1846778	1873058	26280	IslandPath-DIMOB	WP_000132147.1		H218_RS09310	1856077	1856292	-1	hypothetical protein
1846778	1873058	26280	IslandPath-DIMOB	WP_020317422.1		H218_RS09315	1856386	1857906	-1	MobA/MobL family protein
1846778	1873058	26280	IslandPath-DIMOB	WP_004151478.1		H218_RS09320	1858753	1859235	1	hypothetical protein
1846778	1873058	26280	IslandPath-DIMOB	WP_004217521.1		H218_RS29235	1860230	1860544	1	hypothetical protein
1846778	1873058	26280	IslandPath-DIMOB	WP_004151477.1		H218_RS09325	1860514	1861110	1	hypothetical protein
1846778	1873058	26280	IslandPath-DIMOB	WP_004151476.1		H218_RS09330	1861210	1861533	1	conjugal transfer protein TraD
1846778	1873058	26280	IslandPath-DIMOB	WP_004151475.1		H218_RS09335	1862101	1862670	1	type IV pilin
1846778	1873058	26280	IslandPath-DIMOB	WP_004164871.1		H218_RS29240	1862874	1864433	1	PilV
1846778	1873058	26280	IslandPath-DIMOB	WP_004151473.1		H218_RS09345	1864896	1867856	-1	type III restriction endonuclease subunit R
1846778	1873058	26280	IslandPath-DIMOB	WP_004151472.1		H218_RS09350	1867866	1869716	-1	site-specific DNA-methyltransferase
1846778	1873058	26280	IslandPath-DIMOB	WP_004151471.1		H218_RS09355	1869910	1871298	1	hypothetical protein
1846778	1873058	26280	IslandPath-DIMOB	WP_004151470.1		H218_RS09360	1871370	1872644	-1	integrase
1846778	1873058	26280	IslandPath-DIMOB	WP_004217523.1		H218_RS09370	1872906	1873058	1	hypothetical protein
2056688	2074896	18208	IslandPath-DIMOB	WP_004228301.1		H218_RS29290	2056688	2056828	1	hypothetical protein
2056688	2074896	18208	IslandPath-DIMOB			H218_RS10330	2056914	2059395	1	type IV secretion protein Rhs
2056688	2074896	18208	IslandPath-DIMOB	WP_004152319.1		H218_RS10335	2059419	2060774	1	hypothetical protein
2056688	2074896	18208	IslandPath-DIMOB	WP_002910593.1		H218_RS10340	2060775	2061284	1	hypothetical protein
2056688	2074896	18208	IslandPath-DIMOB	WP_002910591.1		H218_RS10345	2061281	2061787	1	hypothetical protein
2056688	2074896	18208	IslandPath-DIMOB	WP_002910586.1		H218_RS10350	2062024	2062533	1	hypothetical protein
2056688	2074896	18208	IslandPath-DIMOB	WP_004152320.1		H218_RS10355	2062827	2064107	1	hypothetical protein
2056688	2074896	18208	IslandPath-DIMOB	WP_004153456.1		H218_RS10360	2064184	2065107	1	IS5 family transposase
2056688	2074896	18208	IslandPath-DIMOB	WP_004199326.1		H218_RS29295	2065249	2065431	1	hypothetical protein
2056688	2074896	18208	IslandPath-DIMOB	WP_004153085.1		H218_RS29300	2065428	2065757	1	hypothetical protein
2056688	2074896	18208	IslandPath-DIMOB	WP_002910551.1		H218_RS10370	2065754	2066260	1	hypothetical protein
2056688	2074896	18208	IslandPath-DIMOB	WP_002910549.1		H218_RS10375	2066306	2066536	1	hypothetical protein
2056688	2074896	18208	IslandPath-DIMOB			H218_RS10380	2066642	2067753	1	hypothetical protein
2056688	2074896	18208	IslandPath-DIMOB	WP_002910547.1		H218_RS10385	2067777	2068082	1	hypothetical protein
2056688	2074896	18208	IslandPath-DIMOB	WP_002910544.1		H218_RS10390	2068104	2068997	1	sulfatase-modifying factor 1
2056688	2074896	18208	IslandPath-DIMOB	WP_004217423.1		H218_RS10395	2069043	2069159	1	hypothetical protein
2056688	2074896	18208	IslandPath-DIMOB	WP_004152633.1		H218_RS10400	2069181	2070074	1	sulfatase-modifying factor 1
2056688	2074896	18208	IslandPath-DIMOB	WP_038435084.1		H218_RS29305	2070100	2070228	1	hypothetical protein
2056688	2074896	18208	IslandPath-DIMOB	WP_002910539.1		H218_RS10405	2070250	2071143	1	sulfatase-modifying factor 1
2056688	2074896	18208	IslandPath-DIMOB	WP_004152632.1		H218_RS10410	2071319	2072209	1	sulfatase-modifying factor 1
2056688	2074896	18208	IslandPath-DIMOB	WP_000019473.1		H218_RS10415	2072546	2073526	1	IS5 family transposase
2056688	2074896	18208	IslandPath-DIMOB	WP_071531187.1		H218_RS29310	2073565	2073687	-1	ABC transporter
2056688	2074896	18208	IslandPath-DIMOB			H218_RS29315	2073674	2073886	1	hypothetical protein
2056688	2074896	18208	IslandPath-DIMOB	WP_004217419.1		H218_RS10420	2073906	2074064	1	hypothetical protein
2056688	2074896	18208	IslandPath-DIMOB	WP_004227463.1		H218_RS10425	2074075	2074332	1	hypothetical protein
2056688	2074896	18208	IslandPath-DIMOB	WP_002910497.1		H218_RS10430	2074630	2074896	1	hypothetical protein
2268012	2286918	18906	IslandPath-DIMOB	WP_004151165.1		H218_RS11360	2267392	2268015	1	heme ABC exporter ATP-binding protein CcmA
2268012	2286918	18906	IslandPath-DIMOB	WP_004151166.1		H218_RS11365	2268012	2268671	1	heme exporter protein CcmB
2268012	2286918	18906	IslandPath-DIMOB	WP_002908223.1		H218_RS11370	2268721	2269458	1	heme ABC transporter permease
2268012	2286918	18906	IslandPath-DIMOB	WP_002908220.1		H218_RS11375	2269455	2269685	1	heme exporter protein CcmD
2268012	2286918	18906	IslandPath-DIMOB	WP_004143391.1		H218_RS11380	2269669	2270127	1	cytochrome c-type biogenesis protein CcmE
2268012	2286918	18906	IslandPath-DIMOB	WP_002908218.1		H218_RS11385	2270124	2272076	1	c-type cytochrome biogenesis protein CcmF
2268012	2286918	18906	IslandPath-DIMOB	WP_002908216.1		H218_RS11390	2272073	2272627	1	thiol:disulfide interchange protein
2268012	2286918	18906	IslandPath-DIMOB	WP_004151168.1		H218_RS11395	2272627	2273085	1	cytochrome c-type biogenesis protein CcmH
2268012	2286918	18906	IslandPath-DIMOB	WP_004151169.1		H218_RS11400	2273082	2273924	1	c-type cytochrome biogenesis protein CcmI
2268012	2286918	18906	IslandPath-DIMOB	WP_004151170.1		H218_RS11405	2274277	2274753	1	N-acetyltransferase
2268012	2286918	18906	IslandPath-DIMOB	WP_004151171.1		H218_RS11410	2275098	2275487	1	hypothetical protein
2268012	2286918	18906	IslandPath-DIMOB	WP_004151172.1		H218_RS11415	2276269	2276631	1	biopolymer transporter TonB
2268012	2286918	18906	IslandPath-DIMOB	WP_004151173.1		H218_RS11420	2276810	2277847	1	LD-carboxypeptidase
2268012	2286918	18906	IslandPath-DIMOB	WP_004148636.1		H218_RS11425	2278084	2279019	1	glycosyl transferase
2268012	2286918	18906	IslandPath-DIMOB	WP_004151174.1		H218_RS11430	2279016	2280077	-1	sensor histidine kinase
2268012	2286918	18906	IslandPath-DIMOB	WP_004151175.1		H218_RS11435	2280074	2280778	-1	DNA-binding response regulator
2268012	2286918	18906	IslandPath-DIMOB	WP_004219658.1		H218_RS11440	2281061	2281450	1	transporter
2268012	2286918	18906	IslandPath-DIMOB	WP_000019473.1		H218_RS11445	2281742	2282722	-1	IS5 family transposase
2268012	2286918	18906	IslandPath-DIMOB	WP_004151176.1		H218_RS11450	2282880	2283764	1	membrane protein
2268012	2286918	18906	IslandPath-DIMOB	WP_004151177.1		H218_RS11455	2283802	2286918	1	multidrug efflux RND transporter permease subunit	RGI
2958712	2999452	40740	IslandPath-DIMOB	WP_004151599.1		H218_RS14885	2955303	2958728	-1	type VI secretion protein VasK
2958712	2999452	40740	IslandPath-DIMOB	WP_002902254.1		H218_RS14890	2958712	2959851	-1	hypothetical protein
2958712	2999452	40740	IslandPath-DIMOB	WP_002902252.1		H218_RS14895	2959848	2960105	-1	hypothetical protein
2958712	2999452	40740	IslandPath-DIMOB	WP_004151601.1		H218_RS14900	2960150	2962567	-1	hypothetical protein
2958712	2999452	40740	IslandPath-DIMOB	WP_002902180.1		H218_RS14905	2962555	2963085	-1	membrane protein
2958712	2999452	40740	IslandPath-DIMOB	WP_002902178.1		H218_RS14910	2963153	2963683	-1	membrane protein
2958712	2999452	40740	IslandPath-DIMOB	WP_002902176.1		H218_RS14915	2963752	2964282	-1	membrane protein
2958712	2999452	40740	IslandPath-DIMOB	WP_002902174.1		H218_RS14920	2964350	2964880	-1	membrane protein
2958712	2999452	40740	IslandPath-DIMOB	WP_002902172.1		H218_RS14925	2964949	2965479	-1	membrane protein
2958712	2999452	40740	IslandPath-DIMOB	WP_002902169.1		H218_RS14930	2965543	2966322	-1	hypothetical protein
2958712	2999452	40740	IslandPath-DIMOB	WP_002902166.1		H218_RS14935	2966323	2968701	-1	type IV secretion protein Rhs
2958712	2999452	40740	IslandPath-DIMOB	WP_002902163.1		H218_RS14940	2968694	2971348	-1	ClpV1 family T6SS ATPase
2958712	2999452	40740	IslandPath-DIMOB	WP_002902160.1		H218_RS14945	2971613	2972104	-1	type VI secretion system effector
2958712	2999452	40740	IslandPath-DIMOB	WP_004151602.1		H218_RS14950	2972109	2973815	-1	membrane protein
2958712	2999452	40740	IslandPath-DIMOB	WP_004151603.1		H218_RS14955	2973812	2974501	-1	membrane protein
2958712	2999452	40740	IslandPath-DIMOB	WP_002902150.1		H218_RS14960	2974498	2975838	-1	type VI secretion system-associated protein
2958712	2999452	40740	IslandPath-DIMOB	WP_002902148.1		H218_RS14965	2975851	2977395	-1	EvpB family type VI secretion protein
2958712	2999452	40740	IslandPath-DIMOB	WP_002902144.1		H218_RS14970	2977438	2977929	-1	type VI secretion system-associated protein
2958712	2999452	40740	IslandPath-DIMOB	WP_004230193.1		H218_RS14975	2978088	2978210	-1	hypothetical protein
2958712	2999452	40740	IslandPath-DIMOB	WP_002902136.1		H218_RS14980	2978775	2979023	1	DNA-damage-inducible protein DinI
2958712	2999452	40740	IslandPath-DIMOB	WP_002902133.1		H218_RS14985	2979246	2979530	-1	hypothetical protein
2958712	2999452	40740	IslandPath-DIMOB	WP_002902131.1		H218_RS14990	2979635	2979844	-1	hypothetical protein
2958712	2999452	40740	IslandPath-DIMOB	WP_002902128.1		H218_RS14995	2979841	2980572	-1	hypothetical protein
2958712	2999452	40740	IslandPath-DIMOB	WP_004218487.1		H218_RS15000	2980583	2981311	-1	hypothetical protein
2958712	2999452	40740	IslandPath-DIMOB			H218_RS15005	2982420	2983564	-1	hypothetical protein
2958712	2999452	40740	IslandPath-DIMOB	WP_004152577.1		H218_RS15010	2983662	2983859	-1	hypothetical protein
2958712	2999452	40740	IslandPath-DIMOB	WP_004152576.1		H218_RS15015	2983859	2984725	-1	hypothetical protein
2958712	2999452	40740	IslandPath-DIMOB	WP_004152575.1		H218_RS15020	2984725	2985498	-1	hypothetical protein
2958712	2999452	40740	IslandPath-DIMOB	WP_004152574.1		H218_RS15025	2985495	2986691	-1	hypothetical protein
2958712	2999452	40740	IslandPath-DIMOB	WP_004152573.1		H218_RS15030	2986691	2987044	-1	hypothetical protein
2958712	2999452	40740	IslandPath-DIMOB	WP_004152572.1		H218_RS15035	2987046	2987699	-1	hypothetical protein
2958712	2999452	40740	IslandPath-DIMOB	WP_004152571.1		H218_RS15040	2987753	2988319	-1	hypothetical protein
2958712	2999452	40740	IslandPath-DIMOB	WP_004173705.1		H218_RS15045	2988356	2988541	1	hypothetical protein
2958712	2999452	40740	IslandPath-DIMOB	WP_004152570.1		H218_RS15050	2988594	2988935	-1	hypothetical protein
2958712	2999452	40740	IslandPath-DIMOB	WP_004152569.1		H218_RS15055	2988935	2989957	-1	hypothetical protein
2958712	2999452	40740	IslandPath-DIMOB	WP_004152568.1		H218_RS15060	2989960	2990262	-1	hypothetical protein
2958712	2999452	40740	IslandPath-DIMOB	WP_004152567.1		H218_RS15065	2990263	2990862	-1	hypothetical protein
2958712	2999452	40740	IslandPath-DIMOB	WP_004152566.1		H218_RS15070	2990862	2992865	-1	lytic transglycosylase
2958712	2999452	40740	IslandPath-DIMOB	WP_004152565.1		H218_RS15075	2992855	2993007	-1	hypothetical protein
2958712	2999452	40740	IslandPath-DIMOB	WP_004152564.1		H218_RS15080	2993043	2993468	-1	hypothetical protein
2958712	2999452	40740	IslandPath-DIMOB			H218_RS15085	2993472	2993732	-1	hypothetical protein
2958712	2999452	40740	IslandPath-DIMOB	WP_004151950.1		H218_RS15090	2993795	2994112	1	transposase
2958712	2999452	40740	IslandPath-DIMOB	WP_004152809.1		H218_RS29465	2994109	2994987	1	transposase
2958712	2999452	40740	IslandPath-DIMOB	WP_004152178.1		H218_RS15100	2994928	2995218	-1	hypothetical protein
2958712	2999452	40740	IslandPath-DIMOB	WP_004152177.1		H218_RS15105	2995229	2996374	-1	hypothetical protein
2958712	2999452	40740	IslandPath-DIMOB	WP_004152176.1		H218_RS15110	2996378	2996818	-1	hypothetical protein
2958712	2999452	40740	IslandPath-DIMOB	WP_001116156.1		H218_RS15115	2996913	2997299	-1	hypothetical protein
2958712	2999452	40740	IslandPath-DIMOB	WP_000834982.1		H218_RS15120	2997299	2997805	-1	hypothetical protein
2958712	2999452	40740	IslandPath-DIMOB	WP_000113538.1		H218_RS15125	2997802	2998221	-1	hypothetical protein
2958712	2999452	40740	IslandPath-DIMOB	WP_000725700.1		H218_RS15130	2998190	2998471	-1	hypothetical protein
2958712	2999452	40740	IslandPath-DIMOB	WP_001132269.1		H218_RS15135	2998511	2999452	-1	hypothetical protein
3025689	3051595	25906	IslandPath-DIMOB	WP_004152141.1		H218_RS15340	3025689	3026558	-1	aldo/keto reductase
3025689	3051595	25906	IslandPath-DIMOB	WP_004218007.1		H218_RS15345	3026637	3027839	-1	MFS transporter
3025689	3051595	25906	IslandPath-DIMOB	WP_004152139.1		H218_RS15350	3027912	3029048	-1	alpha/beta hydrolase
3025689	3051595	25906	IslandPath-DIMOB	WP_004152138.1		H218_RS15355	3029221	3030105	1	LysR family transcriptional regulator
3025689	3051595	25906	IslandPath-DIMOB	WP_004152137.1		H218_RS15360	3030230	3031063	-1	hypothetical protein
3025689	3051595	25906	IslandPath-DIMOB	WP_004152136.1		H218_RS15365	3031294	3031680	1	glyoxalase/bleomycin resistance/dioxygenase family protein
3025689	3051595	25906	IslandPath-DIMOB	WP_004152135.1		H218_RS15370	3031848	3033464	-1	peptide ABC transporter substrate-binding protein
3025689	3051595	25906	IslandPath-DIMOB	WP_004148146.1		H218_RS15375	3033461	3033577	-1	hypothetical protein
3025689	3051595	25906	IslandPath-DIMOB	WP_004152134.1		H218_RS15380	3033650	3034357	1	murein peptide amidase A
3025689	3051595	25906	IslandPath-DIMOB	WP_004152133.1		H218_RS15385	3034354	3035319	-1	dipeptide epimerase
3025689	3051595	25906	IslandPath-DIMOB	WP_004152131.1		H218_RS15390	3035422	3035928	1	2-Cys peroxiredoxin
3025689	3051595	25906	IslandPath-DIMOB	WP_004152128.1		H218_RS15395	3035999	3037051	-1	AbrB family transcriptional regulator
3025689	3051595	25906	IslandPath-DIMOB	WP_002901979.1		H218_RS15400	3037153	3038694	-1	TyrR family transcriptional regulator
3025689	3051595	25906	IslandPath-DIMOB	WP_002901977.1		H218_RS15405	3038867	3040180	-1	6-phospho-beta-glucosidase
3025689	3051595	25906	IslandPath-DIMOB	WP_071531198.1		H218_RS15410	3040312	3041193	1	LysR family transcriptional regulator
3025689	3051595	25906	IslandPath-DIMOB	WP_004152127.1		H218_RS15415	3041283	3042344	-1	hypothetical protein
3025689	3051595	25906	IslandPath-DIMOB	WP_002901917.1		H218_RS15420	3042341	3043738	-1	hypothetical protein
3025689	3051595	25906	IslandPath-DIMOB	WP_002901915.1		H218_RS15425	3043841	3044059	-1	phage shock protein D
3025689	3051595	25906	IslandPath-DIMOB	WP_002901913.1		H218_RS15430	3044088	3044447	-1	DNA-binding transcriptional activator PspC
3025689	3051595	25906	IslandPath-DIMOB	WP_002901911.1		H218_RS15435	3044447	3044671	-1	phage shock protein B
3025689	3051595	25906	IslandPath-DIMOB	WP_002901908.1		H218_RS15440	3044727	3045395	-1	phage shock protein PspA
3025689	3051595	25906	IslandPath-DIMOB	WP_002901905.1		H218_RS15445	3045563	3046537	1	phage shock protein operon transcriptional activator
3025689	3051595	25906	IslandPath-DIMOB	WP_002901901.1		H218_RS15450	3046528	3047919	-1	MFS transporter	RGI
3025689	3051595	25906	IslandPath-DIMOB	WP_002901900.1		H218_RS15455	3047945	3049114	-1	amidohydrolase
3025689	3051595	25906	IslandPath-DIMOB	WP_004152126.1		H218_RS15460	3049286	3051595	1	AraC family transcriptional regulator
3025689	3051595	25906	IslandPath-DIMOB	WP_004171423.1		H218_RS15465	3051574	3052404	-1	transcriptional regulator
3129824	3150625	20801	IslandPath-DIMOB	WP_020315048.1		H218_RS15815	3129615	3129827	-1	hypothetical protein
3129824	3150625	20801	IslandPath-DIMOB	WP_020315040.1		H218_RS15820	3129824	3131926	-1	phage terminase large subunit GpA
3129824	3150625	20801	IslandPath-DIMOB	WP_020315053.1		H218_RS15825	3131926	3132414	-1	hypothetical protein
3129824	3150625	20801	IslandPath-DIMOB	WP_032422409.1		H218_RS15830	3132646	3133065	-1	hypothetical protein
3129824	3150625	20801	IslandPath-DIMOB	WP_020315022.1		H218_RS15835	3133065	3133373	-1	hypothetical protein
3129824	3150625	20801	IslandPath-DIMOB	WP_020315035.1		H218_RS15840	3133455	3133931	-1	PF10721 family protein
3129824	3150625	20801	IslandPath-DIMOB	WP_032425500.1		H218_RS15845	3133964	3134494	-1	lysozyme
3129824	3150625	20801	IslandPath-DIMOB	WP_004111739.1		H218_RS15850	3134472	3134708	-1	holin
3129824	3150625	20801	IslandPath-DIMOB	WP_071599135.1		H218_RS29495	3135073	3135819	1	TIGR04255 family protein
3129824	3150625	20801	IslandPath-DIMOB	WP_020315027.1		H218_RS29500	3136009	3136188	1	hypothetical protein
3129824	3150625	20801	IslandPath-DIMOB	WP_020315056.1		H218_RS15860	3136192	3136809	1	hypothetical protein
3129824	3150625	20801	IslandPath-DIMOB	WP_020315059.1		H218_RS15865	3136838	3137185	-1	phage antitermination protein Q
3129824	3150625	20801	IslandPath-DIMOB	WP_020315049.1		H218_RS15870	3137198	3138229	-1	hypothetical protein
3129824	3150625	20801	IslandPath-DIMOB	WP_017898980.1		H218_RS15875	3138229	3138432	-1	hypothetical protein
3129824	3150625	20801	IslandPath-DIMOB	WP_020315031.1		H218_RS15880	3138429	3138821	-1	repressor LexA
3129824	3150625	20801	IslandPath-DIMOB	WP_071599138.1		H218_RS29505	3138862	3139101	-1	hypothetical protein
3129824	3150625	20801	IslandPath-DIMOB	WP_012542186.1		H218_RS15885	3139164	3139397	-1	DNA damage-inducible protein I
3129824	3150625	20801	IslandPath-DIMOB	WP_004152765.1		H218_RS15890	3139476	3140960	-1	group II intron reverse transcriptase/maturase
3129824	3150625	20801	IslandPath-DIMOB	WP_020315086.1		H218_RS15895	3141719	3143506	1	DUF4209 domain-containing protein
3129824	3150625	20801	IslandPath-DIMOB	WP_020318285.1		H218_RS15900	3143715	3144152	-1	hypothetical protein
3129824	3150625	20801	IslandPath-DIMOB	WP_032444351.1		H218_RS15905	3144166	3144630	-1	replication protein
3129824	3150625	20801	IslandPath-DIMOB	WP_020315087.1		H218_RS15910	3144623	3145606	-1	hypothetical protein
3129824	3150625	20801	IslandPath-DIMOB	WP_014907826.1		H218_RS15915	3145658	3146212	-1	hypothetical protein
3129824	3150625	20801	IslandPath-DIMOB	WP_012542199.1		H218_RS29510	3146215	3146430	-1	Rha family transcriptional regulator
3129824	3150625	20801	IslandPath-DIMOB	WP_012542200.1		H218_RS15920	3146532	3146921	1	transcriptional regulator
3129824	3150625	20801	IslandPath-DIMOB	WP_032425547.1		H218_RS29515	3147764	3147958	1	hypothetical protein
3129824	3150625	20801	IslandPath-DIMOB	WP_020315083.1		H218_RS15925	3148001	3148345	1	transcriptional regulator
3129824	3150625	20801	IslandPath-DIMOB	WP_020315089.1		H218_RS15930	3148487	3150625	1	enteroexodeoxyribonuclease VIII
3291281	3313436	22155	IslandPath-DIMOB	WP_023279520.1		H218_RS16640	3291281	3292540	-1	phage portal protein
3291281	3313436	22155	IslandPath-DIMOB	WP_020318187.1		H218_RS29555	3292540	3292719	-1	hypothetical protein
3291281	3313436	22155	IslandPath-DIMOB	WP_014228904.1		H218_RS16645	3292713	3294434	-1	terminase
3291281	3313436	22155	IslandPath-DIMOB	WP_012542168.1		H218_RS16650	3294434	3294868	-1	terminase
3291281	3313436	22155	IslandPath-DIMOB	WP_032422480.1		H218_RS16655	3295118	3295546	-1	hypothetical protein
3291281	3313436	22155	IslandPath-DIMOB	WP_014228902.1		H218_RS16660	3295546	3295863	-1	hypothetical protein
3291281	3313436	22155	IslandPath-DIMOB	WP_014228901.1		H218_RS29560	3295815	3296177	-1	HNH endonuclease
3291281	3313436	22155	IslandPath-DIMOB	WP_049800533.1		H218_RS16665	3296403	3296879	-1	hypothetical protein
3291281	3313436	22155	IslandPath-DIMOB	WP_014228899.1		H218_RS16670	3296912	3297442	-1	lysozyme
3291281	3313436	22155	IslandPath-DIMOB	WP_014228898.1		H218_RS16675	3297420	3297656	-1	holin
3291281	3313436	22155	IslandPath-DIMOB	WP_014228897.1		H218_RS16680	3298880	3299401	1	hypothetical protein
3291281	3313436	22155	IslandPath-DIMOB	WP_020317678.1		H218_RS16685	3299403	3300272	1	hypothetical protein
3291281	3313436	22155	IslandPath-DIMOB	WP_014228895.1		H218_RS16690	3300301	3300645	-1	antitermination protein
3291281	3313436	22155	IslandPath-DIMOB	WP_050893388.1		H218_RS16695	3300658	3301689	-1	hypothetical protein
3291281	3313436	22155	IslandPath-DIMOB	WP_014228893.1		H218_RS16700	3301689	3301892	-1	hypothetical protein
3291281	3313436	22155	IslandPath-DIMOB	WP_064758714.1		H218_RS16705	3301889	3302218	-1	DNA-binding protein
3291281	3313436	22155	IslandPath-DIMOB	WP_071845804.1		H218_RS29565	3302322	3302561	-1	hypothetical protein
3291281	3313436	22155	IslandPath-DIMOB	WP_014228891.1		H218_RS16710	3302624	3302857	-1	DNA damage-inducible protein I
3291281	3313436	22155	IslandPath-DIMOB	WP_004152765.1		H218_RS16715	3302936	3304420	-1	group II intron reverse transcriptase/maturase
3291281	3313436	22155	IslandPath-DIMOB	WP_071603426.1		H218_RS29570	3304944	3305192	1	hypothetical protein
3291281	3313436	22155	IslandPath-DIMOB	WP_050583672.1		H218_RS16720	3305422	3306783	1	hypothetical protein
3291281	3313436	22155	IslandPath-DIMOB	WP_014229941.1		H218_RS16725	3307065	3307637	-1	flavin oxidoreductase
3291281	3313436	22155	IslandPath-DIMOB	WP_020317772.1		H218_RS16730	3307767	3308666	1	LysR family transcriptional regulator
3291281	3313436	22155	IslandPath-DIMOB	WP_014228888.1		H218_RS16735	3308788	3309228	-1	hypothetical protein
3291281	3313436	22155	IslandPath-DIMOB	WP_041165278.1		H218_RS16740	3309242	3309706	-1	replication protein
3291281	3313436	22155	IslandPath-DIMOB	WP_014228886.1		H218_RS29575	3309699	3310718	-1	hypothetical protein
3291281	3313436	22155	IslandPath-DIMOB	WP_014228885.1		H218_RS16745	3310763	3311317	-1	hypothetical protein
3291281	3313436	22155	IslandPath-DIMOB	WP_014228884.1		H218_RS29580	3311323	3311544	-1	transcriptional regulator
3291281	3313436	22155	IslandPath-DIMOB	WP_014228883.1		H218_RS16750	3311646	3312029	1	transcriptional regulator
3291281	3313436	22155	IslandPath-DIMOB	WP_071845803.1		H218_RS29585	3312036	3312227	-1	hypothetical protein
3291281	3313436	22155	IslandPath-DIMOB	WP_016160636.1		H218_RS16755	3312855	3313049	1	hypothetical protein
3291281	3313436	22155	IslandPath-DIMOB	WP_014228879.1		H218_RS16760	3313092	3313436	1	transcriptional regulator
3597474	3630166	32692	IslandPath-DIMOB	WP_002896204.1		H218_RS18095	3597474	3597773	-1	hypothetical protein
3597474	3630166	32692	IslandPath-DIMOB	WP_002896201.1		H218_RS18100	3597826	3598341	-1	major tail tube protein
3597474	3630166	32692	IslandPath-DIMOB	WP_002896193.1		H218_RS18105	3598351	3599523	-1	tail sheath protein
3597474	3630166	32692	IslandPath-DIMOB	WP_002896191.1		H218_RS18110	3599662	3600738	-1	phage tail protein
3597474	3630166	32692	IslandPath-DIMOB	WP_002896188.1		H218_RS18115	3600768	3600971	-1	hypothetical protein
3597474	3630166	32692	IslandPath-DIMOB	WP_002896186.1		H218_RS18120	3600968	3601699	-1	hypothetical protein
3597474	3630166	32692	IslandPath-DIMOB	WP_004152882.1		H218_RS18125	3601703	3604654	-1	hypothetical protein
3597474	3630166	32692	IslandPath-DIMOB	WP_004150856.1		H218_RS18130	3604656	3605255	-1	phage tail protein I
3597474	3630166	32692	IslandPath-DIMOB	WP_002896182.1		H218_RS18135	3605248	3606156	-1	baseplate assembly protein
3597474	3630166	32692	IslandPath-DIMOB	WP_002896179.1		H218_RS18140	3606143	3606505	-1	baseplate assembly protein
3597474	3630166	32692	IslandPath-DIMOB	WP_002896177.1		H218_RS18145	3606502	3607074	-1	baseplate assembly protein
3597474	3630166	32692	IslandPath-DIMOB	WP_004150857.1		H218_RS18150	3607169	3607861	1	hypothetical protein
3597474	3630166	32692	IslandPath-DIMOB	WP_002896175.1		H218_RS18155	3607858	3608304	-1	virion morphogenesis protein
3597474	3630166	32692	IslandPath-DIMOB	WP_002896172.1		H218_RS18160	3608297	3608728	-1	tail protein
3597474	3630166	32692	IslandPath-DIMOB	WP_002896170.1		H218_RS18165	3608691	3608837	-1	hypothetical protein
3597474	3630166	32692	IslandPath-DIMOB	WP_002896168.1		H218_RS18170	3608824	3609252	-1	hypothetical protein
3597474	3630166	32692	IslandPath-DIMOB	WP_002896163.1		H218_RS18175	3609249	3609632	-1	hypothetical protein
3597474	3630166	32692	IslandPath-DIMOB	WP_002896161.1		H218_RS18180	3609637	3610146	-1	glycoside hydrolase
3597474	3630166	32692	IslandPath-DIMOB	WP_002896158.1		H218_RS18185	3610127	3610342	-1	hypothetical protein
3597474	3630166	32692	IslandPath-DIMOB	WP_002896155.1		H218_RS18190	3610346	3610549	-1	tail protein X
3597474	3630166	32692	IslandPath-DIMOB	WP_002896151.1		H218_RS18195	3610549	3611013	-1	head completion/stabilization protein
3597474	3630166	32692	IslandPath-DIMOB	WP_000059191.1		H218_RS18200	3611109	3611759	-1	hypothetical protein
3597474	3630166	32692	IslandPath-DIMOB	WP_002895972.1		H218_RS18205	3611763	3612821	-1	phage capsid protein
3597474	3630166	32692	IslandPath-DIMOB	WP_002895967.1		H218_RS18210	3612838	3613671	-1	phage capsid protein
3597474	3630166	32692	IslandPath-DIMOB	WP_004150858.1		H218_RS18215	3613814	3615580	1	oxidoreductase
3597474	3630166	32692	IslandPath-DIMOB	WP_002895959.1		H218_RS18220	3615580	3616605	1	phage portal protein
3597474	3630166	32692	IslandPath-DIMOB	WP_004199124.1		H218_RS18225	3616667	3618409	-1	hypothetical protein
3597474	3630166	32692	IslandPath-DIMOB	WP_004150861.1		H218_RS18230	3618685	3618873	-1	hypothetical protein
3597474	3630166	32692	IslandPath-DIMOB	WP_001217575.1		H218_RS18235	3619477	3619710	-1	DNA damage-inducible protein DinI
3597474	3630166	32692	IslandPath-DIMOB	WP_001154434.1		H218_RS18240	3619721	3619909	-1	hypothetical protein
3597474	3630166	32692	IslandPath-DIMOB	WP_004150862.1		H218_RS18245	3620063	3622477	-1	replication endonuclease
3597474	3630166	32692	IslandPath-DIMOB	WP_004150863.1		H218_RS18250	3622474	3623331	-1	DNA adenine methylase
3597474	3630166	32692	IslandPath-DIMOB	WP_000752622.1		H218_RS18255	3623328	3623555	-1	hypothetical protein
3597474	3630166	32692	IslandPath-DIMOB	WP_004150864.1		H218_RS18260	3623555	3623788	-1	hypothetical protein
3597474	3630166	32692	IslandPath-DIMOB	WP_000963473.1		H218_RS18265	3623856	3624197	-1	hypothetical protein
3597474	3630166	32692	IslandPath-DIMOB	WP_000956179.1		H218_RS18270	3624161	3624361	-1	hypothetical protein
3597474	3630166	32692	IslandPath-DIMOB	WP_000460893.1		H218_RS18275	3624369	3624878	-1	hypothetical protein
3597474	3630166	32692	IslandPath-DIMOB	WP_000188448.1		H218_RS29670	3624911	3625132	-1	hypothetical protein
3597474	3630166	32692	IslandPath-DIMOB	WP_004152885.1		H218_RS18280	3625278	3626156	1	Repressor protein CI
3597474	3630166	32692	IslandPath-DIMOB	WP_004150866.1		H218_RS18285	3626168	3627112	1	hypothetical protein
3597474	3630166	32692	IslandPath-DIMOB	WP_004152765.1		H218_RS18290	3627211	3628695	-1	group II intron reverse transcriptase/maturase
3597474	3630166	32692	IslandPath-DIMOB	WP_004151720.1		H218_RS18295	3629114	3630166	1	integrase
4741874	4762667	20793	IslandPath-DIMOB	WP_002887258.1		H218_RS23760	4741874	4742602	1	helix-turn-helix-type transcriptional regulator
4741874	4762667	20793	IslandPath-DIMOB	WP_002887256.1		H218_RS23765	4742834	4743268	1	transcriptional regulator
4741874	4762667	20793	IslandPath-DIMOB	WP_004152218.1		H218_RS23770	4743265	4743984	1	oxidoreductase
4741874	4762667	20793	IslandPath-DIMOB	WP_004152217.1		H218_RS23775	4743981	4745240	1	L-aspartate oxidase
4741874	4762667	20793	IslandPath-DIMOB	WP_002887251.1		H218_RS23780	4745242	4745964	1	DUF1365 domain-containing protein
4741874	4762667	20793	IslandPath-DIMOB	WP_004152216.1		H218_RS23785	4745961	4747181	1	SAM-dependent methyltransferase
4741874	4762667	20793	IslandPath-DIMOB	WP_004152215.1		H218_RS23790	4747178	4747663	1	hypothetical protein
4741874	4762667	20793	IslandPath-DIMOB	WP_004152214.1		H218_RS23795	4747660	4748184	1	hypothetical protein
4741874	4762667	20793	IslandPath-DIMOB	WP_002887163.1		H218_RS23800	4748181	4748732	1	hypothetical protein
4741874	4762667	20793	IslandPath-DIMOB	WP_004152213.1		H218_RS23805	4748729	4749688	1	membrane protein
4741874	4762667	20793	IslandPath-DIMOB	WP_004152212.1		H218_RS23810	4749983	4751365	-1	hypothetical protein
4741874	4762667	20793	IslandPath-DIMOB	WP_004229562.1		H218_RS23815	4751496	4751609	-1	hypothetical protein
4741874	4762667	20793	IslandPath-DIMOB	WP_002923185.1		H218_RS23820	4751637	4752956	-1	xylose isomerase
4741874	4762667	20793	IslandPath-DIMOB	WP_002887064.1		H218_RS23825	4753368	4754822	1	hypothetical protein
4741874	4762667	20793	IslandPath-DIMOB	WP_002887062.1		H218_RS23830	4754881	4756560	1	glycoside hydrolase 43 family protein
4741874	4762667	20793	IslandPath-DIMOB	WP_002887060.1		H218_RS23835	4756643	4757281	-1	HNH endonuclease
4741874	4762667	20793	IslandPath-DIMOB	WP_002887059.1		H218_RS23840	4757461	4758330	1	restriction endonuclease
4741874	4762667	20793	IslandPath-DIMOB	WP_002887057.1		H218_RS23845	4758447	4758713	-1	hypothetical protein
4741874	4762667	20793	IslandPath-DIMOB	WP_016197693.1		H218_RS29880	4758688	4759065	-1	PF10908 family protein
4741874	4762667	20793	IslandPath-DIMOB	WP_002887054.1		H218_RS23850	4758980	4759162	1	hypothetical protein
4741874	4762667	20793	IslandPath-DIMOB	WP_004152211.1		H218_RS23855	4759517	4760191	1	hypothetical protein
4741874	4762667	20793	IslandPath-DIMOB	WP_004199257.1		H218_RS23860	4760193	4760540	1	hypothetical protein
4741874	4762667	20793	IslandPath-DIMOB	WP_002887049.1		H218_RS23865	4760543	4761022	1	type VI secretion system effector
4741874	4762667	20793	IslandPath-DIMOB	WP_002887047.1		H218_RS23870	4761214	4761441	-1	phospholipase D
4741874	4762667	20793	IslandPath-DIMOB	WP_071531201.1		H218_RS23875	4761556	4762263	-1	transposase
4741874	4762667	20793	IslandPath-DIMOB	WP_020317467.1		H218_RS23885	4762401	4762667	-1	transposase
4928685	4936696	8011	IslandPath-DIMOB	WP_002885494.1		H218_RS24735	4928685	4928909	1	hypothetical protein
4928685	4936696	8011	IslandPath-DIMOB	WP_000019473.1		H218_RS24740	4928948	4929928	-1	IS5 family transposase
4928685	4936696	8011	IslandPath-DIMOB	WP_025380809.1		H218_RS24745	4929982	4930668	1	fimbrial protein
4928685	4936696	8011	IslandPath-DIMOB	WP_004199140.1		H218_RS24750	4930704	4933247	1	fimbrial outer membrane usher protein SthC
4928685	4936696	8011	IslandPath-DIMOB	WP_004220000.1		H218_RS24755	4933270	4934304	1	fimbrial protein
4928685	4936696	8011	IslandPath-DIMOB	WP_002885449.1		H218_RS24760	4934516	4934881	1	hypothetical protein
4928685	4936696	8011	IslandPath-DIMOB	WP_002885447.1		H218_RS24765	4934948	4935316	1	hypothetical protein
4928685	4936696	8011	IslandPath-DIMOB	WP_004146704.1		H218_RS24770	4935410	4936696	1	colicin V secretion protein CvaA
4928685	4936696	8011	IslandPath-DIMOB	WP_002885444.1		H218_RS24775	4936689	4938812	1	colicin V biosynthesis protein

## Sheet: IslandPcik
Table S9.3. Summary of Genomic Islands Detected by IslandPick in K. pneumoniae
Island start	Island end	Length	Method	Gene name	Gene ID	Locus	Gene start	Gene end	Strand	Product	External Annotations
656904	664106	7202	IslandPick	WP_002917661.1		H218_RS03320	656562	658385	1	diol dehydratase reactivase subunit alpha
656904	664106	7202	IslandPick	WP_002917658.1		H218_RS03325	658439	659242	1	aquaporin
656904	664106	7202	IslandPick	WP_002917655.1		H218_RS03330	659294	659599	-1	acid-resistance protein
656904	664106	7202	IslandPick	WP_002917651.1		H218_RS03335	659626	660201	-1	acid-resistance membrane protein
656904	664106	7202	IslandPick	WP_004150926.1		H218_RS03340	660472	661113	1	hypothetical protein
656904	664106	7202	IslandPick	WP_004150925.1		H218_RS03345	661204	664446	-1	histidine kinase	RGI
742258	747311	5053	IslandPick	WP_004150904.1		H218_RS03765	742111	743733	1	transcriptional regulator
742258	747311	5053	IslandPick	WP_004150903.1		H218_RS03770	743733	744317	1	hypothetical protein
742258	747311	5053	IslandPick	WP_004150902.1		H218_RS03775	744317	745534	1	hypothetical protein
742258	747311	5053	IslandPick	WP_004150901.1		H218_RS03780	745619	746494	-1	hypothetical protein
742258	747311	5053	IslandPick	WP_004150900.1		H218_RS03785	746676	748004	1	hypothetical protein
755184	769019	13835	IslandPick	WP_004153005.1		H218_RS03830	755009	755626	1	integrating conjugative element protein
755184	769019	13835	IslandPick	WP_004150891.1		H218_RS03835	755605	756174	1	lytic transglycosylase
755184	769019	13835	IslandPick	WP_004153655.1		H218_RS03840	756171	756683	1	integrating conjugative element protein
755184	769019	13835	IslandPick	WP_004150889.1		H218_RS03845	756721	758820	1	conjugative coupling factor TraD, PFGI-1 class
755184	769019	13835	IslandPick	WP_004150888.1		H218_RS03850	758817	759080	1	hypothetical protein
755184	769019	13835	IslandPick	WP_004150887.1		H218_RS03855	759080	759838	1	integrating conjugative element membrane protein
755184	769019	13835	IslandPick	WP_004150886.1		H218_RS03860	759940	760416	1	hypothetical protein
755184	769019	13835	IslandPick	WP_004233718.1		H218_RS03865	760676	761470	-1	hypothetical protein
755184	769019	13835	IslandPick	WP_004150884.1		H218_RS03870	761799	762116	1	hypothetical protein
755184	769019	13835	IslandPick	WP_004150883.1		H218_RS03875	762113	762349	1	integrating conjugative element protein
755184	769019	13835	IslandPick	WP_004150882.1		H218_RS03880	762364	762717	1	integrating conjugative element membrane protein
755184	769019	13835	IslandPick	WP_004150881.1		H218_RS03885	762727	763098	1	membrane protein
755184	769019	13835	IslandPick	WP_004150880.1		H218_RS03890	763095	763748	1	integrating conjugative element protein
755184	769019	13835	IslandPick	WP_004150879.1		H218_RS03895	763748	764593	1	integrating conjugative element protein
755184	769019	13835	IslandPick	WP_004150878.1		H218_RS03900	764593	766074	1	integrating conjugative element protein
755184	769019	13835	IslandPick	WP_004150877.1		H218_RS03905	766088	766486	1	hypothetical protein
755184	769019	13835	IslandPick	WP_004150876.1		H218_RS03910	766486	769260	1	conjugative transfer ATPase, PFL_4706 family
769042	773702	4660	IslandPick	WP_004150876.1		H218_RS03910	766486	769260	1	conjugative transfer ATPase, PFL_4706 family
769042	773702	4660	IslandPick	WP_004198954.1		H218_RS03915	769314	769493	-1	hypothetical protein
769042	773702	4660	IslandPick	WP_004227615.1		H218_RS03920	769641	769796	-1	hypothetical protein
769042	773702	4660	IslandPick	WP_004150874.1		H218_RS29035	769762	770466	-1	restriction endonuclease
769042	773702	4660	IslandPick	WP_004217757.1		H218_RS03925	770532	770666	1	hypothetical protein
769042	773702	4660	IslandPick	WP_004150873.1		H218_RS03930	770706	772073	-1	hypothetical protein
769042	773702	4660	IslandPick	WP_004150872.1		H218_RS03935	772126	773298	-1	hypothetical protein
769042	773702	4660	IslandPick	WP_071531204.1		H218_RS29040	773615	774124	1	hypothetical protein
789065	794285	5220	IslandPick	WP_004151761.1		H218_RS04035	789068	789466	1	antirestriction protein
789065	794285	5220	IslandPick	WP_004151762.1		H218_RS04040	789564	789911	1	hypothetical protein
789065	794285	5220	IslandPick	WP_004151763.1		H218_RS04045	790014	790619	1	hypothetical protein
789065	794285	5220	IslandPick	WP_004151764.1		H218_RS04050	790703	791683	1	antirestriction protein
789065	794285	5220	IslandPick	WP_004188585.1		H218_RS04055	791818	793107	1	hypothetical protein
789065	794285	5220	IslandPick	WP_002916695.1		H218_RS04060	793124	794071	1	integrase
878955	883340	4385	IslandPick	WP_004151784.1		H218_RS04510	879122	880510	-1	MFS transporter
878955	883340	4385	IslandPick	WP_002916293.1		H218_RS04515	880640	881569	1	LysR family transcriptional regulator
878955	883340	4385	IslandPick	WP_002916291.1		H218_RS04520	881933	882736	-1	4-carboxymuconolactone decarboxylase
878955	883340	4385	IslandPick	WP_002916289.1		H218_RS04525	882769	883788	-1	NAD(P)H-dependent xylose reductase
1209738	1218163	8425	IslandPick	WP_004151018.1		H218_RS06190	1209736	1210245	1	hypothetical protein
1209738	1218163	8425	IslandPick	WP_004151017.1		H218_RS29100	1210253	1210453	1	hypothetical protein
1209738	1218163	8425	IslandPick	WP_004144796.1		H218_RS06195	1210417	1210755	1	hypothetical protein
1209738	1218163	8425	IslandPick	WP_004151016.1		H218_RS06200	1210823	1211056	1	hypothetical protein
1209738	1218163	8425	IslandPick	WP_004151014.1		H218_RS06205	1211056	1211283	1	hypothetical protein
1209738	1218163	8425	IslandPick	WP_004151013.1		H218_RS06210	1211280	1212131	1	DNA adenine methylase
1209738	1218163	8425	IslandPick	WP_004151012.1		H218_RS06215	1212128	1214512	1	replication endonuclease
1209738	1218163	8425	IslandPick	WP_004151011.1		H218_RS06220	1214675	1214863	1	hypothetical protein
1209738	1218163	8425	IslandPick	WP_004151010.1		H218_RS06225	1214875	1215108	1	DNA-damage-inducible protein DinI
1209738	1218163	8425	IslandPick	WP_004151009.1		H218_RS06230	1215204	1215887	-1	hypothetical protein
1209738	1218163	8425	IslandPick	WP_004151008.1		H218_RS06235	1215874	1216953	-1	hypothetical protein
1209738	1218163	8425	IslandPick	WP_004151007.1		H218_RS06240	1216953	1217954	-1	hypothetical protein
1361750	1371150	9400	IslandPick	WP_004151979.1		H218_RS06935	1360175	1361752	1	GMP synthetase
1361750	1371150	9400	IslandPick	WP_004152549.1		H218_RS06940	1361945	1363195	1	integrase
1361750	1371150	9400	IslandPick	WP_004152548.1		H218_RS06945	1363212	1363403	-1	hypothetical protein
1361750	1371150	9400	IslandPick	WP_004152547.1		H218_RS06950	1363400	1363582	-1	hypothetical protein
1361750	1371150	9400	IslandPick	WP_004152546.1		H218_RS06955	1363579	1364172	-1	adenine methylase
1361750	1371150	9400	IslandPick	WP_004152545.1		H218_RS28805	1364169	1364327	-1	DUF1317 domain-containing protein
1361750	1371150	9400	IslandPick	WP_004153052.1		H218_RS06960	1364320	1364613	-1	hypothetical protein
1361750	1371150	9400	IslandPick	WP_004152543.1		H218_RS06965	1364723	1364971	-1	transcriptional regulator
1361750	1371150	9400	IslandPick	WP_004152542.1		H218_RS06970	1365023	1366045	-1	DNA recombination protein RecT
1361750	1371150	9400	IslandPick	WP_004152541.1		H218_RS06975	1366055	1366954	-1	endonuclease
1361750	1371150	9400	IslandPick	WP_004164029.1		H218_RS06980	1366951	1367250	-1	hypothetical protein
1361750	1371150	9400	IslandPick	WP_004152539.1		H218_RS06985	1367617	1368198	-1	transcriptional regulator
1361750	1371150	9400	IslandPick	WP_004152538.1		H218_RS29130	1368352	1368585	1	hypothetical protein
1361750	1371150	9400	IslandPick	WP_004152537.1		H218_RS06990	1368732	1368941	1	hypothetical protein
1361750	1371150	9400	IslandPick	WP_004207253.1		H218_RS06995	1368941	1369708	1	hypothetical protein
1361750	1371150	9400	IslandPick	WP_004152535.1		H218_RS07000	1369705	1370490	1	replication protein
1361750	1371150	9400	IslandPick	WP_004152534.1		H218_RS07005	1370610	1370957	1	hypothetical protein
1373935	1380070	6135	IslandPick	WP_004152527.1		H218_RS07035	1373277	1373945	1	phage protein
1373935	1380070	6135	IslandPick	WP_004152526.1		H218_RS07040	1373938	1374177	1	hypothetical protein
1373935	1380070	6135	IslandPick	WP_004152525.1		H218_RS07045	1374177	1374515	1	hypothetical protein
1373935	1380070	6135	IslandPick	WP_004152765.1		H218_RS07055	1374612	1376096	-1	group II intron reverse transcriptase/maturase
1373935	1380070	6135	IslandPick	WP_004152524.1		H218_RS07060	1376500	1376757	1	hypothetical protein
1373935	1380070	6135	IslandPick	WP_004152523.1		H218_RS07065	1376835	1377419	1	terminase
1373935	1380070	6135	IslandPick	WP_020314691.1		H218_RS07070	1377416	1378891	1	hypothetical protein
1373935	1380070	6135	IslandPick	WP_004152473.1		H218_RS07075	1378935	1379456	-1	hypothetical protein
1373935	1380070	6135	IslandPick	WP_004225268.1		H218_RS29135	1379952	1380140	1	hypothetical protein
1380982	1401879	20897	IslandPick	WP_004152471.1		H218_RS07090	1380369	1382048	1	tail protein
1380982	1401879	20897	IslandPick	WP_004152470.1		H218_RS07095	1382045	1382350	1	hypothetical protein
1380982	1401879	20897	IslandPick	WP_004152469.1		H218_RS07100	1382393	1382590	1	hypothetical protein
1380982	1401879	20897	IslandPick	WP_004152468.1		H218_RS07105	1382632	1383030	1	peptidase
1380982	1401879	20897	IslandPick	WP_004152467.1		H218_RS07110	1383043	1384050	1	phage capsid protein
1380982	1401879	20897	IslandPick	WP_004152466.1		H218_RS07115	1384060	1384452	1	hypothetical protein
1380982	1401879	20897	IslandPick	WP_004152465.1		H218_RS07120	1384445	1384723	1	hypothetical protein
1380982	1401879	20897	IslandPick	WP_004153043.1		H218_RS07125	1384772	1385383	1	hypothetical protein
1380982	1401879	20897	IslandPick	WP_004152463.1		H218_RS07130	1385383	1387860	1	hypothetical protein
1380982	1401879	20897	IslandPick	WP_004152462.1		H218_RS07135	1387862	1388332	1	hypothetical protein
1380982	1401879	20897	IslandPick	WP_004152461.1		H218_RS07140	1388325	1388822	1	hypothetical protein
1380982	1401879	20897	IslandPick	WP_004243852.1		H218_RS07145	1388835	1391579	1	hypothetical protein
1380982	1401879	20897	IslandPick	WP_004152459.1		H218_RS07150	1391579	1394968	1	hypothetical protein
1380982	1401879	20897	IslandPick	WP_004152458.1		H218_RS07155	1394978	1395592	1	hypothetical protein
1380982	1401879	20897	IslandPick	WP_004221292.1		H218_RS29140	1395625	1395777	-1	hypothetical protein
1380982	1401879	20897	IslandPick	WP_004152457.1		H218_RS07160	1395867	1396265	-1	hypothetical protein
1380982	1401879	20897	IslandPick	WP_004152456.1		H218_RS07165	1396270	1396452	-1	hypothetical protein
1380982	1401879	20897	IslandPick	WP_004152455.1		H218_RS07170	1396643	1397338	-1	hypothetical protein
1380982	1401879	20897	IslandPick	WP_004152454.1		H218_RS07175	1397719	1397916	-1	addiction module toxin, HicA family
1380982	1401879	20897	IslandPick	WP_004152453.1		H218_RS07180	1397920	1398177	-1	hypothetical protein
1380982	1401879	20897	IslandPick	WP_004152452.1		H218_RS07185	1398268	1398564	-1	hypothetical protein
1380982	1401879	20897	IslandPick	WP_004221284.1		H218_RS29145	1398716	1401085	1	phage tail fibers
1380982	1401879	20897	IslandPick	WP_004146394.1		H218_RS07200	1401370	1401774	1	membrane protein	PAG
1380982	1401879	20897	IslandPick	WP_004146393.1		H218_RS07205	1401761	1402066	1	holin
2065164	2075146	9982	IslandPick	WP_004199326.1		H218_RS29295	2065249	2065431	1	hypothetical protein
2065164	2075146	9982	IslandPick	WP_004153085.1		H218_RS29300	2065428	2065757	1	hypothetical protein
2065164	2075146	9982	IslandPick	WP_002910551.1		H218_RS10370	2065754	2066260	1	hypothetical protein
2065164	2075146	9982	IslandPick	WP_002910549.1		H218_RS10375	2066306	2066536	1	hypothetical protein
2065164	2075146	9982	IslandPick			H218_RS10380	2066642	2067753	1	hypothetical protein
2065164	2075146	9982	IslandPick	WP_002910547.1		H218_RS10385	2067777	2068082	1	hypothetical protein
2065164	2075146	9982	IslandPick	WP_002910544.1		H218_RS10390	2068104	2068997	1	sulfatase-modifying factor 1
2065164	2075146	9982	IslandPick	WP_004217423.1		H218_RS10395	2069043	2069159	1	hypothetical protein
2065164	2075146	9982	IslandPick	WP_004152633.1		H218_RS10400	2069181	2070074	1	sulfatase-modifying factor 1
2065164	2075146	9982	IslandPick	WP_038435084.1		H218_RS29305	2070100	2070228	1	hypothetical protein
2065164	2075146	9982	IslandPick	WP_002910539.1		H218_RS10405	2070250	2071143	1	sulfatase-modifying factor 1
2065164	2075146	9982	IslandPick	WP_004152632.1		H218_RS10410	2071319	2072209	1	sulfatase-modifying factor 1
2065164	2075146	9982	IslandPick	WP_000019473.1		H218_RS10415	2072546	2073526	1	IS5 family transposase
2065164	2075146	9982	IslandPick	WP_071531187.1		H218_RS29310	2073565	2073687	-1	ABC transporter
2065164	2075146	9982	IslandPick			H218_RS29315	2073674	2073886	1	hypothetical protein
2065164	2075146	9982	IslandPick	WP_004217419.1		H218_RS10420	2073906	2074064	1	hypothetical protein
2065164	2075146	9982	IslandPick	WP_004227463.1		H218_RS10425	2074075	2074332	1	hypothetical protein
2065164	2075146	9982	IslandPick	WP_002910497.1		H218_RS10430	2074630	2074896	1	hypothetical protein
2065164	2075146	9982	IslandPick	WP_004198077.1		H218_RS10435	2074900	2076057	1	hypothetical protein
2273910	2288664	14754	IslandPick	WP_004151169.1		H218_RS11400	2273082	2273924	1	c-type cytochrome biogenesis protein CcmI
2273910	2288664	14754	IslandPick	WP_004151170.1		H218_RS11405	2274277	2274753	1	N-acetyltransferase
2273910	2288664	14754	IslandPick	WP_004151171.1		H218_RS11410	2275098	2275487	1	hypothetical protein
2273910	2288664	14754	IslandPick	WP_004151172.1		H218_RS11415	2276269	2276631	1	biopolymer transporter TonB
2273910	2288664	14754	IslandPick	WP_004151173.1		H218_RS11420	2276810	2277847	1	LD-carboxypeptidase
2273910	2288664	14754	IslandPick	WP_004148636.1		H218_RS11425	2278084	2279019	1	glycosyl transferase
2273910	2288664	14754	IslandPick	WP_004151174.1		H218_RS11430	2279016	2280077	-1	sensor histidine kinase
2273910	2288664	14754	IslandPick	WP_004151175.1		H218_RS11435	2280074	2280778	-1	DNA-binding response regulator
2273910	2288664	14754	IslandPick	WP_004219658.1		H218_RS11440	2281061	2281450	1	transporter
2273910	2288664	14754	IslandPick	WP_000019473.1		H218_RS11445	2281742	2282722	-1	IS5 family transposase
2273910	2288664	14754	IslandPick	WP_004151176.1		H218_RS11450	2282880	2283764	1	membrane protein
2273910	2288664	14754	IslandPick	WP_004151177.1		H218_RS11455	2283802	2286918	1	multidrug efflux RND transporter permease subunit	RGI
2273910	2288664	14754	IslandPick	WP_004151178.1		H218_RS11460	2286994	2287530	1	N-acetyltransferase
2273910	2288664	14754	IslandPick	WP_004145379.1		H218_RS11465	2287659	2288300	-1	hypothetical protein
2596225	2600378	4153	IslandPick	WP_002905221.1		H218_RS13070	2595111	2596343	1	MFS transporter
2596225	2600378	4153	IslandPick	WP_004151870.1		H218_RS13075	2596384	2597298	-1	EamA family transporter
2596225	2600378	4153	IslandPick	WP_002905218.1		H218_RS13080	2597500	2598600	1	spermidine/putrescine ABC transporter
2596225	2600378	4153	IslandPick	WP_002905216.1		H218_RS13085	2598576	2599154	-1	TetR family transcriptional regulator
2596225	2600378	4153	IslandPick	WP_002905214.1		H218_RS13090	2599493	2599681	1	hypothetical protein
2596225	2600378	4153	IslandPick	WP_002905212.1		H218_RS13095	2599789	2600325	1	N-acetyltransferase
2596225	2600378	4153	IslandPick	WP_004884714.1		H218_RS13100	2600363	2601619	-1	oxalate/formate MFS antiporter
2633007	2640734	7727	IslandPick	WP_002904899.1		H218_RS13265	2631816	2633066	1	transcriptional regulator
2633007	2640734	7727	IslandPick	WP_002904896.1		H218_RS13270	2633194	2633712	1	hypothetical protein
2633007	2640734	7727	IslandPick	WP_002904893.1		H218_RS13275	2633894	2634802	-1	LysR family transcriptional regulator
2633007	2640734	7727	IslandPick	WP_002904888.1		H218_RS13280	2635019	2636005	1	oxidoreductase
2633007	2640734	7727	IslandPick	WP_002904886.1		H218_RS13285	2636051	2637232	1	aldo/keto reductase
2633007	2640734	7727	IslandPick	WP_004152916.1		H218_RS13290	2637298	2638242	1	lactonase Drp35
2633007	2640734	7727	IslandPick	WP_002904882.1		H218_RS13295	2638294	2639331	-1	NADP-dependent aryl-alcohol dehydrogenase
2633007	2640734	7727	IslandPick			H218_RS29390	2639577	2639690	-1	DNA mismatch repair protein MutT
2633007	2640734	7727	IslandPick	WP_016831605.1		H218_RS13300	2639922	2640473	-1	N-acetyltransferase
2633007	2640734	7727	IslandPick			H218_RS29395	2640666	2641531	-1	hypothetical protein
2644475	2651890	7415	IslandPick	WP_004176172.1		H218_RS13330	2644607	2644978	-1	hypothetical protein
2644475	2651890	7415	IslandPick	WP_004221581.1		H218_RS13335	2645178	2646275	-1	alpha/beta hydrolase
2644475	2651890	7415	IslandPick	WP_002904864.1		H218_RS13340	2646305	2646544	1	hypothetical protein
2644475	2651890	7415	IslandPick	WP_004151642.1		H218_RS13345	2646725	2647639	1	AraC family transcriptional regulator
2644475	2651890	7415	IslandPick	WP_002904861.1		H218_RS13350	2647776	2648549	-1	alkaline phosphatase
2644475	2651890	7415	IslandPick	WP_002904859.1		H218_RS13355	2648611	2650116	-1	pentose kinase
2644475	2651890	7415	IslandPick	WP_002904856.1		H218_RS13360	2650170	2650919	-1	2-deoxyribose-5-phosphate aldolase
2644475	2651890	7415	IslandPick	WP_002904854.1		H218_RS13365	2651282	2652082	1	alkaline phosphatase
2653674	2667312	13638	IslandPick	WP_004153884.1		H218_RS13375	2652893	2653834	1	ribokinase
2653674	2667312	13638	IslandPick	WP_002904849.1		H218_RS13380	2653871	2655205	1	L-fucose:H+ symporter permease
2653674	2667312	13638	IslandPick	WP_002904847.1		H218_RS13385	2655207	2655596	1	glyoxalase/bleomycin resistance/dioxygenase family protein
2653674	2667312	13638	IslandPick	WP_002904845.1		H218_RS13390	2655845	2657401	1	AMP-dependent synthetase
2653674	2667312	13638	IslandPick	WP_004151640.1		H218_RS13395	2657398	2658990	1	acyl CoA:acetate/3-ketoacid CoA transferase
2653674	2667312	13638	IslandPick	WP_002904841.1		H218_RS13400	2659002	2659736	1	3-oxoacyl-ACP synthase
2653674	2667312	13638	IslandPick	WP_004151639.1		H218_RS13405	2659748	2660938	1	3-ketoacyl-CoA thiolase
2653674	2667312	13638	IslandPick	WP_002904838.1		H218_RS13410	2661074	2662411	1	MFS transporter
2653674	2667312	13638	IslandPick	WP_004151637.1		H218_RS13415	2662425	2663303	1	calcium-binding protein
2653674	2667312	13638	IslandPick	WP_004143431.1		H218_RS13420	2663413	2664750	1	MFS transporter
2653674	2667312	13638	IslandPick	WP_002904836.1		H218_RS13425	2664764	2665939	1	glycerate kinase
2653674	2667312	13638	IslandPick	WP_002904834.1		H218_RS13430	2665936	2667093	1	sugar diacid utilization regulator
2653674	2667312	13638	IslandPick	WP_002904832.1		H218_RS13435	2667176	2668051	-1	6-phosphogluconate dehydrogenase
2668018	2674461	6443	IslandPick	WP_002904832.1		H218_RS13435	2667176	2668051	-1	6-phosphogluconate dehydrogenase
2668018	2674461	6443	IslandPick	WP_002904829.1		H218_RS13440	2668163	2669047	-1	LysR family transcriptional regulator
2668018	2674461	6443	IslandPick	WP_002904827.1		H218_RS13445	2669159	2669902	1	anion permease
2668018	2674461	6443	IslandPick	WP_002904825.1		H218_RS13450	2669908	2670606	-1	GntR family transcriptional regulator
2668018	2674461	6443	IslandPick	WP_002904823.1		H218_RS13455	2670874	2672406	1	PTS glucose transporter subunit IIBC
2668018	2674461	6443	IslandPick	WP_004151635.1		H218_RS13460	2672418	2673746	1	6-phospho-alpha-glucosidase
2668018	2674461	6443	IslandPick	WP_004218334.1		H218_RS13465	2674122	2674235	-1	hypothetical protein
2676246	2680803	4557	IslandPick	WP_002904819.1		H218_RS13475	2675927	2676370	1	PTS sugar transporter subunit IIA
2676246	2680803	4557	IslandPick	WP_020313604.1		H218_RS13480	2676600	2676713	1	hypothetical protein
2676246	2680803	4557	IslandPick	WP_002904816.1		H218_RS13485	2676787	2677026	1	hypothetical protein
2676246	2680803	4557	IslandPick	WP_002904814.1		H218_RS13490	2677051	2677191	1	hypothetical protein
2676246	2680803	4557	IslandPick	WP_002904812.1		H218_RS13495	2677379	2678314	1	hydrolase
2676246	2680803	4557	IslandPick	WP_004143447.1		H218_RS13500	2678348	2680003	-1	GGDEF domain-containing protein
2676246	2680803	4557	IslandPick	WP_002904810.1		H218_RS13505	2680300	2680548	1	hypothetical protein
2681751	2688036	6285	IslandPick	WP_002904806.1		H218_RS13515	2681037	2681819	1	methionine aminopeptidase
2681751	2688036	6285	IslandPick	WP_002904804.1		H218_RS13520	2682047	2682334	-1	hypothetical protein
2681751	2688036	6285	IslandPick	WP_002904802.1		H218_RS13525	2682779	2683342	1	fimbrial protein
2681751	2688036	6285	IslandPick	WP_002904800.1		H218_RS13530	2683420	2684115	1	fimbrial protein
2681751	2688036	6285	IslandPick	WP_004151634.1		H218_RS13535	2684131	2686632	1	fimbrial protein
2681751	2688036	6285	IslandPick	WP_002904798.1		H218_RS13540	2686620	2687624	1	fimbrial protein
2681751	2688036	6285	IslandPick	WP_004229627.1		H218_RS29400	2687621	2687803	-1	hypothetical protein
2681751	2688036	6285	IslandPick	WP_002904794.1		H218_RS13545	2687766	2689058	1	hypothetical protein
2936907	2942897	5990	IslandPick	WP_004152912.1		H218_RS14775	2936383	2937396	-1	methionine ABC transporter ATP-binding protein
2936907	2942897	5990	IslandPick	WP_002902393.1		H218_RS14780	2937405	2938211	-1	methionine-binding protein
2936907	2942897	5990	IslandPick	WP_002902391.1		H218_RS14785	2938432	2939607	1	diaminopimelate aminotransferase
2936907	2942897	5990	IslandPick	WP_020314595.1		H218_RS14790	2939652	2940686	-1	alcohol dehydrogenase
2936907	2942897	5990	IslandPick	WP_002902389.1		H218_RS14795	2940775	2941323	1	TetR family transcriptional regulator
2936907	2942897	5990	IslandPick	WP_004151593.1		H218_RS14800	2941380	2942291	-1	hypothetical protein
2936907	2942897	5990	IslandPick	WP_002902291.1		H218_RS14805	2942284	2943150	-1	MBL fold metallo-hydrolase
2978616	2987714	9098	IslandPick	WP_002902136.1		H218_RS14980	2978775	2979023	1	DNA-damage-inducible protein DinI
2978616	2987714	9098	IslandPick	WP_002902133.1		H218_RS14985	2979246	2979530	-1	hypothetical protein
2978616	2987714	9098	IslandPick	WP_002902131.1		H218_RS14990	2979635	2979844	-1	hypothetical protein
2978616	2987714	9098	IslandPick	WP_002902128.1		H218_RS14995	2979841	2980572	-1	hypothetical protein
2978616	2987714	9098	IslandPick	WP_004218487.1		H218_RS15000	2980583	2981311	-1	hypothetical protein
2978616	2987714	9098	IslandPick			H218_RS15005	2982420	2983564	-1	hypothetical protein
2978616	2987714	9098	IslandPick	WP_004152577.1		H218_RS15010	2983662	2983859	-1	hypothetical protein
2978616	2987714	9098	IslandPick	WP_004152576.1		H218_RS15015	2983859	2984725	-1	hypothetical protein
2978616	2987714	9098	IslandPick	WP_004152575.1		H218_RS15020	2984725	2985498	-1	hypothetical protein
2978616	2987714	9098	IslandPick	WP_004152574.1		H218_RS15025	2985495	2986691	-1	hypothetical protein
2978616	2987714	9098	IslandPick	WP_004152573.1		H218_RS15030	2986691	2987044	-1	hypothetical protein
2978616	2987714	9098	IslandPick	WP_004152572.1		H218_RS15035	2987046	2987699	-1	hypothetical protein
3007449	3020390	12941	IslandPick	WP_004218026.1		H218_RS15190	3007454	3007582	1	hypothetical protein
3007449	3020390	12941	IslandPick	WP_004152168.1		H218_RS15195	3007620	3007775	-1	hypothetical protein
3007449	3020390	12941	IslandPick	WP_004152167.1		H218_RS15200	3007842	3008624	-1	molecular chaperone
3007449	3020390	12941	IslandPick	WP_004198239.1		H218_RS15205	3008621	3009097	-1	hypothetical protein
3007449	3020390	12941	IslandPick	WP_004198233.1		H218_RS15210	3009094	3010056	-1	zinc-binding domain of primase-helicase family protein
3007449	3020390	12941	IslandPick	WP_004198228.1		H218_RS15215	3010058	3011716	-1	helicase conserved C-terminal domain protein
3007449	3020390	12941	IslandPick	WP_004152163.1		H218_RS15220	3012025	3012318	-1	hypothetical protein
3007449	3020390	12941	IslandPick	WP_004152162.1		H218_RS29470	3012293	3012514	-1	transcriptional regulator
3007449	3020390	12941	IslandPick	WP_004152161.1		H218_RS15225	3012612	3013280	1	LexA family transcriptional repressor
3007449	3020390	12941	IslandPick	WP_004152160.1		H218_RS15230	3013451	3013765	1	hypothetical protein
3007449	3020390	12941	IslandPick	WP_004152159.1		H218_RS15235	3013758	3013946	1	hypothetical protein
3007449	3020390	12941	IslandPick	WP_004152158.1		H218_RS15240	3014116	3014481	1	hypothetical protein
3007449	3020390	12941	IslandPick	WP_004152157.1		H218_RS15245	3014474	3014728	1	hypothetical protein
3007449	3020390	12941	IslandPick	WP_004146412.1		H218_RS15250	3014796	3014918	1	hypothetical protein
3007449	3020390	12941	IslandPick	WP_004152156.1		H218_RS15255	3014915	3015340	1	hypothetical protein
3007449	3020390	12941	IslandPick	WP_004152155.1		H218_RS15260	3015337	3015531	1	hypothetical protein
3007449	3020390	12941	IslandPick	WP_004152154.1		H218_RS15265	3015528	3016355	1	hypothetical protein
3007449	3020390	12941	IslandPick	WP_004152153.1		H218_RS15270	3016460	3016978	1	hypothetical protein
3007449	3020390	12941	IslandPick	WP_004154298.1		H218_RS15275	3016984	3017694	1	DNA-binding protein
3007449	3020390	12941	IslandPick	WP_004152151.1		H218_RS15280	3017684	3017908	1	hypothetical protein
3007449	3020390	12941	IslandPick	WP_004152150.1		H218_RS15285	3017905	3018117	1	hypothetical protein
3007449	3020390	12941	IslandPick	WP_004152149.1		H218_RS15290	3018114	3018593	1	hypothetical protein
3007449	3020390	12941	IslandPick	WP_004198245.1		H218_RS15295	3018666	3018812	1	hypothetical protein
3007449	3020390	12941	IslandPick	WP_004198241.1		H218_RS15300	3018823	3019014	1	hypothetical protein
3007449	3020390	12941	IslandPick	WP_004152147.1		H218_RS15305	3018995	3020176	-1	integrase
3007449	3020390	12941	IslandPick	WP_016197745.1		H218_RS15310	3020373	3020921	1	protease PfpI family
3020901	3025700	4799	IslandPick	WP_016197745.1		H218_RS15310	3020373	3020921	1	protease PfpI family
3020901	3025700	4799	IslandPick	WP_004152145.1		H218_RS15315	3021120	3022652	-1	phosphohydrolase
3020901	3025700	4799	IslandPick	WP_004152144.1		H218_RS15320	3022869	3023630	-1	3-oxoacyl-ACP reductase
3020901	3025700	4799	IslandPick	WP_004152143.1		H218_RS15325	3023739	3024653	1	LysR family transcriptional regulator
3020901	3025700	4799	IslandPick	WP_004176439.1		H218_RS29475	3024954	3025142	1	hypothetical protein
3020901	3025700	4799	IslandPick	WP_004152142.1		H218_RS15330	3025213	3025521	-1	ATP-binding protein
3020901	3025700	4799	IslandPick	WP_004218009.1		H218_RS15335	3025527	3025664	1	glycosyl hydrolase family 2
3020901	3025700	4799	IslandPick	WP_004152141.1		H218_RS15340	3025689	3026558	-1	aldo/keto reductase
3104878	3112802	7924	IslandPick	WP_004151914.1		H218_RS15730	3104325	3105002	1	PKHD-type hydroxylase
3104878	3112802	7924	IslandPick			H218_RS29485	3105087	3105221	-1	outer membrane protein OmpW
3104878	3112802	7924	IslandPick	WP_020315055.1		H218_RS15735	3105379	3106671	-1	endosialidase chaperone
3104878	3112802	7924	IslandPick	WP_020317845.1		H218_RS15740	3106704	3114908	-1	PF09327 domain protein
3115539	3131330	15791	IslandPick	WP_020315039.1		H218_RS15745	3116872	3117462	-1	bacteriophage lambda tail assembly protein I
3115539	3131330	15791	IslandPick	WP_020315033.1		H218_RS15750	3117511	3117924	-1	lipoprotein
3115539	3131330	15791	IslandPick	WP_020315057.1		H218_RS15755	3117967	3118677	-1	NlpC/P60 family protein
3115539	3131330	15791	IslandPick	WP_020315054.1		H218_RS15760	3118679	3119434	-1	phage minor tail protein L
3115539	3131330	15791	IslandPick	WP_020315047.1		H218_RS15765	3119431	3119778	-1	phage tail protein
3115539	3131330	15791	IslandPick	WP_020315061.1		H218_RS15770	3119829	3122975	-1	phage tail tape measure protein
3115539	3131330	15791	IslandPick	WP_071599137.1		H218_RS29490	3122959	3123273	-1	phage tail assembly protein T
3115539	3131330	15791	IslandPick	WP_032422413.1		H218_RS15775	3123294	3123716	-1	phage minor tail protein G
3115539	3131330	15791	IslandPick	WP_020315046.1		H218_RS15780	3123733	3124476	-1	major tail protein V
3115539	3131330	15791	IslandPick	WP_004122971.1		H218_RS15785	3124485	3124886	-1	tail protein
3115539	3131330	15791	IslandPick	WP_020315398.1		H218_RS15790	3124883	3125461	-1	phage tail protein
3115539	3131330	15791	IslandPick	WP_032422412.1		H218_RS15795	3125465	3125740	-1	DNA breaking-rejoining protein
3115539	3131330	15791	IslandPick	WP_004122973.1		H218_RS15800	3125733	3126059	-1	hypothetical protein
3115539	3131330	15791	IslandPick	WP_020319759.1		H218_RS15805	3126141	3128162	-1	ATP-dependent Clp endopeptidase, proteolytic subunit ClpP
3115539	3131330	15791	IslandPick	WP_032422410.1		H218_RS15810	3128113	3129615	-1	phage portal protein
3115539	3131330	15791	IslandPick	WP_020315048.1		H218_RS15815	3129615	3129827	-1	hypothetical protein
3115539	3131330	15791	IslandPick	WP_020315040.1		H218_RS15820	3129824	3131926	-1	phage terminase large subunit GpA
3247687	3253454	5767	IslandPick	WP_004150787.1		H218_RS16445	3245952	3247736	1	hypothetical protein
3247687	3253454	5767	IslandPick	WP_004150788.1		H218_RS16450	3247743	3248633	-1	LysR family transcriptional regulator
3247687	3253454	5767	IslandPick	WP_004140497.1		H218_RS16455	3248754	3250262	1	3,4-dihydroxybenzoate decarboxylase
3247687	3253454	5767	IslandPick	WP_004150789.1		H218_RS16460	3250296	3250460	1	hypothetical protein
3247687	3253454	5767	IslandPick	WP_004150790.1		H218_RS16465	3250573	3251259	-1	cyclic diguanylate phosphodiesterase
3247687	3253454	5767	IslandPick	WP_004140501.1		H218_RS16470	3251657	3251836	-1	hypothetical protein
3247687	3253454	5767	IslandPick	WP_004150791.1		H218_RS16475	3251876	3252508	-1	DNA-binding protein
3247687	3253454	5767	IslandPick	WP_004140506.1		H218_RS16480	3253075	3253272	1	hypothetical protein
3247687	3253454	5767	IslandPick	WP_004140509.1		H218_RS16485	3253388	3254398	-1	ubiquinol oxidase subunit II, cyanide insensitive
3599270	3605213	5943	IslandPick	WP_002896193.1		H218_RS18105	3598351	3599523	-1	tail sheath protein
3599270	3605213	5943	IslandPick	WP_002896191.1		H218_RS18110	3599662	3600738	-1	phage tail protein
3599270	3605213	5943	IslandPick	WP_002896188.1		H218_RS18115	3600768	3600971	-1	hypothetical protein
3599270	3605213	5943	IslandPick	WP_002896186.1		H218_RS18120	3600968	3601699	-1	hypothetical protein
3599270	3605213	5943	IslandPick	WP_004152882.1		H218_RS18125	3601703	3604654	-1	hypothetical protein
3599270	3605213	5943	IslandPick	WP_004150856.1		H218_RS18130	3604656	3605255	-1	phage tail protein I
3624877	3628957	4080	IslandPick	WP_000460893.1		H218_RS18275	3624369	3624878	-1	hypothetical protein
3624877	3628957	4080	IslandPick	WP_000188448.1		H218_RS29670	3624911	3625132	-1	hypothetical protein
3624877	3628957	4080	IslandPick	WP_004152885.1		H218_RS18280	3625278	3626156	1	Repressor protein CI
3624877	3628957	4080	IslandPick	WP_004150866.1		H218_RS18285	3626168	3627112	1	hypothetical protein
3624877	3628957	4080	IslandPick	WP_004152765.1		H218_RS18290	3627211	3628695	-1	group II intron reverse transcriptase/maturase
4294790	4312934	18144	IslandPick	WP_002889890.1		H218_RS21590	4292833	4295166	1	DNA primase
4294790	4312934	18144	IslandPick	WP_004227772.1		H218_RS21595	4295506	4295637	-1	hypothetical protein
4294790	4312934	18144	IslandPick	WP_002889888.1		H218_RS21600	4295694	4296353	1	hypothetical protein
4294790	4312934	18144	IslandPick	WP_004171222.1		H218_RS21605	4297086	4299851	-1	transcriptional regulator AcoK
4294790	4312934	18144	IslandPick	WP_002889884.1		H218_RS21610	4300104	4301063	1	acetoin:2,6-dichlorophenolindophenol oxidoreductase subunit alpha
4294790	4312934	18144	IslandPick	WP_002889881.1		H218_RS21615	4301075	4302094	1	pyruvate dehydrogenase subunit beta
4294790	4312934	18144	IslandPick	WP_004152032.1		H218_RS21620	4302098	4303633	1	diaminohydroxyphosphoribosylaminopyrimidine deaminase
4294790	4312934	18144	IslandPick	WP_002889878.1		H218_RS21625	4303623	4305020	1	dihydrolipoyl dehydrogenase
4294790	4312934	18144	IslandPick	WP_002889874.1		H218_RS21630	4305197	4305448	1	Zn-finger protein
4294790	4312934	18144	IslandPick			H218_RS29805	4305508	4305732	-1	hypothetical protein
4294790	4312934	18144	IslandPick	WP_002889868.1		H218_RS21635	4305962	4306753	1	phospho-2-dehydro-3-deoxyheptonate aldolase
4294790	4312934	18144	IslandPick	WP_002889866.1		H218_RS21640	4306768	4307319	1	transcriptional antiterminator
4294790	4312934	18144	IslandPick	WP_002889863.1		H218_RS21645	4307340	4308878	1	carbohydrate kinase
4294790	4312934	18144	IslandPick	WP_002889859.1		H218_RS21650	4308890	4309651	1	3-oxoacyl-ACP reductase
4294790	4312934	18144	IslandPick	WP_002889854.1		H218_RS21655	4309668	4310663	1	oxidoreductase
4294790	4312934	18144	IslandPick	WP_002889852.1		H218_RS21660	4310752	4312014	1	PTS galactitol transporter subunit IIC
4294790	4312934	18144	IslandPick	WP_002889850.1		H218_RS21665	4312232	4312870	1	glutathione S-transferase
4294790	4312934	18144	IslandPick	WP_002889849.1		H218_RS21670	4312911	4313660	-1	SAM-dependent methyltransferase
